# Supplementary material for: Autism-related proteins form a complex to maintain the striatal asymmetry in mice
Source: Cell Res. 2025 Sep 2;35(10):762–74. doi: 10.1038/s41422-025-01174-9 (PMC12485048; doi:10.1038/s41422-025-01174-9)
Supplement: Supplementary file 9 — Supplementary information, Table S1 [file 41422_2025_1174_MOESM9_ESM.xlsx]

## Sheet: Phospho (STY)Sites
Intensity WT_L1	Intensity WT_L2	Intensity WT_L3	Intensity WT_R1	Intensity WT_R2	Intensity WT_R3	C: Amino acid	FoldChange	T_TEST	Higher	T: Protein	N: Position	T: Proteins	T: Positions within proteins	T: Leading proteins	T: Sequence window	T: Positions	T: Fasta headers	T: Unique identifier	M: Number of Phospho (STY)	M: Protein group IDs
53959000	20746000	44196000	33204000	0	24216000	S	2.07072	0.000157038	Left-high	tr|Q6KAR2|Q6KAR2_MOUSE	143	tr|Q6KAR2|Q6KAR2_MOUSE;tr|A0A158RFU0|A0A158RFU0_MOUSE;sp|Q78T81|F102A_MOUSE	143;217;217	tr|Q6KAR2|Q6KAR2_MOUSE	TILGSGLPEEPDQSLSSPEEVFHSGHSRNSS	143	tr|Q6KAR2|Q6KAR2_MOUSE MFLJ00179 protein (Fragment) OS=Mus musculus GN=Fam102a PE=2 SV=1;tr|A0A158RFU0|A0A158RFU0_MOUSE Family with sequence similarity 102, member A OS=Mus musculus GN=Fam102a PE=2 SV=1;sp|Q78T81|F102A_MOUSE Protein FAM102A OS=Mus musculus	UID26900	2	2006
53959000	20746000	44196000	33204000	0	24216000	S	2.07072	0.000157038	Left-high	tr|Q6KAR2|Q6KAR2_MOUSE	144	tr|Q6KAR2|Q6KAR2_MOUSE;tr|A0A158RFU0|A0A158RFU0_MOUSE;sp|Q78T81|F102A_MOUSE	144;218;218	tr|Q6KAR2|Q6KAR2_MOUSE	ILGSGLPEEPDQSLSSPEEVFHSGHSRNSSY	144	tr|Q6KAR2|Q6KAR2_MOUSE MFLJ00179 protein (Fragment) OS=Mus musculus GN=Fam102a PE=2 SV=1;tr|A0A158RFU0|A0A158RFU0_MOUSE Family with sequence similarity 102, member A OS=Mus musculus GN=Fam102a PE=2 SV=1;sp|Q78T81|F102A_MOUSE Protein FAM102A OS=Mus musculus	UID26901	2	2006
9343300	9198800	8935800	0	0	0	S	#DIV/0!	0.000169555	Left-high	sp|A2A5R2|BIG2_MOUSE	1036	sp|A2A5R2|BIG2_MOUSE;tr|Q3U2F2|Q3U2F2_MOUSE	1036;294	sp|A2A5R2|BIG2_MOUSE	LSGSGREREGSLKGHSLAGEEFMGLGLGNLV	1036	sp|A2A5R2|BIG2_MOUSE Brefeldin A-inhibited guanine nucleotide-exchange protein 2 OS=Mus musculus GN=Arfgef2 PE=1 SV=1;tr|Q3U2F2|Q3U2F2_MOUSE Uncharacterized protein (Fragment) OS=Mus musculus GN=Arfgef2 PE=2 SV=1	UID20	1	168
19207000	18490000	19450000	0	0	0	S	#DIV/0!	0.00022877	Left-high	sp|Q148V7-3|K1468_MOUSE	51	sp|Q148V7-3|K1468_MOUSE;tr|A0A087WSS1|A0A087WSS1_MOUSE;sp|Q148V7-2|K1468_MOUSE;tr|G3X9J4|G3X9J4_MOUSE;tr|E9QM90|E9QM90_MOUSE;sp|Q148V7|K1468_MOUSE;tr|A0A087WRM8|A0A087WRM8_MOUSE;tr|Q9D743|Q9D743_MOUSE	51;51;51;51;51;51;51;51	sp|Q148V7-3|K1468_MOUSE	RAGLRLGAGVGLDPGSAGSLSPQDPMALGSS	51	sp|Q148V7-3|K1468_MOUSE Isoform 3 of LisH domain and HEAT repeat-containing protein KIAA1468 OS=Mus musculus GN=Kiaa1468;tr|A0A087WSS1|A0A087WSS1_MOUSE RIKEN cDNA 2310035C23 gene OS=Mus musculus GN=2310035C23Rik PE=1 SV=1;sp|Q148V7-2|K1468_MOUSE Isoform 2	UID3754	1;2	1229
0	0	0	18327000	17443000	17490000	S	0	0.000261517	Right-high	tr|Q3UYK6|Q3UYK6_MOUSE	505	tr|Q3UYK6|Q3UYK6_MOUSE;sp|P43006|EAA2_MOUSE;tr|A2APL5|A2APL5_MOUSE;tr|A2APL8|A2APL8_MOUSE;sp|P43006-2|EAA2_MOUSE;tr|X2D841|X2D841_MOUSE;tr|A2APL7|A2APL7_MOUSE;sp|P43006-3|EAA2_MOUSE;tr|Q3USU5|Q3USU5_MOUSE;tr|A2APM8|A2APM8_MOUSE;tr|F6ZRK3|F6ZRK3_MOUSE;tr|A2APM7|A2APM7_MOUSE;tr|F7CAM6|F7CAM6_MOUSE	505;505;505;502;502;502;502;502;505;89;90;175;176	tr|Q3UYK6|Q3UYK6_MOUSE	GIVYHLSKSELDTIDSQHRMQEDIEMTKTQS	505	tr|Q3UYK6|Q3UYK6_MOUSE Amino acid transporter OS=Mus musculus GN=Slc1a2 PE=2 SV=1;sp|P43006|EAA2_MOUSE Excitatory amino acid transporter 2 OS=Mus musculus GN=Slc1a2 PE=1 SV=1;tr|A2APL5|A2APL5_MOUSE Amino acid transporter OS=Mus musculus GN=Slc1a2 PE=1 SV=1	UID2525	1	808
14601000	16738000	15253000	17890000	19822000	18336000	S	0.831287	0.000471964	No	tr|A2AEX0|A2AEX0_MOUSE	550	tr|A2AEX0|A2AEX0_MOUSE;sp|Q03719|KCND1_MOUSE	550;550	tr|A2AEX0|A2AEX0_MOUSE	RRVNRRAIRLANSTASVSRGSMQELDTLAGL	550	tr|A2AEX0|A2AEX0_MOUSE Potassium voltage-gated channel, Shal-related family, member 1 OS=Mus musculus GN=Kcnd1 PE=1 SV=1;sp|Q03719|KCND1_MOUSE Potassium voltage-gated channel subfamily D member 1 OS=Mus musculus GN=Kcnd1 PE=1 SV=1	UID23715	1;2	1181
0	0	0	92843000	94158000	87345000	S	0	0.000520244	Right-high	sp|Q811D0-2|DLG1_MOUSE	534	tr|Q3UP61|Q3UP61_MOUSE;tr|H7BWY4|H7BWY4_MOUSE;sp|Q811D0|DLG1_MOUSE;sp|Q811D0-2|DLG1_MOUSE;sp|Q811D0-3|DLG1_MOUSE;tr|D3Z3B8|D3Z3B8_MOUSE;tr|Q3TPP5|Q3TPP5_MOUSE;tr|F6UDT8|F6UDT8_MOUSE;tr|E9Q9H0|E9Q9H0_MOUSE;tr|S4R2T8|S4R2T8_MOUSE;tr|Q571K0|Q571K0_MOUSE	534;534;567;534;567;484;262;263;567;519;523	tr|Q3UP61|Q3UP61_MOUSE;sp|Q811D0-2|DLG1_MOUSE;tr|D3Z3B8|D3Z3B8_MOUSE;tr|E9Q9H0|E9Q9H0_MOUSE	RFEAKIHDLREQMMNSSVSSGSGSLRTSQKR	534;534;484;567	tr|Q3UP61|Q3UP61_MOUSE Uncharacterized protein OS=Mus musculus GN=Dlg1 PE=2 SV=1;tr|H7BWY4|H7BWY4_MOUSE Disks large homolog 1 OS=Mus musculus GN=Dlg1 PE=1 SV=1;sp|Q811D0|DLG1_MOUSE Disks large homolog 1 OS=Mus musculus GN=Dlg1 PE=1 SV=1;sp|Q811D0-2|DLG1_MO	UID7676	1	2206;2207;4140;4252
8985400	8891800	8339100	0	0	0	S	#DIV/0!	0.000532056	Left-high	sp|Q3UIL6-3|PKHA7_MOUSE	875	sp|Q3UIL6-3|PKHA7_MOUSE;sp|Q3UIL6-4|PKHA7_MOUSE;sp|Q3UIL6-5|PKHA7_MOUSE;sp|Q3UIL6|PKHA7_MOUSE;tr|A0A0U1RPA0|A0A0U1RPA0_MOUSE;sp|Q3UIL6-6|PKHA7_MOUSE;sp|Q3UIL6-2|PKHA7_MOUSE	875;744;918;980;899;934;980	sp|Q3UIL6-3|PKHA7_MOUSE	EQGQCVNGDLKVELRSYVSEPELASLSGDVP	875	sp|Q3UIL6-3|PKHA7_MOUSE Isoform 3 of Pleckstrin homology domain-containing family A member 7 OS=Mus musculus GN=Plekha7;sp|Q3UIL6-4|PKHA7_MOUSE Isoform 4 of Pleckstrin homology domain-containing family A member 7 OS=Mus musculus GN=Plekha7;sp|Q3UIL6-5|PKHA	UID4233	1	1359
115890000	108020000	106500000	0	0	0	S	#DIV/0!	0.000697348	Left-high	tr|B1APX2|B1APX2_MOUSE	365	tr|B1APX2|B1APX2_MOUSE;sp|Q3UE31|K0930_MOUSE;tr|Q69ZV3|Q69ZV3_MOUSE	365;322;343	tr|B1APX2|B1APX2_MOUSE	LKRKVPRNRIAEMKKSHSANDSEEFFREDDS	365	tr|B1APX2|B1APX2_MOUSE RIKEN cDNA 5031439G07 gene OS=Mus musculus GN=5031439G07Rik PE=1 SV=1;sp|Q3UE31|K0930_MOUSE Uncharacterized protein KIAA0930 homolog OS=Mus musculus PE=1 SV=2;tr|Q69ZV3|Q69ZV3_MOUSE MKIAA0930 protein (Fragment) OS=Mus musculus GN=mKI	UID14058	1	4060
306760000	322530000	307990000	335010000	352780000	335610000	T	0.915849	0.000761858	No	tr|Q547J4|Q547J4_MOUSE	42	tr|Q547J4|Q547J4_MOUSE;sp|P10637-5|TAU_MOUSE;sp|P10637-4|TAU_MOUSE;sp|P10637-3|TAU_MOUSE;tr|B1AQW2|B1AQW2_MOUSE;tr|B1AQW4|B1AQW4_MOUSE	42;42;42;42;42;42	tr|Q547J4|Q547J4_MOUSE	DMDHGLKAEEAGIGDTPNQEDQAAGHVTQAR	42	tr|Q547J4|Q547J4_MOUSE Microtubule-associated protein OS=Mus musculus GN=Mapt PE=2 SV=1;sp|P10637-5|TAU_MOUSE Isoform Tau-D of Microtubule-associated protein tau OS=Mus musculus GN=Mapt;sp|P10637-4|TAU_MOUSE Isoform Tau-C of Microtubule-associated protein	UID16041	1	604
15402000	15268000	15292000	1830200000	1960000000	1775000000	S	0.00825882	0.000887656	Right-high	tr|A0A0A6YY91|A0A0A6YY91_MOUSE	861	tr|A0A0A6YY91|A0A0A6YY91_MOUSE;sp|P13595|NCAM1_MOUSE	861;887	tr|A0A0A6YY91|A0A0A6YY91_MOUSE	AGQATPSKGVTASSSSPASAPKVAPLVDLSD	861	tr|A0A0A6YY91|A0A0A6YY91_MOUSE Neural cell adhesion molecule 1 (Fragment) OS=Mus musculus GN=Ncam1 PE=1 SV=1;sp|P13595|NCAM1_MOUSE Neural cell adhesion molecule 1 OS=Mus musculus GN=Ncam1 PE=1 SV=3	UID13396	1	3879
128530000	136970000	125160000	120720000	128850000	116490000	S	1.0672	0.000939088	No	sp|Q9DD18|DTD1_MOUSE	205	sp|Q9DD18|DTD1_MOUSE	205	sp|Q9DD18|DTD1_MOUSE	KEDRSASSGAEGDVSSEREP___________	205	sp|Q9DD18|DTD1_MOUSE D-aminoacyl-tRNA deacylase 1 OS=Mus musculus GN=Dtd1 PE=1 SV=2	UID11436	1	3454
20263000	18193000	19156000	0	0	0	S	#DIV/0!	0.000968378	Left-high	tr|A2AJW5|A2AJW5_MOUSE	237	tr|A2AJW5|A2AJW5_MOUSE	237	tr|A2AJW5|A2AJW5_MOUSE	VLKSPGRGKLLTSALSKPLPSPEGISKSGPS	237	tr|A2AJW5|A2AJW5_MOUSE Family with sequence similarity 217, member B OS=Mus musculus GN=Fam217b PE=1 SV=1	UID13906	1	4022
126600000	140800000	136370000	0	0	0	S	#DIV/0!	0.000969934	Left-high	tr|F7CYX4|F7CYX4_MOUSE	233	tr|F7CYX4|F7CYX4_MOUSE;tr|B8QI34|B8QI34_MOUSE;sp|Q8BSS9|LIPA2_MOUSE;tr|Q5DTM9|Q5DTM9_MOUSE	233;233;233;237	tr|F7CYX4|F7CYX4_MOUSE	ALREQNVHIQRKMVSSEGSTESEHLEGMEAG	233	tr|F7CYX4|F7CYX4_MOUSE Liprin-alpha-2 OS=Mus musculus GN=Ppfia2 PE=1 SV=1;tr|B8QI34|B8QI34_MOUSE Liprin-alpha-2 OS=Mus musculus GN=Ppfia2 PE=1 SV=1;sp|Q8BSS9|LIPA2_MOUSE Liprin-alpha-2 OS=Mus musculus GN=Ppfia2 PE=1 SV=2;tr|Q5DTM9|Q5DTM9_MOUSE MKIAA4112 pr	UID8253	1;2	2379
6557600	0	4151000	137750000	129540000	147070000	T	0.0258437	0.000978224	Right-high	sp|P60904|DNJC5_MOUSE	11	sp|P60904|DNJC5_MOUSE;tr|G5E8T0|G5E8T0_MOUSE;tr|A2AUE1|A2AUE1_MOUSE;tr|Q921J3|Q921J3_MOUSE	11;11;11;11	sp|P60904|DNJC5_MOUSE	_____MADQRQRSLSTSGESLYHVLGLDKNA	11	sp|P60904|DNJC5_MOUSE DnaJ homolog subfamily C member 5 OS=Mus musculus GN=Dnajc5 PE=1 SV=1;tr|G5E8T0|G5E8T0_MOUSE DnaJ (Hsp40) homolog, subfamily C, member 5, isoform CRA_b OS=Mus musculus GN=Dnajc5 PE=1 SV=1;tr|A2AUE1|A2AUE1_MOUSE DnaJ homolog subfamily	UID36522	1;2	963
13110000	21148000	0	27268000	34896000	12706000	S	0.457566	0.00101769	Right-high	tr|Q3TDX2|Q3TDX2_MOUSE	99	tr|Q3TDX2|Q3TDX2_MOUSE;sp|Q8VEJ9|VPS4A_MOUSE	99;99	tr|Q3TDX2|Q3TDX2_MOUSE	PVKENQSEGKGSDSDSEGDNPEKKKLQEQLM	99	tr|Q3TDX2|Q3TDX2_MOUSE Uncharacterized protein OS=Mus musculus GN=Vps4a PE=2 SV=1;sp|Q8VEJ9|VPS4A_MOUSE Vacuolar protein sorting-associated protein 4A OS=Mus musculus GN=Vps4a PE=1 SV=1	UID30306	1;2;3	2915
13800000	12705000	14157000	0	0	0	S	#DIV/0!	0.00103709	Left-high	tr|F6XC25|F6XC25_MOUSE	505	tr|F6XC25|F6XC25_MOUSE;tr|Q7TPN1|Q7TPN1_MOUSE;sp|Q8BRN9|C2D1B_MOUSE	505;508;583	tr|F6XC25|F6XC25_MOUSE	IQARAGQPIDLSKVPSPLTDEEGDFILIHHE	505	tr|F6XC25|F6XC25_MOUSE Coiled-coil and C2 domain-containing protein 1B (Fragment) OS=Mus musculus GN=Cc2d1b PE=1 SV=1;tr|Q7TPN1|Q7TPN1_MOUSE Cc2d1b protein (Fragment) OS=Mus musculus GN=Cc2d1b PE=2 SV=1;sp|Q8BRN9|C2D1B_MOUSE Coiled-coil and C2 domain-conta	UID28379	2	2371
13800000	12705000	14157000	0	0	0	T	#DIV/0!	0.00103709	Left-high	tr|F6XC25|F6XC25_MOUSE	508	tr|F6XC25|F6XC25_MOUSE;tr|Q7TPN1|Q7TPN1_MOUSE;sp|Q8BRN9|C2D1B_MOUSE	508;511;586	tr|F6XC25|F6XC25_MOUSE	RAGQPIDLSKVPSPLTDEEGDFILIHHEDLR	508	tr|F6XC25|F6XC25_MOUSE Coiled-coil and C2 domain-containing protein 1B (Fragment) OS=Mus musculus GN=Cc2d1b PE=1 SV=1;tr|Q7TPN1|Q7TPN1_MOUSE Cc2d1b protein (Fragment) OS=Mus musculus GN=Cc2d1b PE=2 SV=1;sp|Q8BRN9|C2D1B_MOUSE Coiled-coil and C2 domain-conta	UID37740	2	2371
0	0	0	9615500	10632000	9648700	S	0	0.00111766	Right-high	sp|Q5U3K5|RABL6_MOUSE	638	sp|Q5U3K5|RABL6_MOUSE	638	sp|Q5U3K5|RABL6_MOUSE	DLFGLGLEEMGPKESSDEDRDSKLPSKEKKK	638	sp|Q5U3K5|RABL6_MOUSE Rab-like protein 6 OS=Mus musculus GN=Rabl6 PE=1 SV=2	UID4958	1	1531
81784000	69873000	78509000	65521000	54461000	64195000	S	1.2497	0.0013515	No	sp|Q9D4F2|PLPP6_MOUSE	24	sp|Q9D4F2|PLPP6_MOUSE	24	sp|Q9D4F2|PLPP6_MOUSE	EGRPLGSSGGSSVPGSPAHGGGSGGGRFEFQ	24	sp|Q9D4F2|PLPP6_MOUSE Phospholipid phosphatase 6 OS=Mus musculus GN=Plpp6 PE=1 SV=1	UID11217	1;2	3350
0	7962600	0	9886000	16942000	8733800	S	0.223909	0.0014474	Right-high	sp|B2RUR8|OTU7B_MOUSE	467	sp|B2RUR8|OTU7B_MOUSE	467	sp|B2RUR8|OTU7B_MOUSE	ASAGDEPRSTPESGESDKESVGSSSLGNEGS	467	sp|B2RUR8|OTU7B_MOUSE OTU domain-containing protein 7B OS=Mus musculus GN=Otud7b PE=1 SV=1	UID20586	1;2	260
42516000	41008000	46616000	0	0	0	S	#DIV/0!	0.00148854	Left-high	tr|Q3UZD4|Q3UZD4_MOUSE	65	tr|Q3UZD4|Q3UZD4_MOUSE;tr|Q3UFP6|Q3UFP6_MOUSE;sp|P70445|4EBP2_MOUSE	65;65;65	tr|Q3UZD4|Q3UZD4_MOUSE	TRIIYDRKFLLDRRNSPMAQTPPCHLPNIPG	65	tr|Q3UZD4|Q3UZD4_MOUSE Uncharacterized protein OS=Mus musculus GN=Eif4ebp2 PE=2 SV=1;tr|Q3UFP6|Q3UFP6_MOUSE Eif4ebp2 protein OS=Mus musculus GN=Eif4ebp2 PE=1 SV=1;sp|P70445|4EBP2_MOUSE Eukaryotic translation initiation factor 4E-binding protein 2 OS=Mus mu	UID3255	1	1092
0	21313000	0	13722000	36857000	14043000	S	0.32981	0.00150956	Right-high	tr|Q3TV28|Q3TV28_MOUSE	85	tr|Q3TV28|Q3TV28_MOUSE;tr|Q3UKN6|Q3UKN6_MOUSE;sp|P81117|NUCB2_MOUSE	85;85;85	tr|Q3TV28|Q3TV28_MOUSE	HFREKLQKADIEEIRSGRLSQELDLVSHKVR	85	tr|Q3TV28|Q3TV28_MOUSE Uncharacterized protein (Fragment) OS=Mus musculus GN=Nucb2 PE=2 SV=1;tr|Q3UKN6|Q3UKN6_MOUSE Nucleobindin-2 OS=Mus musculus GN=Nucb2 PE=1 SV=1;sp|P81117|NUCB2_MOUSE Nucleobindin-2 OS=Mus musculus GN=Nucb2 PE=1 SV=2	UID3296	1	1105
774720000	762100000	693980000	733610000	719950000	657110000	S	1.05692	0.0016223	No	tr|Q3TDI5|Q3TDI5_MOUSE	35	tr|Q3TDI5|Q3TDI5_MOUSE;sp|Q8VCI5|PEX19_MOUSE	35;35	tr|Q3TDI5|Q3TDI5_MOUSE	ELLESALDDFDKAKPSPEHAPTISAPDASGP	35	tr|Q3TDI5|Q3TDI5_MOUSE Peroxisome biogenesis factor 19, isoform CRA_e OS=Mus musculus GN=Pex19 PE=2 SV=1;sp|Q8VCI5|PEX19_MOUSE Peroxisomal biogenesis factor 19 OS=Mus musculus GN=Pex19 PE=1 SV=1	UID9976	1	2865
0	0	0	25946000	29550000	30196000	S	0	0.00213587	Right-high	sp|Q80Y24|PRIC2_MOUSE	544	sp|Q80Y24|PRIC2_MOUSE;tr|A7YQ68|A7YQ68_MOUSE	544;600	sp|Q80Y24|PRIC2_MOUSE	KYTEDMTPTEQTPRGSMESLALSNATGLSAE	544	sp|Q80Y24|PRIC2_MOUSE Prickle-like protein 2 OS=Mus musculus GN=Prickle2 PE=1 SV=3;tr|A7YQ68|A7YQ68_MOUSE Prickle-like 2 (Drosophila) OS=Mus musculus GN=Prickle2 PE=1 SV=1	UID7537	1	2173
4702900	4217600	4026500	0	0	0	S	#DIV/0!	0.00216907	Left-high	tr|Q80V76|Q80V76_MOUSE	40	tr|Q80V76|Q80V76_MOUSE	40	tr|Q80V76|Q80V76_MOUSE	PSTGRKQGKAGLQMKSPEKKRRKSNTQGPAY	40	tr|Q80V76|Q80V76_MOUSE Pygopus 2 OS=Mus musculus GN=Pygo2 PE=1 SV=1	UID15466	1	4516
57673000	87865000	77638000	32652000	65743000	56187000	S	1.44374	0.00228742	Left-high	sp|O88737|BSN_MOUSE	1051	sp|O88737|BSN_MOUSE;sp|O88737-2|BSN_MOUSE	1051;1051	sp|O88737|BSN_MOUSE	RHRSHGPLLPTIEDSSEEEELREEEELLREQ	1051	sp|O88737|BSN_MOUSE Protein bassoon OS=Mus musculus GN=Bsn PE=1 SV=4;sp|O88737-2|BSN_MOUSE Isoform 2 of Protein bassoon OS=Mus musculus GN=Bsn	UID21584	1;2	522
62836000	69950000	90052000	86706000	97456000	117860000	S	0.73782	0.00229028	Right-high	sp|Q4KMM3-4|OXR1_MOUSE	488	sp|Q4KMM3-4|OXR1_MOUSE;sp|Q4KMM3|OXR1_MOUSE;sp|Q4KMM3-3|OXR1_MOUSE;sp|Q4KMM3-2|OXR1_MOUSE;tr|E9Q0A7|E9Q0A7_MOUSE	488;488;400;400;481	sp|Q4KMM3-4|OXR1_MOUSE;tr|E9Q0A7|E9Q0A7_MOUSE	PAVLKDQQGQELKRDSETEVEELRKLWKTHS	488;481	sp|Q4KMM3-4|OXR1_MOUSE Isoform 4 of Oxidation resistance protein 1 OS=Mus musculus GN=Oxr1;sp|Q4KMM3|OXR1_MOUSE Oxidation resistance protein 1 OS=Mus musculus GN=Oxr1 PE=1 SV=3;sp|Q4KMM3-3|OXR1_MOUSE Isoform 3 of Oxidation resistance protein 1 OS=Mus muscu	UID4488	1	1432;4200
515440000	546370000	476070000	313160000	328670000	292670000	S	1.64567	0.00242302	Left-high	tr|Q3TA19|Q3TA19_MOUSE	18	tr|Q3TA19|Q3TA19_MOUSE;tr|Q3TZG9|Q3TZG9_MOUSE;tr|Q3TZ29|Q3TZ29_MOUSE;tr|Q3TZ12|Q3TZ12_MOUSE;tr|Q53ZN9|Q53ZN9_MOUSE;tr|Q3U065|Q3U065_MOUSE;tr|Q3TZJ1|Q3TZJ1_MOUSE;tr|Q3TNL6|Q3TNL6_MOUSE;tr|Q3TAJ4|Q3TAJ4_MOUSE;sp|P04919|B3AT_MOUSE	18;18;18;18;18;18;18;18;18;18	tr|Q3TA19|Q3TA19_MOUSE	DMRDHEEVLEIPDRDSEEELENIIGQIAYRD	18	tr|Q3TA19|Q3TA19_MOUSE Anion exchange protein OS=Mus musculus GN=Slc4a1 PE=2 SV=1;tr|Q3TZG9|Q3TZG9_MOUSE Anion exchange protein (Fragment) OS=Mus musculus GN=Slc4a1 PE=2 SV=1;tr|Q3TZ29|Q3TZ29_MOUSE Anion exchange protein (Fragment) OS=Mus musculus GN=Slc4a	UID1606	1	557
0	0	0	19981000	17847000	16922000	S	0	0.00245411	Right-high	tr|A0A1L7NR63|A0A1L7NR63_MOUSE	659	tr|A0A1L7NR63|A0A1L7NR63_MOUSE;tr|A0A286YD34|A0A286YD34_MOUSE	659;25	tr|A0A1L7NR63|A0A1L7NR63_MOUSE	IDLPYSSSPSRSATVSPQPSHHSLSAGPDLT	659	tr|A0A1L7NR63|A0A1L7NR63_MOUSE C-Cbl associated protein OS=Mus musculus GN=Sorbs1 PE=2 SV=1;tr|A0A286YD34|A0A286YD34_MOUSE Sorbin and SH3 domain-containing protein 1 (Fragment) OS=Mus musculus GN=Sorbs1 PE=1 SV=1	UID13648	1	3961
190540000	150200000	151840000	222260000	187810000	188170000	S	0.823382	0.002569	No	tr|Q3TBW1|Q3TBW1_MOUSE	292	tr|Q3TBW1|Q3TBW1_MOUSE;sp|P59644|PI5PA_MOUSE;tr|A0A075B6D7|A0A075B6D7_MOUSE;tr|A0PJC0|A0PJC0_MOUSE	292;292;292;292	tr|Q3TBW1|Q3TBW1_MOUSE	RLSPSFRARPEAPRHSPEDPVLPPPPQTLPL	292	tr|Q3TBW1|Q3TBW1_MOUSE Uncharacterized protein OS=Mus musculus GN=Inpp5j PE=2 SV=1;sp|P59644|PI5PA_MOUSE Phosphatidylinositol 4,5-bisphosphate 5-phosphatase A OS=Mus musculus GN=Inpp5j PE=1 SV=2;tr|A0A075B6D7|A0A075B6D7_MOUSE Phosphatidylinositol 4,5-bisph	UID2883	1;2	946
6921900	6968300	5933500	0	0	0	S	#DIV/0!	0.00259799	Left-high	tr|Q3V3F5|Q3V3F5_MOUSE	124	tr|Q3V3F5|Q3V3F5_MOUSE;sp|Q8BZ03|KPCD2_MOUSE	124;198	tr|Q3V3F5|Q3V3F5_MOUSE	SIPNNCSGARKRRLSSTSLASGHSVRLGSSE	124	tr|Q3V3F5|Q3V3F5_MOUSE Uncharacterized protein (Fragment) OS=Mus musculus GN=Prkd2 PE=2 SV=1;sp|Q8BZ03|KPCD2_MOUSE Serine/threonine-protein kinase D2 OS=Mus musculus GN=Prkd2 PE=1 SV=1	UID8542	1	2446
218180000	177300000	125770000	272030000	237280000	190170000	S	0.745196	0.00264039	Right-high	sp|Q8VDZ4|ZDHC5_MOUSE	274	sp|Q8VDZ4|ZDHC5_MOUSE;sp|Q8VDZ4-2|ZDHC5_MOUSE	274;274	sp|Q8VDZ4|ZDHC5_MOUSE	EKTIVIRPPFLRPEVSDGQITVKIMDNGIQG	274	sp|Q8VDZ4|ZDHC5_MOUSE Palmitoyltransferase ZDHHC5 OS=Mus musculus GN=Zdhhc5 PE=1 SV=1;sp|Q8VDZ4-2|ZDHC5_MOUSE Isoform 2 of Palmitoyltransferase ZDHHC5 OS=Mus musculus GN=Zdhhc5	UID10133	1	2899
0	27349000	0	901470000	876250000	754440000	S	0.0108007	0.00264359	Right-high	sp|Q9QYC0|ADDA_MOUSE	423	sp|Q9QYC0|ADDA_MOUSE;tr|Q8K232|Q8K232_MOUSE;tr|F8WHZ9|F8WHZ9_MOUSE;tr|F6V4G5|F6V4G5_MOUSE;sp|Q9QYC0-2|ADDA_MOUSE;tr|F8WGR0|F8WGR0_MOUSE;tr|E9Q1K3|E9Q1K3_MOUSE	423;423;423;74;423;423;423	sp|Q9QYC0|ADDA_MOUSE;sp|Q9QYC0-2|ADDA_MOUSE;tr|E9Q1K3|E9Q1K3_MOUSE	SDVEVPASVTGHSFASDGDSGTCSPLRHSFQ	423;423;423	sp|Q9QYC0|ADDA_MOUSE Alpha-adducin OS=Mus musculus GN=Add1 PE=1 SV=2;tr|Q8K232|Q8K232_MOUSE Adducin 1 (Alpha) OS=Mus musculus GN=Add1 PE=2 SV=1;tr|F8WHZ9|F8WHZ9_MOUSE Alpha-adducin OS=Mus musculus GN=Add1 PE=1 SV=1;tr|F6V4G5|F6V4G5_MOUSE Alpha-adducin (Fra	UID32368	1;2;3	3650;3651;4204
71061000	66849000	79808000	0	0	0	S	#DIV/0!	0.0027542	Left-high	sp|Q9JLM8|DCLK1_MOUSE	330	sp|Q9JLM8|DCLK1_MOUSE;tr|Q8BRN4|Q8BRN4_MOUSE;tr|Q8CCN4|Q8CCN4_MOUSE;tr|Q8BQN2|Q8BQN2_MOUSE;tr|A0A0G2JGQ6|A0A0G2JGQ6_MOUSE;tr|A3KN70|A3KN70_MOUSE;tr|Q8CHG1|Q8CHG1_MOUSE;tr|Q9JLM7|Q9JLM7_MOUSE;tr|A0A0G2JE54|A0A0G2JE54_MOUSE;tr|Q9JLM6|Q9JLM6_MOUSE;tr|A0A0G2JGH1|A0A0G2JGH1_MOUSE;tr|A0A0G2JEN4|A0A0G2JEN4_MOUSE;tr|Q8VDT3|Q8VDT3_MOUSE;tr|Q80VB6|Q80VB6_MOUSE;tr|Q3UGP0|Q3UGP0_MOUSE;sp|Q9JLM8-2|DCLK1_MOUSE…	330;330;23;23;330;330;382;330;23;23;23;23;330;330;330;330;23	sp|Q9JLM8|DCLK1_MOUSE;tr|A0A0G2JGQ6|A0A0G2JGQ6_MOUSE;tr|Q8VDT3|Q8VDT3_MOUSE	NGTPGSQLSTPRSGKSPSPSPTSPGSLRKQR	330;330;330	sp|Q9JLM8|DCLK1_MOUSE Serine/threonine-protein kinase DCLK1 OS=Mus musculus GN=Dclk1 PE=1 SV=1;tr|Q8BRN4|Q8BRN4_MOUSE Uncharacterized protein OS=Mus musculus GN=Dclk1 PE=2 SV=1;tr|Q8CCN4|Q8CCN4_MOUSE Serine/threonine-protein kinase DCLK1 OS=Mus musculus GN	UID32035	2;3	3594;3894;4432
71061000	66849000	79808000	0	0	0	S	#DIV/0!	0.0027542	Left-high	tr|H7BX36|H7BX36_MOUSE	23	tr|H7BX36|H7BX36_MOUSE;tr|Q1EDH1|Q1EDH1_MOUSE	23;23	tr|H7BX36|H7BX36_MOUSE	NGTPGSQLSTPRSGKSPSPSPTSPGSLRKQR	23	tr|H7BX36|H7BX36_MOUSE Serine/threonine-protein kinase DCLK1 OS=Mus musculus GN=Dclk1 PE=1 SV=1;tr|Q1EDH1|Q1EDH1_MOUSE CLICK-I OS=Mus musculus GN=Dclk1 PE=1 SV=1	UID35228	2;3	4357
0	0	0	4113700	4607500	4978600	T	0	0.0029958	Right-high	sp|Q5SVL6|RPGP2_MOUSE	574	sp|Q5SVL6|RPGP2_MOUSE;sp|Q5SVL6-2|RPGP2_MOUSE;tr|A0A171EBK8|A0A171EBK8_MOUSE	574;380;634	sp|Q5SVL6|RPGP2_MOUSE	GDSRTRCDSASSTPKTPDGGHSSQEIKSETS	574	sp|Q5SVL6|RPGP2_MOUSE Rap1 GTPase-activating protein 2 OS=Mus musculus GN=Rap1gap2 PE=1 SV=1;sp|Q5SVL6-2|RPGP2_MOUSE Isoform 2 of Rap1 GTPase-activating protein 2 OS=Mus musculus GN=Rap1gap2;tr|A0A171EBK8|A0A171EBK8_MOUSE Rap1 GTPase-activating protein 2 O	UID16874	1	1521
504680000	479950000	543490000	37505000	59009000	33696000	S	11.7358	0.00301799	Left-high	sp|Q9QYB5|ADDG_MOUSE	681	sp|Q9QYB5|ADDG_MOUSE;tr|Q05C56|Q05C56_MOUSE;tr|Q05DT0|Q05DT0_MOUSE;tr|Q8BJH2|Q8BJH2_MOUSE;tr|Q3UNK1|Q3UNK1_MOUSE;sp|Q9QYB5-2|ADDG_MOUSE;tr|Q9JLE2|Q9JLE2_MOUSE	681;681;649;649;649;649;250	sp|Q9QYB5|ADDG_MOUSE	ERTEEVLSPDGSPSKSPSKKKKKFRTPSFLK	681	sp|Q9QYB5|ADDG_MOUSE Gamma-adducin OS=Mus musculus GN=Add3 PE=1 SV=2;tr|Q05C56|Q05C56_MOUSE Add3 protein (Fragment) OS=Mus musculus GN=Add3 PE=2 SV=1;tr|Q05DT0|Q05DT0_MOUSE Add3 protein (Fragment) OS=Mus musculus GN=Add3 PE=2 SV=1;tr|Q8BJH2|Q8BJH2_MOUSE Un	UID12186	1;2;3	3647
48210000	59802000	45518000	41389000	52219000	37256000	S	1.1732	0.00302098	No	tr|B7ZP47|B7ZP47_MOUSE	77	tr|B7ZP47|B7ZP47_MOUSE;sp|Q65Z40|WAPL_MOUSE	77;77	tr|B7ZP47|B7ZP47_MOUSE	PKVEEEDTGDPFGFDSDDESLPVSSKNLAQG	77	tr|B7ZP47|B7ZP47_MOUSE Wapal protein OS=Mus musculus GN=Wapl PE=1 SV=1;sp|Q65Z40|WAPL_MOUSE Wings apart-like protein homolog OS=Mus musculus GN=Wapl PE=1 SV=2	UID5659	1	1752
89890000	116940000	39236000	120160000	153270000	74882000	S	0.706453	0.00314614	Right-high	tr|Q5NCM6|Q5NCM6_MOUSE	192	tr|Q5NCM6|Q5NCM6_MOUSE;tr|Q5NCM7|Q5NCM7_MOUSE;sp|Q8CHU3-2|EPN2_MOUSE;sp|Q8CHU3|EPN2_MOUSE	192;192;192;192	tr|Q5NCM6|Q5NCM6_MOUSE	LSTSYSEQEYGKAGGSPASYHGSTSPRVSSE	192	tr|Q5NCM6|Q5NCM6_MOUSE Epsin-2 OS=Mus musculus GN=Epn2 PE=1 SV=1;tr|Q5NCM7|Q5NCM7_MOUSE Uncharacterized protein OS=Mus musculus GN=Epn2 PE=2 SV=1;sp|Q8CHU3-2|EPN2_MOUSE Isoform 2 of Epsin-2 OS=Mus musculus GN=Epn2;sp|Q8CHU3|EPN2_MOUSE Epsin-2 OS=Mus muscul	UID29407	1;2	2635
62715000	74849000	40611000	67809000	80992000	46559000	T	0.912034	0.00314727	No	sp|Q3UHC0|TNR6C_MOUSE	776	sp|Q3UHC0|TNR6C_MOUSE;tr|B7ZC94|B7ZC94_MOUSE;tr|B1ATC3|B1ATC3_MOUSE	776;826;986	sp|Q3UHC0|TNR6C_MOUSE	TPTTPTSSSTTHRAETPPSHQAGTQLNRSPL	776	sp|Q3UHC0|TNR6C_MOUSE Trinucleotide repeat-containing gene 6C protein OS=Mus musculus GN=Tnrc6c PE=1 SV=2;tr|B7ZC94|B7ZC94_MOUSE Trinucleotide repeat-containing gene 6C protein (Fragment) OS=Mus musculus GN=Tnrc6c PE=1 SV=1;tr|B1ATC3|B1ATC3_MOUSE Trinucleo	UID16673	1	1338
23324000	24618000	22729000	92162000	86277000	97741000	S	0.255887	0.0031573	Right-high	sp|Q9QXS6|DREB_MOUSE	385	sp|Q9QXS6|DREB_MOUSE;tr|Q3TRK3|Q3TRK3_MOUSE;sp|Q9QXS6-3|DREB_MOUSE;tr|A0A0R4J1E3|A0A0R4J1E3_MOUSE	385;339;339;339	sp|Q9QXS6|DREB_MOUSE;tr|A0A0R4J1E3|A0A0R4J1E3_MOUSE	LDSHRRMAPTPIPTRSPSDSSTASTPIAEQI	385;339	sp|Q9QXS6|DREB_MOUSE Drebrin OS=Mus musculus GN=Dbn1 PE=1 SV=4;tr|Q3TRK3|Q3TRK3_MOUSE Uncharacterized protein OS=Mus musculus GN=Dbn1 PE=2 SV=1;sp|Q9QXS6-3|DREB_MOUSE Isoform E2 of Drebrin OS=Mus musculus GN=Dbn1;tr|A0A0R4J1E3|A0A0R4J1E3_MOUSE Drebrin OS=M	UID32266	1;2	3632;3916
0	0	0	15813000	19349000	17976000	S	0	0.0033593	Right-high	sp|Q812A5-2|PRR5_MOUSE	274	sp|Q812A5|PRR5_MOUSE;sp|Q812A5-2|PRR5_MOUSE	283;274	sp|Q812A5|PRR5_MOUSE;sp|Q812A5-2|PRR5_MOUSE	EAEGTAASGTSIRRHSVSEMTSCPEPQGFVD	283;274	sp|Q812A5|PRR5_MOUSE Proline-rich protein 5 OS=Mus musculus GN=Prr5 PE=1 SV=2;sp|Q812A5-2|PRR5_MOUSE Isoform 2 of Proline-rich protein 5 OS=Mus musculus GN=Prr5	UID7734	1	2213;2214
0	32885000	0	32268000	61603000	35610000	S	0.253975	0.0037974	Right-high	sp|Q9QYR6|MAP1A_MOUSE	114	sp|Q9QYR6|MAP1A_MOUSE;sp|Q9QYR6-2|MAP1A_MOUSE;tr|A2ARP8|A2ARP8_MOUSE	114;338;352	sp|Q9QYR6|MAP1A_MOUSE	NGLLQRKVAELEEEQSQGSSSYSDWVKNLIS	114	sp|Q9QYR6|MAP1A_MOUSE Microtubule-associated protein 1A OS=Mus musculus GN=Map1a PE=1 SV=2;sp|Q9QYR6-2|MAP1A_MOUSE Isoform 2 of Microtubule-associated protein 1A OS=Mus musculus GN=Map1a;tr|A2ARP8|A2ARP8_MOUSE Microtubule-associated protein 1A OS=Mus muscu	UID12323	1;2	3664
336970000	399680000	415830000	0	0	0	S	#DIV/0!	0.00389676	Left-high	tr|Q5EBQ2|Q5EBQ2_MOUSE	52	tr|Q5EBQ2|Q5EBQ2_MOUSE;tr|Q3TGC5|Q3TGC5_MOUSE;sp|P70296|PEBP1_MOUSE;tr|D3Z1V4|D3Z1V4_MOUSE;tr|D6RHS6|D6RHS6_MOUSE	52;52;52;52;52	tr|Q5EBQ2|Q5EBQ2_MOUSE;tr|D6RHS6|D6RHS6_MOUSE	LGKVLTPTQVMNRPSSISWDGLDPGKLYTLV	52;52	tr|Q5EBQ2|Q5EBQ2_MOUSE MCG7941, isoform CRA_f OS=Mus musculus GN=Pebp1 PE=1 SV=1;tr|Q3TGC5|Q3TGC5_MOUSE Uncharacterized protein OS=Mus musculus GN=Pebp1 PE=2 SV=1;sp|P70296|PEBP1_MOUSE Phosphatidylethanolamine-binding protein 1 OS=Mus musculus GN=Pebp1 PE=	UID3163	1	1073;4156
8084200	6529700	6571000	507490	381270	0	S	23.8365	0.00389763	Left-high	sp|O88737|BSN_MOUSE	3614	sp|O88737|BSN_MOUSE;sp|O88737-2|BSN_MOUSE;tr|V9GX98|V9GX98_MOUSE	3614;3555;843	sp|O88737|BSN_MOUSE	ARSDRFRHHGGHTVSSSQKRGPARHSYHDYD	3614	sp|O88737|BSN_MOUSE Protein bassoon OS=Mus musculus GN=Bsn PE=1 SV=4;sp|O88737-2|BSN_MOUSE Isoform 2 of Protein bassoon OS=Mus musculus GN=Bsn;tr|V9GX98|V9GX98_MOUSE Protein bassoon (Fragment) OS=Mus musculus GN=Bsn PE=1 SV=1	UID1401	1	522
397070000	380540000	409540000	289700000	262020000	314260000	S	1.37087	0.00390616	Left-high	sp|A2ARS0|ANR63_MOUSE	203	sp|A2ARS0|ANR63_MOUSE	203	sp|A2ARS0|ANR63_MOUSE	GSNSDSPPGHPAPAPSPERRRPSPRRLPRPL	203	sp|A2ARS0|ANR63_MOUSE Ankyrin repeat domain-containing protein 63 OS=Mus musculus GN=Ankrd63 PE=1 SV=1	UID300	1;2;3;4	219
32292000	32630000	28428000	41686000	42656000	36496000	S	0.772522	0.00394133	Right-high	sp|Q61923|KCNA6_MOUSE	6	sp|Q61923|KCNA6_MOUSE	6	sp|Q61923|KCNA6_MOUSE	__________MRSEKSLTLAAPGEVRGPEGE	6	sp|Q61923|KCNA6_MOUSE Potassium voltage-gated channel subfamily A member 6 OS=Mus musculus GN=Kcna6 PE=1 SV=1	UID5379	1	1664
10332000	10009000	12329000	7468600	7583200	9989700	S	1.30463	0.00404496	Left-high	sp|Q62504-3|MINT_MOUSE	1022	sp|Q62504-3|MINT_MOUSE;tr|A2ADB1|A2ADB1_MOUSE;sp|Q62504-2|MINT_MOUSE;tr|A2ADB0|A2ADB0_MOUSE;sp|Q62504|MINT_MOUSE	1022;1000;999;1023;1022	sp|Q62504-3|MINT_MOUSE	SGLKIEKQKPEIKKTSPETEDTRILLKKQPD	1022	sp|Q62504-3|MINT_MOUSE Isoform 3 of Msx2-interacting protein OS=Mus musculus GN=Spen;tr|A2ADB1|A2ADB1_MOUSE Msx2-interacting protein OS=Mus musculus GN=Spen PE=1 SV=1;sp|Q62504-2|MINT_MOUSE Isoform 2 of Msx2-interacting protein OS=Mus musculus GN=Spen;tr|A	UID5562	1	1711
72967000	79503000	90743000	0	0	0	S	#DIV/0!	0.00407489	Left-high	tr|D3YUR6|D3YUR6_MOUSE	15	tr|D3YUR6|D3YUR6_MOUSE;sp|Q8BG50|TM169_MOUSE	15;15	tr|D3YUR6|D3YUR6_MOUSE	_MEESAPVESQGQLPSPHHGSLRRAVAAVLA	15	tr|D3YUR6|D3YUR6_MOUSE Transmembrane protein 169 (Fragment) OS=Mus musculus GN=Tmem169 PE=1 SV=1;sp|Q8BG50|TM169_MOUSE Transmembrane protein 169 OS=Mus musculus GN=Tmem169 PE=2 SV=1	UID7778	1;2	2232
14247000	14437000	23924000	17181000	16825000	26401000	S	0.870892	0.00420588	No	sp|Q9EP53-3|TSC1_MOUSE	321	sp|Q9EP53-3|TSC1_MOUSE;sp|Q9EP53-2|TSC1_MOUSE;sp|Q9EP53-4|TSC1_MOUSE;sp|Q9EP53|TSC1_MOUSE;tr|F2Z3X2|F2Z3X2_MOUSE;tr|F2Z3W0|F2Z3W0_MOUSE	321;321;321;321;321;321	sp|Q9EP53-3|TSC1_MOUSE	GSTSTPSSSSRLMLFSPPGQLPQSLSSPSTR	321	sp|Q9EP53-3|TSC1_MOUSE Isoform 3 of Hamartin OS=Mus musculus GN=Tsc1;sp|Q9EP53-2|TSC1_MOUSE Isoform 2 of Hamartin OS=Mus musculus GN=Tsc1;sp|Q9EP53-4|TSC1_MOUSE Isoform 4 of Hamartin OS=Mus musculus GN=Tsc1;sp|Q9EP53|TSC1_MOUSE Hamartin OS=Mus musculus GN=	UID11441	1	3455
102510000	95882000	95616000	72222000	71100000	70252000	S	1.37661	0.00421613	Left-high	sp|Q9JJN6|CNBP1_MOUSE	59	sp|Q9JJN6|CNBP1_MOUSE	59	sp|Q9JJN6|CNBP1_MOUSE	YAGVVSSQLSQLPQHSIDQGAEDVVMAFSRS	59	sp|Q9JJN6|CNBP1_MOUSE Beta-catenin-interacting protein 1 OS=Mus musculus GN=Ctnnbip1 PE=1 SV=1	UID11784	1	3563
0	19606000	19984000	13375000	30810000	30907000	S	0.52722	0.00425881	Right-high	sp|Q2WF71|LRFN1_MOUSE	700	sp|Q2WF71|LRFN1_MOUSE	700	sp|Q2WF71|LRFN1_MOUSE	VPGGAPARPRPQQRYSFDGDYGALFQSHSYP	700	sp|Q2WF71|LRFN1_MOUSE Leucine-rich repeat and fibronectin type III domain-containing protein 1 OS=Mus musculus GN=Lrfn1 PE=1 SV=1	UID3825	1	1248
0	49703000	0	76567000	126690000	62548000	S	0.18699	0.00431022	Right-high	sp|Q8BPN8-2|DMXL2_MOUSE	1150	sp|Q8BPN8-2|DMXL2_MOUSE;sp|Q8BPN8|DMXL2_MOUSE;tr|B0V2P5|B0V2P5_MOUSE;tr|B0V2P6|B0V2P6_MOUSE;tr|F6RYL8|F6RYL8_MOUSE	1150;1150;1150;976;352	sp|Q8BPN8-2|DMXL2_MOUSE	VLDSRVSVDSNLFVYSKSDAFLSKDRYLIPN	1150	sp|Q8BPN8-2|DMXL2_MOUSE Isoform 2 of DmX-like protein 2 OS=Mus musculus GN=Dmxl2;sp|Q8BPN8|DMXL2_MOUSE DmX-like protein 2 OS=Mus musculus GN=Dmxl2 PE=1 SV=3;tr|B0V2P5|B0V2P5_MOUSE DmX-like protein 2 OS=Mus musculus GN=Dmxl2 PE=1 SV=1;tr|B0V2P6|B0V2P6_MOUSE	UID28315	1;2	2355
88726000	108970000	86565000	77509000	98527000	73540000	S	1.13898	0.00434977	No	sp|Q80XU8|LRFN4_MOUSE	627	sp|Q80XU8|LRFN4_MOUSE	627	sp|Q80XU8|LRFN4_MOUSE	VHGGLLGAGCRGVGGSAERLEESVV______	627	sp|Q80XU8|LRFN4_MOUSE Leucine-rich repeat and fibronectin type-III domain-containing protein 4 OS=Mus musculus GN=Lrfn4 PE=1 SV=1	UID7525	1	2170
0	0	0	63931000	59826000	50711000	S	0	0.00448202	Right-high	tr|B6ZHC9|B6ZHC9_MOUSE	69	tr|B6ZHC9|B6ZHC9_MOUSE;tr|A2AUK5|A2AUK5_MOUSE;tr|A2AUK8|A2AUK8_MOUSE;sp|Q9Z2H5|E41L1_MOUSE;sp|Q9Z2H5-2|E41L1_MOUSE;tr|A2AUK6|A2AUK6_MOUSE;sp|Q9Z2H5-3|E41L1_MOUSE;tr|Q8C8P2|Q8C8P2_MOUSE;tr|E9PV14|E9PV14_MOUSE	69;69;69;69;69;69;69;69;69	tr|B6ZHC9|B6ZHC9_MOUSE;tr|Q8C8P2|Q8C8P2_MOUSE	TRPAEQSLDMDDKDYSEADGLSERTTPSKAQ	69;69	tr|B6ZHC9|B6ZHC9_MOUSE Erythrocyte protein band 4.1-like 1 OS=Mus musculus GN=Epb41l1 PE=2 SV=1;tr|A2AUK5|A2AUK5_MOUSE Band 4.1-like protein 1 OS=Mus musculus GN=Epb41l1 PE=1 SV=1;tr|A2AUK8|A2AUK8_MOUSE Band 4.1-like protein 1 OS=Mus musculus GN=Epb41l1 PE	UID13965	1;2	4037;4175
20651000	19999000	19693000	23470000	22786000	23102000	S	0.870022	0.00449763	No	sp|Q9QYX7-2|PCLO_MOUSE	1332	sp|Q9QYX7-2|PCLO_MOUSE;sp|Q9QYX7|PCLO_MOUSE	1332;1332	sp|Q9QYX7-2|PCLO_MOUSE	IPSDEKDLLKGLKKDSFSQESSPSSPSDLAK	1332	sp|Q9QYX7-2|PCLO_MOUSE Isoform 2 of Protein piccolo OS=Mus musculus GN=Pclo;sp|Q9QYX7|PCLO_MOUSE Protein piccolo OS=Mus musculus GN=Pclo PE=1 SV=4	UID12387	1;2;3;4	3666
5679900	10649000	7554900	9794100	13970000	11641000	S	0.674586	0.00454666	Right-high	sp|Q8K298|ANLN_MOUSE	526	sp|Q8K298|ANLN_MOUSE	526	sp|Q8K298|ANLN_MOUSE	KSSPLKITLFLEEEKSLKVASDLEVEQNTEA	526	sp|Q8K298|ANLN_MOUSE Anillin OS=Mus musculus GN=Anln PE=1 SV=2	UID9583	1	2718
0	0	0	9255900	10321000	8147500	T	0	0.0045785	Right-high	tr|Q80UN0|Q80UN0_MOUSE	200	tr|Q80UN0|Q80UN0_MOUSE;tr|E9PYI8|E9PYI8_MOUSE;sp|Q9JMA1|UBP14_MOUSE	200;200;235	tr|Q80UN0|Q80UN0_MOUSE	DDSGRETDSSSAPAVTPSKKKSLIDQYFGVE	200	tr|Q80UN0|Q80UN0_MOUSE Ubiquitin specific peptidase 14 OS=Mus musculus GN=Usp14 PE=2 SV=1;tr|E9PYI8|E9PYI8_MOUSE Ubiquitin carboxyl-terminal hydrolase 14 OS=Mus musculus GN=Usp14 PE=1 SV=1;sp|Q9JMA1|UBP14_MOUSE Ubiquitin carboxyl-terminal hydrolase 14 OS=M	UID18461	1	3605
0	12541000	0	32388000	48410000	28280000	S	0.114973	0.00461335	Right-high	sp|Q5U3K5|RABL6_MOUSE	482	sp|Q5U3K5|RABL6_MOUSE	482	sp|Q5U3K5|RABL6_MOUSE	SLLPSDPMPSKNISLSSEEEAEGLAGHPRVA	482	sp|Q5U3K5|RABL6_MOUSE Rab-like protein 6 OS=Mus musculus GN=Rabl6 PE=1 SV=2	UID4963	1;2;3	1531
24348000	8180700	18208000	15710000	0	11377000	T	1.8731	0.00470112	Left-high	sp|P47746|CNR1_MOUSE	440	sp|P47746|CNR1_MOUSE	440	sp|P47746|CNR1_MOUSE	NSMGDSDCLHKHANNTASMHRAAESCIKSTV	440	sp|P47746|CNR1_MOUSE Cannabinoid receptor 1 OS=Mus musculus GN=Cnr1 PE=1 SV=1	UID16307	1	828
0	0	0	8752000	11080000	10466000	S	0	0.00472376	Right-high	tr|Q3UH38|Q3UH38_MOUSE	484	tr|Q3UH38|Q3UH38_MOUSE;sp|Q8K1S3-2|UNC5B_MOUSE;tr|Q3TYW6|Q3TYW6_MOUSE;sp|Q8K1S3|UNC5B_MOUSE	484;517;528;528	tr|Q3UH38|Q3UH38_MOUSE	GDFSRDTHFLHLRSASLGSQHLLGLPRDPSS	484	tr|Q3UH38|Q3UH38_MOUSE Uncharacterized protein (Fragment) OS=Mus musculus GN=Unc5b PE=2 SV=1;sp|Q8K1S3-2|UNC5B_MOUSE Isoform 2 of Netrin receptor UNC5B OS=Mus musculus GN=Unc5b;tr|Q3TYW6|Q3TYW6_MOUSE Uncharacterized protein OS=Mus musculus GN=Unc5b PE=2 SV	UID9534	1	2704
0	0	0	69521000	56876000	71478000	S	0	0.00477907	Right-high	tr|Q5PPR2|Q5PPR2_MOUSE	457	sp|Q8R3S6|EXOC1_MOUSE;tr|Q6P1Y9|Q6P1Y9_MOUSE;tr|Q5PPR2|Q5PPR2_MOUSE;tr|Q3U1G4|Q3U1G4_MOUSE	472;479;457;457	sp|Q8R3S6|EXOC1_MOUSE;tr|Q5PPR2|Q5PPR2_MOUSE	KFGLHGSSGKLTGSTSSLNKLSVQSSGSRRS;TESLHGSSGKLTGSTSSLNKLSVQSSGSRRS	472;457	sp|Q8R3S6|EXOC1_MOUSE Exocyst complex component 1 OS=Mus musculus GN=Exoc1 PE=1 SV=4;tr|Q6P1Y9|Q6P1Y9_MOUSE Exocyst complex component 1 OS=Mus musculus GN=Exoc1 PE=1 SV=1;tr|Q5PPR2|Q5PPR2_MOUSE Exocyst complex component 1 OS=Mus musculus GN=Exoc1 PE=1 SV=1	UID29994	1;2	2822;4419
220500000	399280000	305470000	347610000	549450000	424820000	S	0.69995	0.00486479	Right-high	tr|A0A286YCI8|A0A286YCI8_MOUSE	62	tr|A0A1L7NR63|A0A1L7NR63_MOUSE;tr|A0A286YCI8|A0A286YCI8_MOUSE;sp|Q62417|SRBS1_MOUSE;tr|E9PYX6|E9PYX6_MOUSE;tr|A0A286YCQ0|A0A286YCQ0_MOUSE;tr|A0A286YDN0|A0A286YDN0_MOUSE;tr|E9Q6A3|E9Q6A3_MOUSE;sp|Q62417-3|SRBS1_MOUSE;tr|E9QNA7|E9QNA7_MOUSE;sp|Q62417-5|SRBS1_MOUSE;sp|Q62417-6|SRBS1_MOUSE;sp|Q62417-4|SRBS1_MOUSE;sp|Q62417-2|SRBS1_MOUSE;tr|D3Z5J3|D3Z5J3_MOUSE	62;62;62;62;62;62;92;62;62;62;62;92;62;62	tr|A0A1L7NR63|A0A1L7NR63_MOUSE;tr|A0A286YCI8|A0A286YCI8_MOUSE;tr|D3Z5J3|D3Z5J3_MOUSE	SYRGTPSSSPVSPQESPKHESKSDEWKLSSS;SYRGTPSSSPVSPQESPKHESKSGLEPEDPS	62;62;62	tr|A0A1L7NR63|A0A1L7NR63_MOUSE C-Cbl associated protein OS=Mus musculus GN=Sorbs1 PE=2 SV=1;tr|A0A286YCI8|A0A286YCI8_MOUSE Sorbin and SH3 domain-containing protein 1 OS=Mus musculus GN=Sorbs1 PE=1 SV=1;sp|Q62417|SRBS1_MOUSE Sorbin and SH3 domain-containing	UID13646	1;2;3	3961;3983;4148
0	0	0	59621000	50689000	47283000	S	0	0.00486863	Right-high	tr|A0A286YCI8|A0A286YCI8_MOUSE	58	tr|A0A1L7NR63|A0A1L7NR63_MOUSE;tr|A0A286YCI8|A0A286YCI8_MOUSE;sp|Q62417|SRBS1_MOUSE;tr|E9PYX6|E9PYX6_MOUSE;tr|A0A286YCQ0|A0A286YCQ0_MOUSE;tr|A0A286YDN0|A0A286YDN0_MOUSE;tr|E9Q6A3|E9Q6A3_MOUSE;sp|Q62417-3|SRBS1_MOUSE;tr|E9QNA7|E9QNA7_MOUSE;sp|Q62417-5|SRBS1_MOUSE;sp|Q62417-6|SRBS1_MOUSE;sp|Q62417-4|SRBS1_MOUSE;sp|Q62417-2|SRBS1_MOUSE;tr|D3Z5J3|D3Z5J3_MOUSE	58;58;58;58;58;58;88;58;58;58;58;88;58;58	tr|A0A1L7NR63|A0A1L7NR63_MOUSE;tr|A0A286YCI8|A0A286YCI8_MOUSE;tr|D3Z5J3|D3Z5J3_MOUSE	RASSSYRGTPSSSPVSPQESPKHESKSDEWK;RASSSYRGTPSSSPVSPQESPKHESKSGLEP	58;58;58	tr|A0A1L7NR63|A0A1L7NR63_MOUSE C-Cbl associated protein OS=Mus musculus GN=Sorbs1 PE=2 SV=1;tr|A0A286YCI8|A0A286YCI8_MOUSE Sorbin and SH3 domain-containing protein 1 OS=Mus musculus GN=Sorbs1 PE=1 SV=1;sp|Q62417|SRBS1_MOUSE Sorbin and SH3 domain-containing	UID13645	1;2;3	3961;3983;4148
161940000	187000000	206810000	0	0	0	S	#DIV/0!	0.00487536	Left-high	sp|Q62108-3|DLG4_MOUSE	415	sp|Q62108-3|DLG4_MOUSE;sp|Q62108|DLG4_MOUSE;sp|Q62108-2|DLG4_MOUSE	415;418;461	sp|Q62108-3|DLG4_MOUSE	KIHDLREQLMNSSLGSGTASLRSNPKRGFYI	415	sp|Q62108-3|DLG4_MOUSE Isoform 3 of Disks large homolog 4 OS=Mus musculus GN=Dlg4;sp|Q62108|DLG4_MOUSE Disks large homolog 4 OS=Mus musculus GN=Dlg4 PE=1 SV=1;sp|Q62108-2|DLG4_MOUSE Isoform 2 of Disks large homolog 4 OS=Mus musculus GN=Dlg4	UID5411	1;2;3	1674
7008800	4383500	7685400	5618000	2617900	6004800	S	1.33966	0.00491477	Left-high	sp|Q5DTT2-2|PSD1_MOUSE	44	sp|Q5DTT2-2|PSD1_MOUSE	44	sp|Q5DTT2-2|PSD1_MOUSE	RGAETLCYGWPQRSRSLKPVLYTDLVVSRLQ	44	sp|Q5DTT2-2|PSD1_MOUSE Isoform 2 of PH and SEC7 domain-containing protein 1 OS=Mus musculus GN=Psd	UID4681	1	1466
353860000	318770000	314240000	259220000	203120000	220510000	S	1.44522	0.00495456	Left-high	sp|Q8VDU5|SNRK_MOUSE	569	sp|Q8VDU5|SNRK_MOUSE;tr|A0AUN3|A0AUN3_MOUSE	569;128	sp|Q8VDU5|SNRK_MOUSE	LDKDSGFAYSWHRRDSSEGPPGSEGDGGGQS	569	sp|Q8VDU5|SNRK_MOUSE SNF-related serine/threonine-protein kinase OS=Mus musculus GN=Snrk PE=1 SV=1;tr|A0AUN3|A0AUN3_MOUSE Snrk protein (Fragment) OS=Mus musculus GN=Snrk PE=2 SV=1	UID10111	1	2896
0	0	0	23114000	18414000	19306000	T	0	0.00501322	Right-high	sp|B2RUJ5-3|APBA1_MOUSE	95	sp|B2RUJ5-3|APBA1_MOUSE;sp|B2RUJ5|APBA1_MOUSE;tr|Q3UH26|Q3UH26_MOUSE	95;95;95	sp|B2RUJ5-3|APBA1_MOUSE	ARSASTESGFHNHTDTAEGDVLAAARDGYEA	95	sp|B2RUJ5-3|APBA1_MOUSE Isoform 3 of Amyloid-beta A4 precursor protein-binding family A member 1 OS=Mus musculus GN=Apba1;sp|B2RUJ5|APBA1_MOUSE Amyloid-beta A4 precursor protein-binding family A member 1 OS=Mus musculus GN=Apba1 PE=1 SV=2;tr|Q3UH26|Q3UH26_	UID35849	2	259
22747000	26970000	25809000	46408000	49493000	44341000	T	0.538541	0.0051566	Right-high	tr|A0A0A0MQC7|A0A0A0MQC7_MOUSE	473	tr|A0A0A0MQC7|A0A0A0MQC7_MOUSE;sp|P10637|TAU_MOUSE;tr|A2A5Y6|A2A5Y6_MOUSE;sp|P10637-6|TAU_MOUSE;sp|P10637-2|TAU_MOUSE;tr|Q3UH19|Q3UH19_MOUSE;tr|Q547J4|Q547J4_MOUSE;sp|P10637-5|TAU_MOUSE;sp|P10637-4|TAU_MOUSE;sp|P10637-3|TAU_MOUSE	473;473;489;90;170;170;112;112;112;112	tr|A0A0A0MQC7|A0A0A0MQC7_MOUSE;sp|P10637-2|TAU_MOUSE;tr|Q547J4|Q547J4_MOUSE	SNATRIPAKTTPSPKTPPGSGEPPKSGERSG	473;170;112	tr|A0A0A0MQC7|A0A0A0MQC7_MOUSE Microtubule-associated protein OS=Mus musculus GN=Mapt PE=1 SV=1;sp|P10637|TAU_MOUSE Microtubule-associated protein tau OS=Mus musculus GN=Mapt PE=1 SV=3;tr|A2A5Y6|A2A5Y6_MOUSE Microtubule-associated protein OS=Mus musculus G	UID56308	1;2;3	602;603;604
59878000	43639000	50635000	51837000	33272000	41203000	S	1.22041	0.00526057	No	tr|Q6ZQ55|Q6ZQ55_MOUSE	466	tr|Q6ZQ55|Q6ZQ55_MOUSE;tr|Q0VF51|Q0VF51_MOUSE;tr|D9HP81|D9HP81_MOUSE;sp|Q9EQZ7-3|RIMS2_MOUSE;sp|Q9EQZ7|RIMS2_MOUSE	466;745;745;553;785	tr|Q6ZQ55|Q6ZQ55_MOUSE	RIPDSTHAQLESSSSSFESQKMDRPSISVTS	466	tr|Q6ZQ55|Q6ZQ55_MOUSE MKIAA0751 protein (Fragment) OS=Mus musculus GN=Rims2 PE=2 SV=1;tr|Q0VF51|Q0VF51_MOUSE Rims2 protein OS=Mus musculus GN=Rims2 PE=2 SV=1;tr|D9HP81|D9HP81_MOUSE Regulating synaptic membrane exocytosis 2 OS=Mus musculus GN=Rims2 PE=1 SV	UID14450	1	4157
48453000	87309000	73272000	67171000	111320000	95926000	S	0.761739	0.00526227	Right-high	tr|Q3UN66|Q3UN66_MOUSE	330	tr|Q3UN66|Q3UN66_MOUSE;sp|P63318|KPCG_MOUSE	330;330	tr|Q3UN66|Q3UN66_MOUSE	VRMGPSSSPIPSPSPSPTDSKRCFFGASPGR	330	tr|Q3UN66|Q3UN66_MOUSE Protein kinase C OS=Mus musculus GN=Prkcg PE=2 SV=1;sp|P63318|KPCG_MOUSE Protein kinase C gamma type OS=Mus musculus GN=Prkcg PE=1 SV=1	UID3089	1;2;3;4	1039
31674000	34427000	26687000	0	0	0	S	#DIV/0!	0.00532081	Left-high	sp|Q9D5V6|SYAP1_MOUSE	39	sp|Q9D5V6|SYAP1_MOUSE;tr|Q3TTE4|Q3TTE4_MOUSE;tr|Q3U3B9|Q3U3B9_MOUSE	39;39;39	sp|Q9D5V6|SYAP1_MOUSE	PPSRDGDKLSAGAAPSEESPERPVEPTEEQQ	39	sp|Q9D5V6|SYAP1_MOUSE Synapse-associated protein 1 OS=Mus musculus GN=Syap1 PE=1 SV=1;tr|Q3TTE4|Q3TTE4_MOUSE Uncharacterized protein OS=Mus musculus GN=Syap1 PE=2 SV=1;tr|Q3U3B9|Q3U3B9_MOUSE Uncharacterized protein OS=Mus musculus GN=Syap1 PE=2 SV=1	UID31365	1;2	3358
31674000	34427000	26687000	0	0	0	T	#DIV/0!	0.00532081	Left-high	sp|Q9D5V6|SYAP1_MOUSE	50	sp|Q9D5V6|SYAP1_MOUSE;tr|Q3TTE4|Q3TTE4_MOUSE;tr|Q3U3B9|Q3U3B9_MOUSE	50;50;50	sp|Q9D5V6|SYAP1_MOUSE	GAAPSEESPERPVEPTEEQQQQPPTEDPQFL	50	sp|Q9D5V6|SYAP1_MOUSE Synapse-associated protein 1 OS=Mus musculus GN=Syap1 PE=1 SV=1;tr|Q3TTE4|Q3TTE4_MOUSE Uncharacterized protein OS=Mus musculus GN=Syap1 PE=2 SV=1;tr|Q3U3B9|Q3U3B9_MOUSE Uncharacterized protein OS=Mus musculus GN=Syap1 PE=2 SV=1	UID38420	2	3358
14347000	11548000	11640000	0	0	0	S	#DIV/0!	0.00534088	Left-high	tr|A0A0R4J195|A0A0R4J195_MOUSE	134	tr|A0A0R4J195|A0A0R4J195_MOUSE;tr|F6YB25|F6YB25_MOUSE;sp|Q9CSU0-3|RPR1B_MOUSE;sp|Q9CSU0-2|RPR1B_MOUSE;sp|Q9CSU0|RPR1B_MOUSE	134;35;134;134;134	tr|A0A0R4J195|A0A0R4J195_MOUSE	GEFIQQLKLSMEDSKSPPPKAEEKKSLKRTF	134	tr|A0A0R4J195|A0A0R4J195_MOUSE Regulation of nuclear pre-mRNA domain-containing protein 1B OS=Mus musculus GN=Rprd1b PE=1 SV=1;tr|F6YB25|F6YB25_MOUSE Regulation of nuclear pre-mRNA domain-containing protein 1B (Fragment) OS=Mus musculus GN=Rprd1b PE=1 SV=1	UID13531	1	3915
0	0	0	312260000	315180000	249160000	T	0	0.00538851	Right-high	sp|Q99NE5|RIMS1_MOUSE	1261	sp|Q99NE5|RIMS1_MOUSE;tr|F6VBR4|F6VBR4_MOUSE;sp|Q99NE5-3|RIMS1_MOUSE;tr|F6VBT9|F6VBT9_MOUSE;sp|Q99NE5-5|RIMS1_MOUSE;sp|Q99NE5-4|RIMS1_MOUSE;tr|F6Y0S3|F6Y0S3_MOUSE;tr|F6VBV0|F6VBV0_MOUSE;tr|A0A087WSA4|A0A087WSA4_MOUSE;tr|Q7TPL9|Q7TPL9_MOUSE;sp|Q99NE5-6|RIMS1_MOUSE;tr|F6TZK4|F6TZK4_MOUSE;tr|Q3UYL2|Q3UYL2_MOUSE	1261;1222;1233;1194;1148;1172;1109;1133;527;17;1097;1058;655	sp|Q99NE5|RIMS1_MOUSE;sp|Q99NE5-6|RIMS1_MOUSE	AAEMRKMVRQPSRESTDGSINSYSSEGNLIF	1261;1097	sp|Q99NE5|RIMS1_MOUSE Regulating synaptic membrane exocytosis protein 1 OS=Mus musculus GN=Rims1 PE=1 SV=2;tr|F6VBR4|F6VBR4_MOUSE Regulating synaptic membrane exocytosis protein 1 OS=Mus musculus GN=Rims1 PE=1 SV=2;sp|Q99NE5-3|RIMS1_MOUSE Isoform 3 of Regu	UID18183	1;2	3171;3172
11669000	13949000	8679600	19183000	19765000	15254000	T	0.632774	0.00543416	Right-high	tr|A0A0A0MQC7|A0A0A0MQC7_MOUSE	523	tr|A0A0A0MQC7|A0A0A0MQC7_MOUSE;sp|P10637|TAU_MOUSE;tr|A2A5Y6|A2A5Y6_MOUSE;sp|P10637-6|TAU_MOUSE;sp|P10637-2|TAU_MOUSE;tr|Q3UH19|Q3UH19_MOUSE;tr|Q547J4|Q547J4_MOUSE;sp|P10637-5|TAU_MOUSE;sp|P10637-4|TAU_MOUSE;sp|P10637-3|TAU_MOUSE;tr|B1AQW2|B1AQW2_MOUSE	523;523;539;140;220;220;162;162;162;162;180	tr|A0A0A0MQC7|A0A0A0MQC7_MOUSE;sp|P10637-2|TAU_MOUSE;tr|Q547J4|Q547J4_MOUSE	PTPPTREPKKVAVVRTPPKSPSASKSRLQTA	523;220;162	tr|A0A0A0MQC7|A0A0A0MQC7_MOUSE Microtubule-associated protein OS=Mus musculus GN=Mapt PE=1 SV=1;sp|P10637|TAU_MOUSE Microtubule-associated protein tau OS=Mus musculus GN=Mapt PE=1 SV=3;tr|A2A5Y6|A2A5Y6_MOUSE Microtubule-associated protein OS=Mus musculus G	UID16035	1;2	602;603;604
0	25042000	0	32801000	50784000	32054000	T	0.216553	0.00545161	Right-high	sp|O08553|DPYL2_MOUSE	521	sp|O08553|DPYL2_MOUSE	521	sp|O08553|DPYL2_MOUSE	VSVTPKTVTPASSAKTSPAKQQAPPVRNLHQ	521	sp|O08553|DPYL2_MOUSE Dihydropyrimidinase-related protein 2 OS=Mus musculus GN=Dpysl2 PE=1 SV=2	UID35935	2;3;5	333
0	0	0	155730000	119600000	140370000	T	0	0.00565942	Right-high	sp|Q5HZI2|C2C4C_MOUSE	149	sp|Q5HZI2|C2C4C_MOUSE	149	sp|Q5HZI2|C2C4C_MOUSE	SLPSVPKAQTSYGFATLAESPHTRRKESLFH	149	sp|Q5HZI2|C2C4C_MOUSE C2 calcium-dependent domain-containing protein 4C OS=Mus musculus GN=C2cd4cC2CD4 family PE=1 SV=1	UID16831	1	1484
141540000	120000000	156240000	0	0	0	S	#DIV/0!	0.00566198	Left-high	tr|A0A0R4J087|A0A0R4J087_MOUSE	698	tr|A0A0R4J087|A0A0R4J087_MOUSE;sp|Q8BJI1|S6A17_MOUSE;tr|A0A0R4J252|A0A0R4J252_MOUSE;tr|Q3UY14|Q3UY14_MOUSE	698;701;660;113	tr|A0A0R4J087|A0A0R4J087_MOUSE	SPMPTHRSYLGPGSTSPLDNSNNPNGRYGSG	698	tr|A0A0R4J087|A0A0R4J087_MOUSE Transporter OS=Mus musculus GN=Slc6a17 PE=1 SV=1;sp|Q8BJI1|S6A17_MOUSE Sodium-dependent neutral amino acid transporter SLC6A17 OS=Mus musculus GN=Slc6a17 PE=1 SV=1;tr|A0A0R4J252|A0A0R4J252_MOUSE Transporter (Fragment) OS=Mus	UID7999	1	2305
12025000	10786000	13986000	0	0	0	S	#DIV/0!	0.00571882	Left-high	sp|Q60700|M3K12_MOUSE	642	sp|Q60700|M3K12_MOUSE	642	sp|Q60700|M3K12_MOUSE	LRGLHHDLLLRKMSSSSPDLLSAALGARGRG	642	sp|Q60700|M3K12_MOUSE Mitogen-activated protein kinase kinase kinase 12 OS=Mus musculus GN=Map3k12 PE=1 SV=1	UID5052	1	1555
0	0	0	457490000	475820000	368540000	S	0	0.00577822	Right-high	tr|E9Q9G5|E9Q9G5_MOUSE	8	tr|E9Q9G5|E9Q9G5_MOUSE;sp|P24529|TY3H_MOUSE;tr|Q91ZN2|Q91ZN2_MOUSE;tr|D6RGQ9|D6RGQ9_MOUSE	8;8;8;8	tr|E9Q9G5|E9Q9G5_MOUSE	________MPTPSASSPQPKGFRRAVSEQDT	8	tr|E9Q9G5|E9Q9G5_MOUSE Tyrosine 3-monooxygenase OS=Mus musculus GN=Th PE=1 SV=1;sp|P24529|TY3H_MOUSE Tyrosine 3-monooxygenase OS=Mus musculus GN=Th PE=1 SV=3;tr|Q91ZN2|Q91ZN2_MOUSE Tyrosine hydroxylase (Fragment) OS=Mus musculus PE=4 SV=1;tr|D6RGQ9|D6RGQ9_	UID2187	1	709
38132000	71909000	73536000	12500000	49158000	43913000	S	1.7389	0.00582006	Left-high	sp|Q9QYC0|ADDA_MOUSE	431	sp|Q9QYC0|ADDA_MOUSE;tr|Q8K232|Q8K232_MOUSE;tr|F8WHZ9|F8WHZ9_MOUSE;tr|F6V4G5|F6V4G5_MOUSE;sp|Q9QYC0-2|ADDA_MOUSE;tr|F8WGR0|F8WGR0_MOUSE;tr|E9Q1K3|E9Q1K3_MOUSE	431;431;431;82;431;431;431	sp|Q9QYC0|ADDA_MOUSE;sp|Q9QYC0-2|ADDA_MOUSE;tr|E9Q1K3|E9Q1K3_MOUSE	VTGHSFASDGDSGTCSPLRHSFQKQQREKTR	431;431;431	sp|Q9QYC0|ADDA_MOUSE Alpha-adducin OS=Mus musculus GN=Add1 PE=1 SV=2;tr|Q8K232|Q8K232_MOUSE Adducin 1 (Alpha) OS=Mus musculus GN=Add1 PE=2 SV=1;tr|F8WHZ9|F8WHZ9_MOUSE Alpha-adducin OS=Mus musculus GN=Add1 PE=1 SV=1;tr|F6V4G5|F6V4G5_MOUSE Alpha-adducin (Fra	UID32370	1;2;3	3650;3651;4204
54363000	60099000	54652000	60294000	64762000	59462000	T	0.916518	0.00602658	No	tr|E9Q1R5|E9Q1R5_MOUSE	1888	tr|E9Q1R5|E9Q1R5_MOUSE;tr|Q3UHN4|Q3UHN4_MOUSE;sp|P97445|CAC1A_MOUSE;tr|Q3UHA5|Q3UHA5_MOUSE;tr|A0A1L1SQZ2|A0A1L1SQZ2_MOUSE;tr|Q8R5M6|Q8R5M6_MOUSE;tr|Q8R5M7|Q8R5M7_MOUSE	1888;1935;1935;1888;1888;1935;1935	tr|E9Q1R5|E9Q1R5_MOUSE	SKAKKLQAMREEQNRTPLMFQRMEPPSPTQE	1888	tr|E9Q1R5|E9Q1R5_MOUSE Voltage-dependent P/Q-type calcium channel subunit alpha OS=Mus musculus GN=Cacna1a PE=1 SV=1;tr|Q3UHN4|Q3UHN4_MOUSE Voltage-dependent P/Q-type calcium channel subunit alpha OS=Mus musculus GN=Cacna1a PE=2 SV=1;sp|P97445|CAC1A_MOUSE	UID16512	1	1129
69958000	68338000	53508000	64017000	61778000	45760000	S	1.11803	0.00611358	No	tr|Q3UHD8|Q3UHD8_MOUSE	963	tr|Q3UHD8|Q3UHD8_MOUSE;sp|Q9D415-2|DLGP1_MOUSE;sp|Q9D415|DLGP1_MOUSE;tr|E9QAR5|E9QAR5_MOUSE;tr|D3Z508|D3Z508_MOUSE;sp|Q9D415-3|DLGP1_MOUSE;tr|Q3TSN1|Q3TSN1_MOUSE;tr|D3Z6F4|D3Z6F4_MOUSE	963;963;973;663;673;945;680;647	tr|Q3UHD8|Q3UHD8_MOUSE	KRLMAAKRAASVRQNSATESAESIEIYIPEA	963	tr|Q3UHD8|Q3UHD8_MOUSE Uncharacterized protein OS=Mus musculus GN=Dlgap1 PE=2 SV=1;sp|Q9D415-2|DLGP1_MOUSE Isoform 2 of Disks large-associated protein 1 OS=Mus musculus GN=Dlgap1;sp|Q9D415|DLGP1_MOUSE Disks large-associated protein 1 OS=Mus musculus GN=Dlg	UID11203	1	3347
0	0	0	4630800	4837700	3705600	S	0	0.00622309	Right-high	tr|Q3THQ5|Q3THQ5_MOUSE	164	tr|Q3THQ5|Q3THQ5_MOUSE;sp|Q60864|STIP1_MOUSE	164;164	tr|Q3THQ5|Q3THQ5_MOUSE	DPTYRELIEQLQNKPSDLGTKLQDPRVMTTL	164	tr|Q3THQ5|Q3THQ5_MOUSE Uncharacterized protein OS=Mus musculus GN=Stip1 PE=2 SV=1;sp|Q60864|STIP1_MOUSE Stress-induced-phosphoprotein 1 OS=Mus musculus GN=Stip1 PE=1 SV=1	UID5084	1	1567
2119500000	1734900000	1642200000	0	0	0	S	#DIV/0!	0.00630031	Left-high	tr|B6ZHC9|B6ZHC9_MOUSE	650	tr|B6ZHC9|B6ZHC9_MOUSE;tr|A2AUK5|A2AUK5_MOUSE;tr|A2AUK8|A2AUK8_MOUSE	650;650;638	tr|B6ZHC9|B6ZHC9_MOUSE	DFSRSLPELDRDKSDSETEGLVFARDLKGPS	650	tr|B6ZHC9|B6ZHC9_MOUSE Erythrocyte protein band 4.1-like 1 OS=Mus musculus GN=Epb41l1 PE=2 SV=1;tr|A2AUK5|A2AUK5_MOUSE Band 4.1-like protein 1 OS=Mus musculus GN=Epb41l1 PE=1 SV=1;tr|A2AUK8|A2AUK8_MOUSE Band 4.1-like protein 1 OS=Mus musculus GN=Epb41l1 PE	UID13955	1;2;3	4037
21560000	24429000	26901000	25352000	27296000	30276000	S	0.878998	0.00633365	No	tr|F8WI22|F8WI22_MOUSE	395	tr|F8WI22|F8WI22_MOUSE;sp|Q8K019-2|BCLF1_MOUSE;sp|Q8K019|BCLF1_MOUSE;sp|Q8K019-3|BCLF1_MOUSE;tr|A0A087WQA0|A0A087WQA0_MOUSE;tr|Q3UR37|Q3UR37_MOUSE;tr|Q3UDL9|Q3UDL9_MOUSE;tr|Q3TSZ0|Q3TSZ0_MOUSE;tr|A0A087WRN1|A0A087WRN1_MOUSE;tr|Q05C67|Q05C67_MOUSE;tr|Q3TRC6|Q3TRC6_MOUSE	395;393;395;393;395;393;395;395;108;395;395	tr|F8WI22|F8WI22_MOUSE	DYFSDKESAKQKFHDSEGDDTEETEDYRQFR	395	tr|F8WI22|F8WI22_MOUSE Bcl-2-associated transcription factor 1 OS=Mus musculus GN=Bclaf1 PE=1 SV=1;sp|Q8K019-2|BCLF1_MOUSE Isoform 2 of Bcl-2-associated transcription factor 1 OS=Mus musculus GN=Bclaf1;sp|Q8K019|BCLF1_MOUSE Bcl-2-associated transcription f	UID29595	1;2	2676
21560000	24429000	26901000	25352000	27296000	30276000	T	0.878998	0.00633365	No	tr|F8WI22|F8WI22_MOUSE	400	tr|F8WI22|F8WI22_MOUSE;sp|Q8K019-2|BCLF1_MOUSE;sp|Q8K019|BCLF1_MOUSE;sp|Q8K019-3|BCLF1_MOUSE;tr|A0A087WQA0|A0A087WQA0_MOUSE;tr|Q3UR37|Q3UR37_MOUSE;tr|Q3UDL9|Q3UDL9_MOUSE;tr|Q3TSZ0|Q3TSZ0_MOUSE;tr|A0A087WRN1|A0A087WRN1_MOUSE;tr|Q05C67|Q05C67_MOUSE;tr|Q3TRC6|Q3TRC6_MOUSE	400;398;400;398;400;398;400;400;113;400;400	tr|F8WI22|F8WI22_MOUSE	KESAKQKFHDSEGDDTEETEDYRQFRKSVLA	400	tr|F8WI22|F8WI22_MOUSE Bcl-2-associated transcription factor 1 OS=Mus musculus GN=Bclaf1 PE=1 SV=1;sp|Q8K019-2|BCLF1_MOUSE Isoform 2 of Bcl-2-associated transcription factor 1 OS=Mus musculus GN=Bclaf1;sp|Q8K019|BCLF1_MOUSE Bcl-2-associated transcription f	UID37994	2	2676
11664000	8948800	30314000	0	0	20602000	S	2.47193	0.00633616	Left-high	tr|E9PUD2|E9PUD2_MOUSE	542	tr|E9PUD2|E9PUD2_MOUSE;sp|Q8K1M6-3|DNM1L_MOUSE;tr|Q3U4P3|Q3U4P3_MOUSE;sp|Q8K1M6-2|DNM1L_MOUSE;sp|Q8K1M6|DNM1L_MOUSE;sp|Q8K1M6-4|DNM1L_MOUSE	542;529;507;535;535;431	tr|E9PUD2|E9PUD2_MOUSE	EQRRNRLARELPSAGSRDKVPSAGGGIGDGG	542	tr|E9PUD2|E9PUD2_MOUSE Dynamin-1-like protein OS=Mus musculus GN=Dnm1l PE=1 SV=1;sp|Q8K1M6-3|DNM1L_MOUSE Isoform 3 of Dynamin-1-like protein OS=Mus musculus GN=Dnm1l;tr|Q3U4P3|Q3U4P3_MOUSE Uncharacterized protein (Fragment) OS=Mus musculus GN=Dnm1l PE=2 SV	UID14507	1	4169
0	0	0	21696000	24156000	18210000	S	0	0.0064621	Right-high	tr|A0A1B0GR96|A0A1B0GR96_MOUSE	13	tr|A0A1B0GR96|A0A1B0GR96_MOUSE;sp|Q8BGY4-2|KLH26_MOUSE;sp|Q8BGY4|KLH26_MOUSE	13;13;13	tr|A0A1B0GR96|A0A1B0GR96_MOUSE	___MAESGGSSGSSQSPERPSSLADRNGALK	13	tr|A0A1B0GR96|A0A1B0GR96_MOUSE Kelch-like protein 26 OS=Mus musculus GN=Klhl26 PE=4 SV=1;sp|Q8BGY4-2|KLH26_MOUSE Isoform 2 of Kelch-like protein 26 OS=Mus musculus GN=Klhl26;sp|Q8BGY4|KLH26_MOUSE Kelch-like protein 26 OS=Mus musculus GN=Klhl26 PE=1 SV=1	UID7870	1	2261
0	0	0	14210000	15412000	11633000	T	0	0.00650671	Right-high	tr|Q8C5C6|Q8C5C6_MOUSE	29	tr|Q8C5C6|Q8C5C6_MOUSE;tr|A0A0R4J1I6|A0A0R4J1I6_MOUSE;sp|Q9QY81|PO210_MOUSE;tr|F6XGN0|F6XGN0_MOUSE	29;1800;1844;1057	tr|Q8C5C6|Q8C5C6_MOUSE	HTVCAPRELASPLALTPRASPQHSPHYLASS	29	tr|Q8C5C6|Q8C5C6_MOUSE Uncharacterized protein (Fragment) OS=Mus musculus GN=Nup210 PE=2 SV=1;tr|A0A0R4J1I6|A0A0R4J1I6_MOUSE Nuclear pore membrane glycoprotein 210 OS=Mus musculus GN=Nup210 PE=1 SV=1;sp|Q9QY81|PO210_MOUSE Nuclear pore membrane glycoprotein	UID18505	1;2	3644
0	0	0	40654000	31080000	39463000	T	0	0.00654091	Right-high	tr|Q3U430|Q3U430_MOUSE	324	tr|Q3U430|Q3U430_MOUSE;sp|Q8BZQ7|ANC2_MOUSE;tr|Q6ZPR8|Q6ZPR8_MOUSE;tr|A2AI11|A2AI11_MOUSE	324;328;329;42	tr|Q3U430|Q3U430_MOUSE	GWLGKVFLQDNPTRPTSPEAGNTLRRWRCHV	324	tr|Q3U430|Q3U430_MOUSE Anaphase promoting complex subunit 2 OS=Mus musculus GN=Anapc2 PE=2 SV=1;sp|Q8BZQ7|ANC2_MOUSE Anaphase-promoting complex subunit 2 OS=Mus musculus GN=Anapc2 PE=1 SV=2;tr|Q6ZPR8|Q6ZPR8_MOUSE MKIAA1406 protein (Fragment) OS=Mus musculu	UID17657	1	2456
118240000	114320000	153920000	66997000	63717000	114500000	S	1.57609	0.00658038	Left-high	tr|B2RSG4|B2RSG4_MOUSE	64	tr|B2RSG4|B2RSG4_MOUSE;sp|Q3V0I2|PRR7_MOUSE	64;64	tr|B2RSG4|B2RSG4_MOUSE	QNLRALELEPLELEGSLAGSPPGLAPPPPPH	64	tr|B2RSG4|B2RSG4_MOUSE Proline rich 7 (Synaptic) OS=Mus musculus GN=Prr7 PE=1 SV=1;sp|Q3V0I2|PRR7_MOUSE Proline-rich protein 7 OS=Mus musculus GN=Prr7 PE=1 SV=1	UID4450	1;2	1422
57990000	61111000	75319000	0	0	0	S	#DIV/0!	0.00670334	Left-high	tr|Q8VBU5|Q8VBU5_MOUSE	717	tr|Q8VBU5|Q8VBU5_MOUSE;tr|Q9QXI7|Q9QXI7_MOUSE;tr|B1AWC8|B1AWC8_MOUSE;tr|B1AWC9|B1AWC9_MOUSE;tr|Q3TTI9|Q3TTI9_MOUSE;tr|Q6IQY6|Q6IQY6_MOUSE;tr|Q91VY2|Q91VY2_MOUSE;tr|B1AWD0|B1AWD0_MOUSE;tr|Q3TMR0|Q3TMR0_MOUSE	717;717;655;732;480;499;538;560;126	tr|Q8VBU5|Q8VBU5_MOUSE	DSLEETDIDIATEDKSPIDT___________	717	tr|Q8VBU5|Q8VBU5_MOUSE Phosphodiesterase OS=Mus musculus GN=Pde4b PE=1 SV=1;tr|Q9QXI7|Q9QXI7_MOUSE Phosphodiesterase OS=Mus musculus GN=Pde4b PE=2 SV=2;tr|B1AWC8|B1AWC8_MOUSE Phosphodiesterase OS=Mus musculus GN=Pde4b PE=1 SV=1;tr|B1AWC9|B1AWC9_MOUSE Phosp	UID35672	2	4564
702430000	567730000	548510000	529480000	419730000	418580000	S	1.32964	0.00681568	Left-high	tr|E9Q3M9|E9Q3M9_MOUSE	92	tr|E9Q3M9|E9Q3M9_MOUSE;tr|Q6GQT3|Q6GQT3_MOUSE	92;86	tr|E9Q3M9|E9Q3M9_MOUSE	DELEESRGTMGSRALSHDSIFFPESGQDPAR	92	tr|E9Q3M9|E9Q3M9_MOUSE RIKEN cDNA 2010300C02 gene OS=Mus musculus GN=2010300C02Rik PE=1 SV=1;tr|Q6GQT3|Q6GQT3_MOUSE 2010300C02Rik protein OS=Mus musculus GN=2010300C02Rik PE=2 SV=1	UID14690	1	4218
6977400	4486500	4355300	3573900	0	0	S	4.42631	0.00691677	Left-high	tr|B2RQZ6|B2RQZ6_MOUSE	323	tr|B2RQZ6|B2RQZ6_MOUSE;sp|Q8BWS5|GRIN3_MOUSE	323;323	tr|B2RQZ6|B2RQZ6_MOUSE	WQDAEVQAVASVESRSVSTSPSILPAYLKEN	323	tr|B2RQZ6|B2RQZ6_MOUSE GPRIN family member 3 OS=Mus musculus GN=Gprin3 PE=1 SV=1;sp|Q8BWS5|GRIN3_MOUSE G protein-regulated inducer of neurite outgrowth 3 OS=Mus musculus GN=Gprin3 PE=1 SV=1	UID8465	1;2	2415
0	0	0	16423000	12784000	16812000	S	0	0.0069204	Right-high	sp|Q9CZ62-2|CEP97_MOUSE	732	sp|Q9CZ62-2|CEP97_MOUSE;sp|Q9CZ62|CEP97_MOUSE	732;804	sp|Q9CZ62-2|CEP97_MOUSE	DGKRHLACSPERFDASSDSETHRVASTSQDE	732	sp|Q9CZ62-2|CEP97_MOUSE Isoform 2 of Centrosomal protein of 97 kDa OS=Mus musculus GN=Cep97;sp|Q9CZ62|CEP97_MOUSE Centrosomal protein of 97 kDa OS=Mus musculus GN=Cep97 PE=1 SV=1	UID11068	1	3284
31400000	37881000	42102000	0	0	0	S	#DIV/0!	0.00695366	Left-high	sp|Q80TL4|PHF24_MOUSE	333	sp|Q80TL4|PHF24_MOUSE;tr|F6SBE4|F6SBE4_MOUSE;sp|Q80TL4-2|PHF24_MOUSE	333;218;296	sp|Q80TL4|PHF24_MOUSE;sp|Q80TL4-2|PHF24_MOUSE	HARHSWFCKRLTEAPSCSVSISHVGPIADSS	333;296	sp|Q80TL4|PHF24_MOUSE PHD finger protein 24 OS=Mus musculus GN=Phf24 PE=1 SV=2;tr|F6SBE4|F6SBE4_MOUSE PHD finger protein 24 (Fragment) OS=Mus musculus GN=Phf24 PE=1 SV=1;sp|Q80TL4-2|PHF24_MOUSE Isoform 2 of PHD finger protein 24 OS=Mus musculus GN=Phf24	UID7135	1;2	2089;2090
380280000	304200000	293160000	0	0	0	S	#DIV/0!	0.00698832	Left-high	sp|Q3V3Q7|PACS2_MOUSE	301	sp|Q3V3Q7|PACS2_MOUSE;tr|E9Q7E9|E9Q7E9_MOUSE;tr|A0A1Y7VLZ7|A0A1Y7VLZ7_MOUSE	301;331;331	sp|Q3V3Q7|PACS2_MOUSE	KPKLRPYFEGLSHSSSQTEIGSIHSARSHRE	301	sp|Q3V3Q7|PACS2_MOUSE Phosphofurin acidic cluster sorting protein 2 OS=Mus musculus GN=Pacs2 PE=1 SV=2;tr|E9Q7E9|E9Q7E9_MOUSE Phosphofurin acidic cluster sorting protein 2 OS=Mus musculus GN=Pacs2 PE=1 SV=1;tr|A0A1Y7VLZ7|A0A1Y7VLZ7_MOUSE Phosphofurin acidi	UID4459	1;2	1425
0	0	0	76033000	99662000	80977000	S	0	0.00699851	Right-high	tr|D3YUR6|D3YUR6_MOUSE	20	tr|D3YUR6|D3YUR6_MOUSE;sp|Q8BG50|TM169_MOUSE	20;20	tr|D3YUR6|D3YUR6_MOUSE	APVESQGQLPSPHHGSLRRAVAAVLALDGES	20	tr|D3YUR6|D3YUR6_MOUSE Transmembrane protein 169 (Fragment) OS=Mus musculus GN=Tmem169 PE=1 SV=1;sp|Q8BG50|TM169_MOUSE Transmembrane protein 169 OS=Mus musculus GN=Tmem169 PE=2 SV=1	UID7779	1;2	2232
1393200000	1836000000	1809700000	0	0	0	T	#DIV/0!	0.00721205	Left-high	sp|Q8R464|CADM4_MOUSE	357	sp|Q8R464|CADM4_MOUSE	357	sp|Q8R464|CADM4_MOUSE	VGMVWCSVRQKGSYLTHEASGLDEQGEAREA	357	sp|Q8R464|CADM4_MOUSE Cell adhesion molecule 4 OS=Mus musculus GN=Cadm4 PE=1 SV=1	UID17950	1	2830
0	0	0	5827000	6916200	7863900	S	0	0.00725965	Right-high	sp|Q9ER47|KCNH7_MOUSE	878	sp|Q9ER47|KCNH7_MOUSE	878	sp|Q9ER47|KCNH7_MOUSE	FNLRHESAKSQSVNDSEGDTGKLRRRRLSFE	878	sp|Q9ER47|KCNH7_MOUSE Potassium voltage-gated channel subfamily H member 7 OS=Mus musculus GN=Kcnh7 PE=1 SV=2	UID11530	1	3484
0	60760000	70570000	8383400	68089000	76769000	S	0.857014	0.00737452	No	tr|B7ZC24|B7ZC24_MOUSE	381	tr|B7ZC24|B7ZC24_MOUSE	381	tr|B7ZC24|B7ZC24_MOUSE	YLRERKERLLRSSADSLPGELRGRAEARFPA	381	tr|B7ZC24|B7ZC24_MOUSE Nuclear receptor coactivator 5 OS=Mus musculus GN=Ncoa5 PE=1 SV=1	UID34360	2	4098
28392000	30737000	37711000	0	0	0	T	#DIV/0!	0.00743281	Left-high	sp|P68368|TBA4A_MOUSE	56	sp|P68368|TBA4A_MOUSE;tr|A0A0A0MQA5|A0A0A0MQA5_MOUSE;tr|A0A087WQS4|A0A087WQS4_MOUSE;tr|A0A087WRB4|A0A087WRB4_MOUSE;tr|A0A087WSB0|A0A087WSB0_MOUSE;tr|A0A087WSL5|A0A087WSL5_MOUSE;tr|A0A087WS35|A0A087WS35_MOUSE	56;85;49;41;41;41;55	sp|P68368|TBA4A_MOUSE	TIGGGDDSFTTFFCETGAGKHVPRAVFVDLE	56	sp|P68368|TBA4A_MOUSE Tubulin alpha-4A chain OS=Mus musculus GN=Tuba4a PE=1 SV=1;tr|A0A0A0MQA5|A0A0A0MQA5_MOUSE Tubulin alpha chain (Fragment) OS=Mus musculus GN=Tuba4a PE=1 SV=1;tr|A0A087WQS4|A0A087WQS4_MOUSE Tubulin alpha-4A chain (Fragment) OS=Mus muscu	UID16434	1	1046
11700000	13257000	13281000	10115000	12055000	12007000	S	1.11882	0.00745278	No	sp|A2APX8-3|SCN1A_MOUSE	551	sp|A2APX8-3|SCN1A_MOUSE;sp|A2APX8-2|SCN1A_MOUSE;sp|A2APX8|SCN1A_MOUSE	551;551;551	sp|A2APX8-3|SCN1A_MOUSE	FSIEGNRLTYEKRYSSPHQSLLSIRGSLFSP	551	sp|A2APX8-3|SCN1A_MOUSE Isoform 3 of Sodium channel protein type 1 subunit alpha OS=Mus musculus GN=Scn1a;sp|A2APX8-2|SCN1A_MOUSE Isoform 2 of Sodium channel protein type 1 subunit alpha OS=Mus musculus GN=Scn1a;sp|A2APX8|SCN1A_MOUSE Sodium channel protein	UID253	1	214
20116000	16173000	29874000	5168400	0	17919000	S	2.86576	0.00752632	Left-high	tr|Q3UHD8|Q3UHD8_MOUSE	403	tr|Q3UHD8|Q3UHD8_MOUSE;sp|Q9D415-2|DLGP1_MOUSE;sp|Q9D415|DLGP1_MOUSE;tr|E9QAR5|E9QAR5_MOUSE;tr|D3Z508|D3Z508_MOUSE;sp|Q9D415-3|DLGP1_MOUSE;tr|Q3TSN1|Q3TSN1_MOUSE;sp|Q9D415-4|DLGP1_MOUSE;tr|D3Z709|D3Z709_MOUSE;tr|D3Z6F4|D3Z6F4_MOUSE;tr|Q3UVU8|Q3UVU8_MOUSE;tr|Q3TQC6|Q3TQC6_MOUSE;sp|Q9D415-5|DLGP1_MOUSE	403;403;403;103;103;403;120;403;403;105;95;105;403	tr|Q3UHD8|Q3UHD8_MOUSE	PSLTELTTLKISNEHSPKLQIRSHSYLRAVS	403	tr|Q3UHD8|Q3UHD8_MOUSE Uncharacterized protein OS=Mus musculus GN=Dlgap1 PE=2 SV=1;sp|Q9D415-2|DLGP1_MOUSE Isoform 2 of Disks large-associated protein 1 OS=Mus musculus GN=Dlgap1;sp|Q9D415|DLGP1_MOUSE Disks large-associated protein 1 OS=Mus musculus GN=Dlg	UID11202	1	3347
0	57288000	0	88351000	138850000	65246000	Y	0.195892	0.00756383	Right-high	sp|Q6NXH2|MANEA_MOUSE	266	sp|Q6NXH2|MANEA_MOUSE	266	sp|Q6NXH2|MANEA_MOUSE	FYRYKTRTGHSLPMFYVYDSYITKPTIWANL	266	sp|Q6NXH2|MANEA_MOUSE Glycoprotein endo-alpha-1,2-mannosidase OS=Mus musculus GN=Manea PE=2 SV=1	UID59917		1839
0	57288000	0	88351000	138850000	65246000	Y	0.195892	0.00756383	Right-high	sp|Q6NXH2|MANEA_MOUSE	268	sp|Q6NXH2|MANEA_MOUSE	268	sp|Q6NXH2|MANEA_MOUSE	RYKTRTGHSLPMFYVYDSYITKPTIWANLLT	268	sp|Q6NXH2|MANEA_MOUSE Glycoprotein endo-alpha-1,2-mannosidase OS=Mus musculus GN=Manea PE=2 SV=1	UID59918		1839
27938000	25427000	30502000	23825000	20927000	24977000	S	1.20276	0.00789551	No	tr|Q3TXY2|Q3TXY2_MOUSE	264	tr|Q3TXY2|Q3TXY2_MOUSE;tr|Q9D7D9|Q9D7D9_MOUSE;tr|Q99LS5|Q99LS5_MOUSE;tr|E9Q137|E9Q137_MOUSE	264;302;302;302	tr|Q3TXY2|Q3TXY2_MOUSE	RLNPEAKLLGPPRELSTPERGEE________	264	tr|Q3TXY2|Q3TXY2_MOUSE Uncharacterized protein OS=Mus musculus GN=Tex264 PE=2 SV=1;tr|Q9D7D9|Q9D7D9_MOUSE Uncharacterized protein OS=Mus musculus GN=Tex264 PE=2 SV=1;tr|Q99LS5|Q99LS5_MOUSE Testis expressed gene 264 OS=Mus musculus GN=Tex264 PE=2 SV=1;tr|E9	UID14647	1	4203
10140000	10147000	13135000	0	0	0	S	#DIV/0!	0.00791651	Left-high	sp|Q9WTR1|TRPV2_MOUSE	741	sp|Q9WTR1|TRPV2_MOUSE	741	sp|Q9WTR1|TRPV2_MOUSE	ITGYKKNPTSKPGKNSASEEDHLPLQVLQSH	741	sp|Q9WTR1|TRPV2_MOUSE Transient receptor potential cation channel subfamily V member 2 OS=Mus musculus GN=Trpv2 PE=1 SV=2	UID12713	1	3731
12091000	13251000	11160000	17787000	18127000	17851000	S	0.678918	0.00821389	Right-high	tr|Q8VDU9|Q8VDU9_MOUSE	27	tr|Q8VDU9|Q8VDU9_MOUSE;sp|Q5NCC3|TRI41_MOUSE	27;447	tr|Q8VDU9|Q8VDU9_MOUSE	DLTLDPDTAHPALLLSPDRRGVRLAERRQEV	27	tr|Q8VDU9|Q8VDU9_MOUSE Trim41 protein OS=Mus musculus GN=Trim41 PE=2 SV=1;sp|Q5NCC3|TRI41_MOUSE E3 ubiquitin-protein ligase TRIM41 OS=Mus musculus GN=Trim41 PE=1 SV=1	UID4773	1	1491
9206700	12601000	10518000	0	0	0	S	#DIV/0!	0.00830705	Left-high	sp|P27546-3|MAP4_MOUSE	871	sp|P27546-3|MAP4_MOUSE;sp|P27546-2|MAP4_MOUSE;sp|P27546|MAP4_MOUSE;tr|A0A140T8T5|A0A140T8T5_MOUSE;tr|A0A0G2JFH2|A0A0G2JFH2_MOUSE;tr|A0A0G2JFT4|A0A0G2JFT4_MOUSE;tr|A0A0G2JG35|A0A0G2JG35_MOUSE;tr|E9PZ43|E9PZ43_MOUSE;tr|A0A0G2JDN7|A0A0G2JDN7_MOUSE;sp|P27546-4|MAP4_MOUSE	871;871;871;160;1332;91;91;718;718;718	sp|P27546-3|MAP4_MOUSE;tr|A0A0G2JG35|A0A0G2JG35_MOUSE;tr|E9PZ43|E9PZ43_MOUSE	GMTSTRVKPMSAPSRSSGALSVDKKPTSTKP	871;91;718	sp|P27546-3|MAP4_MOUSE Isoform 3 of Microtubule-associated protein 4 OS=Mus musculus GN=Map4;sp|P27546-2|MAP4_MOUSE Isoform 2 of Microtubule-associated protein 4 OS=Mus musculus GN=Map4;sp|P27546|MAP4_MOUSE Microtubule-associated protein 4 OS=Mus musculus	UID2235	1	720;3890;4196
290050000	243530000	278090000	231130000	186520000	202640000	S	1.30853	0.00831693	Left-high	sp|Q9QWY8-3|ASAP1_MOUSE	1047	sp|Q9QWY8-3|ASAP1_MOUSE;tr|E9QMJ1|E9QMJ1_MOUSE;tr|H3BL41|H3BL41_MOUSE;sp|Q9QWY8-4|ASAP1_MOUSE;tr|H3BJY2|H3BJY2_MOUSE;tr|E9QN63|E9QN63_MOUSE;sp|Q9QWY8|ASAP1_MOUSE;tr|H3BKD4|H3BKD4_MOUSE;tr|Q3UJA5|Q3UJA5_MOUSE;tr|H3BKE6|H3BKE6_MOUSE;tr|E9QMI7|E9QMI7_MOUSE;sp|Q9QWY8-2|ASAP1_MOUSE;tr|Q3TXY1|Q3TXY1_MOUSE	1047;1024;1036;1044;1056;1059;1059;987;999;999;1002;1002;45	sp|Q9QWY8-3|ASAP1_MOUSE	LSPNVQSRDAIQKQASEDSNDLTPTLPETPV	1047	sp|Q9QWY8-3|ASAP1_MOUSE Isoform 3 of Arf-GAP with SH3 domain, ANK repeat and PH domain-containing protein 1 OS=Mus musculus GN=Asap1;tr|E9QMJ1|E9QMJ1_MOUSE Arf-GAP with SH3 domain, ANK repeat and PH domain-containing protein 1 OS=Mus musculus GN=Asap1 PE=1	UID12070	1;2	3617
59931000	91279000	91714000	111950000	143150000	130560000	S	0.629892	0.00831775	Right-high	tr|D3Z589|D3Z589_MOUSE	74	tr|D3Z589|D3Z589_MOUSE;sp|Q3UH68|LIMC1_MOUSE;sp|Q3UH68-2|LIMC1_MOUSE;tr|D3YU22|D3YU22_MOUSE;tr|D3YV55|D3YV55_MOUSE;tr|F6X3N8|F6X3N8_MOUSE	74;233;77;233;77;86	tr|D3Z589|D3Z589_MOUSE	PDVVLRGSSDGRGSDSESDLPHRKLPDVKKD	74	tr|D3Z589|D3Z589_MOUSE LIM and calponin homology domains-containing protein 1 OS=Mus musculus GN=Limch1 PE=1 SV=2;sp|Q3UH68|LIMC1_MOUSE LIM and calponin homology domains-containing protein 1 OS=Mus musculus GN=Limch1 PE=1 SV=2;sp|Q3UH68-2|LIMC1_MOUSE Isofo	UID24201	1;2	1335
0	0	0	80129000	96708000	70800000	S	0	0.00831847	Right-high	sp|Q7TMY8-3|HUWE1_MOUSE	3803	sp|Q7TMY8-3|HUWE1_MOUSE;sp|Q7TMY8|HUWE1_MOUSE;tr|Q4JG03|Q4JG03_MOUSE;tr|A2AFQ0|A2AFQ0_MOUSE	3803;3818;3819;3819	sp|Q7TMY8-3|HUWE1_MOUSE	TSVRREESPMDVDQPSPSAQDTQSIVISDGT	3803	sp|Q7TMY8-3|HUWE1_MOUSE Isoform 3 of E3 ubiquitin-protein ligase HUWE1 OS=Mus musculus GN=Huwe1;sp|Q7TMY8|HUWE1_MOUSE E3 ubiquitin-protein ligase HUWE1 OS=Mus musculus GN=Huwe1 PE=1 SV=5;tr|Q4JG03|Q4JG03_MOUSE Mcl-1 ubiquitin ligase OS=Mus musculus GN=Huwe	UID6813	1;2	2019
11635000	23534000	23176000	0	11921000	7954900	S	2.93546	0.00863063	Left-high	tr|Q8R2J3|Q8R2J3_MOUSE	207	tr|Q8R2J3|Q8R2J3_MOUSE	207	tr|Q8R2J3|Q8R2J3_MOUSE	DGLLFRFLARVSKRQSPVAATMTAGVIS___	207	tr|Q8R2J3|Q8R2J3_MOUSE Cationic amino acid transporter 2B (Fragment) OS=Mus musculus GN=Atrc2 PE=4 SV=1	UID15533	1	4561
17342000	65892000	39194000	0	53501000	23973000	S	1.58025	0.00903549	Left-high	sp|Q9D2P8|MOBP_MOUSE	98	sp|Q9D2P8|MOBP_MOUSE	98	sp|Q9D2P8|MOBP_MOUSE	AASPVVVRAPPAKPKSPLMPAKPRSPPRPAK	98	sp|Q9D2P8|MOBP_MOUSE Myelin-associated oligodendrocyte basic protein OS=Mus musculus GN=Mobp PE=1 SV=1	UID11169	1	3338
9091300	6498500	7623300	0	0	0	S	#DIV/0!	0.00928075	Left-high	tr|B1AWN6|B1AWN6_MOUSE	528	tr|B1AWN6|B1AWN6_MOUSE;tr|A0A0J9YTW6|A0A0J9YTW6_MOUSE;tr|A0A0R5RP28|A0A0R5RP28_MOUSE;tr|A0A0R5RP29|A0A0R5RP29_MOUSE	528;528;528;528	tr|B1AWN6|B1AWN6_MOUSE	QAGEEEKEDAVRKSASEDSIRKKGFRFSLEG	528	tr|B1AWN6|B1AWN6_MOUSE Sodium channel protein OS=Mus musculus GN=Scn2a PE=1 SV=1;tr|A0A0J9YTW6|A0A0J9YTW6_MOUSE Sodium channel protein OS=Mus musculus GN=Scn2a PE=1 SV=1;tr|A0A0R5RP28|A0A0R5RP28_MOUSE Sodium channel protein OS=Mus musculus GN=Scn2a PE=2 SV	UID33584	1;2	3896
9091300	6498500	7623300	0	0	0	S	#DIV/0!	0.00928075	Left-high	tr|B1AWN6|B1AWN6_MOUSE	531	tr|B1AWN6|B1AWN6_MOUSE;tr|A0A0J9YTW6|A0A0J9YTW6_MOUSE;tr|A0A0R5RP28|A0A0R5RP28_MOUSE;tr|A0A0R5RP29|A0A0R5RP29_MOUSE	531;531;531;531	tr|B1AWN6|B1AWN6_MOUSE	EEEKEDAVRKSASEDSIRKKGFRFSLEGSRL	531	tr|B1AWN6|B1AWN6_MOUSE Sodium channel protein OS=Mus musculus GN=Scn2a PE=1 SV=1;tr|A0A0J9YTW6|A0A0J9YTW6_MOUSE Sodium channel protein OS=Mus musculus GN=Scn2a PE=1 SV=1;tr|A0A0R5RP28|A0A0R5RP28_MOUSE Sodium channel protein OS=Mus musculus GN=Scn2a PE=2 SV	UID33585	1;2	3896
23948000	25041000	21076000	17774000	19054000	16603000	S	1.31132	0.00930253	Left-high	tr|A0A0S3CWK3|A0A0S3CWK3_MOUSE	216	sp|Q3UTJ2|SRBS2_MOUSE;tr|B7ZWM6|B7ZWM6_MOUSE;tr|A0A0R4J1X5|A0A0R4J1X5_MOUSE;sp|Q3UTJ2-3|SRBS2_MOUSE;sp|Q3UTJ2-4|SRBS2_MOUSE;tr|A0A0R4J1W0|A0A0R4J1W0_MOUSE;tr|A0A0S3CWK3|A0A0S3CWK3_MOUSE;sp|Q3UTJ2-2|SRBS2_MOUSE;tr|B9EKP8|B9EKP8_MOUSE;tr|Z4YJR7|Z4YJR7_MOUSE;tr|A0A0R4J1T1|A0A0R4J1T1_MOUSE;sp|Q3UTJ2-5|SRBS2_MOUSE;sp|Q3UTJ2-6|SRBS2_MOUSE;sp|Q3UTJ2-7|SRBS2_MOUSE;tr|F7BEU1|F7BEU1_MOUSE;tr|D3Z203|D3Z203_…	239;254;239;223;208;208;216;254;254;38;93;231;231;239;40;200;200;47;231;231;185	sp|Q3UTJ2|SRBS2_MOUSE;tr|A0A0S3CWK3|A0A0S3CWK3_MOUSE;tr|D3Z080|D3Z080_MOUSE;tr|B2RXQ9|B2RXQ9_MOUSE	PAAKTQTYRPLSKSHSDNGTDAFKEVPSPVP	239;216;231;185	sp|Q3UTJ2|SRBS2_MOUSE Sorbin and SH3 domain-containing protein 2 OS=Mus musculus GN=Sorbs2 PE=1 SV=2;tr|B7ZWM6|B7ZWM6_MOUSE Sorbin and SH3 domain-containing protein 2 OS=Mus musculus GN=Sorbs2 PE=1 SV=1;tr|A0A0R4J1X5|A0A0R4J1X5_MOUSE Sorbin and SH3 domain-	UID4356	1	1399;3919;3960;4089
30695000	38274000	32235000	40923000	46452000	39652000	S	0.796713	0.00937666	Right-high	tr|B2RRE0|B2RRE0_MOUSE	270	tr|B2RRE0|B2RRE0_MOUSE;sp|Q9WTQ5|AKA12_MOUSE;sp|Q9WTQ5-2|AKA12_MOUSE;tr|Q6IR43|Q6IR43_MOUSE	270;270;165;270	tr|B2RRE0|B2RRE0_MOUSE	DGEENREKEPTKPLESPTSPVSNETTSSFKK	270	tr|B2RRE0|B2RRE0_MOUSE A kinase (PRKA) anchor protein (Gravin) 12 OS=Mus musculus GN=Akap12 PE=2 SV=1;sp|Q9WTQ5|AKA12_MOUSE A-kinase anchor protein 12 OS=Mus musculus GN=Akap12 PE=1 SV=1;sp|Q9WTQ5-2|AKA12_MOUSE Isoform 2 of A-kinase anchor protein 12 OS=Mu	UID12690	1;2	3730
0	0	54107000	6058500000	6475000000	4685800000	T	0.00314223	0.00938125	Right-high	sp|P20357|MTAP2_MOUSE	1160	sp|P20357|MTAP2_MOUSE;tr|Q3URJ7|Q3URJ7_MOUSE	1160;1160	sp|P20357|MTAP2_MOUSE	SLTMESLKPDEGKKETSPETSLIQDEVALKL	1160	sp|P20357|MTAP2_MOUSE Microtubule-associated protein 2 OS=Mus musculus GN=Map2 PE=1 SV=2;tr|Q3URJ7|Q3URJ7_MOUSE Uncharacterized protein (Fragment) OS=Mus musculus GN=Map2 PE=2 SV=1	UID16160	1;2	693
192740000	138440000	189330000	153750000	87191000	134890000	S	1.38496	0.00940063	Left-high	tr|J3QJV7|J3QJV7_MOUSE	323	tr|J3QJV7|J3QJV7_MOUSE;sp|O35551-2|RABE1_MOUSE;sp|O35551-3|RABE1_MOUSE;sp|O35551-5|RABE1_MOUSE;sp|O35551|RABE1_MOUSE;sp|O35551-6|RABE1_MOUSE	323;364;367;407;407;407	tr|J3QJV7|J3QJV7_MOUSE	KSDNDMFKDGLRRAQSTDSLGTSSSLQSKAL	323	tr|J3QJV7|J3QJV7_MOUSE Rab GTPase-binding effector protein 1 OS=Mus musculus GN=Rabep1 PE=1 SV=1;sp|O35551-2|RABE1_MOUSE Isoform 2 of Rab GTPase-binding effector protein 1 OS=Mus musculus GN=Rabep1;sp|O35551-3|RABE1_MOUSE Isoform 3 of Rab GTPase-binding ef	UID942	1	399
18819000	33676000	22594000	45730000	65703000	45421000	S	0.478719	0.00940074	Right-high	sp|Q924C5|ALPK3_MOUSE	674	sp|Q924C5|ALPK3_MOUSE	674	sp|Q924C5|ALPK3_MOUSE	AGEKDVVTQGSERPQSDRSSWKNLVTQRRVD	674	sp|Q924C5|ALPK3_MOUSE Alpha-protein kinase 3 OS=Mus musculus GN=Alpk3 PE=1 SV=1	UID10559	1	3063
155380000	190190000	98088000	248480000	290030000	169390000	S	0.626724	0.00942482	Right-high	sp|Q80TJ1-4|CAPS1_MOUSE	1343	sp|Q80TJ1-4|CAPS1_MOUSE;tr|K4DI76|K4DI76_MOUSE;sp|Q80TJ1|CAPS1_MOUSE;tr|J3QJW3|J3QJW3_MOUSE;sp|Q80TJ1-2|CAPS1_MOUSE	1343;1346;1347;1348;1353	sp|Q80TJ1-4|CAPS1_MOUSE	SVSEGGGLQGISMKDSDEEDEEDD_______	1343	sp|Q80TJ1-4|CAPS1_MOUSE Isoform 4 of Calcium-dependent secretion activator 1 OS=Mus musculus GN=Cadps;tr|K4DI76|K4DI76_MOUSE Calcium-dependent secretion activator 1 OS=Mus musculus GN=Cadps PE=1 SV=1;sp|Q80TJ1|CAPS1_MOUSE Calcium-dependent secretion activa	UID7106	1	2084
62631000	68319000	53991000	54638000	57095000	43521000	S	1.19122	0.00958637	No	sp|Q9D074|MGRN1_MOUSE	449	sp|Q9D074|MGRN1_MOUSE;sp|Q9D074-2|MGRN1_MOUSE;sp|Q9D074-4|MGRN1_MOUSE;sp|Q9D074-3|MGRN1_MOUSE;sp|Q9D074-5|MGRN1_MOUSE	449;450;471;449;471	sp|Q9D074|MGRN1_MOUSE	RSPSFPIHEEDEEKLSEDSDAPLPPSGVELV	449	sp|Q9D074|MGRN1_MOUSE E3 ubiquitin-protein ligase MGRN1 OS=Mus musculus GN=Mgrn1 PE=1 SV=2;sp|Q9D074-2|MGRN1_MOUSE Isoform 2 of E3 ubiquitin-protein ligase MGRN1 OS=Mus musculus GN=Mgrn1;sp|Q9D074-4|MGRN1_MOUSE Isoform 4 of E3 ubiquitin-protein ligase MGRN	UID31240	2	3301
62631000	68319000	53991000	54638000	57095000	43521000	S	1.19122	0.00958637	No	sp|Q9D074|MGRN1_MOUSE	452	sp|Q9D074|MGRN1_MOUSE;sp|Q9D074-2|MGRN1_MOUSE;sp|Q9D074-4|MGRN1_MOUSE;sp|Q9D074-3|MGRN1_MOUSE;sp|Q9D074-5|MGRN1_MOUSE	452;453;474;452;474	sp|Q9D074|MGRN1_MOUSE	SFPIHEEDEEKLSEDSDAPLPPSGVELVLRE	452	sp|Q9D074|MGRN1_MOUSE E3 ubiquitin-protein ligase MGRN1 OS=Mus musculus GN=Mgrn1 PE=1 SV=2;sp|Q9D074-2|MGRN1_MOUSE Isoform 2 of E3 ubiquitin-protein ligase MGRN1 OS=Mus musculus GN=Mgrn1;sp|Q9D074-4|MGRN1_MOUSE Isoform 4 of E3 ubiquitin-protein ligase MGRN	UID31241	2	3301
0	20031000	0	27413000	39687000	26448000	S	0.214125	0.00977509	Right-high	tr|B1AQX9|B1AQX9_MOUSE	536	sp|Q9QWI6|SRCN1_MOUSE;sp|Q9QWI6-2|SRCN1_MOUSE;sp|Q9QWI6-3|SRCN1_MOUSE;tr|B1AQX6|B1AQX6_MOUSE;tr|B1AQX7|B1AQX7_MOUSE;tr|B1AQX9|B1AQX9_MOUSE	569;535;569;537;537;536	sp|Q9QWI6|SRCN1_MOUSE;tr|B1AQX6|B1AQX6_MOUSE;tr|B1AQX9|B1AQX9_MOUSE	PPPPHSPYSGPPSRGSPVRQSFRKDSGSSSV	569;537;536	sp|Q9QWI6|SRCN1_MOUSE SRC kinase signaling inhibitor 1 OS=Mus musculus GN=Srcin1 PE=1 SV=2;sp|Q9QWI6-2|SRCN1_MOUSE Isoform 2 of SRC kinase signaling inhibitor 1 OS=Mus musculus GN=Srcin1;sp|Q9QWI6-3|SRCN1_MOUSE Isoform 3 of SRC kinase signaling inhibitor 1	UID12032	1;2;3	3616;4061;4062
6633800	6950100	7778000	3272700	4511600	5147900	T	1.65184	0.00985973	Left-high	tr|B2RQZ6|B2RQZ6_MOUSE	94	tr|B2RQZ6|B2RQZ6_MOUSE;sp|Q8BWS5|GRIN3_MOUSE	94;94	tr|B2RQZ6|B2RQZ6_MOUSE	PGVFSEGEPVSPKQKTPDDFLLHGSKESAAP	94	tr|B2RQZ6|B2RQZ6_MOUSE GPRIN family member 3 OS=Mus musculus GN=Gprin3 PE=1 SV=1;sp|Q8BWS5|GRIN3_MOUSE G protein-regulated inducer of neurite outgrowth 3 OS=Mus musculus GN=Gprin3 PE=1 SV=1	UID17636	1	2415
12863000	0	0	21925000	12564000	12385000	S	0.274417	0.0099378	Right-high	sp|Q8BPU7|ELMO1_MOUSE	344	sp|Q8BPU7|ELMO1_MOUSE;tr|Q571D6|Q571D6_MOUSE;tr|A0A1Y7VIX9|A0A1Y7VIX9_MOUSE;sp|Q8BPU7-3|ELMO1_MOUSE	344;358;124;344	sp|Q8BPU7|ELMO1_MOUSE	RIAFDAESEPNNSSGSMEKRKSMYTRDYKKL	344	sp|Q8BPU7|ELMO1_MOUSE Engulfment and cell motility protein 1 OS=Mus musculus GN=Elmo1 PE=1 SV=2;tr|Q571D6|Q571D6_MOUSE MKIAA0281 protein (Fragment) OS=Mus musculus GN=Elmo1 PE=2 SV=1;tr|A0A1Y7VIX9|A0A1Y7VIX9_MOUSE Engulfment and cell motility protein 1 (Fr	UID8193	1	2357
0	0	0	104050000	141990000	108970000	S	0	0.00998078	Right-high	sp|Q9ESN9-3|JIP3_MOUSE	1169	sp|Q9ESN9-3|JIP3_MOUSE;tr|K3W4S4|K3W4S4_MOUSE;sp|Q9ESN9-6|JIP3_MOUSE;tr|Q6P1F1|Q6P1F1_MOUSE;tr|E9Q6B6|E9Q6B6_MOUSE;sp|Q9ESN9-2|JIP3_MOUSE;tr|E9Q6E0|E9Q6E0_MOUSE;sp|Q9ESN9-5|JIP3_MOUSE;tr|Q8CHB5|Q8CHB5_MOUSE;sp|Q9ESN9-4|JIP3_MOUSE;tr|Q6NV54|Q6NV54_MOUSE;tr|Q3UHB5|Q3UHB5_MOUSE;tr|J3QNR6|J3QNR6_MOUSE;sp|Q9ESN9|JIP3_MOUSE;tr|Q8CAB6|Q8CAB6_MOUSE;tr|Q3UYC3|Q3UYC3_MOUSE	1169;1200;1200;1155;1155;1160;1161;1177;1183;1191;1192;1192;1192;1192;442;221	sp|Q9ESN9-3|JIP3_MOUSE	VLHRGQLLGLRANKTSPTSGEGTRPGGIIHV	1169	sp|Q9ESN9-3|JIP3_MOUSE Isoform 1b of C-Jun-amino-terminal kinase-interacting protein 3 OS=Mus musculus GN=Mapk8ip3;tr|K3W4S4|K3W4S4_MOUSE C-Jun-amino-terminal kinase-interacting protein 3 OS=Mus musculus GN=Mapk8ip3 PE=1 SV=1;sp|Q9ESN9-6|JIP3_MOUSE Isoform	UID11670	1	3517
193860000	147180000	208790000	0	0	0	S	#DIV/0!	0.0100955	Left-high	tr|Q3ULP2|Q3ULP2_MOUSE	483	tr|Q3ULP2|Q3ULP2_MOUSE;tr|Q3UWE6|Q3UWE6_MOUSE;tr|Q8R0J5|Q8R0J5_MOUSE	483;492;462	tr|Q3ULP2|Q3ULP2_MOUSE;tr|Q8R0J5|Q8R0J5_MOUSE	DHKRNHSMGHISSKSSDKLNLVTKAKTDPAK	483;462	tr|Q3ULP2|Q3ULP2_MOUSE Uncharacterized protein OS=Mus musculus GN=Wdr20 PE=2 SV=1;tr|Q3UWE6|Q3UWE6_MOUSE MCG14935, isoform CRA_a OS=Mus musculus GN=Wdr20 PE=1 SV=1;tr|Q8R0J5|Q8R0J5_MOUSE Wdr20a protein OS=Mus musculus GN=Wdr20 PE=2 SV=1	UID15320	1	4442;4559
57598000	50928000	41106000	48431000	43842000	34457000	S	1.18071	0.0101964	No	tr|F8VQK5|F8VQK5_MOUSE	278	tr|A0A1D5RMH4|A0A1D5RMH4_MOUSE;tr|A0A1D5RM71|A0A1D5RM71_MOUSE;tr|F8VQK5|F8VQK5_MOUSE;tr|Q6ZQ46|Q6ZQ46_MOUSE	42;46;278;126	tr|A0A1D5RMH4|A0A1D5RMH4_MOUSE;tr|F8VQK5|F8VQK5_MOUSE	RVRKKLIRVEEMKKPSTEGGEEHVFENSPVQ	42;278	tr|A0A1D5RMH4|A0A1D5RMH4_MOUSE SAM and SH3 domain-containing protein 1 (Fragment) OS=Mus musculus GN=Sash1 PE=1 SV=1;tr|A0A1D5RM71|A0A1D5RM71_MOUSE SAM and SH3 domain-containing protein 1 (Fragment) OS=Mus musculus GN=Sash1 PE=1 SV=1;tr|F8VQK5|F8VQK5_MOUSE	UID13611	1	3952;4317
0	0	0	18639000	23348000	16611000	S	0	0.0102763	Right-high	sp|A2ARS0|ANR63_MOUSE	191	sp|A2ARS0|ANR63_MOUSE	191	sp|A2ARS0|ANR63_MOUSE	PWGRAAAAAAARGSNSDSPPGHPAPAPSPER	191	sp|A2ARS0|ANR63_MOUSE Ankyrin repeat domain-containing protein 63 OS=Mus musculus GN=Ankrd63 PE=1 SV=1	UID20435	1;2;3;4	219
27573000	28766000	37757000	0	0	0	T	#DIV/0!	0.0103397	Left-high	sp|Q8C8R3-4|ANK2_MOUSE	3682	sp|Q8C8R3|ANK2_MOUSE;tr|S4R2F3|S4R2F3_MOUSE;sp|Q8C8R3-5|ANK2_MOUSE;sp|Q8C8R3-2|ANK2_MOUSE;sp|Q8C8R3-3|ANK2_MOUSE;sp|Q8C8R3-4|ANK2_MOUSE;tr|S4R2R5|S4R2R5_MOUSE	3682;3710;3628;3710;773;3682;3623	sp|Q8C8R3|ANK2_MOUSE;sp|Q8C8R3-2|ANK2_MOUSE;sp|Q8C8R3-3|ANK2_MOUSE;sp|Q8C8R3-4|ANK2_MOUSE	DISVGYSTFQDCLPKTEGDSPAAALSPQMHQ	3682;3710;773;3682	sp|Q8C8R3|ANK2_MOUSE Ankyrin-2 OS=Mus musculus GN=Ank2 PE=1 SV=2;tr|S4R2F3|S4R2F3_MOUSE Ankyrin-2 OS=Mus musculus GN=Ank2 PE=1 SV=3;sp|Q8C8R3-5|ANK2_MOUSE Isoform 5 of Ankyrin-2 OS=Mus musculus GN=Ank2;sp|Q8C8R3-2|ANK2_MOUSE Isoform 2 of Ankyrin-2 OS=Mus m	UID37883	1;2	2540;2541;2542;2543
19386000	14564000	20754000	0	0	0	S	#DIV/0!	0.010434	Left-high	sp|Q03265|ATPA_MOUSE	528	sp|Q03265|ATPA_MOUSE;tr|D3Z6F5|D3Z6F5_MOUSE	528;478	sp|Q03265|ATPA_MOUSE	SHVISQHQSLLGNIRSDGKISEQSDAKLKEI	528	sp|Q03265|ATPA_MOUSE ATP synthase subunit alpha, mitochondrial OS=Mus musculus GN=Atp5a1 PE=1 SV=1;tr|D3Z6F5|D3Z6F5_MOUSE ATP synthase subunit alpha OS=Mus musculus GN=Atp5a1 PE=1 SV=1	UID3553	1	1178
58337000	42868000	43957000	0	0	0	S	#DIV/0!	0.0104467	Left-high	tr|Q71RY3|Q71RY3_MOUSE	106	tr|Q71RY3|Q71RY3_MOUSE;sp|Q8CFC7-2|CLASR_MOUSE;sp|Q8CFC7-3|CLASR_MOUSE;sp|Q8CFC7|CLASR_MOUSE	106;331;331;331	tr|Q71RY3|Q71RY3_MOUSE	RSPSPGREEKITFITSFGGSDEEAAAAAAAA	106	tr|Q71RY3|Q71RY3_MOUSE Suppressor-of-white-apricot-like protein 2 OS=Mus musculus GN=Clasrp PE=2 SV=1;sp|Q8CFC7-2|CLASR_MOUSE Isoform 2 of CLK4-associating serine/arginine rich protein OS=Mus musculus GN=Clasrp;sp|Q8CFC7-3|CLASR_MOUSE Isoform 3 of CLK4-ass	UID9115	1	2593
29797000	29805000	30817000	27621000	26691000	27961000	S	1.09901	0.0104492	No	sp|Q9CYS6|CB072_MOUSE	14	sp|Q9CYS6|CB072_MOUSE;tr|B7ZMV2|B7ZMV2_MOUSE;sp|Q9CYS6-2|CB072_MOUSE	14;14;14	sp|Q9CYS6|CB072_MOUSE	__MESELEALAPRPASPAEPPFQALVEAAGG	14	sp|Q9CYS6|CB072_MOUSE Uncharacterized protein C2orf72 homolog OS=Mus musculus PE=1 SV=2;tr|B7ZMV2|B7ZMV2_MOUSE Uncharacterized protein OS=Mus musculus GN=2810459M11Rik PE=2 SV=1;sp|Q9CYS6-2|CB072_MOUSE Isoform 2 of Uncharacterized protein C2orf72 homolog O	UID11053	1	3277
94198000	99491000	82309000	73678000	80678000	56024000	S	1.3119	0.010513	Left-high	sp|Q3UHE1-2|PITM3_MOUSE	305	sp|Q3UHE1-2|PITM3_MOUSE;sp|Q3UHE1|PITM3_MOUSE;tr|Q14DP4|Q14DP4_MOUSE	305;321;347	sp|Q3UHE1-2|PITM3_MOUSE	VEEDCSLASSKRLSKSNVDVSSGVEDEDPKR	305	sp|Q3UHE1-2|PITM3_MOUSE Isoform 2 of Membrane-associated phosphatidylinositol transfer protein 3 OS=Mus musculus GN=Pitpnm3;sp|Q3UHE1|PITM3_MOUSE Membrane-associated phosphatidylinositol transfer protein 3 OS=Mus musculus GN=Pitpnm3 PE=1 SV=2;tr|Q14DP4|Q14	UID4140	1	1344
13320000	17963000	13350000	0	0	0	S	#DIV/0!	0.0105816	Left-high	sp|Q69ZX6|MOR2A_MOUSE	775	sp|Q69ZX6|MOR2A_MOUSE	775	sp|Q69ZX6|MOR2A_MOUSE	GKLAVKEEKKEANELSDSAGEDHPAELRKAQ	775	sp|Q69ZX6|MOR2A_MOUSE MORC family CW-type zinc finger protein 2A OS=Mus musculus GN=Morc2a PE=1 SV=2	UID26016	1;2	1794
13320000	17963000	13350000	0	0	0	S	#DIV/0!	0.0105816	Left-high	sp|Q69ZX6|MOR2A_MOUSE	777	sp|Q69ZX6|MOR2A_MOUSE	777	sp|Q69ZX6|MOR2A_MOUSE	LAVKEEKKEANELSDSAGEDHPAELRKAQKD	777	sp|Q69ZX6|MOR2A_MOUSE MORC family CW-type zinc finger protein 2A OS=Mus musculus GN=Morc2a PE=1 SV=2	UID26017	1;2	1794
0	0	0	122700000	154250000	108650000	S	0	0.0108252	Right-high	tr|A0A0R4J195|A0A0R4J195_MOUSE	165	tr|A0A0R4J195|A0A0R4J195_MOUSE;tr|F6YB25|F6YB25_MOUSE;sp|Q9CSU0-3|RPR1B_MOUSE;sp|Q9CSU0-2|RPR1B_MOUSE;sp|Q9CSU0|RPR1B_MOUSE	165;66;166;166;166	tr|A0A0R4J195|A0A0R4J195_MOUSE	QQIQEEEDDDYPGSYSPQDPSAGPLLTEELI	165	tr|A0A0R4J195|A0A0R4J195_MOUSE Regulation of nuclear pre-mRNA domain-containing protein 1B OS=Mus musculus GN=Rprd1b PE=1 SV=1;tr|F6YB25|F6YB25_MOUSE Regulation of nuclear pre-mRNA domain-containing protein 1B (Fragment) OS=Mus musculus GN=Rprd1b PE=1 SV=1	UID13533	1	3915
0	0	0	311100000	255670000	216400000	T	0	0.0108919	Right-high	sp|Q9QXS6|DREB_MOUSE	383	sp|Q9QXS6|DREB_MOUSE;tr|Q3TRK3|Q3TRK3_MOUSE;sp|Q9QXS6-3|DREB_MOUSE;tr|A0A0R4J1E3|A0A0R4J1E3_MOUSE	383;337;337;337	sp|Q9QXS6|DREB_MOUSE;tr|A0A0R4J1E3|A0A0R4J1E3_MOUSE	SHLDSHRRMAPTPIPTRSPSDSSTASTPIAE	383;337	sp|Q9QXS6|DREB_MOUSE Drebrin OS=Mus musculus GN=Dbn1 PE=1 SV=4;tr|Q3TRK3|Q3TRK3_MOUSE Uncharacterized protein OS=Mus musculus GN=Dbn1 PE=2 SV=1;sp|Q9QXS6-3|DREB_MOUSE Isoform E2 of Drebrin OS=Mus musculus GN=Dbn1;tr|A0A0R4J1E3|A0A0R4J1E3_MOUSE Drebrin OS=M	UID18496	1;2	3632;3916
14767000	12138000	21953000	0	0	11690000	T	4.17947	0.0109343	Left-high	tr|A0A0N4SVY3|A0A0N4SVY3_MOUSE	225	tr|A0A0N4SVY3|A0A0N4SVY3_MOUSE;sp|Q6P1B3|PIANP_MOUSE	225;225	tr|A0A0N4SVY3|A0A0N4SVY3_MOUSE	GQQGALRQEESQQPLTDLSPAGVTVLGAFGD	225	tr|A0A0N4SVY3|A0A0N4SVY3_MOUSE PILR alpha-associated neural protein OS=Mus musculus GN=Pianp PE=1 SV=1;sp|Q6P1B3|PIANP_MOUSE PILR alpha-associated neural protein OS=Mus musculus GN=Pianp PE=1 SV=1	UID37269	2	1854
57655000	81911000	64894000	0	0	0	S	#DIV/0!	0.010945	Left-high	tr|Q640L6|Q640L6_MOUSE	212	tr|Q640L6|Q640L6_MOUSE;sp|P16951-2|ATF2_MOUSE;tr|G3UXC3|G3UXC3_MOUSE;tr|Q8CBR9|Q8CBR9_MOUSE;tr|Q8CGB4|Q8CGB4_MOUSE;sp|P16951|ATF2_MOUSE;tr|Q543G2|Q543G2_MOUSE;sp|P16951-3|ATF2_MOUSE;tr|Q68FE3|Q68FE3_MOUSE;tr|F6Z2B2|F6Z2B2_MOUSE;tr|Q8BQY2|Q8BQY2_MOUSE;tr|P70299|P70299_MOUSE	212;212;310;310;310;310;270;270;263;104;38;66	tr|Q640L6|Q640L6_MOUSE	QSLQQPATSTTETPASPAHTTPQTQNTSGRR	212	tr|Q640L6|Q640L6_MOUSE Atf2 protein OS=Mus musculus GN=Atf2 PE=2 SV=1;sp|P16951-2|ATF2_MOUSE Isoform 2 of Cyclic AMP-dependent transcription factor ATF-2 OS=Mus musculus GN=Atf2;tr|G3UXC3|G3UXC3_MOUSE Cyclic AMP-dependent transcription factor ATF-2 OS=Mus	UID22120	1;2	662
19201000	13577000	14982000	0	0	0	S	#DIV/0!	0.0110807	Left-high	sp|Q80T41|GABR2_MOUSE	775	sp|Q80T41|GABR2_MOUSE	775	sp|Q80T41|GABR2_MOUSE	QFTQNQKKEDSKTSTSVTSVNQASTSRLEGL	775	sp|Q80T41|GABR2_MOUSE Gamma-aminobutyric acid type B receptor subunit 2 OS=Mus musculus GN=Gabbr2 PE=1 SV=2	UID7021	1;2	2072
0	0	0	101220000	131740000	93632000	Y	0	0.0112511	Right-high	tr|Q8VGH6|Q8VGH6_MOUSE	125	tr|Q8VGH6|Q8VGH6_MOUSE	125	tr|Q8VGH6|Q8VGH6_MOUSE	MSLIGTKCTLLASMAYDRYVAICCPLHYSVI	125	tr|Q8VGH6|Q8VGH6_MOUSE Olfactory receptor 1346 OS=Mus musculus GN=Olfr1346 PE=2 SV=1	UID20119	1	4569
0	0	0	22908000	29877000	33464000	S	0	0.0114202	Right-high	tr|A0A1D5RM58|A0A1D5RM58_MOUSE	105	tr|A0A1D5RM58|A0A1D5RM58_MOUSE;tr|A0A1I7Q4G8|A0A1I7Q4G8_MOUSE;sp|Q8CHY6|P66A_MOUSE;tr|E9QMN5|E9QMN5_MOUSE	105;105;105;105	tr|A0A1D5RM58|A0A1D5RM58_MOUSE	SEKRPPSPDVIVLSDSEQPSSPRVNGLTTVA	105	tr|A0A1D5RM58|A0A1D5RM58_MOUSE Transcriptional repressor p66 alpha (Fragment) OS=Mus musculus GN=Gatad2a PE=1 SV=1;tr|A0A1I7Q4G8|A0A1I7Q4G8_MOUSE Transcriptional repressor p66 alpha OS=Mus musculus GN=Gatad2a PE=1 SV=1;sp|Q8CHY6|P66A_MOUSE Transcriptional	UID49555	3	2638
185780000	235270000	209420000	218290000	278500000	256780000	S	0.836644	0.0114318	No	sp|Q80U23|SNPH_MOUSE	20	sp|Q80U23|SNPH_MOUSE;sp|Q80U23-2|SNPH_MOUSE;tr|Z4YN82|Z4YN82_MOUSE	20;53;20	sp|Q80U23|SNPH_MOUSE	LQGSRRASAGSRRRTSPPVSVRDAYGTSSLS	20	sp|Q80U23|SNPH_MOUSE Syntaphilin OS=Mus musculus GN=Snph PE=1 SV=3;sp|Q80U23-2|SNPH_MOUSE Isoform 2 of Syntaphilin OS=Mus musculus GN=Snph;tr|Z4YN82|Z4YN82_MOUSE Syntaphilin (Fragment) OS=Mus musculus GN=Snph PE=1 SV=1	UID7264	1	2112
9282600	7982800	11528000	0	0	0	S	#DIV/0!	0.0114402	Left-high	sp|Q9QWY8-3|ASAP1_MOUSE	747	sp|Q9QWY8-3|ASAP1_MOUSE;tr|E9QMJ1|E9QMJ1_MOUSE;tr|H3BL41|H3BL41_MOUSE;sp|Q9QWY8-4|ASAP1_MOUSE;tr|H3BJY2|H3BJY2_MOUSE;tr|E9QN63|E9QN63_MOUSE;sp|Q9QWY8|ASAP1_MOUSE;tr|H3BKD4|H3BKD4_MOUSE;tr|Q3UJA5|Q3UJA5_MOUSE;tr|H3BKE6|H3BKE6_MOUSE;tr|E9QMI7|E9QMI7_MOUSE;sp|Q9QWY8-2|ASAP1_MOUSE	747;724;736;744;756;759;759;744;756;756;759;759	sp|Q9QWY8-3|ASAP1_MOUSE	KKERSPRPQSFCHSSSISPQDKLALPGFSTP	747	sp|Q9QWY8-3|ASAP1_MOUSE Isoform 3 of Arf-GAP with SH3 domain, ANK repeat and PH domain-containing protein 1 OS=Mus musculus GN=Asap1;tr|E9QMJ1|E9QMJ1_MOUSE Arf-GAP with SH3 domain, ANK repeat and PH domain-containing protein 1 OS=Mus musculus GN=Asap1 PE=1	UID12068	1;2	3617
3688200	3972100	4918900	0	0	2187800	S	5.7497	0.0115431	Left-high	sp|Q8BGN8|SYNPR_MOUSE	221	sp|Q8BGN8|SYNPR_MOUSE;sp|Q8BGN8-2|SYNPR_MOUSE;tr|A0A286YDB6|A0A286YDB6_MOUSE	221;241;281	sp|Q8BGN8|SYNPR_MOUSE	SGQRYLSDPMEKHSSSYNQGRYNQESYGSSG	221	sp|Q8BGN8|SYNPR_MOUSE Synaptoporin OS=Mus musculus GN=Synpr PE=1 SV=1;sp|Q8BGN8-2|SYNPR_MOUSE Isoform 2 of Synaptoporin OS=Mus musculus GN=Synpr;tr|A0A286YDB6|A0A286YDB6_MOUSE Synaptoporin OS=Mus musculus GN=Synpr PE=1 SV=1	UID7826	1	2247
0	0	0	9671100	12044000	8328800	T	0	0.0115593	Right-high	tr|Q3TZ22|Q3TZ22_MOUSE	66	tr|Q3TZ22|Q3TZ22_MOUSE;tr|Q14BA2|Q14BA2_MOUSE;tr|Q6UQE6|Q6UQE6_MOUSE;tr|Q08EE9|Q08EE9_MOUSE;sp|E9Q5R7|NAL12_MOUSE	66;66;66;66;66	tr|Q3TZ22|Q3TZ22_MOUSE	AGPLEMAQLMVAHMGTREAWLLALSTFQRIH	66	tr|Q3TZ22|Q3TZ22_MOUSE Uncharacterized protein OS=Mus musculus GN=Nlrp12 PE=2 SV=1;tr|Q14BA2|Q14BA2_MOUSE Nlrp12 protein OS=Mus musculus GN=Nlrp12 PE=2 SV=1;tr|Q6UQE6|Q6UQE6_MOUSE NALP12 (Fragment) OS=Mus musculus GN=Nlrp12 PE=2 SV=1;tr|Q08EE9|Q08EE9_MOUSE	UID15753	1	304
27631000	37719000	26149000	20072000	32292000	18346000	S	1.294	0.0116519	Left-high	sp|Q9JLN9|MTOR_MOUSE	567	sp|Q9JLN9|MTOR_MOUSE;tr|Q3T9E1|Q3T9E1_MOUSE	567;567	sp|Q9JLN9|MTOR_MOUSE	LRHPGMPKGLAHQLASPGLTTLPEASDVASI	567	sp|Q9JLN9|MTOR_MOUSE Serine/threonine-protein kinase mTOR OS=Mus musculus GN=Mtor PE=1 SV=2;tr|Q3T9E1|Q3T9E1_MOUSE Serine/threonine-protein kinase mTOR OS=Mus musculus GN=Mtor PE=2 SV=1	UID11910	1	3595
231860000	287890000	218410000	300730000	362780000	269610000	T	0.791067	0.011756	Right-high	sp|Q9WV92|E41L3_MOUSE	495	sp|Q9WV92|E41L3_MOUSE;sp|Q9WV92-4|E41L3_MOUSE;sp|Q9WV92-3|E41L3_MOUSE;sp|Q9WV92-2|E41L3_MOUSE;tr|A7YY80|A7YY80_MOUSE;sp|Q9WV92-6|E41L3_MOUSE;sp|Q9WV92-5|E41L3_MOUSE;tr|D0VYV7|D0VYV7_MOUSE;tr|V6BQR3|V6BQR3_MOUSE;tr|A0A286YD84|A0A286YD84_MOUSE;tr|A0A286YCY1|A0A286YCY1_MOUSE;tr|Q8BGK4|Q8BGK4_MOUSE;tr|D0VYV6|D0VYV6_MOUSE;sp|Q9WV92-8|E41L3_MOUSE;tr|A0A286YDY4|A0A286YDY4_MOUSE;sp|Q9WV92-7|E41L3_MOUSE	495;495;495;495;495;495;495;495;193;199;20;495;477;477;277;477	sp|Q9WV92|E41L3_MOUSE;tr|D0VYV6|D0VYV6_MOUSE	ATTKGISQTNLITTVTPEKKAEEERVEEEDR	495;477	sp|Q9WV92|E41L3_MOUSE Band 4.1-like protein 3 OS=Mus musculus GN=Epb41l3 PE=1 SV=1;sp|Q9WV92-4|E41L3_MOUSE Isoform 4 of Band 4.1-like protein 3 OS=Mus musculus GN=Epb41l3;sp|Q9WV92-3|E41L3_MOUSE Isoform 3 of Band 4.1-like protein 3 OS=Mus musculus GN=Epb41	UID18677	1;2	3767;4111
9350400	13416000	13222000	0	0	0	S	#DIV/0!	0.0119641	Left-high	tr|Q8C5C6|Q8C5C6_MOUSE	24	tr|Q8C5C6|Q8C5C6_MOUSE;tr|A0A0R4J1I6|A0A0R4J1I6_MOUSE;sp|Q9QY81|PO210_MOUSE;tr|F6XGN0|F6XGN0_MOUSE	24;1795;1839;1052	tr|Q8C5C6|Q8C5C6_MOUSE	TIIAYHTVCAPRELASPLALTPRASPQHSPH	24	tr|Q8C5C6|Q8C5C6_MOUSE Uncharacterized protein (Fragment) OS=Mus musculus GN=Nup210 PE=2 SV=1;tr|A0A0R4J1I6|A0A0R4J1I6_MOUSE Nuclear pore membrane glycoprotein 210 OS=Mus musculus GN=Nup210 PE=1 SV=1;sp|Q9QY81|PO210_MOUSE Nuclear pore membrane glycoprotein	UID12168	1;2	3644
27192000	18209000	20280000	22442000	14288000	14509000	S	1.28186	0.0121269	Left-high	sp|O88737|BSN_MOUSE	2592	sp|O88737|BSN_MOUSE;sp|O88737-2|BSN_MOUSE	2592;2592	sp|O88737|BSN_MOUSE	ESGPDPSTVRRIADSSVQTDDEEGEGRYLVT	2592	sp|O88737|BSN_MOUSE Protein bassoon OS=Mus musculus GN=Bsn PE=1 SV=4;sp|O88737-2|BSN_MOUSE Isoform 2 of Protein bassoon OS=Mus musculus GN=Bsn	UID21549	1;2	522
0	32799000	16884000	43921000	63631000	50113000	S	0.315117	0.0122656	Right-high	tr|Q05DT4|Q05DT4_MOUSE	273	tr|Q05DT4|Q05DT4_MOUSE;tr|Q3UCF2|Q3UCF2_MOUSE;tr|A0A1W2P7S8|A0A1W2P7S8_MOUSE;sp|Q6A068|CDC5L_MOUSE	273;273;273;273	tr|Q05DT4|Q05DT4_MOUSE	RDRKKDKQHLKRKKESDLPSAILQTSGVSEF	273	tr|Q05DT4|Q05DT4_MOUSE Cdc5l protein OS=Mus musculus GN=Cdc5l PE=2 SV=1;tr|Q3UCF2|Q3UCF2_MOUSE MCG18249, isoform CRA_a OS=Mus musculus GN=Cdc5l PE=1 SV=1;tr|A0A1W2P7S8|A0A1W2P7S8_MOUSE Uncharacterized protein OS=Mus musculus PE=4 SV=1;sp|Q6A068|CDC5L_MOUSE	UID5938	1	1801
0	30329000	0	43663000	59943000	35727000	S	0.217673	0.0122978	Right-high	tr|Q545T6|Q545T6_MOUSE	62	tr|Q545T6|Q545T6_MOUSE;sp|O70166|STMN3_MOUSE;tr|Q9D1K5|Q9D1K5_MOUSE	62;62;62	tr|Q545T6|Q545T6_MOUSE	KRASGQSFEVILKSPSDLSPESPVLSSPPKR	62	tr|Q545T6|Q545T6_MOUSE Stathmin OS=Mus musculus GN=Stmn3 PE=1 SV=1;sp|O70166|STMN3_MOUSE Stathmin-3 OS=Mus musculus GN=Stmn3 PE=1 SV=1;tr|Q9D1K5|Q9D1K5_MOUSE Stathmin OS=Mus musculus PE=2 SV=1	UID21325	1;2	467
0	0	0	3765000	3515600	2551800	S	0	0.0124999	Right-high	sp|Q60949|TBCD1_MOUSE	501	sp|Q60949|TBCD1_MOUSE;tr|Q3TXH9|Q3TXH9_MOUSE;tr|E9Q6L4|E9Q6L4_MOUSE;tr|Q3U3T9|Q3U3T9_MOUSE;sp|Q60949-2|TBCD1_MOUSE;tr|F6QUA9|F6QUA9_MOUSE	501;501;372;501;501;65	sp|Q60949|TBCD1_MOUSE	RLDSLKNRAKRSLTESLESILSRGNKARGLQ	501	sp|Q60949|TBCD1_MOUSE TBC1 domain family member 1 OS=Mus musculus GN=Tbc1d1 PE=1 SV=3;tr|Q3TXH9|Q3TXH9_MOUSE Uncharacterized protein (Fragment) OS=Mus musculus GN=Tbc1d1 PE=2 SV=1;tr|E9Q6L4|E9Q6L4_MOUSE TBC1 domain family member 1 OS=Mus musculus GN=Tbc1d1	UID5139	1	1576
11352000	0	0	21375000	12983000	14987000	S	0.230054	0.0127148	Right-high	tr|B2RTB0|B2RTB0_MOUSE	57	tr|B2RTB0|B2RTB0_MOUSE;sp|Q3UHX2|HAP28_MOUSE	57;57	tr|B2RTB0|B2RTB0_MOUSE	EGGDGASGDPKKEKKSLDSDESEDEDDDYQQ	57	tr|B2RTB0|B2RTB0_MOUSE MCG17262 OS=Mus musculus GN=Pdap1 PE=1 SV=1;sp|Q3UHX2|HAP28_MOUSE 28 kDa heat- and acid-stable phosphoprotein OS=Mus musculus GN=Pdap1 PE=1 SV=1	UID44494	2;3	1356
11352000	0	0	21375000	12983000	14987000	S	0.230054	0.0127148	Right-high	tr|B2RTB0|B2RTB0_MOUSE	60	tr|B2RTB0|B2RTB0_MOUSE;sp|Q3UHX2|HAP28_MOUSE	60;60	tr|B2RTB0|B2RTB0_MOUSE	DGASGDPKKEKKSLDSDESEDEDDDYQQKRK	60	tr|B2RTB0|B2RTB0_MOUSE MCG17262 OS=Mus musculus GN=Pdap1 PE=1 SV=1;sp|Q3UHX2|HAP28_MOUSE 28 kDa heat- and acid-stable phosphoprotein OS=Mus musculus GN=Pdap1 PE=1 SV=1	UID44495	1;2;3	1356
11352000	0	0	21375000	12983000	14987000	S	0.230054	0.0127148	Right-high	tr|B2RTB0|B2RTB0_MOUSE	63	tr|B2RTB0|B2RTB0_MOUSE;sp|Q3UHX2|HAP28_MOUSE	63;63	tr|B2RTB0|B2RTB0_MOUSE	SGDPKKEKKSLDSDESEDEDDDYQQKRKGVE	63	tr|B2RTB0|B2RTB0_MOUSE MCG17262 OS=Mus musculus GN=Pdap1 PE=1 SV=1;sp|Q3UHX2|HAP28_MOUSE 28 kDa heat- and acid-stable phosphoprotein OS=Mus musculus GN=Pdap1 PE=1 SV=1	UID44496	1;2;3	1356
9204900	9568900	12248000	7420300	7956700	11052000	S	1.17378	0.0127737	No	tr|Q3UGY4|Q3UGY4_MOUSE	2300	tr|Q3UGY4|Q3UGY4_MOUSE;tr|Q3UGX2|Q3UGX2_MOUSE;tr|B2RX08|B2RX08_MOUSE;tr|Q149M1|Q149M1_MOUSE;tr|Q5DTG9|Q5DTG9_MOUSE;tr|Q8BWJ8|Q8BWJ8_MOUSE	2300;2300;2300;679;889;46	tr|Q3UGY4|Q3UGY4_MOUSE	STAINESQSIRVKAQSLPLPSLAGPDASVGK	2300	tr|Q3UGY4|Q3UGY4_MOUSE Spectrin beta chain OS=Mus musculus GN=Sptb PE=2 SV=1;tr|Q3UGX2|Q3UGX2_MOUSE Spectrin beta chain OS=Mus musculus GN=Sptb PE=1 SV=1;tr|B2RX08|B2RX08_MOUSE Spectrin beta chain OS=Mus musculus GN=Sptb PE=2 SV=1;tr|Q149M1|Q149M1_MOUSE Sp	UID14196	1	4087
6623100	18107000	22379000	0	10166000	12557000	S	2.07319	0.0127893	Left-high	sp|P14873|MAP1B_MOUSE	967	sp|P14873|MAP1B_MOUSE;tr|B2RQQ5|B2RQQ5_MOUSE	967;967	sp|P14873|MAP1B_MOUSE;tr|B2RQQ5|B2RQQ5_MOUSE	EEDGEDNASGSASKHSPTEDDESAKAEADVH	967;967	sp|P14873|MAP1B_MOUSE Microtubule-associated protein 1B OS=Mus musculus GN=Map1b PE=1 SV=2;tr|B2RQQ5|B2RQQ5_MOUSE Microtubule-associated protein 1B OS=Mus musculus GN=Map1b PE=2 SV=1	UID1794	1	639;4079
13869000	12377000	11547000	10653000	9533700	7395300	S	1.37021	0.0128233	Left-high	sp|Q6P9N1|HYCCI_MOUSE	415	sp|Q6P9N1|HYCCI_MOUSE	415	sp|Q6P9N1|HYCCI_MOUSE	SCRDHFARKQTQRAQSENLELLSLKRLTLTS	415	sp|Q6P9N1|HYCCI_MOUSE Hyccin OS=Mus musculus GN=Fam126a PE=1 SV=3	UID6253	1	1882
29517000	50547000	40966000	42367000	59126000	52569000	S	0.785593	0.013004	Right-high	tr|B2RSY3|B2RSY3_MOUSE	345	tr|B2RSY3|B2RSY3_MOUSE;sp|Q640R3|HECAM_MOUSE	345;345	tr|B2RSY3|B2RSY3_MOUSE	EPRSTTEPGPPGYSVSPPVPGRSPGLPIRSA	345	tr|B2RSY3|B2RSY3_MOUSE Hepatocyte cell adhesion molecule OS=Mus musculus GN=Hepacam PE=1 SV=1;sp|Q640R3|HECAM_MOUSE Hepatocyte cell adhesion molecule OS=Mus musculus GN=Hepacam PE=1 SV=2	UID5597	1;2	1726
39565000	54112000	59125000	0	0	0	S	#DIV/0!	0.0130048	Left-high	sp|Q6ZPZ3-2|ZC3H4_MOUSE	1026	sp|Q6ZPZ3-2|ZC3H4_MOUSE;sp|Q6ZPZ3|ZC3H4_MOUSE;tr|A0A1B0GRU3|A0A1B0GRU3_MOUSE;tr|E9Q8K8|E9Q8K8_MOUSE;tr|Q6PAI8|Q6PAI8_MOUSE	1026;1109;985;1060;389	sp|Q6ZPZ3-2|ZC3H4_MOUSE	RAAKPCPTEASPPAASPSGDSSPPATAPYDP	1026	sp|Q6ZPZ3-2|ZC3H4_MOUSE Isoform 2 of Zinc finger CCCH domain-containing protein 4 OS=Mus musculus GN=Zc3h4;sp|Q6ZPZ3|ZC3H4_MOUSE Zinc finger CCCH domain-containing protein 4 OS=Mus musculus GN=Zc3h4 PE=1 SV=2;tr|A0A1B0GRU3|A0A1B0GRU3_MOUSE Zinc finger CCCH	UID6663	1	1973
0	0	0	67854000	90555000	62901000	T	0	0.013058	Right-high	tr|Q5NCM5|Q5NCM5_MOUSE	504	tr|Q5NCM6|Q5NCM6_MOUSE;tr|Q5NCM7|Q5NCM7_MOUSE;sp|Q8CHU3-2|EPN2_MOUSE;sp|Q8CHU3|EPN2_MOUSE;tr|Q5NCM5|Q5NCM5_MOUSE;tr|J3QNT7|J3QNT7_MOUSE;tr|Q69ZS5|Q69ZS5_MOUSE	447;453;453;465;504;510;528	tr|Q5NCM6|Q5NCM6_MOUSE;tr|Q5NCM5|Q5NCM5_MOUSE	QSLTSASSKPSSARKTPESFLGPNAALVNLD	447;504	tr|Q5NCM6|Q5NCM6_MOUSE Epsin-2 OS=Mus musculus GN=Epn2 PE=1 SV=1;tr|Q5NCM7|Q5NCM7_MOUSE Uncharacterized protein OS=Mus musculus GN=Epn2 PE=2 SV=1;sp|Q8CHU3-2|EPN2_MOUSE Isoform 2 of Epsin-2 OS=Mus musculus GN=Epn2;sp|Q8CHU3|EPN2_MOUSE Epsin-2 OS=Mus muscul	UID17829	1	2635;4366
9952000	11267000	12152000	16216000	19411000	17722000	S	0.625523	0.0130704	Right-high	sp|Q9JHU4|DYHC1_MOUSE	1228	sp|Q9JHU4|DYHC1_MOUSE	1228	sp|Q9JHU4|DYHC1_MOUSE	EGEWGAFNDIMRRKDSAIQQQVANLQMKIVQ	1228	sp|Q9JHU4|DYHC1_MOUSE Cytoplasmic dynein 1 heavy chain 1 OS=Mus musculus GN=Dync1h1 PE=1 SV=2	UID11726	1	3539
34984000	47707000	50938000	51614000	58758000	65212000	S	0.761055	0.0131064	Right-high	sp|O88737|BSN_MOUSE	1114	sp|O88737|BSN_MOUSE;sp|O88737-2|BSN_MOUSE	1114;1114	sp|O88737|BSN_MOUSE	RSKTPPSNLSPIEDASPTEELRQAAEMEELH	1114	sp|O88737|BSN_MOUSE Protein bassoon OS=Mus musculus GN=Bsn PE=1 SV=4;sp|O88737-2|BSN_MOUSE Isoform 2 of Protein bassoon OS=Mus musculus GN=Bsn	UID21511	1;2;3;4	522
56342000	77260000	60927000	67405000	92191000	71364000	S	0.842263	0.0131293	No	tr|Q9CS54|Q9CS54_MOUSE	147	tr|Q9CS54|Q9CS54_MOUSE;tr|E9Q740|E9Q740_MOUSE;tr|F8VQC1|F8VQC1_MOUSE	147;560;621	tr|Q9CS54|Q9CS54_MOUSE	TAGASSELDASKAVSSPPTSPRPGSAATISS	147	tr|Q9CS54|Q9CS54_MOUSE Uncharacterized protein (Fragment) OS=Mus musculus GN=Srp72 PE=2 SV=1;tr|E9Q740|E9Q740_MOUSE Signal recognition particle subunit SRP72 OS=Mus musculus GN=Srp72 PE=1 SV=1;tr|F8VQC1|F8VQC1_MOUSE Signal recognition particle subunit SRP7	UID14775	1;2	4242
16218000	30446000	26387000	23039000	40634000	34594000	S	0.743393	0.0132434	Right-high	sp|Q8BGW2|WBP1L_MOUSE	238	sp|Q8BGW2|WBP1L_MOUSE;sp|Q8BGW2-3|WBP1L_MOUSE;sp|Q8BGW2-4|WBP1L_MOUSE	238;259;275	sp|Q8BGW2|WBP1L_MOUSE	KEELLKDSRSERGGVSPDSEDKTPGRHRRFT	238	sp|Q8BGW2|WBP1L_MOUSE WW domain binding protein 1-like OS=Mus musculus GN=Wbp1l PE=2 SV=1;sp|Q8BGW2-3|WBP1L_MOUSE Isoform 3 of WW domain binding protein 1-like OS=Mus musculus GN=Wbp1l;sp|Q8BGW2-4|WBP1L_MOUSE Isoform 4 of WW domain binding protein 1-like O	UID7864	1	2259
22781000	16494000	20091000	9433700	0	0	T	6.29297	0.0134253	Left-high	tr|Q6ZQ55|Q6ZQ55_MOUSE	648	tr|Q6ZQ55|Q6ZQ55_MOUSE;tr|Q0VF51|Q0VF51_MOUSE;tr|D9HP81|D9HP81_MOUSE;sp|Q9EQZ7-3|RIMS2_MOUSE;sp|Q9EQZ7|RIMS2_MOUSE	648;927;927;735;967	tr|Q6ZQ55|Q6ZQ55_MOUSE	PSPYLPRRQLHGESPTRRLQRSKRISDSEVS	648	tr|Q6ZQ55|Q6ZQ55_MOUSE MKIAA0751 protein (Fragment) OS=Mus musculus GN=Rims2 PE=2 SV=1;tr|Q0VF51|Q0VF51_MOUSE Rims2 protein OS=Mus musculus GN=Rims2 PE=2 SV=1;tr|D9HP81|D9HP81_MOUSE Regulating synaptic membrane exocytosis 2 OS=Mus musculus GN=Rims2 PE=1 SV	UID19049	1	4157
11803000	15369000	10422000	0	0	0	S	#DIV/0!	0.013551	Left-high	sp|Q8BGT1|FLRT3_MOUSE	644	sp|Q8BGT1|FLRT3_MOUSE	644	sp|Q8BGT1|FLRT3_MOUSE	ESSSNRSYRDSGIPDSDHSHS__________	644	sp|Q8BGT1|FLRT3_MOUSE Leucine-rich repeat transmembrane protein FLRT3 OS=Mus musculus GN=Flrt3 PE=1 SV=1	UID7839	1	2253
28084000	15269000	31770000	17960000	0	19265000	S	2.01808	0.0135673	Left-high	sp|A2AHC3|CAMP1_MOUSE	1041	sp|A2AHC3|CAMP1_MOUSE;tr|A0A0A0MQE5|A0A0A0MQE5_MOUSE;tr|A2AHC4|A2AHC4_MOUSE;sp|A2AHC3-2|CAMP1_MOUSE	1041;1041;1061;1061	sp|A2AHC3|CAMP1_MOUSE	AILKISQQQEQLLMKSPTVPTPGTKNNCQDQ	1041	sp|A2AHC3|CAMP1_MOUSE Calmodulin-regulated spectrin-associated protein 1 OS=Mus musculus GN=Camsap1 PE=1 SV=1;tr|A0A0A0MQE5|A0A0A0MQE5_MOUSE Calmodulin-regulated spectrin-associated protein 1 OS=Mus musculus GN=Camsap1 PE=1 SV=1;tr|A2AHC4|A2AHC4_MOUSE Calm	UID149	1	194
31212000	22073000	33032000	0	0	0	S	#DIV/0!	0.0136042	Left-high	tr|B2RRE0|B2RRE0_MOUSE	273	tr|B2RRE0|B2RRE0_MOUSE;sp|Q9WTQ5|AKA12_MOUSE;sp|Q9WTQ5-2|AKA12_MOUSE;tr|Q6IR43|Q6IR43_MOUSE	273;273;168;273	tr|B2RRE0|B2RRE0_MOUSE	ENREKEPTKPLESPTSPVSNETTSSFKKFFT	273	tr|B2RRE0|B2RRE0_MOUSE A kinase (PRKA) anchor protein (Gravin) 12 OS=Mus musculus GN=Akap12 PE=2 SV=1;sp|Q9WTQ5|AKA12_MOUSE A-kinase anchor protein 12 OS=Mus musculus GN=Akap12 PE=1 SV=1;sp|Q9WTQ5-2|AKA12_MOUSE Isoform 2 of A-kinase anchor protein 12 OS=Mu	UID32828	1;2	3730
35661000	28683000	46210000	0	0	22494000	S	4.91482	0.0136458	Left-high	tr|E3UVT8|E3UVT8_MOUSE	55	tr|E3UVT8|E3UVT8_MOUSE;tr|F8VQC9|F8VQC9_MOUSE;tr|H6WZF5|H6WZF5_MOUSE;tr|I1VGT4|I1VGT4_MOUSE;tr|J9RV59|J9RV59_MOUSE;sp|Q8BTY2|S4A7_MOUSE;tr|D3Y273|D3Y273_MOUSE;tr|H6WZ45|H6WZ45_MOUSE;tr|D3Y272|D3Y272_MOUSE;tr|I1VGT6|I1VGT6_MOUSE;tr|I1VGT5|I1VGT5_MOUSE;tr|J9S7F7|J9S7F7_MOUSE;tr|J9S4N6|J9S4N6_MOUSE;tr|J9RZB2|J9RZB2_MOUSE;tr|J7H931|J7H931_MOUSE;tr|E3UVT9|E3UVT9_MOUSE;tr|J9RDH0|J9RDH0_MOUSE;tr|U3RF68|…	55;60;55;60;60;60;60;55;60;55;60;55;60;60;60;55;60;65;60;60;66;60;80;60;60;66;60;60;66;60;66;60;60;66;65	tr|E3UVT8|E3UVT8_MOUSE	HRAVYVGVHVPFSKESRRRHKHRGHKHHHRR	55	tr|E3UVT8|E3UVT8_MOUSE Anion exchange protein OS=Mus musculus GN=Slc4a7 PE=2 SV=1;tr|F8VQC9|F8VQC9_MOUSE Anion exchange protein OS=Mus musculus GN=Slc4a7 PE=1 SV=1;tr|H6WZF5|H6WZF5_MOUSE Anion exchange protein OS=Mus musculus GN=Slc4a7 PE=2 SV=1;tr|I1VGT4|	UID14484	1	4166
567050000	500670000	568150000	516390000	431900000	491160000	S	1.13645	0.0138189	No	sp|Q80VP1|EPN1_MOUSE	453	sp|Q80VP1|EPN1_MOUSE;sp|Q80VP1-2|EPN1_MOUSE	453;454	sp|Q80VP1|EPN1_MOUSE	FDMSGVGGSLAESVGSPPPAATPTPTPPTRK	453	sp|Q80VP1|EPN1_MOUSE Epsin-1 OS=Mus musculus GN=Epn1 PE=1 SV=3;sp|Q80VP1-2|EPN1_MOUSE Isoform 2 of Epsin-1 OS=Mus musculus GN=Epn1	UID7404	1	2145
10140000	12435000	15337000	0	0	0	S	#DIV/0!	0.0138637	Left-high	tr|W6PPR4|W6PPR4_MOUSE	3041	tr|A0A087WNU5|A0A087WNU5_MOUSE;tr|A0A087WRU2|A0A087WRU2_MOUSE;tr|W6PPR4|W6PPR4_MOUSE	1759;281;3041	tr|A0A087WNU5|A0A087WNU5_MOUSE;tr|W6PPR4|W6PPR4_MOUSE	ETETSPTKSPDSLEFSPGKDSPSSDVFDHGS	1759;3041	tr|A0A087WNU5|A0A087WNU5_MOUSE Ankyrin-3 (Fragment) OS=Mus musculus GN=Ank3 PE=1 SV=1;tr|A0A087WRU2|A0A087WRU2_MOUSE Ankyrin-3 (Fragment) OS=Mus musculus GN=Ank3 PE=1 SV=1;tr|W6PPR4|W6PPR4_MOUSE 480-kDa ankyrinG OS=Mus musculus GN=Ank3 PE=4 SV=1	UID13119	1	3855;4605
28913000	34329000	43444000	0	0	0	S	#DIV/0!	0.013918	Left-high	tr|A0A0J9YV82|A0A0J9YV82_MOUSE	82	tr|A0A0J9YV82|A0A0J9YV82_MOUSE;sp|Q921K9|BCL7B_MOUSE	82;108	tr|A0A0J9YV82|A0A0J9YV82_MOUSE	NQSSVSDVYQLKVDSSTNSSPSPQQSESLSP	82	tr|A0A0J9YV82|A0A0J9YV82_MOUSE B-cell CLL/lymphoma 7 protein family member B (Fragment) OS=Mus musculus GN=Bcl7b PE=1 SV=1;sp|Q921K9|BCL7B_MOUSE B-cell CLL/lymphoma 7 protein family member B OS=Mus musculus GN=Bcl7b PE=1 SV=1	UID30622	2	3036
28913000	34329000	43444000	0	0	0	S	#DIV/0!	0.013918	Left-high	tr|A0A0J9YV82|A0A0J9YV82_MOUSE	92	tr|A0A0J9YV82|A0A0J9YV82_MOUSE;sp|Q921K9|BCL7B_MOUSE	92;118	tr|A0A0J9YV82|A0A0J9YV82_MOUSE	LKVDSSTNSSPSPQQSESLSPAHTSDFRTDD	92	tr|A0A0J9YV82|A0A0J9YV82_MOUSE B-cell CLL/lymphoma 7 protein family member B (Fragment) OS=Mus musculus GN=Bcl7b PE=1 SV=1;sp|Q921K9|BCL7B_MOUSE B-cell CLL/lymphoma 7 protein family member B OS=Mus musculus GN=Bcl7b PE=1 SV=1	UID30623	2	3036
0	0	0	21764000	32433000	31491000	Y	0	0.013957	Right-high	tr|A0A0G2JF67|A0A0G2JF67_MOUSE	367	tr|A0A0G2JF67|A0A0G2JF67_MOUSE;sp|Q8CG03|PDE5A_MOUSE	367;399	tr|A0A0G2JF67|A0A0G2JF67_MOUSE	PSDPLTREQDANKINYMYAQYVKNTMEPLNI	367	tr|A0A0G2JF67|A0A0G2JF67_MOUSE Phosphodiesterase OS=Mus musculus GN=Pde5a PE=1 SV=1;sp|Q8CG03|PDE5A_MOUSE cGMP-specific 3',5'-cyclic phosphodiesterase OS=Mus musculus GN=Pde5a PE=1 SV=2	UID60032	3	2602
0	0	0	21764000	32433000	31491000	Y	0	0.013957	Right-high	tr|A0A0G2JF67|A0A0G2JF67_MOUSE	369	tr|A0A0G2JF67|A0A0G2JF67_MOUSE;sp|Q8CG03|PDE5A_MOUSE	369;401	tr|A0A0G2JF67|A0A0G2JF67_MOUSE	DPLTREQDANKINYMYAQYVKNTMEPLNIPD	369	tr|A0A0G2JF67|A0A0G2JF67_MOUSE Phosphodiesterase OS=Mus musculus GN=Pde5a PE=1 SV=1;sp|Q8CG03|PDE5A_MOUSE cGMP-specific 3',5'-cyclic phosphodiesterase OS=Mus musculus GN=Pde5a PE=1 SV=2	UID60033	3	2602
0	0	0	21764000	32433000	31491000	Y	0	0.013957	Right-high	tr|A0A0G2JF67|A0A0G2JF67_MOUSE	372	tr|A0A0G2JF67|A0A0G2JF67_MOUSE;sp|Q8CG03|PDE5A_MOUSE	372;404	tr|A0A0G2JF67|A0A0G2JF67_MOUSE	TREQDANKINYMYAQYVKNTMEPLNIPDVTK	372	tr|A0A0G2JF67|A0A0G2JF67_MOUSE Phosphodiesterase OS=Mus musculus GN=Pde5a PE=1 SV=1;sp|Q8CG03|PDE5A_MOUSE cGMP-specific 3',5'-cyclic phosphodiesterase OS=Mus musculus GN=Pde5a PE=1 SV=2	UID60034	3	2602
1032400	1501400	1537200	0	0	0	S	#DIV/0!	0.0140605	Left-high	tr|Q3TAB8|Q3TAB8_MOUSE	526	tr|Q3TAB8|Q3TAB8_MOUSE;sp|Q8K212|PACS1_MOUSE;tr|Q3TP27|Q3TP27_MOUSE	526;526;393	tr|Q3TAB8|Q3TAB8_MOUSE	LKERQLSKPLSERTNSSDSERSPDLGHSTQI	526	tr|Q3TAB8|Q3TAB8_MOUSE Uncharacterized protein OS=Mus musculus GN=Pacs1 PE=2 SV=1;sp|Q8K212|PACS1_MOUSE Phosphofurin acidic cluster sorting protein 1 OS=Mus musculus GN=Pacs1 PE=1 SV=2;tr|Q3TP27|Q3TP27_MOUSE Uncharacterized protein (Fragment) OS=Mus muscul	UID9562	1;2;3	2711
29770000	20290000	30220000	0	0	0	S	#DIV/0!	0.0143241	Left-high	sp|P35283|RAB12_MOUSE	20	sp|P35283|RAB12_MOUSE;tr|A2CG35|A2CG35_MOUSE	20;68	sp|P35283|RAB12_MOUSE	AALHRRPAGGSLGAVSPALSGGQARRRKQPP	20	sp|P35283|RAB12_MOUSE Ras-related protein Rab-12 OS=Mus musculus GN=Rab12 PE=1 SV=3;tr|A2CG35|A2CG35_MOUSE Ras-related protein Rab-12 OS=Mus musculus GN=Rab12 PE=1 SV=1	UID22519	1;2	770
0	0	0	33329000	23284000	23867000	S	0	0.0144092	Right-high	tr|Q3UHH6|Q3UHH6_MOUSE	1370	tr|Q3UHH6|Q3UHH6_MOUSE;tr|G3UWG2|G3UWG2_MOUSE;sp|Q60610|TIAM1_MOUSE;tr|Q6P1D6|Q6P1D6_MOUSE;tr|Q3UVX2|Q3UVX2_MOUSE;tr|E9Q1R7|E9Q1R7_MOUSE;tr|E9Q2Y4|E9Q2Y4_MOUSE;tr|Q3TQ81|Q3TQ81_MOUSE	1370;1465;1465;774;496;496;653;128	tr|Q3UHH6|Q3UHH6_MOUSE	LARNRFTIDSDAISASSPEKEPQQPAGGGDT	1370	tr|Q3UHH6|Q3UHH6_MOUSE Uncharacterized protein OS=Mus musculus GN=Tiam1 PE=2 SV=1;tr|G3UWG2|G3UWG2_MOUSE T-cell lymphoma invasion and metastasis 1 OS=Mus musculus GN=Tiam1 PE=1 SV=1;sp|Q60610|TIAM1_MOUSE T-lymphoma invasion and metastasis-inducing protein	UID25172	2	1549
94078000	96157000	104830000	84978000	87286000	92066000	S	1.11628	0.0148193	No	tr|B2RUA5|B2RUA5_MOUSE	530	tr|B2RUA5|B2RUA5_MOUSE;sp|Q7TSI3|PP6R1_MOUSE	530;530	tr|B2RUA5|B2RUA5_MOUSE	KKNTVDLVNTHHLHSSSDDEDDRLKEFNFPE	530	tr|B2RUA5|B2RUA5_MOUSE SAPS domain family, member 1 OS=Mus musculus GN=Ppp6r1 PE=2 SV=1;sp|Q7TSI3|PP6R1_MOUSE Serine/threonine-protein phosphatase 6 regulatory subunit 1 OS=Mus musculus GN=Ppp6r1 PE=1 SV=1	UID6973	1;2;3	2060
104690000	44289000	70549000	71946000	0	40646000	S	1.94977	0.0148905	Left-high	tr|G3X9V7|G3X9V7_MOUSE	1051	tr|G3X9V7|G3X9V7_MOUSE;tr|E9QLA8|E9QLA8_MOUSE;sp|Q80TK0|K1107_MOUSE;tr|A0A1D5RL96|A0A1D5RL96_MOUSE;tr|F7CG54|F7CG54_MOUSE;tr|Q3TEG0|Q3TEG0_MOUSE;tr|Q8C884|Q8C884_MOUSE	1051;1051;1181;1563;469;406;127	tr|G3X9V7|G3X9V7_MOUSE	QRELSSNIPKISSVKSLDSCPSQGLPQEGQV	1051	tr|G3X9V7|G3X9V7_MOUSE MCG19133, isoform CRA_b OS=Mus musculus GN=A830010M20Rik PE=1 SV=1;tr|E9QLA8|E9QLA8_MOUSE RIKEN cDNA A830010M20 gene OS=Mus musculus GN=A830010M20Rik PE=1 SV=1;sp|Q80TK0|K1107_MOUSE Uncharacterized protein KIAA1107 OS=Mus musculus GN	UID7114	1	2086
53676000	49566000	48918000	41147000	41067000	36047000	S	1.28665	0.0150859	Left-high	sp|Q8C8R3-4|ANK2_MOUSE	1828	sp|Q8C8R3|ANK2_MOUSE;tr|S4R2F3|S4R2F3_MOUSE;sp|Q8C8R3-5|ANK2_MOUSE;sp|Q8C8R3-2|ANK2_MOUSE;sp|Q8C8R3-4|ANK2_MOUSE;tr|S4R2R5|S4R2R5_MOUSE	1828;1861;1774;1856;1828;1774	sp|Q8C8R3|ANK2_MOUSE;sp|Q8C8R3-2|ANK2_MOUSE;sp|Q8C8R3-4|ANK2_MOUSE	EKLSPVSPSAKTERHSPVFSGKPEKHSPGSP	1828;1856;1828	sp|Q8C8R3|ANK2_MOUSE Ankyrin-2 OS=Mus musculus GN=Ank2 PE=1 SV=2;tr|S4R2F3|S4R2F3_MOUSE Ankyrin-2 OS=Mus musculus GN=Ank2 PE=1 SV=3;sp|Q8C8R3-5|ANK2_MOUSE Isoform 5 of Ankyrin-2 OS=Mus musculus GN=Ank2;sp|Q8C8R3-2|ANK2_MOUSE Isoform 2 of Ankyrin-2 OS=Mus m	UID8880	1;2	2540;2541;2543
21742000	21182000	30612000	0	0	0	S	#DIV/0!	0.0151736	Left-high	sp|P83741-2|WNK1_MOUSE	165	sp|P83741-2|WNK1_MOUSE;sp|P83741-3|WNK1_MOUSE;sp|P83741-4|WNK1_MOUSE;sp|P83741|WNK1_MOUSE;sp|P83741-5|WNK1_MOUSE;tr|Q6SLK2|Q6SLK2_MOUSE;sp|P83741-6|WNK1_MOUSE	165;165;165;165;165;165;165	sp|P83741-2|WNK1_MOUSE	ATTTVPSSTSKDRPVSQPSLVGSKEEPPPSR	165	sp|P83741-2|WNK1_MOUSE Isoform 2 of Serine/threonine-protein kinase WNK1 OS=Mus musculus GN=Wnk1;sp|P83741-3|WNK1_MOUSE Isoform 3 of Serine/threonine-protein kinase WNK1 OS=Mus musculus GN=Wnk1;sp|P83741-4|WNK1_MOUSE Isoform 4 of Serine/threonine-protein k	UID3316	1	1108
0	0	0	23135000	36052000	30418000	S	0	0.0153112	Right-high	sp|Q62261|SPTB2_MOUSE	2127	sp|Q62261|SPTB2_MOUSE;sp|Q62261-2|SPTB2_MOUSE;tr|Q8BQ35|Q8BQ35_MOUSE;tr|Q3TTX2|Q3TTX2_MOUSE;tr|Q9Z2V0|Q9Z2V0_MOUSE;tr|Q9R1Y9|Q9R1Y9_MOUSE	2127;2114;261;516;180;36	sp|Q62261|SPTB2_MOUSE	EAESQQWDTSKGDQVSQNGLPAEQGSPRMAG	2127	sp|Q62261|SPTB2_MOUSE Spectrin beta chain, non-erythrocytic 1 OS=Mus musculus GN=Sptbn1 PE=1 SV=2;sp|Q62261-2|SPTB2_MOUSE Isoform 2 of Spectrin beta chain, non-erythrocytic 1 OS=Mus musculus GN=Sptbn1;tr|Q8BQ35|Q8BQ35_MOUSE Uncharacterized protein (Fragmen	UID5474	1;2	1689
74193000	79898000	79097000	57259000	54564000	53494000	S	1.41055	0.0154579	Left-high	sp|Q9CX60|LBH_MOUSE	63	sp|Q9CX60|LBH_MOUSE	63	sp|Q9CX60|LBH_MOUSE	PSDFDRCCKLKDRLPSIVVEPTEGEVESGEL	63	sp|Q9CX60|LBH_MOUSE Protein LBH OS=Mus musculus GN=Lbh PE=1 SV=1	UID11030	1	3262
0	0	0	48287000	39651000	30933000	S	0	0.0156116	Right-high	tr|E9Q3M9|E9Q3M9_MOUSE	323	tr|E9Q3M9|E9Q3M9_MOUSE;tr|Q6GQT3|Q6GQT3_MOUSE	323;317	tr|E9Q3M9|E9Q3M9_MOUSE	GACARRARLQHSMAVSASMEEGGCPRDEPSS	323	tr|E9Q3M9|E9Q3M9_MOUSE RIKEN cDNA 2010300C02 gene OS=Mus musculus GN=2010300C02Rik PE=1 SV=1;tr|Q6GQT3|Q6GQT3_MOUSE 2010300C02Rik protein OS=Mus musculus GN=2010300C02Rik PE=2 SV=1	UID14719	1	4218
233610000	203350000	223620000	211260000	173660000	188600000	S	1.1518	0.015643	No	sp|O88737|BSN_MOUSE	2029	sp|O88737|BSN_MOUSE;sp|O88737-2|BSN_MOUSE	2029;2029	sp|O88737|BSN_MOUSE	GRDSAVDLSSLKHSYSLGFADGRYLGQGLQY	2029	sp|O88737|BSN_MOUSE Protein bassoon OS=Mus musculus GN=Bsn PE=1 SV=4;sp|O88737-2|BSN_MOUSE Isoform 2 of Protein bassoon OS=Mus musculus GN=Bsn	UID1410	1	522
159950000	162260000	181160000	125870000	116290000	150640000	S	1.28149	0.0156854	Left-high	sp|Q68FF6|GIT1_MOUSE	394	sp|Q68FF6|GIT1_MOUSE;tr|Q5F258|Q5F258_MOUSE	394;385	sp|Q68FF6|GIT1_MOUSE	SARSQSELDDQHDYDSVASDEDTDQEPLPSA	394	sp|Q68FF6|GIT1_MOUSE ARF GTPase-activating protein GIT1 OS=Mus musculus GN=Git1 PE=1 SV=1;tr|Q5F258|Q5F258_MOUSE ARF GTPase-activating protein GIT1 OS=Mus musculus GN=Git1 PE=1 SV=1	UID46031	1;2;3	1772
159950000	162260000	181160000	125870000	116290000	150640000	S	1.28149	0.0156854	Left-high	sp|Q68FF6|GIT1_MOUSE	397	sp|Q68FF6|GIT1_MOUSE;tr|Q5F258|Q5F258_MOUSE	397;388	sp|Q68FF6|GIT1_MOUSE	SQSELDDQHDYDSVASDEDTDQEPLPSAGAT	397	sp|Q68FF6|GIT1_MOUSE ARF GTPase-activating protein GIT1 OS=Mus musculus GN=Git1 PE=1 SV=1;tr|Q5F258|Q5F258_MOUSE ARF GTPase-activating protein GIT1 OS=Mus musculus GN=Git1 PE=1 SV=1	UID46032	1;2;3	1772
159950000	162260000	181160000	125870000	116290000	150640000	T	1.28149	0.0156854	Left-high	sp|Q68FF6|GIT1_MOUSE	401	sp|Q68FF6|GIT1_MOUSE;tr|Q5F258|Q5F258_MOUSE	401;392	sp|Q68FF6|GIT1_MOUSE	LDDQHDYDSVASDEDTDQEPLPSAGATRNNR	401	sp|Q68FF6|GIT1_MOUSE ARF GTPase-activating protein GIT1 OS=Mus musculus GN=Git1 PE=1 SV=1;tr|Q5F258|Q5F258_MOUSE ARF GTPase-activating protein GIT1 OS=Mus musculus GN=Git1 PE=1 SV=1	UID57331	1;2;3	1772
28343000	10363000	13244000	19778000	0	0	T	2.62666	0.0157664	Left-high	sp|Q80VP1|EPN1_MOUSE	469	sp|Q80VP1|EPN1_MOUSE;sp|Q80VP1-2|EPN1_MOUSE	469;470	sp|Q80VP1|EPN1_MOUSE	PPPAATPTPTPPTRKTPESFLGPNAALVDLD	469	sp|Q80VP1|EPN1_MOUSE Epsin-1 OS=Mus musculus GN=Epn1 PE=1 SV=3;sp|Q80VP1-2|EPN1_MOUSE Isoform 2 of Epsin-1 OS=Mus musculus GN=Epn1	UID37548	1;2	2145
77188000	115460000	88945000	0	58919000	0	S	4.77932	0.0158939	Left-high	sp|Q60749|KHDR1_MOUSE	58	sp|Q60749|KHDR1_MOUSE	58	sp|Q60749|KHDR1_MOUSE	RPRGGGGGPRGGARASPATQPPPLLPPSTPG	58	sp|Q60749|KHDR1_MOUSE KH domain-containing, RNA-binding, signal transduction-associated protein 1 OS=Mus musculus GN=Khdrbs1 PE=1 SV=2	UID5065	1	1561
25320000	31942000	66230000	0	0	45712000	S	2.70152	0.0159275	Left-high	sp|Q99KK1|REEP3_MOUSE	209	sp|Q99KK1|REEP3_MOUSE;tr|A0A1W2P8A8|A0A1W2P8A8_MOUSE	209;209	sp|Q99KK1|REEP3_MOUSE	KDGSEQTDEEAEGPFSDDEMVTHKALRRSQS	209	sp|Q99KK1|REEP3_MOUSE Receptor expression-enhancing protein 3 OS=Mus musculus GN=Reep3 PE=1 SV=1;tr|A0A1W2P8A8|A0A1W2P8A8_MOUSE Receptor expression-enhancing protein OS=Mus musculus GN=Reep3 PE=1 SV=1	UID30801	1;2	3118
25320000	31942000	66230000	0	0	45712000	T	2.70152	0.0159275	Left-high	sp|Q99KK1|REEP3_MOUSE	184	sp|Q99KK1|REEP3_MOUSE;tr|A0A1W2P8A8|A0A1W2P8A8_MOUSE	184;184	sp|Q99KK1|REEP3_MOUSE	PYQTLPEAKRKGKQATESPAYGIPLKDGSEQ	184	sp|Q99KK1|REEP3_MOUSE Receptor expression-enhancing protein 3 OS=Mus musculus GN=Reep3 PE=1 SV=1;tr|A0A1W2P8A8|A0A1W2P8A8_MOUSE Receptor expression-enhancing protein OS=Mus musculus GN=Reep3 PE=1 SV=1	UID38289	2	3118
760730000	601700000	825630000	85837000	139370000	107770000	S	6.5712	0.015931	Left-high	sp|A2ARS0|ANR63_MOUSE	189	sp|A2ARS0|ANR63_MOUSE	189	sp|A2ARS0|ANR63_MOUSE	TGPWGRAAAAAAARGSNSDSPPGHPAPAPSP	189	sp|A2ARS0|ANR63_MOUSE Ankyrin repeat domain-containing protein 63 OS=Mus musculus GN=Ankrd63 PE=1 SV=1	UID20434	1;2;3;4	219
52376000	64390000	61386000	61644000	73232000	67374000	S	0.88085	0.0160383	No	tr|E9QP09|E9QP09_MOUSE	2440	tr|E9QP09|E9QP09_MOUSE;tr|S4R1Y1|S4R1Y1_MOUSE;sp|Q80TT8|CUL9_MOUSE;sp|Q80TT8-2|CUL9_MOUSE	2440;2440;1775;867	tr|E9QP09|E9QP09_MOUSE	AILQHSTQDFRVGLQSPSVETREVKGSNVPS	2440	tr|E9QP09|E9QP09_MOUSE Cullin-9 OS=Mus musculus GN=Cul9 PE=1 SV=1;tr|S4R1Y1|S4R1Y1_MOUSE Cullin-9 OS=Mus musculus GN=Cul9 PE=1 SV=1;sp|Q80TT8|CUL9_MOUSE Cullin-9 OS=Mus musculus GN=Cul9 PE=1 SV=2;sp|Q80TT8-2|CUL9_MOUSE Isoform 2 of Cullin-9 OS=Mus musculus	UID14854	1	4268
12393000	15730000	0	43059000	37991000	35093000	S	0.242141	0.0160555	Right-high	sp|Q9EPN1|NBEA_MOUSE	2128	sp|Q9EPN1|NBEA_MOUSE;sp|Q9EPN1-3|NBEA_MOUSE;sp|Q9EPN1-4|NBEA_MOUSE	2128;2096;2128	sp|Q9EPN1|NBEA_MOUSE	NSETELMLEGDDDAVSLLQEKEIDNLAGPVV	2128	sp|Q9EPN1|NBEA_MOUSE Neurobeachin OS=Mus musculus GN=Nbea PE=1 SV=1;sp|Q9EPN1-3|NBEA_MOUSE Isoform 3 of Neurobeachin OS=Mus musculus GN=Nbea;sp|Q9EPN1-4|NBEA_MOUSE Isoform 4 of Neurobeachin OS=Mus musculus GN=Nbea	UID11473	1	3463
111800000	121690000	115890000	131350000	143860000	129950000	S	0.862326	0.0161179	No	tr|Q7M6Z9|Q7M6Z9_MOUSE	459	tr|Q7M6Z9|Q7M6Z9_MOUSE;tr|F6UYN4|F6UYN4_MOUSE;tr|Q7M703|Q7M703_MOUSE;sp|O88447|KLC1_MOUSE;tr|Q5UE59|Q5UE59_MOUSE;tr|Q7M702|Q7M702_MOUSE;tr|Q7M6Z8|Q7M6Z8_MOUSE;tr|Q7M701|Q7M701_MOUSE;tr|Q7M6Z7|Q7M6Z7_MOUSE;tr|E9Q7C9|E9Q7C9_MOUSE;tr|Q7TNF4|Q7TNF4_MOUSE;tr|Q7M700|Q7M700_MOUSE;tr|Q8CD76|Q8CD76_MOUSE;tr|Q7M6Z6|Q7M6Z6_MOUSE	459;72;459;459;460;459;459;459;459;460;460;459;460;459	tr|Q7M6Z9|Q7M6Z9_MOUSE	AFGEYGGWYKACKVDSPTVTTTLKNLGALYR	459	tr|Q7M6Z9|Q7M6Z9_MOUSE Kinesin light chain 1E OS=Mus musculus GN=Klc1 PE=2 SV=1;tr|F6UYN4|F6UYN4_MOUSE Kinesin light chain 1 (Fragment) OS=Mus musculus GN=Klc1 PE=1 SV=1;tr|Q7M703|Q7M703_MOUSE Kinesin light chain 1A OS=Mus musculus GN=Klc1 PE=2 SV=1;sp|O88	UID15446	1	4504
0	28187000	6514700	23985000	45977000	34659000	S	0.33169	0.0162547	Right-high	sp|Q8C419|GP158_MOUSE	887	sp|Q8C419|GP158_MOUSE	887	sp|Q8C419|GP158_MOUSE	SVPLVCKSASAHNLSSEKKPGHPRTSMLQKS	887	sp|Q8C419|GP158_MOUSE Probable G-protein coupled receptor 158 OS=Mus musculus GN=Gpr158 PE=1 SV=2	UID8756	1	2508
54668000	36122000	55348000	0	0	0	S	#DIV/0!	0.0163098	Left-high	sp|Q00PI9|HNRL2_MOUSE	159	sp|Q00PI9|HNRL2_MOUSE;tr|Q8BIQ7|Q8BIQ7_MOUSE	159;159	sp|Q00PI9|HNRL2_MOUSE	EHDNGKGEEDGPEERSGDETPGSEAPGDKAV	159	sp|Q00PI9|HNRL2_MOUSE Heterogeneous nuclear ribonucleoprotein U-like protein 2 OS=Mus musculus GN=Hnrnpul2 PE=1 SV=2;tr|Q8BIQ7|Q8BIQ7_MOUSE Uncharacterized protein OS=Mus musculus PE=2 SV=1	UID23621	1;2	1160
54668000	36122000	55348000	0	0	0	S	#DIV/0!	0.0163098	Left-high	sp|Q00PI9|HNRL2_MOUSE	166	sp|Q00PI9|HNRL2_MOUSE;tr|Q8BIQ7|Q8BIQ7_MOUSE	166;166	sp|Q00PI9|HNRL2_MOUSE	EEDGPEERSGDETPGSEAPGDKAVEEQGDDQ	166	sp|Q00PI9|HNRL2_MOUSE Heterogeneous nuclear ribonucleoprotein U-like protein 2 OS=Mus musculus GN=Hnrnpul2 PE=1 SV=2;tr|Q8BIQ7|Q8BIQ7_MOUSE Uncharacterized protein OS=Mus musculus PE=2 SV=1	UID23622	1;2	1160
16193000	21973000	20451000	17976000	24687000	23169000	S	0.890403	0.0163142	No	sp|Q61687|ATRX_MOUSE	766	sp|Q61687|ATRX_MOUSE;tr|Q8C4Z6|Q8C4Z6_MOUSE;tr|Q8BSH0|Q8BSH0_MOUSE;tr|F6RDB7|F6RDB7_MOUSE	766;260;654;727	sp|Q61687|ATRX_MOUSE;tr|Q8BSH0|Q8BSH0_MOUSE	GKTGKDDNGKRKRKNSTSGSDFDTKKGKSTE	766;654	sp|Q61687|ATRX_MOUSE Transcriptional regulator ATRX OS=Mus musculus GN=Atrx PE=1 SV=3;tr|Q8C4Z6|Q8C4Z6_MOUSE Uncharacterized protein (Fragment) OS=Mus musculus GN=Atrx PE=2 SV=2;tr|Q8BSH0|Q8BSH0_MOUSE Uncharacterized protein (Fragment) OS=Mus musculus GN=A	UID5345	1;2	1649;4275
8628600	11704000	13704000	0	0	0	S	#DIV/0!	0.0165083	Left-high	sp|Q9WV92|E41L3_MOUSE	756	sp|Q9WV92|E41L3_MOUSE;sp|Q9WV92-4|E41L3_MOUSE;sp|Q9WV92-3|E41L3_MOUSE;sp|Q9WV92-2|E41L3_MOUSE;tr|B6ZHD1|B6ZHD1_MOUSE;tr|A7YY80|A7YY80_MOUSE;sp|Q9WV92-6|E41L3_MOUSE;sp|Q9WV92-5|E41L3_MOUSE;tr|D0VYV7|D0VYV7_MOUSE;tr|V6BQR3|V6BQR3_MOUSE;tr|A0A286YD84|A0A286YD84_MOUSE;tr|A0A286YCY1|A0A286YCY1_MOUSE;tr|A0A286YCT6|A0A286YCT6_MOUSE;tr|Q8BT38|Q8BT38_MOUSE;tr|A7MCX4|A7MCX4_MOUSE;tr|D0VYV6|D0VYV6_MOUSE;sp|…	756;756;744;766;756;703;744;766;639;426;432;210;199;165;37;738;914;714;685	sp|Q9WV92|E41L3_MOUSE;tr|D0VYV6|D0VYV6_MOUSE	VTEAAKEQRGEEVDQSAPEQEQPATVSHEEE	756;738	sp|Q9WV92|E41L3_MOUSE Band 4.1-like protein 3 OS=Mus musculus GN=Epb41l3 PE=1 SV=1;sp|Q9WV92-4|E41L3_MOUSE Isoform 4 of Band 4.1-like protein 3 OS=Mus musculus GN=Epb41l3;sp|Q9WV92-3|E41L3_MOUSE Isoform 3 of Band 4.1-like protein 3 OS=Mus musculus GN=Epb41	UID12817	1	3767;4111
144920000	90600000	110920000	74903000	0	0	S	4.62518	0.016596	Left-high	sp|O35954|PITM1_MOUSE	600	sp|O35954|PITM1_MOUSE	600	sp|O35954|PITM1_MOUSE	SRGSSRRGSMNNEMLSPEVGPVRDPLADGVE	600	sp|O35954|PITM1_MOUSE Membrane-associated phosphatidylinositol transfer protein 1 OS=Mus musculus GN=Pitpnm1 PE=1 SV=1	UID1033	1;2	421
102940000	62370000	84600000	81143000	47927000	62240000	S	1.30631	0.0166231	Left-high	tr|B7ZNF6|B7ZNF6_MOUSE	200	tr|B7ZNF6|B7ZNF6_MOUSE;sp|O35927-2|CTND2_MOUSE;tr|E9QKH8|E9QKH8_MOUSE;sp|O35927|CTND2_MOUSE	200;201;200;201	tr|B7ZNF6|B7ZNF6_MOUSE	SQLPARSTQARAAGQSFSQGTTGRAGHLAGS	200	tr|B7ZNF6|B7ZNF6_MOUSE Ctnnd2 protein OS=Mus musculus GN=Ctnnd2 PE=2 SV=1;sp|O35927-2|CTND2_MOUSE Isoform 2 of Catenin delta-2 OS=Mus musculus GN=Ctnnd2;tr|E9QKH8|E9QKH8_MOUSE Catenin delta-2 OS=Mus musculus GN=Ctnnd2 PE=1 SV=1;sp|O35927|CTND2_MOUSE Cateni	UID989	1	420
10868000	23216000	23608000	0	16306000	13373000	T	1.94387	0.0168458	Left-high	tr|E9PZX5|E9PZX5_MOUSE	343	tr|E9PZX5|E9PZX5_MOUSE;tr|Q3UGL0|Q3UGL0_MOUSE;tr|Q3U3Y1|Q3U3Y1_MOUSE;sp|Q8CHG5|AREL1_MOUSE	343;343;343;343	tr|E9PZX5|E9PZX5_MOUSE	TAIEEDDEDSPSECHTPEKVKKPKKVYCYVS	343	tr|E9PZX5|E9PZX5_MOUSE Apoptosis-resistant E3 ubiquitin protein ligase 1 OS=Mus musculus GN=Arel1 PE=1 SV=1;tr|Q3UGL0|Q3UGL0_MOUSE Uncharacterized protein OS=Mus musculus GN=Arel1 PE=2 SV=1;tr|Q3U3Y1|Q3U3Y1_MOUSE Uncharacterized protein OS=Mus musculus GN=	UID17821	1;2	2630
13437000	9412200	15076000	0	0	0	T	#DIV/0!	0.0172592	Left-high	tr|D3Z388|D3Z388_MOUSE	17	tr|D3Z388|D3Z388_MOUSE;tr|D3YWZ0|D3YWZ0_MOUSE;sp|Q8C4V4-2|FBXL3_MOUSE;tr|Q5PRF6|Q5PRF6_MOUSE;tr|Q3TJJ7|Q3TJJ7_MOUSE;sp|Q8C4V4|FBXL3_MOUSE	17;17;17;17;17;17	tr|D3Z388|D3Z388_MOUSE	KRGGRDSDQDSAEEGTAEKPKRPRTTQERSQ	17	tr|D3Z388|D3Z388_MOUSE F-box/LRR-repeat protein 3 (Fragment) OS=Mus musculus GN=Fbxl3 PE=4 SV=1;tr|D3YWZ0|D3YWZ0_MOUSE F-box/LRR-repeat protein 3 (Fragment) OS=Mus musculus GN=Fbxl3 PE=4 SV=1;sp|Q8C4V4-2|FBXL3_MOUSE Isoform 2 of F-box/LRR-repeat protein 3	UID37831	2	2512
0	0	0	12678000	20286000	16470000	Y	0	0.0173047	Right-high	tr|B7ZNJ3|B7ZNJ3_MOUSE	817	tr|B7ZNJ3|B7ZNJ3_MOUSE;sp|Q6P9K8-2|CSKI1_MOUSE;sp|Q6P9K8|CSKI1_MOUSE;sp|Q6P9K8-3|CSKI1_MOUSE	817;817;888;888	tr|B7ZNJ3|B7ZNJ3_MOUSE	VEPGRPKKRAHSLNRYAASDSEPERDELLVP	817	tr|B7ZNJ3|B7ZNJ3_MOUSE Caskin1 protein OS=Mus musculus GN=Caskin1 PE=2 SV=1;sp|Q6P9K8-2|CSKI1_MOUSE Isoform 2 of Caskin-1 OS=Mus musculus GN=Caskin1;sp|Q6P9K8|CSKI1_MOUSE Caskin-1 OS=Mus musculus GN=Caskin1 PE=1 SV=2;sp|Q6P9K8-3|CSKI1_MOUSE Isoform 3 of Ca	UID39785	2	1881
100770000	98654000	97771000	76496000	80419000	82240000	T	1.24269	0.0173803	No	tr|Q32MF3|Q32MF3_MOUSE	549	tr|Q32MF3|Q32MF3_MOUSE;sp|Q8CC27|CACB2_MOUSE;sp|Q8CC27-2|CACB2_MOUSE;tr|C7IVS7|C7IVS7_MOUSE;sp|Q8CC27-3|CACB2_MOUSE;tr|A0A0A7NQN9|A0A0A7NQN9_MOUSE;sp|Q8CC27-4|CACB2_MOUSE	549;549;498;499;505;460;467	tr|Q32MF3|Q32MF3_MOUSE	QNHRSGTGRGLSRQETFDSETQESRDSAYVE	549	tr|Q32MF3|Q32MF3_MOUSE Calcium channel, voltage-dependent, beta 2 subunit OS=Mus musculus GN=Cacnb2 PE=2 SV=1;sp|Q8CC27|CACB2_MOUSE Voltage-dependent L-type calcium channel subunit beta-2 OS=Mus musculus GN=Cacnb2 PE=1 SV=1;sp|Q8CC27-2|CACB2_MOUSE Isoform	UID17771	1	2566
4624900	4194800	6647900	0	0	3779600	T	4.09239	0.0179177	Left-high	tr|B2RSN3|B2RSN3_MOUSE	274	sp|P68372|TBB4B_MOUSE;tr|Q9DCR1|Q9DCR1_MOUSE;tr|Q9CVR0|Q9CVR0_MOUSE;sp|P99024|TBB5_MOUSE;tr|Q80ZV2|Q80ZV2_MOUSE;sp|Q7TMM9|TBB2A_MOUSE;tr|Q99J49|Q99J49_MOUSE;tr|B2RSN3|B2RSN3_MOUSE;sp|Q9CWF2|TBB2B_MOUSE;sp|Q9D6F9|TBB4A_MOUSE	274;128;232;274;16;274;127;274;274;274	sp|P68372|TBB4B_MOUSE;sp|P99024|TBB5_MOUSE;sp|Q7TMM9|TBB2A_MOUSE;tr|B2RSN3|B2RSN3_MOUSE;sp|Q9D6F9|TBB4A_MOUSE	PFPRLHFFMPGFAPLTSRGSQQYRALTVPEL	274;274;274;274;274	sp|P68372|TBB4B_MOUSE Tubulin beta-4B chain OS=Mus musculus GN=Tubb4b PE=1 SV=1;tr|Q9DCR1|Q9DCR1_MOUSE Uncharacterized protein (Fragment) OS=Mus musculus GN=Tubb4b PE=2 SV=2;tr|Q9CVR0|Q9CVR0_MOUSE Tubulin beta chain (Fragment) OS=Mus musculus GN=Tubb4b PE=	UID16436	1	1048;1155;2017;3250;3361
32210000	26038000	16152000	8536000	0	0	S	8.71603	0.0179358	Left-high	sp|E9Q6B2|CC85C_MOUSE	179	sp|E9Q6B2|CC85C_MOUSE;tr|A0A217FL83|A0A217FL83_MOUSE	179;179	sp|E9Q6B2|CC85C_MOUSE	AAGGAGGGGGGAGSRSSIDSQASLSGPLAGS	179	sp|E9Q6B2|CC85C_MOUSE Coiled-coil domain-containing protein 85C OS=Mus musculus GN=Ccdc85c PE=1 SV=1;tr|A0A217FL83|A0A217FL83_MOUSE Coiled-coil domain-containing protein 85C OS=Mus musculus GN=Ccdc85c PE=1 SV=1	UID626	1	305
32210000	26038000	16152000	8536000	0	0	S	8.71603	0.0179358	Left-high	sp|E9Q6B2|CC85C_MOUSE	180	sp|E9Q6B2|CC85C_MOUSE;tr|A0A217FL83|A0A217FL83_MOUSE	180;180	sp|E9Q6B2|CC85C_MOUSE	AGGAGGGGGGAGSRSSIDSQASLSGPLAGSA	180	sp|E9Q6B2|CC85C_MOUSE Coiled-coil domain-containing protein 85C OS=Mus musculus GN=Ccdc85c PE=1 SV=1;tr|A0A217FL83|A0A217FL83_MOUSE Coiled-coil domain-containing protein 85C OS=Mus musculus GN=Ccdc85c PE=1 SV=1	UID627	1	305
0	0	0	123080000	163580000	102990000	T	0	0.0183056	Right-high	tr|A0A0R4J087|A0A0R4J087_MOUSE	697	tr|A0A0R4J087|A0A0R4J087_MOUSE;sp|Q8BJI1|S6A17_MOUSE;tr|A0A0R4J252|A0A0R4J252_MOUSE;tr|Q3UY14|Q3UY14_MOUSE	697;700;659;112	tr|A0A0R4J087|A0A0R4J087_MOUSE	PSPMPTHRSYLGPGSTSPLDNSNNPNGRYGS	697	tr|A0A0R4J087|A0A0R4J087_MOUSE Transporter OS=Mus musculus GN=Slc6a17 PE=1 SV=1;sp|Q8BJI1|S6A17_MOUSE Sodium-dependent neutral amino acid transporter SLC6A17 OS=Mus musculus GN=Slc6a17 PE=1 SV=1;tr|A0A0R4J252|A0A0R4J252_MOUSE Transporter (Fragment) OS=Mus	UID17537	1	2305
20329000	0	0	33789000	21947000	19179000	S	0.271361	0.0183437	Right-high	tr|Q8C7Q6|Q8C7Q6_MOUSE	788	tr|Q8C7Q6|Q8C7Q6_MOUSE;sp|P55288|CAD11_MOUSE	788;788	tr|Q8C7Q6|Q8C7Q6_MOUSE	QNWGPRFKKLADLYGSKDTFDDDS_______	788	tr|Q8C7Q6|Q8C7Q6_MOUSE Uncharacterized protein OS=Mus musculus GN=Cdh11 PE=2 SV=1;sp|P55288|CAD11_MOUSE Cadherin-11 OS=Mus musculus GN=Cdh11 PE=1 SV=1	UID2776	1	908
7069900	4355500	6667100	0	0	0	S	#DIV/0!	0.0191026	Left-high	tr|Q3UM63|Q3UM63_MOUSE	463	tr|Q3UM63|Q3UM63_MOUSE;sp|Q60738|ZNT1_MOUSE	463;463	tr|Q3UM63|Q3UM63_MOUSE	VHSGKDAEKAPTVSISCLELSENLEKKARRT	463	tr|Q3UM63|Q3UM63_MOUSE Solute carrier family 30 (Zinc transporter), member 1 OS=Mus musculus GN=Slc30a1 PE=1 SV=1;sp|Q60738|ZNT1_MOUSE Zinc transporter 1 OS=Mus musculus GN=Slc30a1 PE=1 SV=1	UID5064	1	1560
311090000	354090000	309650000	343390000	399590000	338820000	S	0.901119	0.0191309	No	tr|Q8BPS5|Q8BPS5_MOUSE	347	tr|Q8BPS5|Q8BPS5_MOUSE;tr|Q8C2E6|Q8C2E6_MOUSE;tr|Q544N9|Q544N9_MOUSE;tr|Q3TRK9|Q3TRK9_MOUSE;sp|P53986|MOT1_MOUSE;tr|Q3UWP4|Q3UWP4_MOUSE;tr|Q3TIU1|Q3TIU1_MOUSE	347;491;491;491;491;224;26	tr|Q8BPS5|Q8BPS5_MOUSE	QSPQQHSSGDPTEEESPV_____________	347	tr|Q8BPS5|Q8BPS5_MOUSE Uncharacterized protein OS=Mus musculus GN=Slc16a1 PE=2 SV=2;tr|Q8C2E6|Q8C2E6_MOUSE Uncharacterized protein OS=Mus musculus GN=Slc16a1 PE=2 SV=1;tr|Q544N9|Q544N9_MOUSE Solute carrier family 16 (Monocarboxylic acid transporters), memb	UID2731	1;2	891
3371700	2598900	4256700	0	0	0	S	#DIV/0!	0.0191706	Left-high	tr|Q3TPW8|Q3TPW8_MOUSE	70	tr|Q3TPW8|Q3TPW8_MOUSE;tr|Q3TPH5|Q3TPH5_MOUSE;tr|Q3TYC4|Q3TYC4_MOUSE;sp|Q9R0N3|SYT11_MOUSE	70;70;70;70	tr|Q3TPW8|Q3TPW8_MOUSE	FIHMLKGISIYPETLSNKKKIIKVRRDKDGP	70	tr|Q3TPW8|Q3TPW8_MOUSE Uncharacterized protein (Fragment) OS=Mus musculus GN=Syt11 PE=2 SV=1;tr|Q3TPH5|Q3TPH5_MOUSE Uncharacterized protein OS=Mus musculus GN=Syt11 PE=2 SV=1;tr|Q3TYC4|Q3TYC4_MOUSE Uncharacterized protein OS=Mus musculus GN=Syt11 PE=2 SV=1	UID12586	1	3696
47013000	52721000	82470000	33695000	32396000	60776000	S	1.43618	0.0192102	Left-high	sp|A2AG50-2|MA7D2_MOUSE	131	sp|A2AG50-2|MA7D2_MOUSE;sp|A2AG50|MA7D2_MOUSE;sp|A2AG50-3|MA7D2_MOUSE;tr|A2AG51|A2AG51_MOUSE;tr|Q3TS73|Q3TS73_MOUSE	131;315;131;131;92	sp|A2AG50-2|MA7D2_MOUSE;tr|Q3TS73|Q3TS73_MOUSE	KKGRVATSAASGGHGSPLRRCEPPEDISKRL	131;92	sp|A2AG50-2|MA7D2_MOUSE Isoform 2 of MAP7 domain-containing protein 2 OS=Mus musculus GN=Map7d2;sp|A2AG50|MA7D2_MOUSE MAP7 domain-containing protein 2 OS=Mus musculus GN=Map7d2 PE=1 SV=1;sp|A2AG50-3|MA7D2_MOUSE Isoform 3 of MAP7 domain-containing protein 2	UID138	1	190;4411
30084000	26109000	27762000	22856000	21682000	22133000	T	1.25924	0.0192579	Left-high	tr|Q5SWZ5|Q5SWZ5_MOUSE	320	tr|Q5SWZ5|Q5SWZ5_MOUSE;tr|F6S5I0|F6S5I0_MOUSE;sp|P97434-4|MPRIP_MOUSE;sp|P97434-3|MPRIP_MOUSE;tr|F6RND9|F6RND9_MOUSE;sp|P97434|MPRIP_MOUSE;sp|P97434-5|MPRIP_MOUSE;sp|P97434-2|MPRIP_MOUSE;tr|Q8C8T6|Q8C8T6_MOUSE;tr|Q8CBS0|Q8CBS0_MOUSE	320;167;282;320;306;320;320;320;320;114	tr|Q5SWZ5|Q5SWZ5_MOUSE	EKFEALDIEKAEHMETNMLILTTPSSDTRQG	320	tr|Q5SWZ5|Q5SWZ5_MOUSE Myosin phosphatase Rho-interacting protein OS=Mus musculus GN=Mprip PE=1 SV=1;tr|F6S5I0|F6S5I0_MOUSE Myosin phosphatase Rho-interacting protein (Fragment) OS=Mus musculus GN=Mprip PE=1 SV=1;sp|P97434-4|MPRIP_MOUSE Isoform 4 of Myosin	UID59564	2;3	4484
30084000	26109000	27762000	22856000	21682000	22133000	T	1.25924	0.0192579	Left-high	tr|Q5SWZ5|Q5SWZ5_MOUSE	327	tr|Q5SWZ5|Q5SWZ5_MOUSE;tr|F6S5I0|F6S5I0_MOUSE;sp|P97434-4|MPRIP_MOUSE;sp|P97434-3|MPRIP_MOUSE;tr|F6RND9|F6RND9_MOUSE;sp|P97434|MPRIP_MOUSE;sp|P97434-5|MPRIP_MOUSE;sp|P97434-2|MPRIP_MOUSE;tr|Q8C8T6|Q8C8T6_MOUSE;tr|Q8CBS0|Q8CBS0_MOUSE	327;174;289;327;313;327;327;327;327;121	tr|Q5SWZ5|Q5SWZ5_MOUSE	IEKAEHMETNMLILTTPSSDTRQGRSERRAI	327	tr|Q5SWZ5|Q5SWZ5_MOUSE Myosin phosphatase Rho-interacting protein OS=Mus musculus GN=Mprip PE=1 SV=1;tr|F6S5I0|F6S5I0_MOUSE Myosin phosphatase Rho-interacting protein (Fragment) OS=Mus musculus GN=Mprip PE=1 SV=1;sp|P97434-4|MPRIP_MOUSE Isoform 4 of Myosin	UID59565	3	4484
30615000	27027000	26514000	17040000	17739000	17599000	S	1.60671	0.0193444	Left-high	tr|A0A2C9F2C1|A0A2C9F2C1_MOUSE	302	tr|A0A2C9F2C1|A0A2C9F2C1_MOUSE;sp|Q9R0N7-4|SYT7_MOUSE;sp|Q9R0N7-3|SYT7_MOUSE;tr|A0A286YCU4|A0A286YCU4_MOUSE;sp|Q9R0N7|SYT7_MOUSE;sp|Q9R0N7-2|SYT7_MOUSE	302;258;138;209;94;209	tr|A0A2C9F2C1|A0A2C9F2C1_MOUSE	AVNTAPVPGQTPHDESDRRTETRSSVSDLVN	302	tr|A0A2C9F2C1|A0A2C9F2C1_MOUSE Synaptotagmin-7 OS=Mus musculus GN=Syt7 PE=4 SV=1;sp|Q9R0N7-4|SYT7_MOUSE Isoform 4 of Synaptotagmin-7 OS=Mus musculus GN=Syt7;sp|Q9R0N7-3|SYT7_MOUSE Isoform 3 of Synaptotagmin-7 OS=Mus musculus GN=Syt7;tr|A0A286YCU4|A0A286YCU	UID13764	1	3992
23069000	34287000	38162000	0	0	0	S	#DIV/0!	0.019611	Left-high	sp|P27546-3|MAP4_MOUSE	517	sp|P27546-3|MAP4_MOUSE;sp|P27546-2|MAP4_MOUSE;sp|P27546|MAP4_MOUSE	517;517;517	sp|P27546-3|MAP4_MOUSE	VTPLSEEEVTSVKDMSPSAETEAPLAKNADL	517	sp|P27546-3|MAP4_MOUSE Isoform 3 of Microtubule-associated protein 4 OS=Mus musculus GN=Map4;sp|P27546-2|MAP4_MOUSE Isoform 2 of Microtubule-associated protein 4 OS=Mus musculus GN=Map4;sp|P27546|MAP4_MOUSE Microtubule-associated protein 4 OS=Mus musculus	UID22366	1;2	720
23069000	34287000	38162000	0	0	0	S	#DIV/0!	0.019611	Left-high	sp|P27546-3|MAP4_MOUSE	506	sp|P27546-3|MAP4_MOUSE;sp|P27546-2|MAP4_MOUSE;sp|P27546|MAP4_MOUSE	506;506;506	sp|P27546-3|MAP4_MOUSE	LPETKVAEFNNVTPLSEEEVTSVKDMSPSAE	506	sp|P27546-3|MAP4_MOUSE Isoform 3 of Microtubule-associated protein 4 OS=Mus musculus GN=Map4;sp|P27546-2|MAP4_MOUSE Isoform 2 of Microtubule-associated protein 4 OS=Mus musculus GN=Map4;sp|P27546|MAP4_MOUSE Microtubule-associated protein 4 OS=Mus musculus	UID22374	1;2	720
45210000	48735000	41888000	40107000	44644000	38803000	S	1.09938	0.0196617	No	tr|A4FU75|A4FU75_MOUSE	809	tr|A4FU75|A4FU75_MOUSE;sp|Q6WQJ1|DGLA_MOUSE	809;810	tr|A4FU75|A4FU75_MOUSE	DSRRSSGFRSIRGSPSLHAVLERDEGHLFYI	809	tr|A4FU75|A4FU75_MOUSE Dagla protein (Fragment) OS=Mus musculus GN=Dagla PE=2 SV=1;sp|Q6WQJ1|DGLA_MOUSE Sn1-specific diacylglycerol lipase alpha OS=Mus musculus GN=Dagla PE=1 SV=2	UID6569	1	1957
11021000	11709000	17013000	0	0	0	S	#DIV/0!	0.0198159	Left-high	sp|Q8BG26-3|RUSC1_MOUSE	965	sp|Q8BG26-3|RUSC1_MOUSE;tr|Q3TDG5|Q3TDG5_MOUSE;sp|Q8BG26-2|RUSC1_MOUSE;sp|Q8BG26|RUSC1_MOUSE;tr|A0A0G2JEA5|A0A0G2JEA5_MOUSE	965;366;366;828;799	sp|Q8BG26-3|RUSC1_MOUSE;tr|A0A0G2JEA5|A0A0G2JEA5_MOUSE	VKRGTPPETPPEALVSSPGSVVQADRAVRAL	965;799	sp|Q8BG26-3|RUSC1_MOUSE Isoform 3 of RUN and SH3 domain-containing protein 1 OS=Mus musculus GN=Rusc1;tr|Q3TDG5|Q3TDG5_MOUSE Uncharacterized protein OS=Mus musculus GN=Rusc1 PE=2 SV=1;sp|Q8BG26-2|RUSC1_MOUSE Isoform 2 of RUN and SH3 domain-containing prote	UID7770	1	2228;3884
0	0	115100000	680920000	605240000	524000000	S	0.0635855	0.0199673	Right-high	sp|A2ARS0|ANR63_MOUSE	193	sp|A2ARS0|ANR63_MOUSE	193	sp|A2ARS0|ANR63_MOUSE	GRAAAAAAARGSNSDSPPGHPAPAPSPERRR	193	sp|A2ARS0|ANR63_MOUSE Ankyrin repeat domain-containing protein 63 OS=Mus musculus GN=Ankrd63 PE=1 SV=1	UID20436	1;2;3;4	219
13278000	10119000	16789000	0	0	0	S	#DIV/0!	0.0200606	Left-high	sp|Q1HKZ5|M3K13_MOUSE	571	sp|Q1HKZ5|M3K13_MOUSE	571	sp|Q1HKZ5|M3K13_MOUSE	IPSTEAVPTASPLSGSPKMSTASSRSRYRSK	571	sp|Q1HKZ5|M3K13_MOUSE Mitogen-activated protein kinase kinase kinase 13 OS=Mus musculus GN=Map3k13 PE=1 SV=1	UID3790	1	1240
126530000	166910000	174330000	97536000	139970000	132300000	S	1.26491	0.0203017	Left-high	tr|Q3ZAQ4|Q3ZAQ4_MOUSE	828	tr|Q3ZAQ4|Q3ZAQ4_MOUSE;tr|A1A4C2|A1A4C2_MOUSE;tr|A0A087WP33|A0A087WP33_MOUSE	828;481;821	tr|Q3ZAQ4|Q3ZAQ4_MOUSE	GQPASRHPEPVPEEGSEDELPPQVHKV____	828	tr|Q3ZAQ4|Q3ZAQ4_MOUSE Autophagy-related protein 9 OS=Mus musculus GN=Atg9a PE=1 SV=1;tr|A1A4C2|A1A4C2_MOUSE Autophagy-related protein 9 (Fragment) OS=Mus musculus GN=Atg9a PE=2 SV=1;tr|A0A087WP33|A0A087WP33_MOUSE Autophagy-related protein 9 (Fragment) OS=	UID15355	1	4464
43008000	41157000	0	73417000	60355000	31446000	S	0.509418	0.0204218	Right-high	tr|Q8C4D8|Q8C4D8_MOUSE	88	tr|Q8C4D8|Q8C4D8_MOUSE	88	tr|Q8C4D8|Q8C4D8_MOUSE	QFVVLLSSVRADISCSCLGRETKKGDVYSLK	88	tr|Q8C4D8|Q8C4D8_MOUSE Predicted gene 11541 OS=Mus musculus GN=Gm11541 PE=2 SV=1	UID35649	2	4542
25457000	15440000	24244000	0	0	0	T	#DIV/0!	0.0204828	Left-high	sp|Q4KMM3-4|OXR1_MOUSE	490	sp|Q4KMM3-4|OXR1_MOUSE;sp|Q4KMM3|OXR1_MOUSE;sp|Q4KMM3-3|OXR1_MOUSE;sp|Q4KMM3-2|OXR1_MOUSE;tr|E9Q0A7|E9Q0A7_MOUSE	490;490;402;402;483	sp|Q4KMM3-4|OXR1_MOUSE;tr|E9Q0A7|E9Q0A7_MOUSE	VLKDQQGQELKRDSETEVEELRKLWKTHSMQ	490;483	sp|Q4KMM3-4|OXR1_MOUSE Isoform 4 of Oxidation resistance protein 1 OS=Mus musculus GN=Oxr1;sp|Q4KMM3|OXR1_MOUSE Oxidation resistance protein 1 OS=Mus musculus GN=Oxr1 PE=1 SV=3;sp|Q4KMM3-3|OXR1_MOUSE Isoform 3 of Oxidation resistance protein 1 OS=Mus muscu	UID16778	1	1432;4200
5313400	8928100	11192000	0	0	3983800	S	6.38423	0.0206576	Left-high	tr|Q8C5C6|Q8C5C6_MOUSE	24	tr|Q8C5C6|Q8C5C6_MOUSE;tr|A0A0R4J1I6|A0A0R4J1I6_MOUSE;sp|Q9QY81|PO210_MOUSE;tr|F6XGN0|F6XGN0_MOUSE	24;1795;1839;1052	tr|Q8C5C6|Q8C5C6_MOUSE	TIIAYHTVCAPRELASPLALTPRASPQHSPH	24	tr|Q8C5C6|Q8C5C6_MOUSE Uncharacterized protein (Fragment) OS=Mus musculus GN=Nup210 PE=2 SV=1;tr|A0A0R4J1I6|A0A0R4J1I6_MOUSE Nuclear pore membrane glycoprotein 210 OS=Mus musculus GN=Nup210 PE=1 SV=1;sp|Q9QY81|PO210_MOUSE Nuclear pore membrane glycoprotein	UID32305	1;2	3644
5313400	8928100	11192000	0	0	3983800	T	6.38423	0.0206576	Left-high	tr|Q8C5C6|Q8C5C6_MOUSE	29	tr|Q8C5C6|Q8C5C6_MOUSE;tr|A0A0R4J1I6|A0A0R4J1I6_MOUSE;sp|Q9QY81|PO210_MOUSE;tr|F6XGN0|F6XGN0_MOUSE	29;1800;1844;1057	tr|Q8C5C6|Q8C5C6_MOUSE	HTVCAPRELASPLALTPRASPQHSPHYLASS	29	tr|Q8C5C6|Q8C5C6_MOUSE Uncharacterized protein (Fragment) OS=Mus musculus GN=Nup210 PE=2 SV=1;tr|A0A0R4J1I6|A0A0R4J1I6_MOUSE Nuclear pore membrane glycoprotein 210 OS=Mus musculus GN=Nup210 PE=1 SV=1;sp|Q9QY81|PO210_MOUSE Nuclear pore membrane glycoprotein	UID38642	1;2	3644
49143000	51315000	43899000	57401000	62551000	57784000	S	0.812199	0.0206789	No	tr|Q3UGY7|Q3UGY7_MOUSE	485	tr|Q3UGY7|Q3UGY7_MOUSE;sp|Q6NS60|FBX41_MOUSE	485;485	tr|Q3UGY7|Q3UGY7_MOUSE	RRPRRHSTEGEEGDVSDVGSRTTESEAEGPS	485	tr|Q3UGY7|Q3UGY7_MOUSE F-box protein 41 OS=Mus musculus GN=Fbxo41 PE=1 SV=1;sp|Q6NS60|FBX41_MOUSE F-box only protein 41 OS=Mus musculus GN=Fbxo41 PE=1 SV=3	UID26190	1;2	1831
0	0	0	34863000	38187000	22814000	S	0	0.0206973	Right-high	tr|Q3UCZ5|Q3UCZ5_MOUSE	364	tr|Q3UCZ5|Q3UCZ5_MOUSE;tr|Q3TZW9|Q3TZW9_MOUSE;sp|P35821|PTN1_MOUSE	364;364;364	tr|Q3UCZ5|Q3UCZ5_MOUSE	EGRAQSSAMHSVSSMSPDTEVRRRMVGGGLQ	364	tr|Q3UCZ5|Q3UCZ5_MOUSE Tyrosine-protein phosphatase non-receptor type OS=Mus musculus GN=Ptpn1 PE=2 SV=1;tr|Q3TZW9|Q3TZW9_MOUSE Tyrosine-protein phosphatase non-receptor type OS=Mus musculus GN=Ptpn1 PE=1 SV=1;sp|P35821|PTN1_MOUSE Tyrosine-protein phosphat	UID2418	1	782
7366900	7614600	8302700	6555500	7130600	7556800	S	1.09609	0.0209315	No	sp|P49025-3|CTRO_MOUSE	1150	sp|P49025-3|CTRO_MOUSE;sp|P49025-4|CTRO_MOUSE;tr|F6SBR5|F6SBR5_MOUSE;tr|D3Z1U0|D3Z1U0_MOUSE;tr|E9QL53|E9QL53_MOUSE;sp|P49025|CTRO_MOUSE;tr|D3YU89|D3YU89_MOUSE;sp|P49025-5|CTRO_MOUSE	1150;1565;1566;1581;1608;1608;1623;1638	sp|P49025-3|CTRO_MOUSE	VSREKAEADAKLLGNSLLKLEGDDRLDMNCT	1150	sp|P49025-3|CTRO_MOUSE Isoform 3 of Citron Rho-interacting kinase OS=Mus musculus GN=Cit;sp|P49025-4|CTRO_MOUSE Isoform 4 of Citron Rho-interacting kinase OS=Mus musculus GN=Cit;tr|F6SBR5|F6SBR5_MOUSE Citron Rho-interacting kinase OS=Mus musculus GN=Cit PE	UID2637	1	857
22853000	18661000	21040000	18769000	15983000	16534000	S	1.21971	0.0209669	No	tr|Q14DQ3|Q14DQ3_MOUSE	468	tr|Q14DQ3|Q14DQ3_MOUSE;sp|Q8VHJ5|MARK1_MOUSE;tr|C9K101|C9K101_MOUSE	468;468;468	tr|Q14DQ3|Q14DQ3_MOUSE	WGKDTARRLGSTTVGSKSEVTASPLVGPDRK	468	tr|Q14DQ3|Q14DQ3_MOUSE Non-specific serine/threonine protein kinase OS=Mus musculus GN=Mark1 PE=2 SV=1;sp|Q8VHJ5|MARK1_MOUSE Serine/threonine-protein kinase MARK1 OS=Mus musculus GN=Mark1 PE=1 SV=2;tr|C9K101|C9K101_MOUSE Non-specific serine/threonine prote	UID10197	1	2923
133760000	169150000	157320000	157370000	183480000	180320000	S	0.883071	0.0210796	No	sp|P70399-5|TP53B_MOUSE	1096	sp|P70399-5|TP53B_MOUSE;sp|P70399|TP53B_MOUSE;sp|P70399-6|TP53B_MOUSE	1096;1096;147	sp|P70399-5|TP53B_MOUSE	PVGPVMDDAAPEDSASPVSQQRASQEPFSPA	1096	sp|P70399-5|TP53B_MOUSE Isoform 2 of TP53-binding protein 1 OS=Mus musculus GN=Tp53bp1;sp|P70399|TP53B_MOUSE TP53-binding protein 1 OS=Mus musculus GN=Tp53bp1 PE=1 SV=3;sp|P70399-6|TP53B_MOUSE Isoform 3 of TP53-binding protein 1 OS=Mus musculus GN=Tp53bp1	UID3225	1	1087
111960000	87268000	63231000	80268000	40965000	33826000	S	1.69264	0.0211665	Left-high	sp|Q8K394|PLCL2_MOUSE	18	sp|Q8K394|PLCL2_MOUSE	18	sp|Q8K394|PLCL2_MOUSE	ECGRGAAGGALPTSPSPALGAKGALKAGAGE	18	sp|Q8K394|PLCL2_MOUSE Inactive phospholipase C-like protein 2 OS=Mus musculus GN=Plcl2 PE=1 SV=2	UID9636	1	2741
17845000	23520000	30108000	0	0	0	T	#DIV/0!	0.0214115	Left-high	sp|Q8BL65-4|ABLM2_MOUSE	360	sp|Q8BL65-4|ABLM2_MOUSE;tr|D3YYR9|D3YYR9_MOUSE	360;136	sp|Q8BL65-4|ABLM2_MOUSE	RQSYGESPQLLSPTPTEGDQDDRSYKQCRTS	360	sp|Q8BL65-4|ABLM2_MOUSE Isoform 4 of Actin-binding LIM protein 2 OS=Mus musculus GN=Ablim2;tr|D3YYR9|D3YYR9_MOUSE Actin-binding LIM protein 2 (Fragment) OS=Mus musculus GN=Ablim2 PE=1 SV=8	UID37702	1;2	2321
31861000	20916000	35473000	0	0	0	S	#DIV/0!	0.0214243	Left-high	sp|Q9QZQ1|AFAD_MOUSE	1173	sp|Q9QZQ1|AFAD_MOUSE;tr|E9Q9C3|E9Q9C3_MOUSE;tr|E9PYX7|E9PYX7_MOUSE;tr|E9Q852|E9Q852_MOUSE;sp|Q9QZQ1-2|AFAD_MOUSE	1173;1180;1173;1158;1158	sp|Q9QZQ1|AFAD_MOUSE	PGDDRLMKNRADHRSSPNVANQPPSPGGKGP	1173	sp|Q9QZQ1|AFAD_MOUSE Afadin OS=Mus musculus GN=Afdn PE=1 SV=3;tr|E9Q9C3|E9Q9C3_MOUSE Afadin OS=Mus musculus GN=Afdn PE=1 SV=1;tr|E9PYX7|E9PYX7_MOUSE Afadin OS=Mus musculus GN=Afdn PE=1 SV=1;tr|E9Q852|E9Q852_MOUSE Afadin OS=Mus musculus GN=Afdn PE=1 SV=2;sp	UID12526	1;2	3683
146950000	368280000	352700000	0	160110000	101520000	T	3.31739	0.0216657	Left-high	tr|S4R286|S4R286_MOUSE	968	tr|S4R286|S4R286_MOUSE;sp|Q8BIZ1|ANS1B_MOUSE;tr|A0A0R4J2A2|A0A0R4J2A2_MOUSE;sp|Q8BIZ1-3|ANS1B_MOUSE;tr|Q8BZM2|Q8BZM2_MOUSE;tr|S4R235|S4R235_MOUSE;tr|E9QPP6|E9QPP6_MOUSE;tr|S4R1Q0|S4R1Q0_MOUSE;tr|S4R2Q2|S4R2Q2_MOUSE;tr|S4R2I2|S4R2I2_MOUSE;tr|S4R2H2|S4R2H2_MOUSE	968;968;138;138;173;164;195;195;195;195;195	tr|S4R286|S4R286_MOUSE;tr|E9QPP6|E9QPP6_MOUSE	KPPRSITLREPSGNHTPPQLSPSLSQSTYTT	968;195	tr|S4R286|S4R286_MOUSE Ankyrin repeat and sterile alpha motif domain-containing protein 1B OS=Mus musculus GN=Anks1b PE=1 SV=1;sp|Q8BIZ1|ANS1B_MOUSE Ankyrin repeat and sterile alpha motif domain-containing protein 1B OS=Mus musculus GN=Anks1b PE=1 SV=3;tr|	UID37658	1;2	2297;4269
0	10787000	0	21225000	36228000	14842000	T	0.149208	0.0218436	Right-high	sp|Q9QYR6|MAP1A_MOUSE	2238	sp|Q9QYR6|MAP1A_MOUSE;sp|Q9QYR6-2|MAP1A_MOUSE;tr|A2ARP8|A2ARP8_MOUSE	2238;2462;2476	sp|Q9QYR6|MAP1A_MOUSE	RPASPALSEGSSSEATTPVISSVAERFPPGL	2238	sp|Q9QYR6|MAP1A_MOUSE Microtubule-associated protein 1A OS=Mus musculus GN=Map1a PE=1 SV=2;sp|Q9QYR6-2|MAP1A_MOUSE Isoform 2 of Microtubule-associated protein 1A OS=Mus musculus GN=Map1a;tr|A2ARP8|A2ARP8_MOUSE Microtubule-associated protein 1A OS=Mus muscu	UID58832	2;3;4	3664
0	30112000	0	325070000	486260000	276580000	S	0.0276788	0.0223637	Right-high	sp|Q8C8R3-4|ANK2_MOUSE	1428	sp|Q8C8R3|ANK2_MOUSE;tr|S4R2F3|S4R2F3_MOUSE;sp|Q8C8R3-5|ANK2_MOUSE;tr|S4R1B7|S4R1B7_MOUSE;sp|Q8C8R3-2|ANK2_MOUSE;sp|Q8C8R3-4|ANK2_MOUSE;tr|S4R2R5|S4R2R5_MOUSE	1428;1461;1374;89;1456;1428;1374	sp|Q8C8R3|ANK2_MOUSE;sp|Q8C8R3-2|ANK2_MOUSE;sp|Q8C8R3-4|ANK2_MOUSE	CNLNITLPIYAKESESDQEPEEEIGMTSEKN	1428;1456;1428	sp|Q8C8R3|ANK2_MOUSE Ankyrin-2 OS=Mus musculus GN=Ank2 PE=1 SV=2;tr|S4R2F3|S4R2F3_MOUSE Ankyrin-2 OS=Mus musculus GN=Ank2 PE=1 SV=3;sp|Q8C8R3-5|ANK2_MOUSE Isoform 5 of Ankyrin-2 OS=Mus musculus GN=Ank2;tr|S4R1B7|S4R1B7_MOUSE Ankyrin-2 (Fragment) OS=Mus mus	UID8854	1;2	2540;2541;2543
49517000	68340000	39485000	41893000	58536000	33749000	Y	1.17264	0.0223954	No	tr|A2ANB9|A2ANB9_MOUSE	9	tr|A2ANB9|A2ANB9_MOUSE;sp|Q6ZQ12-2|NINL_MOUSE;sp|Q6ZQ12-1|NINL_MOUSE;sp|Q6ZQ12|NINL_MOUSE	9;9;9;9	tr|A2ANB9|A2ANB9_MOUSE	_______MDNEEENHYVSRLRDVYSSCDTTG	9	tr|A2ANB9|A2ANB9_MOUSE Ninein-like protein (Fragment) OS=Mus musculus GN=Ninl PE=4 SV=1;sp|Q6ZQ12-2|NINL_MOUSE Isoform 2 of Ninein-like protein OS=Mus musculus GN=Ninl;sp|Q6ZQ12-1|NINL_MOUSE Isoform 1 of Ninein-like protein OS=Mus musculus GN=Ninl;sp|Q6ZQ1	UID19662	1	1976
4814200	5031100	7568900	0	0	0	S	#DIV/0!	0.0224301	Left-high	tr|A0A087WSE3|A0A087WSE3_MOUSE	302	tr|A0A087WSE3|A0A087WSE3_MOUSE;tr|E9QQ25|E9QQ25_MOUSE;sp|Q62407|SPEG_MOUSE;sp|Q62407-2|SPEG_MOUSE	302;554;554;448	tr|A0A087WSE3|A0A087WSE3_MOUSE	PLFSRPSTPKTSRAVSPAATQPPPPSGAGKS	302	tr|A0A087WSE3|A0A087WSE3_MOUSE Striated muscle-specific serine/threonine-protein kinase (Fragment) OS=Mus musculus GN=Speg PE=1 SV=1;tr|E9QQ25|E9QQ25_MOUSE Striated muscle-specific serine/threonine-protein kinase OS=Mus musculus GN=Speg PE=1 SV=1;sp|Q62407	UID5512	1	1699
0	87177000	0	202900000	213120000	137560000	S	0.157479	0.022923	Right-high	sp|Q6P5G0|MK04_MOUSE	517	sp|Q6P5G0|MK04_MOUSE	517	sp|Q6P5G0|MK04_MOUSE	RASPPPDAPEPRLSASPPGHPTPIDGGASPQ	517	sp|Q6P5G0|MK04_MOUSE Mitogen-activated protein kinase 4 OS=Mus musculus GN=Mapk4 PE=1 SV=1	UID6189	1	1873
171850000	262640000	201730000	229040000	295510000	249330000	S	0.822117	0.0229426	No	sp|Q8CJ19|MICA3_MOUSE	1154	sp|Q8CJ19|MICA3_MOUSE;sp|Q8CJ19-4|MICA3_MOUSE;tr|A0A1D5RM34|A0A1D5RM34_MOUSE	1154;237;283	sp|Q8CJ19|MICA3_MOUSE	SDAPKQEERGTSQVSSPSQPPEKQVGVFSPA	1154	sp|Q8CJ19|MICA3_MOUSE [F-actin]-monooxygenase MICAL3 OS=Mus musculus GN=Mical3 PE=1 SV=2;sp|Q8CJ19-4|MICA3_MOUSE Isoform 4 of [F-actin]-monooxygenase MICAL3 OS=Mus musculus GN=Mical3;tr|A0A1D5RM34|A0A1D5RM34_MOUSE [F-actin]-monooxygenase MICAL3 (Fragment)	UID9345	1;2	2657
0	0	0	48102000	56909000	32675000	T	0	0.0229942	Right-high	sp|P36916|GNL1_MOUSE	57	sp|P36916|GNL1_MOUSE	57	sp|P36916|GNL1_MOUSE	ERREEQTDTSDGESVTHHIRRLNQQPSQGLG	57	sp|P36916|GNL1_MOUSE Guanine nucleotide-binding protein-like 1 OS=Mus musculus GN=Gnl1 PE=1 SV=4	UID56544	3	786
29902000	26933000	26726000	23428000	22493000	22755000	S	1.21674	0.023142	No	sp|O89032-3|SPD2A_MOUSE	377	sp|O89032-3|SPD2A_MOUSE;sp|O89032-2|SPD2A_MOUSE;sp|O89032|SPD2A_MOUSE	377;392;420	sp|O89032-3|SPD2A_MOUSE	SPAVARIAPQRAQISSPNLRTRPPPRRESSL	377	sp|O89032-3|SPD2A_MOUSE Isoform 3 of SH3 and PX domain-containing protein 2A OS=Mus musculus GN=Sh3pxd2a;sp|O89032-2|SPD2A_MOUSE Isoform 2 of SH3 and PX domain-containing protein 2A OS=Mus musculus GN=Sh3pxd2a;sp|O89032|SPD2A_MOUSE SH3 and PX domain-contai	UID1552	1	539
46513000	26889000	35101000	40101000	21431000	31427000	S	1.16721	0.0231534	No	sp|Q9D6E4|TTC9B_MOUSE	220	sp|Q9D6E4|TTC9B_MOUSE	220	sp|Q9D6E4|TTC9B_MOUSE	VLRYIQLTQLKMNRCSLQREDSDGGTGGPAR	220	sp|Q9D6E4|TTC9B_MOUSE Tetratricopeptide repeat protein 9B OS=Mus musculus GN=Ttc9b PE=1 SV=1	UID31369	2	3359
46513000	26889000	35101000	40101000	21431000	31427000	S	1.16721	0.0231534	No	sp|Q9D6E4|TTC9B_MOUSE	226	sp|Q9D6E4|TTC9B_MOUSE	226	sp|Q9D6E4|TTC9B_MOUSE	LTQLKMNRCSLQREDSDGGTGGPARNVVG__	226	sp|Q9D6E4|TTC9B_MOUSE Tetratricopeptide repeat protein 9B OS=Mus musculus GN=Ttc9b PE=1 SV=1	UID31370	1;2	3359
7018100	6874100	10766000	0	0	0	S	#DIV/0!	0.0231915	Left-high	sp|Q9QXM1-3|JMY_MOUSE	832	sp|Q9QXM1-3|JMY_MOUSE;tr|A0A0R4J0V4|A0A0R4J0V4_MOUSE;sp|Q9QXM1|JMY_MOUSE	832;851;851	sp|Q9QXM1-3|JMY_MOUSE	ALRTEGNERSIPKSASAPAAHLFDSSQLVSA	832	sp|Q9QXM1-3|JMY_MOUSE Isoform 3 of Junction-mediating and -regulatory protein OS=Mus musculus GN=Jmy;tr|A0A0R4J0V4|A0A0R4J0V4_MOUSE Junction-mediating and -regulatory protein OS=Mus musculus GN=Jmy PE=1 SV=1;sp|Q9QXM1|JMY_MOUSE Junction-mediating and -regu	UID12107	1	3626
220350000	216840000	265300000	214050000	209500000	254850000	S	1.03551	0.0232659	No	sp|Q9ES28-5|ARHG7_MOUSE	655	sp|Q9ES28-5|ARHG7_MOUSE;sp|Q9ES28-6|ARHG7_MOUSE;sp|Q9ES28-4|ARHG7_MOUSE;sp|Q9ES28-2|ARHG7_MOUSE;sp|Q9ES28-7|ARHG7_MOUSE;sp|Q9ES28|ARHG7_MOUSE;tr|A0A0R4J0X8|A0A0R4J0X8_MOUSE;sp|Q9ES28-8|ARHG7_MOUSE	655;603;603;655;603;655;498;498	sp|Q9ES28-5|ARHG7_MOUSE	LRPSAALCYKEDLSKSPKTMKKLLPKRKPER	655	sp|Q9ES28-5|ARHG7_MOUSE Isoform E of Rho guanine nucleotide exchange factor 7 OS=Mus musculus GN=Arhgef7;sp|Q9ES28-6|ARHG7_MOUSE Isoform F of Rho guanine nucleotide exchange factor 7 OS=Mus musculus GN=Arhgef7;sp|Q9ES28-4|ARHG7_MOUSE Isoform D of Rho guani	UID11604	1	3507
14402000	23135000	13727000	22009000	27922000	18742000	T	0.746494	0.0234387	Right-high	sp|Q8BZ98-2|DYN3_MOUSE	771	sp|Q8BZ98-2|DYN3_MOUSE;tr|E9QLL2|E9QLL2_MOUSE;sp|Q8BZ98|DYN3_MOUSE;tr|F2Z460|F2Z460_MOUSE;tr|E0CXZ8|E0CXZ8_MOUSE;tr|Q8BUT2|Q8BUT2_MOUSE	771;775;775;242;242;775	sp|Q8BZ98-2|DYN3_MOUSE	SRRSPPPSPTTQRRLTISAPLPRPTSGRGPA	771	sp|Q8BZ98-2|DYN3_MOUSE Isoform 2 of Dynamin-3 OS=Mus musculus GN=Dnm3;tr|E9QLL2|E9QLL2_MOUSE Dynamin-3 OS=Mus musculus GN=Dnm3 PE=1 SV=1;sp|Q8BZ98|DYN3_MOUSE Dynamin-3 OS=Mus musculus GN=Dnm3 PE=1 SV=1;tr|F2Z460|F2Z460_MOUSE Dynamin-3 OS=Mus musculus GN=Dn	UID17652	1	2450
35552000	25374000	25586000	39436000	31179000	32402000	S	0.839784	0.0235676	No	tr|Q80VF2|Q80VF2_MOUSE	600	tr|Q80VF2|Q80VF2_MOUSE;tr|Q7TMR1|Q7TMR1_MOUSE;tr|Q8C6V9|Q8C6V9_MOUSE;tr|Q8K0J1|Q8K0J1_MOUSE;tr|Q8C2F9|Q8C2F9_MOUSE;tr|B7ZWC4|B7ZWC4_MOUSE;sp|Q07113|MPRI_MOUSE;tr|B9EKB8|B9EKB8_MOUSE	600;602;731;869;1275;2476;2476;2476	tr|Q80VF2|Q80VF2_MOUSE	RKPTAPAKLVSFHDDSDEDLLHI________	600	tr|Q80VF2|Q80VF2_MOUSE Igf2r protein (Fragment) OS=Mus musculus GN=Igf2r PE=2 SV=1;tr|Q7TMR1|Q7TMR1_MOUSE Igf2r protein (Fragment) OS=Mus musculus GN=Igf2r PE=2 SV=1;tr|Q8C6V9|Q8C6V9_MOUSE Uncharacterized protein (Fragment) OS=Mus musculus GN=Igf2r PE=2 SV	UID23792	1;2	1202
30627000	17810000	18889000	27157000	13881000	13179000	S	1.24179	0.0235802	No	sp|A2ALS5|RPGP1_MOUSE	515	sp|A2ALS5|RPGP1_MOUSE;sp|A2ALS5-4|RPGP1_MOUSE;sp|A2ALS5-3|RPGP1_MOUSE;sp|A2ALS5-2|RPGP1_MOUSE;tr|A2ALS4|A2ALS4_MOUSE;tr|A2ALS7|A2ALS7_MOUSE	515;515;546;579;579;261	sp|A2ALS5|RPGP1_MOUSE;tr|A2ALS7|A2ALS7_MOUSE	AIGIENIQEVQEKRESPPAGQKTPDSGHVSQ	515;261	sp|A2ALS5|RPGP1_MOUSE Rap1 GTPase-activating protein 1 OS=Mus musculus GN=Rap1gap PE=1 SV=2;sp|A2ALS5-4|RPGP1_MOUSE Isoform 4 of Rap1 GTPase-activating protein 1 OS=Mus musculus GN=Rap1gap;sp|A2ALS5-3|RPGP1_MOUSE Isoform 3 of Rap1 GTPase-activating protein	UID20346	1;2;3	207;4024
30599000	29932000	29201000	23766000	25997000	23924000	S	1.21775	0.0236454	No	sp|Q8C8R3-4|ANK2_MOUSE	3379	sp|Q8C8R3|ANK2_MOUSE;tr|S4R2F3|S4R2F3_MOUSE;sp|Q8C8R3-5|ANK2_MOUSE;sp|Q8C8R3-2|ANK2_MOUSE;sp|Q8C8R3-4|ANK2_MOUSE;tr|S4R2R5|S4R2R5_MOUSE	3379;3407;3325;3407;3379;3320	sp|Q8C8R3|ANK2_MOUSE;sp|Q8C8R3-2|ANK2_MOUSE;sp|Q8C8R3-4|ANK2_MOUSE	IETETESRERAEGFESESEDGATKPKLFASR	3379;3407;3379	sp|Q8C8R3|ANK2_MOUSE Ankyrin-2 OS=Mus musculus GN=Ank2 PE=1 SV=2;tr|S4R2F3|S4R2F3_MOUSE Ankyrin-2 OS=Mus musculus GN=Ank2 PE=1 SV=3;sp|Q8C8R3-5|ANK2_MOUSE Isoform 5 of Ankyrin-2 OS=Mus musculus GN=Ank2;sp|Q8C8R3-2|ANK2_MOUSE Isoform 2 of Ankyrin-2 OS=Mus m	UID8827	1	2540;2541;2543
118770000	156370000	205520000	0	0	0	S	#DIV/0!	0.0237041	Left-high	sp|Q8VD37|SGIP1_MOUSE	316	sp|Q8VD37|SGIP1_MOUSE;sp|Q8VD37-8|SGIP1_MOUSE;tr|Q3UGH4|Q3UGH4_MOUSE;sp|Q8VD37-6|SGIP1_MOUSE	316;316;308;344	sp|Q8VD37|SGIP1_MOUSE;sp|Q8VD37-6|SGIP1_MOUSE	PKSVAVNTEEKWVHFSDASPEHVTPELTPRE	316;344	sp|Q8VD37|SGIP1_MOUSE SH3-containing GRB2-like protein 3-interacting protein 1 OS=Mus musculus GN=Sgip1 PE=1 SV=1;sp|Q8VD37-8|SGIP1_MOUSE Isoform 7 of SH3-containing GRB2-like protein 3-interacting protein 1 OS=Mus musculus GN=Sgip1;tr|Q3UGH4|Q3UGH4_MOUSE	UID10037	1;2;3	2876;2878
17619000	19227000	24129000	19874000	22254000	28054000	S	0.868813	0.0238413	No	sp|Q8C8R3-4|ANK2_MOUSE	2824	sp|Q8C8R3|ANK2_MOUSE;tr|S4R2F3|S4R2F3_MOUSE;sp|Q8C8R3-5|ANK2_MOUSE;sp|Q8C8R3-2|ANK2_MOUSE;sp|Q8C8R3-4|ANK2_MOUSE;tr|S4R2R5|S4R2R5_MOUSE	2824;2852;2770;2852;2824;2765	sp|Q8C8R3|ANK2_MOUSE;sp|Q8C8R3-2|ANK2_MOUSE;sp|Q8C8R3-4|ANK2_MOUSE	RCAIPEGNESAKEIASPSSPVKVEVTITDQA	2824;2852;2824	sp|Q8C8R3|ANK2_MOUSE Ankyrin-2 OS=Mus musculus GN=Ank2 PE=1 SV=2;tr|S4R2F3|S4R2F3_MOUSE Ankyrin-2 OS=Mus musculus GN=Ank2 PE=1 SV=3;sp|Q8C8R3-5|ANK2_MOUSE Isoform 5 of Ankyrin-2 OS=Mus musculus GN=Ank2;sp|Q8C8R3-2|ANK2_MOUSE Isoform 2 of Ankyrin-2 OS=Mus m	UID8849	1;2	2540;2541;2543
30933000	52423000	37640000	0	0	0	S	#DIV/0!	0.0238884	Left-high	tr|Q68FG2|Q68FG2_MOUSE	2175	tr|Q68FG2|Q68FG2_MOUSE;tr|Q3UGZ4|Q3UGZ4_MOUSE;tr|Q6A087|Q6A087_MOUSE;tr|Q80ZK2|Q80ZK2_MOUSE;tr|Q68FM2|Q68FM2_MOUSE	2175;2175;1759;595;640	tr|Q68FG2|Q68FG2_MOUSE	QSNVPEGPGSGTGDESSGPRGERQTLPRGPA	2175	tr|Q68FG2|Q68FG2_MOUSE Spectrin beta chain OS=Mus musculus GN=Sptbn2 PE=1 SV=1;tr|Q3UGZ4|Q3UGZ4_MOUSE Spectrin beta chain OS=Mus musculus GN=Sptbn2 PE=2 SV=1;tr|Q6A087|Q6A087_MOUSE MKIAA0302 protein (Fragment) OS=Mus musculus GN=Sptbn2 PE=2 SV=1;tr|Q80ZK2|	UID15284	1	4433
178180000	279720000	312500000	0	0	0	Y	#DIV/0!	0.0239049	Left-high	sp|B2RUJ5-3|APBA1_MOUSE	242	sp|B2RUJ5-3|APBA1_MOUSE;sp|B2RUJ5|APBA1_MOUSE;tr|Q3UH26|Q3UH26_MOUSE	242;242;242	sp|B2RUJ5-3|APBA1_MOUSE	AAAYRQEALGARLHHYDERSDGESDSPEKEA	242	sp|B2RUJ5-3|APBA1_MOUSE Isoform 3 of Amyloid-beta A4 precursor protein-binding family A member 1 OS=Mus musculus GN=Apba1;sp|B2RUJ5|APBA1_MOUSE Amyloid-beta A4 precursor protein-binding family A member 1 OS=Mus musculus GN=Apba1 PE=1 SV=2;tr|Q3UH26|Q3UH26_	UID39516	2;3	259
19525000	34346000	27775000	0	0	0	T	#DIV/0!	0.0239325	Left-high	sp|Q68EF6|BEGIN_MOUSE	567	sp|Q68EF6|BEGIN_MOUSE;tr|F8WIG2|F8WIG2_MOUSE;tr|A0A1B0GT88|A0A1B0GT88_MOUSE	567;586;791	sp|Q68EF6|BEGIN_MOUSE	LEPSSMEASPEMHPPTRLSPQQAFPRTGGSG	567	sp|Q68EF6|BEGIN_MOUSE Brain-enriched guanylate kinase-associated protein OS=Mus musculus GN=Begain PE=1 SV=2;tr|F8WIG2|F8WIG2_MOUSE Brain-enriched guanylate kinase-associated protein OS=Mus musculus GN=Begain PE=1 SV=2;tr|A0A1B0GT88|A0A1B0GT88_MOUSE Brain-	UID17044	1	1766
0	0	0	11832000	20925000	18475000	S	0	0.0243793	Right-high	sp|Q80XK6|ATG2B_MOUSE	1533	sp|Q80XK6|ATG2B_MOUSE;tr|A0A1Y7VNP1|A0A1Y7VNP1_MOUSE	1533;373	sp|Q80XK6|ATG2B_MOUSE;tr|A0A1Y7VNP1|A0A1Y7VNP1_MOUSE	VIKDDYFSLPITRTDSSKAPLHFPIPAVRYV	1533;373	sp|Q80XK6|ATG2B_MOUSE Autophagy-related protein 2 homolog B OS=Mus musculus GN=Atg2b PE=1 SV=3;tr|A0A1Y7VNP1|A0A1Y7VNP1_MOUSE Autophagy-related protein 2 homolog B (Fragment) OS=Mus musculus GN=Atg2b PE=1 SV=1	UID7500	1	2165;3978
189400000	131600000	233580000	0	0	0	S	#DIV/0!	0.0245751	Left-high	tr|E9Q4D5|E9Q4D5_MOUSE	27	tr|E9Q4D5|E9Q4D5_MOUSE;sp|Q8VEL9|REM2_MOUSE;tr|E9PVZ0|E9PVZ0_MOUSE	27;27;27	tr|E9Q4D5|E9Q4D5_MOUSE	DTETVALCSSSSRQASPLGTPTPEADTTLLK	27	tr|E9Q4D5|E9Q4D5_MOUSE GTP-binding protein REM 2 OS=Mus musculus GN=Rem2 PE=1 SV=1;sp|Q8VEL9|REM2_MOUSE GTP-binding protein REM 2 OS=Mus musculus GN=Rem2 PE=1 SV=2;tr|E9PVZ0|E9PVZ0_MOUSE GTP-binding protein REM 2 OS=Mus musculus GN=Rem2 PE=1 SV=1	UID30313	1;2	2917
189400000	131600000	233580000	0	0	0	T	#DIV/0!	0.0245751	Left-high	tr|E9Q4D5|E9Q4D5_MOUSE	31	tr|E9Q4D5|E9Q4D5_MOUSE;sp|Q8VEL9|REM2_MOUSE;tr|E9PVZ0|E9PVZ0_MOUSE	31;31;31	tr|E9Q4D5|E9Q4D5_MOUSE	VALCSSSSRQASPLGTPTPEADTTLLKQKPE	31	tr|E9Q4D5|E9Q4D5_MOUSE GTP-binding protein REM 2 OS=Mus musculus GN=Rem2 PE=1 SV=1;sp|Q8VEL9|REM2_MOUSE GTP-binding protein REM 2 OS=Mus musculus GN=Rem2 PE=1 SV=2;tr|E9PVZ0|E9PVZ0_MOUSE GTP-binding protein REM 2 OS=Mus musculus GN=Rem2 PE=1 SV=1	UID38158	2	2917
50720000	91575000	0	90053000	133870000	63959000	S	0.494282	0.0246424	Right-high	tr|B1AWN6|B1AWN6_MOUSE	687	tr|B1AWN6|B1AWN6_MOUSE;tr|A0A0J9YTW6|A0A0J9YTW6_MOUSE;tr|A0A0R5RP28|A0A0R5RP28_MOUSE;tr|A0A0R5RP29|A0A0R5RP29_MOUSE	687;687;687;687	tr|B1AWN6|B1AWN6_MOUSE	PEGTTTETEIRKRRSSSYHVSMDLLEDPTSR	687	tr|B1AWN6|B1AWN6_MOUSE Sodium channel protein OS=Mus musculus GN=Scn2a PE=1 SV=1;tr|A0A0J9YTW6|A0A0J9YTW6_MOUSE Sodium channel protein OS=Mus musculus GN=Scn2a PE=1 SV=1;tr|A0A0R5RP28|A0A0R5RP28_MOUSE Sodium channel protein OS=Mus musculus GN=Scn2a PE=2 SV	UID13457	1;2	3896
280160000	302530000	274000000	313680000	325090000	294320000	T	0.918122	0.024699	No	tr|Q9D0A2|Q9D0A2_MOUSE	221	tr|Q9D0A2|Q9D0A2_MOUSE;tr|Q9CZP6|Q9CZP6_MOUSE;tr|Q5YLW3|Q5YLW3_MOUSE;tr|Q3UK56|Q3UK56_MOUSE;tr|Q3UCL7|Q3UCL7_MOUSE;sp|P62908|RS3_MOUSE	221;221;221;221;221;221	tr|Q9D0A2|Q9D0A2_MOUSE	DHVSIVEPKDEILPTTPISEQKGGKPEPPAM	221	tr|Q9D0A2|Q9D0A2_MOUSE Uncharacterized protein OS=Mus musculus GN=Rps3 PE=2 SV=1;tr|Q9CZP6|Q9CZP6_MOUSE Uncharacterized protein OS=Mus musculus GN=Rps3 PE=2 SV=1;tr|Q5YLW3|Q5YLW3_MOUSE Ribosomal protein S3 OS=Mus musculus GN=Rps3 PE=1 SV=1;tr|Q3UK56|Q3UK56	UID16409	1	1006
8766500	12365000	9389700	10290000	15018000	11940000	S	0.819405	0.0249015	No	sp|Q9ET80|JPH1_MOUSE	448	sp|Q9ET80|JPH1_MOUSE	448	sp|Q9ET80|JPH1_MOUSE	DIKENPEEKVLEKPPSPKESPHFYRKGTTPP	448	sp|Q9ET80|JPH1_MOUSE Junctophilin-1 OS=Mus musculus GN=Jph1 PE=1 SV=1	UID11711	1;2	3528
9590600	12502000	14314000	8424400	11770000	13566000	S	1.07838	0.0249985	No	sp|Q9CZN4-4|SHSA9_MOUSE	320	sp|Q9CZN4-4|SHSA9_MOUSE;tr|E9QN38|E9QN38_MOUSE;sp|Q9CZN4-3|SHSA9_MOUSE;sp|Q9CZN4|SHSA9_MOUSE	320;321;336;337	sp|Q9CZN4-4|SHSA9_MOUSE	LPLHPVRVEDEPRAFSPEHGPAQQNGQKSRT	320	sp|Q9CZN4-4|SHSA9_MOUSE Isoform 4 of Protein shisa-9 OS=Mus musculus GN=Shisa9;tr|E9QN38|E9QN38_MOUSE Protein shisa-9 OS=Mus musculus GN=Shisa9 PE=1 SV=1;sp|Q9CZN4-3|SHSA9_MOUSE Isoform 3 of Protein shisa-9 OS=Mus musculus GN=Shisa9;sp|Q9CZN4|SHSA9_MOUSE P	UID11083	1	3291
5623200	6099000	0	7747400	9162400	3796700	S	0.566112	0.0251415	Right-high	sp|P70392|RGRF2_MOUSE	748	sp|P70392|RGRF2_MOUSE;tr|F7B9R2|F7B9R2_MOUSE;tr|F6TYF8|F6TYF8_MOUSE;tr|D3Z6K8|D3Z6K8_MOUSE	748;147;147;747	sp|P70392|RGRF2_MOUSE;tr|D3Z6K8|D3Z6K8_MOUSE	SRTSSPVRARKLSLTSSLNSRIGALDLTNSS	748;747	sp|P70392|RGRF2_MOUSE Ras-specific guanine nucleotide-releasing factor 2 OS=Mus musculus GN=Rasgrf2 PE=1 SV=2;tr|F7B9R2|F7B9R2_MOUSE Ras-specific guanine nucleotide-releasing factor 2 (Fragment) OS=Mus musculus GN=Rasgrf2 PE=1 SV=1;tr|F6TYF8|F6TYF8_MOUSE R	UID3203	1;2	1085;4150
236540000	132110000	191370000	0	0	0	S	#DIV/0!	0.0252486	Left-high	sp|Q5HZI2|C2C4C_MOUSE	153	sp|Q5HZI2|C2C4C_MOUSE	153	sp|Q5HZI2|C2C4C_MOUSE	VPKAQTSYGFATLAESPHTRRKESLFHSEHG	153	sp|Q5HZI2|C2C4C_MOUSE C2 calcium-dependent domain-containing protein 4C OS=Mus musculus GN=C2cd4cC2CD4 family PE=1 SV=1	UID4753	1	1484
53107000	68151000	84495000	69792000	80045000	94169000	S	0.843229	0.0253272	No	sp|Q99MR1|GGYF1_MOUSE	343	sp|Q99MR1|GGYF1_MOUSE	343	sp|Q99MR1|GGYF1_MOUSE	DFRGLEEEEEEEEEPSEGVDEERPEAGGKEA	343	sp|Q99MR1|GGYF1_MOUSE GRB10-interacting GYF protein 1 OS=Mus musculus GN=Gigyf1 PE=1 SV=2	UID10760	1	3159
0	0	0	21305000	38364000	33004000	S	0	0.0255679	Right-high	sp|Q91X56|S1PR5_MOUSE	370	sp|Q91X56|S1PR5_MOUSE	370	sp|Q91X56|S1PR5_MOUSE	LPPTLDRSSSPSEHLSPQQDGVDTSCSTGSP	370	sp|Q91X56|S1PR5_MOUSE Sphingosine 1-phosphate receptor 5 OS=Mus musculus GN=S1pr5 PE=1 SV=1	UID10330	1	2979
64081000	96847000	68005000	88466000	130910000	87555000	S	0.745878	0.0258888	Right-high	sp|Q66L44|CBARP_MOUSE	520	sp|Q66L44|CBARP_MOUSE;tr|E9PW07|E9PW07_MOUSE	520;527	sp|Q66L44|CBARP_MOUSE	RGAGDEVSELPAPARSPPRSPRAWPRRPRRD	520	sp|Q66L44|CBARP_MOUSE Voltage-dependent calcium channel beta subunit-associated regulatory protein OS=Mus musculus GN=Cbarp PE=1 SV=4;tr|E9PW07|E9PW07_MOUSE Voltage-dependent calcium channel beta subunit-associated regulatory protein OS=Mus musculus GN=Cba	UID5675	1;2	1757
19590000	19119000	21774000	22319000	23811000	26537000	S	0.832331	0.025889	No	tr|Q05CA9|Q05CA9_MOUSE	209	tr|Q05CA9|Q05CA9_MOUSE;tr|Q9EQC8|Q9EQC8_MOUSE	209;209	tr|Q05CA9|Q05CA9_MOUSE	ETNRLLLPHAFSRKPSDISSDAKPSRLASKT	209	tr|Q05CA9|Q05CA9_MOUSE Prcc protein (Fragment) OS=Mus musculus GN=Prcc PE=2 SV=1;tr|Q9EQC8|Q9EQC8_MOUSE Papillary Renal Cell carcinoma (translocation-associated) OS=Mus musculus GN=Prcc PE=1 SV=1	UID15160	1	4382
38619000	27797000	35914000	31379000	21598000	25311000	S	1.3071	0.0264134	Left-high	tr|Q9CZJ3|Q9CZJ3_MOUSE	169	tr|Q9CZJ3|Q9CZJ3_MOUSE;tr|Q9CWQ7|Q9CWQ7_MOUSE;tr|Q8C2D2|Q8C2D2_MOUSE;sp|P70362|UFD1_MOUSE	169;209;209;209	tr|Q9CZJ3|Q9CZJ3_MOUSE	PLGYKEPERPVQHEESIEGEADHSGYAGEVG	169	tr|Q9CZJ3|Q9CZJ3_MOUSE Uncharacterized protein OS=Mus musculus GN=Ufd1 PE=2 SV=1;tr|Q9CWQ7|Q9CWQ7_MOUSE Uncharacterized protein OS=Mus musculus GN=Ufd1 PE=2 SV=1;tr|Q8C2D2|Q8C2D2_MOUSE Uncharacterized protein OS=Mus musculus GN=Ufd1 PE=2 SV=1;sp|P70362|UFD	UID3190	1	1079
27661000	12962000	32753000	17559000	0	25584000	T	1.70076	0.0264501	Left-high	sp|Q923T9|KCC2G_MOUSE	368	sp|Q923T9|KCC2G_MOUSE;sp|Q923T9-2|KCC2G_MOUSE;tr|A0A286YDK9|A0A286YDK9_MOUSE	368;357;120	sp|Q923T9|KCC2G_MOUSE	PAQEPAPLQTAMEPQTTVVHNATDGIKGSTE	368	sp|Q923T9|KCC2G_MOUSE Calcium/calmodulin-dependent protein kinase type II subunit gamma OS=Mus musculus GN=Camk2g PE=1 SV=1;sp|Q923T9-2|KCC2G_MOUSE Isoform 2 of Calcium/calmodulin-dependent protein kinase type II subunit gamma OS=Mus musculus GN=Camk2g;tr|	UID18102	1	3058
219070000	213680000	208970000	193410000	167400000	166560000	T	1.21683	0.0264699	No	tr|Q8CIK3|Q8CIK3_MOUSE	270	tr|Q8CIK3|Q8CIK3_MOUSE;sp|Q8BU14|SEC62_MOUSE;tr|Q8BK88|Q8BK88_MOUSE	270;375;35	tr|Q8CIK3|Q8CIK3_MOUSE	GNDFEMITKEELEQQTDGDCDEEDDDKDGEV	270	tr|Q8CIK3|Q8CIK3_MOUSE Sec62 protein (Fragment) OS=Mus musculus GN=Sec62 PE=2 SV=1;sp|Q8BU14|SEC62_MOUSE Translocation protein SEC62 OS=Mus musculus GN=Sec62 PE=1 SV=1;tr|Q8BK88|Q8BK88_MOUSE Uncharacterized protein (Fragment) OS=Mus musculus GN=Sec62 PE=2	UID17623	1	2390
96581000	108900000	92239000	111570000	118360000	101550000	S	0.898154	0.0264744	No	tr|A0A087WRU0|A0A087WRU0_MOUSE	1286	tr|A0A087WRU0|A0A087WRU0_MOUSE;tr|A0A087WQ94|A0A087WQ94_MOUSE;tr|A0A087WQM0|A0A087WQM0_MOUSE;tr|A0A087WQS0|A0A087WQS0_MOUSE;tr|A0A1D5RM59|A0A1D5RM59_MOUSE;tr|E9Q0S6|E9Q0S6_MOUSE;tr|Q7TSV1|Q7TSV1_MOUSE;tr|Q9DBT6|Q9DBT6_MOUSE;tr|Q7TPM8|Q7TPM8_MOUSE;tr|Q3U0Q9|Q3U0Q9_MOUSE	1286;1299;1403;1447;1460;1468;389;204;204;329	tr|A0A087WRU0|A0A087WRU0_MOUSE;tr|Q3U0Q9|Q3U0Q9_MOUSE	SLGRHLGGSGSVVPGSPSLDRHAAYGGYSTP	1286;329	tr|A0A087WRU0|A0A087WRU0_MOUSE Tensin 1 (Fragment) OS=Mus musculus GN=Tns1 PE=1 SV=1;tr|A0A087WQ94|A0A087WQ94_MOUSE Tensin 1 (Fragment) OS=Mus musculus GN=Tns1 PE=1 SV=1;tr|A0A087WQM0|A0A087WQM0_MOUSE Tensin 1 OS=Mus musculus GN=Tns1 PE=1 SV=1;tr|A0A087WQS	UID13178	1;2	3859;4418
143170000	165410000	185560000	116330000	150310000	165870000	S	1.14249	0.0265505	No	sp|P27546-3|MAP4_MOUSE	449	sp|P27546-3|MAP4_MOUSE;sp|P27546-2|MAP4_MOUSE;sp|P27546|MAP4_MOUSE	449;449;449	sp|P27546-3|MAP4_MOUSE	LPLEAERPLVTDMTPSLETEMTLGKETAPPT	449	sp|P27546-3|MAP4_MOUSE Isoform 3 of Microtubule-associated protein 4 OS=Mus musculus GN=Map4;sp|P27546-2|MAP4_MOUSE Isoform 2 of Microtubule-associated protein 4 OS=Mus musculus GN=Map4;sp|P27546|MAP4_MOUSE Microtubule-associated protein 4 OS=Mus musculus	UID2231	1	720
5751100	5621800	0	10362000	9836500	7048500	S	0.4174	0.0269093	Right-high	sp|Q3ULZ2|FHDC1_MOUSE	645	sp|Q3ULZ2|FHDC1_MOUSE	645	sp|Q3ULZ2|FHDC1_MOUSE	LPLAGRSRPSLRKRNSEPVGLGPTQSPPLLP	645	sp|Q3ULZ2|FHDC1_MOUSE FH2 domain-containing protein 1 OS=Mus musculus GN=Fhdc1 PE=1 SV=3	UID4248	1	1367
29858000	23653000	17224000	36292000	35470000	26796000	Y	0.717699	0.0271816	Right-high	sp|Q3UH06-2|RREB1_MOUSE	846	sp|Q3UH06-2|RREB1_MOUSE;sp|Q3UH06|RREB1_MOUSE;sp|Q3UH06-3|RREB1_MOUSE;sp|Q3UH06-4|RREB1_MOUSE	846;928;928;928	sp|Q3UH06-2|RREB1_MOUSE	ENVSSLLTSSSSSALYDCSMEPIDLSIPKSV	846	sp|Q3UH06-2|RREB1_MOUSE Isoform 2 of Ras-responsive element-binding protein 1 OS=Mus musculus GN=Rreb1;sp|Q3UH06|RREB1_MOUSE Ras-responsive element-binding protein 1 OS=Mus musculus GN=Rreb1 PE=1 SV=2;sp|Q3UH06-3|RREB1_MOUSE Isoform 3 of Ras-responsive ele	UID59838	3	1333
0	0	0	29742000	27547000	16377000	S	0	0.0272426	Right-high	tr|Q8K0J8|Q8K0J8_MOUSE	238	tr|Q8K0J8|Q8K0J8_MOUSE;tr|Q6PD42|Q6PD42_MOUSE;tr|A0A0J9YUS5|A0A0J9YUS5_MOUSE;tr|E9PVC6|E9PVC6_MOUSE;sp|Q6NZJ6-2|IF4G1_MOUSE;tr|E9Q9E1|E9Q9E1_MOUSE;tr|E9PVC5|E9PVC5_MOUSE;sp|Q6NZJ6|IF4G1_MOUSE;tr|Q8R2V4|Q8R2V4_MOUSE	238;419;899;1149;1182;1189;1190;1196;75	tr|Q8K0J8|Q8K0J8_MOUSE	TPATKRSFSKEVEERSRERPSQPEGLRKAAS	238	tr|Q8K0J8|Q8K0J8_MOUSE Eif4g1 protein OS=Mus musculus GN=Eif4g1 PE=2 SV=1;tr|Q6PD42|Q6PD42_MOUSE Eif4g1 protein (Fragment) OS=Mus musculus GN=Eif4g1 PE=2 SV=1;tr|A0A0J9YUS5|A0A0J9YUS5_MOUSE Eukaryotic translation initiation factor 4 gamma 1 OS=Mus musculus	UID6110	1;2	1848
97750000	87009000	76501000	77002000	73226000	64305000	S	1.21781	0.0272761	No	tr|Q5BL09|Q5BL09_MOUSE	70	tr|Q8BSZ3|Q8BSZ3_MOUSE;tr|Q9DAY9|Q9DAY9_MOUSE;tr|Q5SQB0|Q5SQB0_MOUSE;tr|Q5SQB5|Q5SQB5_MOUSE;tr|Q5U438|Q5U438_MOUSE;tr|Q5SQB7|Q5SQB7_MOUSE;tr|Q3U536|Q3U536_MOUSE;sp|Q61937|NPM_MOUSE;tr|Q3UDA7|Q3UDA7_MOUSE;tr|Q5BL09|Q5BL09_MOUSE	70;70;70;70;70;70;70;70;70;70	tr|Q8BSZ3|Q8BSZ3_MOUSE;tr|Q3UDA7|Q3UDA7_MOUSE;tr|Q5BL09|Q5BL09_MOUSE	DELHIVEAEAMNYEGSPIKVTLATLKMSVQP	70;70;70	tr|Q8BSZ3|Q8BSZ3_MOUSE Uncharacterized protein (Fragment) OS=Mus musculus GN=Npm1 PE=2 SV=1;tr|Q9DAY9|Q9DAY9_MOUSE Nucleophosmin OS=Mus musculus GN=Npm1 PE=1 SV=1;tr|Q5SQB0|Q5SQB0_MOUSE Nucleophosmin OS=Mus musculus GN=Npm1 PE=1 SV=1;tr|Q5SQB5|Q5SQB5_MOUSE	UID5381	1	1665;4428;4470
28070000	36782000	50336000	0	0	0	S	#DIV/0!	0.0273053	Left-high	tr|Q3U430|Q3U430_MOUSE	325	tr|Q3U430|Q3U430_MOUSE;sp|Q8BZQ7|ANC2_MOUSE;tr|Q6ZPR8|Q6ZPR8_MOUSE;tr|A2AI11|A2AI11_MOUSE	325;329;330;43	tr|Q3U430|Q3U430_MOUSE	WLGKVFLQDNPTRPTSPEAGNTLRRWRCHVQ	325	tr|Q3U430|Q3U430_MOUSE Anaphase promoting complex subunit 2 OS=Mus musculus GN=Anapc2 PE=2 SV=1;sp|Q8BZQ7|ANC2_MOUSE Anaphase-promoting complex subunit 2 OS=Mus musculus GN=Anapc2 PE=1 SV=2;tr|Q6ZPR8|Q6ZPR8_MOUSE MKIAA1406 protein (Fragment) OS=Mus musculu	UID8571	1	2456
0	31221000	0	77835000	127640000	52420000	S	0.121061	0.0273231	Right-high	tr|A0A0J9YVH8|A0A0J9YVH8_MOUSE	872	tr|J3QQ18|J3QQ18_MOUSE;sp|F6SEU4|SYGP1_MOUSE;tr|A0A0A6YVS6|A0A0A6YVS6_MOUSE;tr|A0A140T8K9|A0A140T8K9_MOUSE;tr|A0A0J9YUM2|A0A0J9YUM2_MOUSE;tr|A0A0J9YVH8|A0A0J9YVH8_MOUSE	872;872;857;813;858;872	tr|J3QQ18|J3QQ18_MOUSE;tr|A0A0J9YUM2|A0A0J9YUM2_MOUSE;tr|A0A0J9YVH8|A0A0J9YVH8_MOUSE	SSSVSNLAAVGDLLHSSQASLTAALGLRPAP	872;858;872	tr|J3QQ18|J3QQ18_MOUSE Ras/Rap GTPase-activating protein SynGAP OS=Mus musculus GN=Syngap1 PE=1 SV=1;sp|F6SEU4|SYGP1_MOUSE Ras/Rap GTPase-activating protein SynGAP OS=Mus musculus GN=Syngap1 PE=1 SV=2;tr|A0A0A6YVS6|A0A0A6YVS6_MOUSE Ras/Rap GTPase-activatin	UID20843	1;2	318;3899;3900
21283000	5617000	14143000	10908000	0	5577300	S	2.48967	0.0275132	Left-high	sp|Q80YA9-2|CNKR2_MOUSE	276	sp|Q80YA9-2|CNKR2_MOUSE;sp|Q80YA9|CNKR2_MOUSE;tr|A2AI78|A2AI78_MOUSE;tr|Q3URG0|Q3URG0_MOUSE	276;325;325;276	sp|Q80YA9-2|CNKR2_MOUSE	EVIQVNHQTVPLIPRSPTSSVATPSSTISTP	276	sp|Q80YA9-2|CNKR2_MOUSE Isoform 2 of Connector enhancer of kinase suppressor of ras 2 OS=Mus musculus GN=Cnksr2;sp|Q80YA9|CNKR2_MOUSE Connector enhancer of kinase suppressor of ras 2 OS=Mus musculus GN=Cnksr2 PE=1 SV=1;tr|A2AI78|A2AI78_MOUSE Connector enha	UID27713	1;2	2179
652790000	964030000	714840000	723170000	1004400000	787460000	S	0.92709	0.0277344	No	sp|Q9QYR6|MAP1A_MOUSE	1205	sp|Q9QYR6|MAP1A_MOUSE;sp|Q9QYR6-2|MAP1A_MOUSE;tr|A2ARP8|A2ARP8_MOUSE	1205;1429;1443	sp|Q9QYR6|MAP1A_MOUSE	SPSKETSLDISSKQLSPESLGTLQFGELSLG	1205	sp|Q9QYR6|MAP1A_MOUSE Microtubule-associated protein 1A OS=Mus musculus GN=Map1a PE=1 SV=2;sp|Q9QYR6-2|MAP1A_MOUSE Isoform 2 of Microtubule-associated protein 1A OS=Mus musculus GN=Map1a;tr|A2ARP8|A2ARP8_MOUSE Microtubule-associated protein 1A OS=Mus muscu	UID12339	1;2	3664
134110000	166680000	173930000	142470000	182020000	185530000	S	0.930787	0.0281401	No	sp|P28740-1|KIF2A_MOUSE	112	sp|P28740-1|KIF2A_MOUSE;tr|E0CZ72|E0CZ72_MOUSE;tr|F8VQ42|F8VQ42_MOUSE;sp|P28740|KIF2A_MOUSE;tr|Q9D481|Q9D481_MOUSE	112;139;123;139;112	sp|P28740-1|KIF2A_MOUSE	EQSSSAQQNGSVSDISPVQAAKKEFGPPSRR	112	sp|P28740-1|KIF2A_MOUSE Isoform 1 of Kinesin-like protein KIF2A OS=Mus musculus GN=Kif2a;tr|E0CZ72|E0CZ72_MOUSE Kinesin-like protein OS=Mus musculus GN=Kif2a PE=1 SV=1;tr|F8VQ42|F8VQ42_MOUSE Kinesin-like protein (Fragment) OS=Mus musculus GN=Kif2a PE=1 SV=	UID2308	1;2;3	735
305320000	338540000	352400000	261650000	283740000	274480000	S	1.21514	0.0281934	No	sp|Q9CQV4-2|RETR3_MOUSE	139	sp|Q9CQV4-2|RETR3_MOUSE;sp|Q9CQV4|RETR3_MOUSE	139;320	sp|Q9CQV4-2|RETR3_MOUSE	GQTPLTEGSEDLDGHSDPEESFARDLPDFPS	139	sp|Q9CQV4-2|RETR3_MOUSE Isoform 2 of Reticulophagy regulator 3 OS=Mus musculus GN=Retreg3;sp|Q9CQV4|RETR3_MOUSE Reticulophagy regulator 3 OS=Mus musculus GN=Retreg3 PE=1 SV=1	UID10973	1;2	3221
136280000	182630000	147510000	81508000	138070000	118130000	S	1.38113	0.0283119	Left-high	sp|P28667|MRP_MOUSE	116	sp|P28667|MRP_MOUSE	116	sp|P28667|MRP_MOUSE	SGLSFKRNRKEGGGDSSASSPTEEEQEQGEM	116	sp|P28667|MRP_MOUSE MARCKS-related protein OS=Mus musculus GN=Marcksl1 PE=1 SV=2	UID22424	1;2;3	733
564750000	477850000	513390000	522270000	441150000	449650000	S	1.10114	0.028512	No	tr|E9PWE8|E9PWE8_MOUSE	654	tr|E9PWE8|E9PWE8_MOUSE;tr|Q3TT92|Q3TT92_MOUSE;sp|Q62188|DPYL3_MOUSE;tr|Q3TAS8|Q3TAS8_MOUSE	654;539;541;286	tr|E9PWE8|E9PWE8_MOUSE	PNPPVRNLHQSGFSLSGTQVDEGVRSASKRI	654	tr|E9PWE8|E9PWE8_MOUSE Dihydropyrimidinase-related protein 3 OS=Mus musculus GN=Dpysl3 PE=1 SV=1;tr|Q3TT92|Q3TT92_MOUSE Dihydropyrimidinase-related protein 3 OS=Mus musculus GN=Dpysl3 PE=1 SV=1;sp|Q62188|DPYL3_MOUSE Dihydropyrimidinase-related protein 3 OS	UID14551	1;2	4180
157070000	146200000	178010000	149270000	133560000	163420000	S	1.0785	0.0286044	No	tr|Q3USZ6|Q3USZ6_MOUSE	460	tr|Q3USZ6|Q3USZ6_MOUSE;tr|E9Q7V6|E9Q7V6_MOUSE;tr|Q5D0E7|Q5D0E7_MOUSE;sp|Q64338-2|PDE1C_MOUSE;sp|Q64338-1|PDE1C_MOUSE;sp|Q64338|PDE1C_MOUSE;tr|Q8CDV2|Q8CDV2_MOUSE;tr|Q9D5W0|Q9D5W0_MOUSE;tr|A0A0N4SWG4|A0A0N4SWG4_MOUSE	460;460;469;469;469;469;441;432;529	tr|Q3USZ6|Q3USZ6_MOUSE	IDESSQTGGTGQRRSSLNSINSSDAKRSGVK	460	tr|Q3USZ6|Q3USZ6_MOUSE Phosphodiesterase OS=Mus musculus GN=Pde1c PE=2 SV=1;tr|E9Q7V6|E9Q7V6_MOUSE Phosphodiesterase OS=Mus musculus GN=Pde1c PE=1 SV=1;tr|Q5D0E7|Q5D0E7_MOUSE Phosphodiesterase OS=Mus musculus GN=Pde1c PE=2 SV=1;sp|Q64338-2|PDE1C_MOUSE Isof	UID5633	1	1741
0	87739000	0	86246000	153990000	120270000	S	0.243377	0.0287842	Right-high	sp|Q9QYB8|ADDB_MOUSE	602	sp|Q9QYB8|ADDB_MOUSE;sp|Q9QYB8-3|ADDB_MOUSE;tr|Q8C0Y2|Q8C0Y2_MOUSE	602;354;602	sp|Q9QYB8|ADDB_MOUSE	IATEKPGSPVKSTPASPVQSPSKAGTKSPAV	602	sp|Q9QYB8|ADDB_MOUSE Beta-adducin OS=Mus musculus GN=Add2 PE=1 SV=4;sp|Q9QYB8-3|ADDB_MOUSE Isoform 3 of Beta-adducin OS=Mus musculus GN=Add2;tr|Q8C0Y2|Q8C0Y2_MOUSE Uncharacterized protein (Fragment) OS=Mus musculus GN=Add2 PE=2 SV=1	UID12196	1;2;3;4	3648
98873000	30127000	46203000	73564000	0	30200000	S	1.68848	0.0289914	Left-high	sp|Q9QYX7-2|PCLO_MOUSE	3995	sp|Q9QYX7-2|PCLO_MOUSE;sp|Q9QYX7|PCLO_MOUSE;tr|S4R2E0|S4R2E0_MOUSE;tr|Q8CHE8|Q8CHE8_MOUSE	3995;3995;711;711	sp|Q9QYX7-2|PCLO_MOUSE	IGDITKGTAALSSAFSLHEKDLSKTDRLLRT	3995	sp|Q9QYX7-2|PCLO_MOUSE Isoform 2 of Protein piccolo OS=Mus musculus GN=Pclo;sp|Q9QYX7|PCLO_MOUSE Protein piccolo OS=Mus musculus GN=Pclo PE=1 SV=4;tr|S4R2E0|S4R2E0_MOUSE Protein piccolo (Fragment) OS=Mus musculus GN=Pclo PE=1 SV=1;tr|Q8CHE8|Q8CHE8_MOUSE MK	UID12432	1	3666
68518000	99290000	0	107270000	154160000	72125000	S	0.503089	0.0290968	Right-high	sp|Q91XF0|PNPO_MOUSE	241	sp|Q91XF0|PNPO_MOUSE	241	sp|Q91XF0|PNPO_MOUSE	LHDRIVFRRGLATGDSPLGPMTHHGEEDWVY	241	sp|Q91XF0|PNPO_MOUSE Pyridoxine-5'-phosphate oxidase OS=Mus musculus GN=Pnpo PE=1 SV=1	UID10340	1	2985
0	0	11416000	13201000	14337000	19100000	S	0.244779	0.0292878	Right-high	sp|Q04690-2|NF1_MOUSE	884	sp|Q04690-2|NF1_MOUSE;sp|Q04690|NF1_MOUSE;tr|A0A1W2P863|A0A1W2P863_MOUSE;sp|Q04690-4|NF1_MOUSE;sp|Q04690-3|NF1_MOUSE	884;884;894;884;884	sp|Q04690-2|NF1_MOUSE	MGAVSERKGSMISVMSSEGNIDSPVSRFMDR	884	sp|Q04690-2|NF1_MOUSE Isoform 1 of Neurofibromin OS=Mus musculus GN=Nf1;sp|Q04690|NF1_MOUSE Neurofibromin OS=Mus musculus GN=Nf1 PE=1 SV=1;tr|A0A1W2P863|A0A1W2P863_MOUSE Neurofibromin (Fragment) OS=Mus musculus GN=Nf1 PE=1 SV=1;sp|Q04690-4|NF1_MOUSE Isofor	UID3589	1	1183
12026000	14495000	12444000	17218000	18481000	15216000	S	0.765295	0.0294079	Right-high	tr|E9PV73|E9PV73_MOUSE	143	tr|E9PV73|E9PV73_MOUSE;sp|P84075|HPCA_MOUSE;tr|A2A7R5|A2A7R5_MOUSE;tr|A0A1Y7VMK3|A0A1Y7VMK3_MOUSE;sp|P62748|HPCL1_MOUSE;tr|D3Z2Z8|D3Z2Z8_MOUSE;tr|D3YVA2|D3YVA2_MOUSE;sp|Q91X97|NCALD_MOUSE	143;143;143;143;143;143;143;143	tr|E9PV73|E9PV73_MOUSE;tr|D3YVA2|D3YVA2_MOUSE	IYKMVSSVMKMPEDESTPEKRTEKIFRQMDT	143;143	tr|E9PV73|E9PV73_MOUSE Neuron-specific calcium-binding protein hippocalcin (Fragment) OS=Mus musculus GN=Hpca PE=1 SV=1;sp|P84075|HPCA_MOUSE Neuron-specific calcium-binding protein hippocalcin OS=Mus musculus GN=Hpca PE=1 SV=2;tr|A2A7R5|A2A7R5_MOUSE Neuron	UID3336	1	1112;2982
12026000	14495000	12444000	17218000	18481000	15216000	T	0.765295	0.0294079	Right-high	tr|E9PV73|E9PV73_MOUSE	144	tr|E9PV73|E9PV73_MOUSE;sp|P84075|HPCA_MOUSE;tr|A2A7R5|A2A7R5_MOUSE;tr|A0A1Y7VMK3|A0A1Y7VMK3_MOUSE;sp|P62748|HPCL1_MOUSE;tr|D3Z2Z8|D3Z2Z8_MOUSE;tr|D3YVA2|D3YVA2_MOUSE;sp|Q91X97|NCALD_MOUSE	144;144;144;144;144;144;144;144	tr|E9PV73|E9PV73_MOUSE;tr|D3YVA2|D3YVA2_MOUSE	YKMVSSVMKMPEDESTPEKRTEKIFRQMDTN	144;144	tr|E9PV73|E9PV73_MOUSE Neuron-specific calcium-binding protein hippocalcin (Fragment) OS=Mus musculus GN=Hpca PE=1 SV=1;sp|P84075|HPCA_MOUSE Neuron-specific calcium-binding protein hippocalcin OS=Mus musculus GN=Hpca PE=1 SV=2;tr|A2A7R5|A2A7R5_MOUSE Neuron	UID16497	1	1112;2982
8827500	11605000	5721000	11188000	14422000	9907800	S	0.736349	0.0295423	Right-high	sp|Q9Z0J4-2|NOS1_MOUSE	1307	sp|Q9Z0J4-2|NOS1_MOUSE;tr|S4R255|S4R255_MOUSE;sp|Q9Z0J4|NOS1_MOUSE;tr|F8WGF2|F8WGF2_MOUSE;sp|Q9Z0J4-5|NOS1_MOUSE;sp|Q9Z0J4-3|NOS1_MOUSE;sp|Q9Z0J4-4|NOS1_MOUSE	1307;1412;1412;1446;1446;1182;1081	sp|Q9Z0J4-2|NOS1_MOUSE	VTLRTYEVTNRLRSESIAFIEESKKDTDEVF	1307	sp|Q9Z0J4-2|NOS1_MOUSE Isoform N-NOS-2 of Nitric oxide synthase, brain OS=Mus musculus GN=Nos1;tr|S4R255|S4R255_MOUSE Nitric oxide synthase OS=Mus musculus GN=Nos1 PE=1 SV=1;sp|Q9Z0J4|NOS1_MOUSE Nitric oxide synthase, brain OS=Mus musculus GN=Nos1 PE=1 SV=	UID12875		3784
13166000	11702000	20279000	0	0	0	S	#DIV/0!	0.0296138	Left-high	sp|P61264|STX1B_MOUSE	108	sp|P61264|STX1B_MOUSE	108	sp|P61264|STX1B_MOUSE	KAIEQSIEQEEGLNRSSADLRIRKTQHSTLS	108	sp|P61264|STX1B_MOUSE Syntaxin-1B OS=Mus musculus GN=Stx1b PE=1 SV=1	UID2972	1	971
119450000	37156000	171230000	52477000	0	125320000	S	1.84388	0.0299052	Left-high	tr|B1AQX9|B1AQX9_MOUSE	526	sp|Q9QWI6|SRCN1_MOUSE;sp|Q9QWI6-2|SRCN1_MOUSE;sp|Q9QWI6-3|SRCN1_MOUSE;tr|B1AQX6|B1AQX6_MOUSE;tr|B1AQX7|B1AQX7_MOUSE;tr|B1AQX9|B1AQX9_MOUSE	559;525;559;527;527;526	sp|Q9QWI6|SRCN1_MOUSE;tr|B1AQX6|B1AQX6_MOUSE;tr|B1AQX9|B1AQX9_MOUSE	LADVSAPSGGPPPPHSPYSGPPSRGSPVRQS	559;527;526	sp|Q9QWI6|SRCN1_MOUSE SRC kinase signaling inhibitor 1 OS=Mus musculus GN=Srcin1 PE=1 SV=2;sp|Q9QWI6-2|SRCN1_MOUSE Isoform 2 of SRC kinase signaling inhibitor 1 OS=Mus musculus GN=Srcin1;sp|Q9QWI6-3|SRCN1_MOUSE Isoform 3 of SRC kinase signaling inhibitor 1	UID32166	1;2;3	3616;4061;4062
35243000	54926000	45350000	26152000	40505000	36873000	S	1.30898	0.0299293	Left-high	tr|Q3THY1|Q3THY1_MOUSE	62	tr|Q3THY1|Q3THY1_MOUSE;sp|Q8K1I7|WIPF1_MOUSE	62;330	tr|Q3THY1|Q3THY1_MOUSE	PASNDEIPRLPQRNLSLTSSAPPLPSPGRSG	62	tr|Q3THY1|Q3THY1_MOUSE Uncharacterized protein OS=Mus musculus GN=Wipf1 PE=2 SV=1;sp|Q8K1I7|WIPF1_MOUSE WAS/WASL-interacting protein family member 1 OS=Mus musculus GN=Wipf1 PE=1 SV=1	UID9530	1	2700
54523000	40239000	25844000	31234000	0	0	S	3.86137	0.0299625	Left-high	sp|G3X9J0|SI1L3_MOUSE	1680	sp|G3X9J0|SI1L3_MOUSE;tr|Q8BGC2|Q8BGC2_MOUSE;tr|S4R1S0|S4R1S0_MOUSE;tr|Q6A050|Q6A050_MOUSE;tr|Q8K054|Q8K054_MOUSE;tr|A0AUN2|A0AUN2_MOUSE;tr|S4R1P8|S4R1P8_MOUSE;tr|A6H637|A6H637_MOUSE;tr|S4R2N4|S4R2N4_MOUSE;tr|Q4VBF3|Q4VBF3_MOUSE;tr|Q9CSR2|Q9CSR2_MOUSE;tr|A7MCX1|A7MCX1_MOUSE;tr|A2VCS4|A2VCS4_MOUSE	1680;493;753;790;160;416;25;519;630;728;209;411;415	sp|G3X9J0|SI1L3_MOUSE;tr|A6H637|A6H637_MOUSE	SLNDPALSPEIPPAHSPVHSHLSLERGPQTP	1680;519	sp|G3X9J0|SI1L3_MOUSE Signal-induced proliferation-associated 1-like protein 3 OS=Mus musculus GN=Sipa1l3 PE=1 SV=1;tr|Q8BGC2|Q8BGC2_MOUSE Uncharacterized protein OS=Mus musculus GN=Sipa1l3 PE=2 SV=1;tr|S4R1S0|S4R1S0_MOUSE Signal-induced proliferation-asso	UID734	1	321;4051
22828000	13494000	23894000	15741000	0	12316000	S	2.1462	0.0299688	Left-high	tr|Q3UN66|Q3UN66_MOUSE	690	tr|Q3UN66|Q3UN66_MOUSE;sp|P63318|KPCG_MOUSE;tr|Q2NKI4|Q2NKI4_MOUSE	690;690;639	tr|Q3UN66|Q3UN66_MOUSE	YVNPDFVHPDARSPTSPVPVPVM________	690	tr|Q3UN66|Q3UN66_MOUSE Protein kinase C OS=Mus musculus GN=Prkcg PE=2 SV=1;sp|P63318|KPCG_MOUSE Protein kinase C gamma type OS=Mus musculus GN=Prkcg PE=1 SV=1;tr|Q2NKI4|Q2NKI4_MOUSE Protein kinase C OS=Mus musculus GN=Prkcg PE=1 SV=1	UID23231	1;2	1039
22828000	13494000	23894000	15741000	0	12316000	T	2.1462	0.0299688	Left-high	tr|Q3UN66|Q3UN66_MOUSE	689	tr|Q3UN66|Q3UN66_MOUSE;sp|P63318|KPCG_MOUSE;tr|Q2NKI4|Q2NKI4_MOUSE	689;689;638	tr|Q3UN66|Q3UN66_MOUSE	TYVNPDFVHPDARSPTSPVPVPVM_______	689	tr|Q3UN66|Q3UN66_MOUSE Protein kinase C OS=Mus musculus GN=Prkcg PE=2 SV=1;sp|P63318|KPCG_MOUSE Protein kinase C gamma type OS=Mus musculus GN=Prkcg PE=1 SV=1;tr|Q2NKI4|Q2NKI4_MOUSE Protein kinase C OS=Mus musculus GN=Prkcg PE=1 SV=1	UID36569	1;2	1039
33053000	39454000	27925000	41165000	44673000	32612000	S	0.847885	0.0299877	No	sp|P70302|STIM1_MOUSE	668	sp|P70302|STIM1_MOUSE;tr|A0A1B0GRA5|A0A1B0GRA5_MOUSE;tr|Q3TUX9|Q3TUX9_MOUSE	668;776;147	sp|P70302|STIM1_MOUSE	MAEEDNGSIGEETDSSPGRKKFPLKIFKKPL	668	sp|P70302|STIM1_MOUSE Stromal interaction molecule 1 OS=Mus musculus GN=Stim1 PE=1 SV=2;tr|A0A1B0GRA5|A0A1B0GRA5_MOUSE Stromal interaction molecule 1 OS=Mus musculus GN=Stim1 PE=1 SV=1;tr|Q3TUX9|Q3TUX9_MOUSE Uncharacterized protein (Fragment) OS=Mus muscul	UID3170	1	1074
8352500	9417100	14545000	0	0	0	T	#DIV/0!	0.0300809	Left-high	sp|Q6PAM0|AAKB2_MOUSE	39	sp|Q6PAM0|AAKB2_MOUSE;tr|D6RG50|D6RG50_MOUSE;tr|D6RH98|D6RH98_MOUSE	39;39;39	sp|Q6PAM0|AAKB2_MOUSE	GGHGPGKEHKIMVGSTDDPSVFSLPDSKLPG	39	sp|Q6PAM0|AAKB2_MOUSE 5'-AMP-activated protein kinase subunit beta-2 OS=Mus musculus GN=Prkab2 PE=1 SV=1;tr|D6RG50|D6RG50_MOUSE 5'-AMP-activated protein kinase subunit beta-2 OS=Mus musculus GN=Prkab2 PE=1 SV=1;tr|D6RH98|D6RH98_MOUSE 5'-AMP-activated prote	UID17163	1	1890
174340000	184980000	152020000	216420000	252280000	191670000	S	0.774323	0.0302346	Right-high	sp|P70399-5|TP53B_MOUSE	1109	sp|P70399-5|TP53B_MOUSE;sp|P70399|TP53B_MOUSE;sp|P70399-6|TP53B_MOUSE	1109;1115;160	sp|P70399-5|TP53B_MOUSE	SASPVSQQRASQEPFSPAEDVMETDLLEGLA	1109	sp|P70399-5|TP53B_MOUSE Isoform 2 of TP53-binding protein 1 OS=Mus musculus GN=Tp53bp1;sp|P70399|TP53B_MOUSE TP53-binding protein 1 OS=Mus musculus GN=Tp53bp1 PE=1 SV=3;sp|P70399-6|TP53B_MOUSE Isoform 3 of TP53-binding protein 1 OS=Mus musculus GN=Tp53bp1	UID3209	1	1087
31520000	34651000	35705000	22611000	29807000	26885000	S	1.28464	0.0303002	Left-high	sp|Q7TQF7|AMPH_MOUSE	272	sp|Q7TQF7|AMPH_MOUSE;tr|A0A0G2JEG8|A0A0G2JEG8_MOUSE;tr|C6EQG9|C6EQG9_MOUSE	272;272;224	sp|Q7TQF7|AMPH_MOUSE	IAKTPSPPEEPSPLPSPTASPNHTLAPASPA	272	sp|Q7TQF7|AMPH_MOUSE Amphiphysin OS=Mus musculus GN=Amph PE=1 SV=1;tr|A0A0G2JEG8|A0A0G2JEG8_MOUSE Amphiphysin OS=Mus musculus GN=Amph PE=1 SV=1;tr|C6EQG9|C6EQG9_MOUSE ASL1/Amph fusion protein OS=Mus musculus PE=2 SV=1	UID47182	1;2;3;4;5	2046
0	0	22078000	58386000	48959000	52565000	S	0.138065	0.0303638	Right-high	tr|E9PYF4|E9PYF4_MOUSE	1199	tr|E9PYF4|E9PYF4_MOUSE;tr|A0T1J8|A0T1J8_MOUSE;tr|E9PYI7|E9PYI7_MOUSE;tr|F6VG99|F6VG99_MOUSE;tr|Q6ZQ32|Q6ZQ32_MOUSE;tr|B7ZN52|B7ZN52_MOUSE;tr|F6TFN2|F6TFN2_MOUSE	1199;1199;966;1104;1138;659;689	tr|E9PYF4|E9PYF4_MOUSE	LKNLKRRSQFFEQGSSDSVAPDLPVPTLSAP	1199	tr|E9PYF4|E9PYF4_MOUSE LIM domain only 7 OS=Mus musculus GN=Lmo7 PE=1 SV=1;tr|A0T1J8|A0T1J8_MOUSE LIM domain only 7 OS=Mus musculus GN=Lmo7 PE=2 SV=1;tr|E9PYI7|E9PYI7_MOUSE LIM domain only 7 OS=Mus musculus GN=Lmo7 PE=1 SV=1;tr|F6VG99|F6VG99_MOUSE LIM doma	UID13793	1	3995
47428000	47441000	56240000	63341000	63051000	64847000	S	0.790158	0.0303845	Right-high	sp|Q8R3Y8-2|I2BP1_MOUSE	417	sp|Q8R3Y8-2|I2BP1_MOUSE;sp|Q8R3Y8|I2BP1_MOUSE	417;436	sp|Q8R3Y8-2|I2BP1_MOUSE	SPIAALKNVAEALGHSPKDPGGGGGSVRAGG	417	sp|Q8R3Y8-2|I2BP1_MOUSE Isoform 2 of Interferon regulatory factor 2-binding protein 1 OS=Mus musculus GN=Irf2bp1;sp|Q8R3Y8|I2BP1_MOUSE Interferon regulatory factor 2-binding protein 1 OS=Mus musculus GN=Irf2bp1 PE=1 SV=2	UID9870	1	2826
36497000	30092000	48280000	17285000	11953000	17450000	S	2.46035	0.0305099	Left-high	sp|Q62108-3|DLG4_MOUSE	411	sp|Q62108-3|DLG4_MOUSE;sp|Q62108|DLG4_MOUSE;sp|Q62108-2|DLG4_MOUSE	411;414;457	sp|Q62108-3|DLG4_MOUSE	RFEAKIHDLREQLMNSSLGSGTASLRSNPKR	411	sp|Q62108-3|DLG4_MOUSE Isoform 3 of Disks large homolog 4 OS=Mus musculus GN=Dlg4;sp|Q62108|DLG4_MOUSE Disks large homolog 4 OS=Mus musculus GN=Dlg4 PE=1 SV=1;sp|Q62108-2|DLG4_MOUSE Isoform 2 of Disks large homolog 4 OS=Mus musculus GN=Dlg4	UID25546	1;2;3	1674
0	7613700	0	12961000	14432000	9917100	S	0.204065	0.0306245	Right-high	tr|E9Q6P9|E9Q6P9_MOUSE	1104	tr|E9Q6P9|E9Q6P9_MOUSE;sp|O88427-2|CAC1H_MOUSE;sp|O88427|CAC1H_MOUSE;tr|E0CYZ3|E0CYZ3_MOUSE	1104;1104;1104;998	tr|E9Q6P9|E9Q6P9_MOUSE	PHLDMAHTLLDSRRSSSGSVDPQLGDQKSLA	1104	tr|E9Q6P9|E9Q6P9_MOUSE Voltage-dependent T-type calcium channel subunit alpha-1H OS=Mus musculus GN=Cacna1h PE=1 SV=1;sp|O88427-2|CAC1H_MOUSE Isoform 2 of Voltage-dependent T-type calcium channel subunit alpha-1H OS=Mus musculus GN=Cacna1h;sp|O88427|CAC1H_	UID1284	1	501
15690000	17491000	0	23166000	30351000	14279000	S	0.489424	0.0307685	Right-high	tr|B7ZP22|B7ZP22_MOUSE	332	tr|B7ZP22|B7ZP22_MOUSE;sp|O88569-2|ROA2_MOUSE;sp|O88569|ROA2_MOUSE;sp|O88569-3|ROA2_MOUSE	332;332;344;292	tr|B7ZP22|B7ZP22_MOUSE	GPYGGGNYGPGGSGGSGGYGGRSRY______	332	tr|B7ZP22|B7ZP22_MOUSE Heterogeneous nuclear ribonucleoprotein A2/B1 OS=Mus musculus GN=Hnrnpa2b1 PE=2 SV=1;sp|O88569-2|ROA2_MOUSE Isoform 2 of Heterogeneous nuclear ribonucleoproteins A2/B1 OS=Mus musculus GN=Hnrnpa2b1;sp|O88569|ROA2_MOUSE Heterogeneous n	UID1314	1	512
168660000	177180000	171790000	152830000	165130000	163470000	S	1.07519	0.0307964	No	sp|Q9ERR1|NDEL1_MOUSE	198	sp|Q9ERR1|NDEL1_MOUSE;sp|Q9ERR1-2|NDEL1_MOUSE	198;198	sp|Q9ERR1|NDEL1_MOUSE	VRERQQEVTRKSAPSSPTLDCEKMDSAVQAS	198	sp|Q9ERR1|NDEL1_MOUSE Nuclear distribution protein nudE-like 1 OS=Mus musculus GN=Ndel1 PE=1 SV=2;sp|Q9ERR1-2|NDEL1_MOUSE Isoform 2 of Nuclear distribution protein nudE-like 1 OS=Mus musculus GN=Ndel1	UID31707	1;2	3499
19646000	24570000	23192000	11704000	19331000	13135000	T	1.5261	0.0309061	Left-high	tr|Q3TDT4|Q3TDT4_MOUSE	647	tr|Q3TDT4|Q3TDT4_MOUSE;tr|B2RQR5|B2RQR5_MOUSE;sp|Q8BPQ7|SGSM1_MOUSE;tr|D3Z7V4|D3Z7V4_MOUSE;sp|Q8BPQ7-2|SGSM1_MOUSE	647;647;647;647;360	tr|Q3TDT4|Q3TDT4_MOUSE	ASLDSHLHRMLHRDSTISNESSQSCSSGRQN	647	tr|Q3TDT4|Q3TDT4_MOUSE Uncharacterized protein (Fragment) OS=Mus musculus GN=Sgsm1 PE=2 SV=1;tr|B2RQR5|B2RQR5_MOUSE Small G protein signaling modulator 1 OS=Mus musculus GN=Sgsm1 PE=1 SV=1;sp|Q8BPQ7|SGSM1_MOUSE Small G protein signaling modulator 1 OS=Mus	UID17588	1;2	2356
16754000	160760000	15186000	144940000	240800000	169570000	S	0.347013	0.0309443	Right-high	sp|Q8C8R3-4|ANK2_MOUSE	2661	sp|Q8C8R3|ANK2_MOUSE;tr|S4R2F3|S4R2F3_MOUSE;sp|Q8C8R3-5|ANK2_MOUSE;sp|Q8C8R3-2|ANK2_MOUSE;sp|Q8C8R3-4|ANK2_MOUSE;tr|S4R2R5|S4R2R5_MOUSE	2661;2689;2607;2689;2661;2602	sp|Q8C8R3|ANK2_MOUSE;sp|Q8C8R3-2|ANK2_MOUSE;sp|Q8C8R3-4|ANK2_MOUSE	VIRVQPPSPLPSSIDSNSSPEEATQFQPIVP	2661;2689;2661	sp|Q8C8R3|ANK2_MOUSE Ankyrin-2 OS=Mus musculus GN=Ank2 PE=1 SV=2;tr|S4R2F3|S4R2F3_MOUSE Ankyrin-2 OS=Mus musculus GN=Ank2 PE=1 SV=3;sp|Q8C8R3-5|ANK2_MOUSE Isoform 5 of Ankyrin-2 OS=Mus musculus GN=Ank2;sp|Q8C8R3-2|ANK2_MOUSE Isoform 2 of Ankyrin-2 OS=Mus m	UID49217	1;2;3	2540;2541;2543
44414000	17870000	47846000	24627000	0	37514000	S	1.77226	0.0310367	Left-high	sp|O88737|BSN_MOUSE	2651	sp|O88737|BSN_MOUSE;sp|O88737-2|BSN_MOUSE	2651;2651	sp|O88737|BSN_MOUSE	RRRSRLSRHSDSGSDSKHDATASSSTTAAAT	2651	sp|O88737|BSN_MOUSE Protein bassoon OS=Mus musculus GN=Bsn PE=1 SV=4;sp|O88737-2|BSN_MOUSE Isoform 2 of Protein bassoon OS=Mus musculus GN=Bsn	UID41680	2;3	522
44414000	17870000	47846000	24627000	0	37514000	T	1.77226	0.0310367	Left-high	sp|O88737|BSN_MOUSE	2656	sp|O88737|BSN_MOUSE;sp|O88737-2|BSN_MOUSE	2656;2656	sp|O88737|BSN_MOUSE	LSRHSDSGSDSKHDATASSSTTAAATARAMS	2656	sp|O88737|BSN_MOUSE Protein bassoon OS=Mus musculus GN=Bsn PE=1 SV=4;sp|O88737-2|BSN_MOUSE Isoform 2 of Protein bassoon OS=Mus musculus GN=Bsn	UID56226	3	522
351790000	297280000	480570000	55821000	13909000	0	S	16.2002	0.0310382	Left-high	sp|Q8C8R3-4|ANK2_MOUSE	1426	sp|Q8C8R3|ANK2_MOUSE;tr|S4R2F3|S4R2F3_MOUSE;sp|Q8C8R3-5|ANK2_MOUSE;tr|S4R1B7|S4R1B7_MOUSE;sp|Q8C8R3-2|ANK2_MOUSE;sp|Q8C8R3-4|ANK2_MOUSE;tr|S4R2R5|S4R2R5_MOUSE	1426;1459;1372;87;1454;1426;1372	sp|Q8C8R3|ANK2_MOUSE;sp|Q8C8R3-2|ANK2_MOUSE;sp|Q8C8R3-4|ANK2_MOUSE	AICNLNITLPIYAKESESDQEPEEEIGMTSE	1426;1454;1426	sp|Q8C8R3|ANK2_MOUSE Ankyrin-2 OS=Mus musculus GN=Ank2 PE=1 SV=2;tr|S4R2F3|S4R2F3_MOUSE Ankyrin-2 OS=Mus musculus GN=Ank2 PE=1 SV=3;sp|Q8C8R3-5|ANK2_MOUSE Isoform 5 of Ankyrin-2 OS=Mus musculus GN=Ank2;tr|S4R1B7|S4R1B7_MOUSE Ankyrin-2 (Fragment) OS=Mus mus	UID8853	1;2	2540;2541;2543
0	0	0	21382000	11507000	15070000	T	0	0.0311051	Right-high	tr|A0A087WQ61|A0A087WQ61_MOUSE	333	tr|A0A087WQ61|A0A087WQ61_MOUSE;tr|A0A087WQU0|A0A087WQU0_MOUSE;tr|Q8C134|Q8C134_MOUSE;sp|Q9ERD6-3|RGPS2_MOUSE;sp|Q9ERD6-4|RGPS2_MOUSE;sp|Q9ERD6|RGPS2_MOUSE;sp|Q9ERD6-2|RGPS2_MOUSE	333;333;333;333;333;333;298	tr|A0A087WQ61|A0A087WQ61_MOUSE	AAAAAAAAEGALLPQTPPSPRNLIPHGHRKC	333	tr|A0A087WQ61|A0A087WQ61_MOUSE Ras-specific guanine nucleotide-releasing factor RalGPS2 OS=Mus musculus GN=Ralgps2 PE=1 SV=1;tr|A0A087WQU0|A0A087WQU0_MOUSE Ras-specific guanine nucleotide-releasing factor RalGPS2 OS=Mus musculus GN=Ralgps2 PE=1 SV=1;tr|Q8C	UID18351	1;2	3491
11594000	10930000	10927000	16429000	14524000	13473000	S	0.75296	0.0311804	Right-high	sp|Q5SNZ0-3|GRDN_MOUSE	1726	sp|Q5SNZ0-3|GRDN_MOUSE;sp|Q5SNZ0-2|GRDN_MOUSE;sp|Q5SNZ0|GRDN_MOUSE;tr|Q6ZPV9|Q6ZPV9_MOUSE	1726;1781;1809;663	sp|Q5SNZ0-3|GRDN_MOUSE	QSKDSNPYATLPRASSVISTAEGTTRRTSIH	1726	sp|Q5SNZ0-3|GRDN_MOUSE Isoform 3 of Girdin OS=Mus musculus GN=Ccdc88a;sp|Q5SNZ0-2|GRDN_MOUSE Isoform 2 of Girdin OS=Mus musculus GN=Ccdc88a;sp|Q5SNZ0|GRDN_MOUSE Girdin OS=Mus musculus GN=Ccdc88a PE=1 SV=2;tr|Q6ZPV9|Q6ZPV9_MOUSE MKIAA1212 protein (Fragment)	UID4828	1	1504
41183000	47607000	39419000	36190000	44928000	34495000	S	1.10895	0.0312449	No	tr|A0A0R4J0M9|A0A0R4J0M9_MOUSE	746	tr|A0A0R4J0M9|A0A0R4J0M9_MOUSE;sp|Q8CDG3|VCIP1_MOUSE;tr|Q80T83|Q80T83_MOUSE;sp|Q8CDG3-2|VCIP1_MOUSE	746;746;771;746	tr|A0A0R4J0M9|A0A0R4J0M9_MOUSE	TEKLKQEQKGQPRTVSPSTIRDGPSSAPATP	746	tr|A0A0R4J0M9|A0A0R4J0M9_MOUSE Deubiquitinating protein VCIP135 OS=Mus musculus GN=Vcpip1 PE=1 SV=1;sp|Q8CDG3|VCIP1_MOUSE Deubiquitinating protein VCIP135 OS=Mus musculus GN=Vcpip1 PE=1 SV=1;tr|Q80T83|Q80T83_MOUSE MKIAA1850 protein (Fragment) OS=Mus muscul	UID9103	1	2582
57826000	63464000	58412000	66687000	72544000	73334000	S	0.845398	0.0312975	No	sp|Q8BTI8-2|SRRM2_MOUSE	1831	sp|Q8BTI8-2|SRRM2_MOUSE;sp|Q8BTI8|SRRM2_MOUSE;sp|Q8BTI8-3|SRRM2_MOUSE	1831;1927;1927	sp|Q8BTI8-2|SRRM2_MOUSE	SRTPPVTRRRSRSRTSPVTRRRSRSRTSPVT	1831	sp|Q8BTI8-2|SRRM2_MOUSE Isoform 2 of Serine/arginine repetitive matrix protein 2 OS=Mus musculus GN=Srrm2;sp|Q8BTI8|SRRM2_MOUSE Serine/arginine repetitive matrix protein 2 OS=Mus musculus GN=Srrm2 PE=1 SV=3;sp|Q8BTI8-3|SRRM2_MOUSE Isoform 3 of Serine/argin	UID8368	1;2	2385
0	0	0	6468000	5586800	3336000	T	0	0.0314863	Right-high	tr|A6H6H9|A6H6H9_MOUSE	1329	tr|A6H6H9|A6H6H9_MOUSE;sp|Q61818-2|RAI1_MOUSE;tr|Q5QGZ6|Q5QGZ6_MOUSE;sp|Q61818|RAI1_MOUSE	1329;1329;1329;1329	tr|A6H6H9|A6H6H9_MOUSE	GLKKLACRVAGAPPGTPRSPALPERRPGGSP	1329	tr|A6H6H9|A6H6H9_MOUSE Rai1 protein OS=Mus musculus GN=Rai1 PE=2 SV=1;sp|Q61818-2|RAI1_MOUSE Isoform 2 of Retinoic acid-induced protein 1 OS=Mus musculus GN=Rai1;tr|Q5QGZ6|Q5QGZ6_MOUSE Retinoic acid induced 1 OS=Mus musculus GN=Rai1 PE=2 SV=1;sp|Q61818|RAI	UID16967	1	1658
770300000	1212100000	1494500000	0	0	0	Y	#DIV/0!	0.0315093	Left-high	sp|P20357|MTAP2_MOUSE	746	sp|P20357|MTAP2_MOUSE;tr|Q3URJ7|Q3URJ7_MOUSE;tr|G3UZK9|G3UZK9_MOUSE	746;746;588	sp|P20357|MTAP2_MOUSE	DILTNTSGSMDEGDDYLPPTTPAVEKMPCFP	746	sp|P20357|MTAP2_MOUSE Microtubule-associated protein 2 OS=Mus musculus GN=Map2 PE=1 SV=2;tr|Q3URJ7|Q3URJ7_MOUSE Uncharacterized protein (Fragment) OS=Mus musculus GN=Map2 PE=2 SV=1;tr|G3UZK9|G3UZK9_MOUSE Microtubule-associated protein 2 (Fragment) OS=Mus m	UID19464	1;2;3	693
1270500000	1585400000	1210800000	1359000000	1722800000	1382700000	S	0.910897	0.0317179	No	tr|F7CRC6|F7CRC6_MOUSE	11	tr|F7CRC6|F7CRC6_MOUSE;tr|Q80VE7|Q80VE7_MOUSE;tr|Q3UZT7|Q3UZT7_MOUSE;sp|Q02248|CTNB1_MOUSE	11;325;552;552	tr|F7CRC6|F7CRC6_MOUSE	_____XAHQDTQRRTSMGGTQQQFVEGVRME	11	tr|F7CRC6|F7CRC6_MOUSE Catenin beta-1 (Fragment) OS=Mus musculus GN=Ctnnb1 PE=1 SV=1;tr|Q80VE7|Q80VE7_MOUSE Ctnnb1 protein (Fragment) OS=Mus musculus GN=Ctnnb1 PE=2 SV=1;tr|Q3UZT7|Q3UZT7_MOUSE Uncharacterized protein OS=Mus musculus GN=Ctnnb1 PE=2 SV=1;sp|	UID3536	1	1171
0	62457000	0	67606000	97439000	61111000	S	0.276168	0.0318006	Right-high	sp|Q04690-2|NF1_MOUSE	866	sp|Q04690-2|NF1_MOUSE;sp|Q04690|NF1_MOUSE;tr|A0A1W2P863|A0A1W2P863_MOUSE;sp|Q04690-4|NF1_MOUSE;sp|Q04690-3|NF1_MOUSE	866;866;876;866;866	sp|Q04690-2|NF1_MOUSE	GVCLQQRSSSGLATYSPPMGAVSERKGSMIS	866	sp|Q04690-2|NF1_MOUSE Isoform 1 of Neurofibromin OS=Mus musculus GN=Nf1;sp|Q04690|NF1_MOUSE Neurofibromin OS=Mus musculus GN=Nf1 PE=1 SV=1;tr|A0A1W2P863|A0A1W2P863_MOUSE Neurofibromin (Fragment) OS=Mus musculus GN=Nf1 PE=1 SV=1;sp|Q04690-4|NF1_MOUSE Isofor	UID3597	1	1183
101280000	112000000	120730000	83377000	87054000	86631000	S	1.29934	0.0318276	Left-high	tr|E9Q171|E9Q171_MOUSE	1148	tr|E9Q171|E9Q171_MOUSE;tr|A0A087WR56|A0A087WR56_MOUSE;tr|E9PW06|E9PW06_MOUSE;sp|Q810U3|NFASC_MOUSE;tr|Q6ZQ54|Q6ZQ54_MOUSE;tr|A0A087WPX3|A0A087WPX3_MOUSE;tr|Q6P6Q1|Q6P6Q1_MOUSE	1148;1150;1165;1231;1242;1338;391	tr|E9Q171|E9Q171_MOUSE	KDKEETEGNESSEATSPVNAIYSLA______	1148	tr|E9Q171|E9Q171_MOUSE Neurofascin OS=Mus musculus GN=Nfasc PE=1 SV=1;tr|A0A087WR56|A0A087WR56_MOUSE Neurofascin (Fragment) OS=Mus musculus GN=Nfasc PE=1 SV=1;tr|E9PW06|E9PW06_MOUSE Neurofascin OS=Mus musculus GN=Nfasc PE=1 SV=1;sp|Q810U3|NFASC_MOUSE Neuro	UID7670	1;2;3	2203
17479000	27071000	34056000	0	0	0	S	#DIV/0!	0.0320234	Left-high	sp|Q8R550-3|SH3K1_MOUSE	465	sp|Q8R550-3|SH3K1_MOUSE;tr|Q3TA88|Q3TA88_MOUSE;sp|Q8R550-2|SH3K1_MOUSE;sp|Q8R550|SH3K1_MOUSE;sp|Q8R550-6|SH3K1_MOUSE;tr|Q3TSX2|Q3TSX2_MOUSE;sp|Q8R550-5|SH3K1_MOUSE;sp|Q8R550-4|SH3K1_MOUSE	465;502;502;546;90;241;264;301	sp|Q8R550-3|SH3K1_MOUSE	TGRRPPSQSLTSSSLSSPDIFDSPSPEEDKE	465	sp|Q8R550-3|SH3K1_MOUSE Isoform 3 of SH3 domain-containing kinase-binding protein 1 OS=Mus musculus GN=Sh3kbp1;tr|Q3TA88|Q3TA88_MOUSE Uncharacterized protein OS=Mus musculus GN=Sh3kbp1 PE=2 SV=1;sp|Q8R550-2|SH3K1_MOUSE Isoform 2 of SH3 domain-containing ki	UID50189	3	2841
17479000	27071000	34056000	0	0	0	S	#DIV/0!	0.0320234	Left-high	sp|Q8R550-3|SH3K1_MOUSE	466	sp|Q8R550-3|SH3K1_MOUSE;tr|Q3TA88|Q3TA88_MOUSE;sp|Q8R550-2|SH3K1_MOUSE;sp|Q8R550|SH3K1_MOUSE;sp|Q8R550-6|SH3K1_MOUSE;tr|Q3TSX2|Q3TSX2_MOUSE;sp|Q8R550-5|SH3K1_MOUSE;sp|Q8R550-4|SH3K1_MOUSE	466;503;503;547;91;242;265;302	sp|Q8R550-3|SH3K1_MOUSE	GRRPPSQSLTSSSLSSPDIFDSPSPEEDKEE	466	sp|Q8R550-3|SH3K1_MOUSE Isoform 3 of SH3 domain-containing kinase-binding protein 1 OS=Mus musculus GN=Sh3kbp1;tr|Q3TA88|Q3TA88_MOUSE Uncharacterized protein OS=Mus musculus GN=Sh3kbp1 PE=2 SV=1;sp|Q8R550-2|SH3K1_MOUSE Isoform 2 of SH3 domain-containing ki	UID50190	3	2841
17479000	27071000	34056000	0	0	0	S	#DIV/0!	0.0320234	Left-high	sp|Q8R550-3|SH3K1_MOUSE	472	sp|Q8R550-3|SH3K1_MOUSE;tr|Q3TA88|Q3TA88_MOUSE;sp|Q8R550-2|SH3K1_MOUSE;sp|Q8R550|SH3K1_MOUSE;sp|Q8R550-6|SH3K1_MOUSE;tr|Q3TSX2|Q3TSX2_MOUSE;sp|Q8R550-5|SH3K1_MOUSE;sp|Q8R550-4|SH3K1_MOUSE	472;509;509;553;97;248;271;308	sp|Q8R550-3|SH3K1_MOUSE	QSLTSSSLSSPDIFDSPSPEEDKEEHISLAH	472	sp|Q8R550-3|SH3K1_MOUSE Isoform 3 of SH3 domain-containing kinase-binding protein 1 OS=Mus musculus GN=Sh3kbp1;tr|Q3TA88|Q3TA88_MOUSE Uncharacterized protein OS=Mus musculus GN=Sh3kbp1 PE=2 SV=1;sp|Q8R550-2|SH3K1_MOUSE Isoform 2 of SH3 domain-containing ki	UID50191	2;3	2841
17479000	27071000	34056000	0	0	0	S	#DIV/0!	0.0320234	Left-high	sp|Q8R550-3|SH3K1_MOUSE	474	sp|Q8R550-3|SH3K1_MOUSE;tr|Q3TA88|Q3TA88_MOUSE;sp|Q8R550-2|SH3K1_MOUSE;sp|Q8R550|SH3K1_MOUSE;sp|Q8R550-6|SH3K1_MOUSE;tr|Q3TSX2|Q3TSX2_MOUSE;sp|Q8R550-5|SH3K1_MOUSE;sp|Q8R550-4|SH3K1_MOUSE	474;511;511;555;99;250;273;310	sp|Q8R550-3|SH3K1_MOUSE	LTSSSLSSPDIFDSPSPEEDKEEHISLAHRG	474	sp|Q8R550-3|SH3K1_MOUSE Isoform 3 of SH3 domain-containing kinase-binding protein 1 OS=Mus musculus GN=Sh3kbp1;tr|Q3TA88|Q3TA88_MOUSE Uncharacterized protein OS=Mus musculus GN=Sh3kbp1 PE=2 SV=1;sp|Q8R550-2|SH3K1_MOUSE Isoform 2 of SH3 domain-containing ki	UID50192	1;2;3	2841
4709500	6120300	5711500	5441400	7376900	7140500	S	0.828772	0.0322341	No	sp|Q8K1S4-2|UNC5A_MOUSE	405	sp|Q8K1S4-2|UNC5A_MOUSE;sp|Q8K1S4|UNC5A_MOUSE;tr|F7CVI0|F7CVI0_MOUSE	405;461;159	sp|Q8K1S4-2|UNC5A_MOUSE	PKFQLSNGHLLSPLGSGRHTLHHSSPTSEAE	405	sp|Q8K1S4-2|UNC5A_MOUSE Isoform 2 of Netrin receptor UNC5A OS=Mus musculus GN=Unc5a;sp|Q8K1S4|UNC5A_MOUSE Netrin receptor UNC5A OS=Mus musculus GN=Unc5a PE=1 SV=1;tr|F7CVI0|F7CVI0_MOUSE Netrin receptor UNC5A (Fragment) OS=Mus musculus GN=Unc5a PE=4 SV=1	UID9536	1	2705
9671700000	9349900000	9746000000	9052900000	8846500000	8821000000	S	1.07662	0.0323406	No	tr|Q3TFP8|Q3TFP8_MOUSE	161	tr|Q3TFP8|Q3TFP8_MOUSE;tr|Q3TXU8|Q3TXU8_MOUSE;tr|Q3TH84|Q3TH84_MOUSE;sp|O55022|PGRC1_MOUSE	161;181;181;181	tr|Q3TFP8|Q3TFP8_MOUSE	HVGKLLKEGEEPTVYSDDEEPKDETARKNE_	161	tr|Q3TFP8|Q3TFP8_MOUSE Uncharacterized protein OS=Mus musculus GN=Pgrmc1 PE=2 SV=1;tr|Q3TXU8|Q3TXU8_MOUSE Progesterone receptor membrane component 1 OS=Mus musculus GN=Pgrmc1 PE=1 SV=1;tr|Q3TH84|Q3TH84_MOUSE Uncharacterized protein OS=Mus musculus GN=Pgrmc	UID1130	1	446
21440000	24736000	24159000	20504000	24259000	23368000	S	1.03235	0.0323573	No	sp|Q9D824-3|FIP1_MOUSE	434	sp|Q9D824-3|FIP1_MOUSE;sp|Q9D824-2|FIP1_MOUSE;sp|Q9D824|FIP1_MOUSE	434;443;479	sp|Q9D824-3|FIP1_MOUSE	RERERTRERERERDHSPTPSVFNSDEERYRY	434	sp|Q9D824-3|FIP1_MOUSE Isoform 3 of Pre-mRNA 3'-end-processing factor FIP1 OS=Mus musculus GN=Fip1l1;sp|Q9D824-2|FIP1_MOUSE Isoform 2 of Pre-mRNA 3'-end-processing factor FIP1 OS=Mus musculus GN=Fip1l1;sp|Q9D824|FIP1_MOUSE Pre-mRNA 3'-end-processing factor	UID31408	1;2	3381
21440000	24736000	24159000	20504000	24259000	23368000	S	1.03235	0.0323573	No	sp|Q9D824-3|FIP1_MOUSE	442	sp|Q9D824-3|FIP1_MOUSE;sp|Q9D824-2|FIP1_MOUSE;sp|Q9D824|FIP1_MOUSE	442;451;487	sp|Q9D824-3|FIP1_MOUSE	RERERDHSPTPSVFNSDEERYRYREYAERGY	442	sp|Q9D824-3|FIP1_MOUSE Isoform 3 of Pre-mRNA 3'-end-processing factor FIP1 OS=Mus musculus GN=Fip1l1;sp|Q9D824-2|FIP1_MOUSE Isoform 2 of Pre-mRNA 3'-end-processing factor FIP1 OS=Mus musculus GN=Fip1l1;sp|Q9D824|FIP1_MOUSE Pre-mRNA 3'-end-processing factor	UID31409	2	3381
62542000	40961000	51679000	39514000	0	25610000	S	2.38287	0.0324203	Left-high	tr|D3YZ21|D3YZ21_MOUSE	899	tr|D3YZ21|D3YZ21_MOUSE;tr|A2BI30|A2BI30_MOUSE;tr|F6ZGR6|F6ZGR6_MOUSE;tr|Q8BXF0|Q8BXF0_MOUSE	899;1162;1163;327	tr|D3YZ21|D3YZ21_MOUSE	QKVTKEESRKRNVTASDEEEGAGLFDSAGKA	899	tr|D3YZ21|D3YZ21_MOUSE RIKEN cDNA D430041D05 gene OS=Mus musculus GN=D430041D05Rik PE=1 SV=1;tr|A2BI30|A2BI30_MOUSE Novel protein (Fragment) OS=Mus musculus GN=RP24-297H17.3 PE=4 SV=1;tr|F6ZGR6|F6ZGR6_MOUSE RIKEN cDNA D430041D05 gene (Fragment) OS=Mus musc	UID34511	1;2	4126
62542000	40961000	51679000	39514000	0	25610000	S	2.38287	0.0324203	Left-high	tr|D3YZ21|D3YZ21_MOUSE	910	tr|D3YZ21|D3YZ21_MOUSE;tr|A2BI30|A2BI30_MOUSE;tr|F6ZGR6|F6ZGR6_MOUSE;tr|Q8BXF0|Q8BXF0_MOUSE	910;1173;1174;338	tr|D3YZ21|D3YZ21_MOUSE	NVTASDEEEGAGLFDSAGKAAADPFDTSSGS	910	tr|D3YZ21|D3YZ21_MOUSE RIKEN cDNA D430041D05 gene OS=Mus musculus GN=D430041D05Rik PE=1 SV=1;tr|A2BI30|A2BI30_MOUSE Novel protein (Fragment) OS=Mus musculus GN=RP24-297H17.3 PE=4 SV=1;tr|F6ZGR6|F6ZGR6_MOUSE RIKEN cDNA D430041D05 gene (Fragment) OS=Mus musc	UID34512	2	4126
11988000	22187000	26400000	0	15124000	12532000	S	2.1903	0.0325297	Left-high	sp|Q7TSJ2|MAP6_MOUSE	832	sp|Q7TSJ2|MAP6_MOUSE;tr|A0A140LIT9|A0A140LIT9_MOUSE	832;629	sp|Q7TSJ2|MAP6_MOUSE	AKDQGPMLPEPPKNQSPVVLGPIKNQDPIIP	832	sp|Q7TSJ2|MAP6_MOUSE Microtubule-associated protein 6 OS=Mus musculus GN=Map6 PE=1 SV=2;tr|A0A140LIT9|A0A140LIT9_MOUSE Microtubule-associated protein 6 OS=Mus musculus GN=Map6 PE=1 SV=1	UID6979	1	2061
0	0	0	26063000	31742000	16144000	T	0	0.032531	Right-high	tr|Q5DTN3|Q5DTN3_MOUSE	955	tr|Q5DTN3|Q5DTN3_MOUSE;tr|Q6TA13|Q6TA13_MOUSE;tr|A0A087WQE8|A0A087WQE8_MOUSE;tr|Q6P5H4|Q6P5H4_MOUSE;tr|E9QAN4|E9QAN4_MOUSE;sp|P33173|KIF1A_MOUSE;tr|G3UW47|G3UW47_MOUSE;tr|E9Q9G6|E9Q9G6_MOUSE;tr|Q3UH16|Q3UH16_MOUSE	955;1515;1608;1506;1506;1512;1514;1515;1515	tr|Q5DTN3|Q5DTN3_MOUSE;tr|Q3UH16|Q3UH16_MOUSE	PSMSPLGAATLTPSSTCPSLIEGRYGATDVR	955;1515	tr|Q5DTN3|Q5DTN3_MOUSE MKIAA4102 protein (Fragment) OS=Mus musculus GN=Kif1a PE=2 SV=1;tr|Q6TA13|Q6TA13_MOUSE Kinesin-like protein KIF1A OS=Mus musculus GN=Kif1a PE=1 SV=1;tr|A0A087WQE8|A0A087WQE8_MOUSE Kinesin-like protein KIF1A OS=Mus musculus GN=Kif1a P	UID18755	1;2	3861;4434
113190000	134250000	151740000	164740000	162090000	186450000	S	0.777704	0.0326254	Right-high	tr|Q58E38|Q58E38_MOUSE	364	tr|Q58E38|Q58E38_MOUSE;tr|Q3U912|Q3U912_MOUSE;sp|Q9JIA7|SPHK2_MOUSE	364;364;364	tr|Q58E38|Q58E38_MOUSE	EPALPIPGHSLPRAKSELVLAPAPAPAATHS	364	tr|Q58E38|Q58E38_MOUSE Sphingosine kinase 2 OS=Mus musculus GN=Sphk2 PE=1 SV=1;tr|Q3U912|Q3U912_MOUSE Uncharacterized protein OS=Mus musculus GN=Sphk2 PE=2 SV=1;sp|Q9JIA7|SPHK2_MOUSE Sphingosine kinase 2 OS=Mus musculus GN=Sphk2 PE=1 SV=2	UID31870	1;2	3547
60604000	34860000	50575000	41657000	23405000	27987000	S	1.56948	0.0327442	Left-high	tr|A0A0A0MQD5|A0A0A0MQD5_MOUSE	1614	tr|A0A0A0MQD5|A0A0A0MQD5_MOUSE;sp|Q4ACU6|SHAN3_MOUSE;sp|Q4ACU6-3|SHAN3_MOUSE;sp|Q4ACU6-7|SHAN3_MOUSE;sp|Q4ACU6-11|SHAN3_MOUSE;sp|Q4ACU6-9|SHAN3_MOUSE;sp|Q4ACU6-8|SHAN3_MOUSE;sp|Q4ACU6-10|SHAN3_MOUSE;sp|Q4ACU6-12|SHAN3_MOUSE	1614;1539;1131;1007;1011;921;962;913;649	tr|A0A0A0MQD5|A0A0A0MQD5_MOUSE	DPAKKSPIAAARLFSSLGELSTISAQRSPGG	1614	tr|A0A0A0MQD5|A0A0A0MQD5_MOUSE SH3 and multiple ankyrin repeat domains protein 3 OS=Mus musculus GN=Shank3 PE=1 SV=1;sp|Q4ACU6|SHAN3_MOUSE SH3 and multiple ankyrin repeat domains protein 3 OS=Mus musculus GN=Shank3 PE=1 SV=3;sp|Q4ACU6-3|SHAN3_MOUSE Isoform	UID13302	1	3868
35976000	48436000	44932000	42567000	56037000	48794000	S	0.877515	0.0327522	No	sp|O88737|BSN_MOUSE	3512	sp|O88737|BSN_MOUSE;sp|O88737-2|BSN_MOUSE;tr|V9GX98|V9GX98_MOUSE	3512;3453;741	sp|O88737|BSN_MOUSE	SMAHGRARPPMRSQASEEESPVSPLGRPRPA	3512	sp|O88737|BSN_MOUSE Protein bassoon OS=Mus musculus GN=Bsn PE=1 SV=4;sp|O88737-2|BSN_MOUSE Isoform 2 of Protein bassoon OS=Mus musculus GN=Bsn;tr|V9GX98|V9GX98_MOUSE Protein bassoon (Fragment) OS=Mus musculus GN=Bsn PE=1 SV=1	UID1428	1;2;3;4	522
373050000	424280000	461310000	426710000	527450000	560350000	S	0.831054	0.0328823	No	tr|Q3TTX0|Q3TTX0_MOUSE	188	tr|Q3TTX0|Q3TTX0_MOUSE;tr|Q5BL18|Q5BL18_MOUSE;tr|Q4FJT0|Q4FJT0_MOUSE;sp|Q8K310|MATR3_MOUSE;tr|Q6ZQ61|Q6ZQ61_MOUSE;tr|Q9R0U5|Q9R0U5_MOUSE;tr|A0A087WSU2|A0A087WSU2_MOUSE	188;188;188;188;194;188;188	tr|Q3TTX0|Q3TTX0_MOUSE	VPRDDWEEKRHFRRDSFDDRGPSLNPVLDYD	188	tr|Q3TTX0|Q3TTX0_MOUSE Uncharacterized protein OS=Mus musculus GN=Matr3 PE=2 SV=1;tr|Q5BL18|Q5BL18_MOUSE Matrin 3 OS=Mus musculus GN=Matr3 PE=1 SV=1;tr|Q4FJT0|Q4FJT0_MOUSE Matr3 protein OS=Mus musculus GN=Matr3 PE=2 SV=1;sp|Q8K310|MATR3_MOUSE Matrin-3 OS=M	UID15237	1	4413
478530000	477350000	631080000	348360000	283440000	375530000	S	1.57541	0.0333502	Left-high	sp|B1AZP2-2|DLGP4_MOUSE	405	tr|B7ZNS2|B7ZNS2_MOUSE;sp|B1AZP2|DLGP4_MOUSE;sp|B1AZP2-2|DLGP4_MOUSE	405;405;405	tr|B7ZNS2|B7ZNS2_MOUSE;sp|B1AZP2-2|DLGP4_MOUSE	KTAARRQSYLRATQQSLGEQSNPRRSLDRLD	405;405	tr|B7ZNS2|B7ZNS2_MOUSE Disks large-associated protein 4 OS=Mus musculus GN=Dlgap4 PE=1 SV=1;sp|B1AZP2|DLGP4_MOUSE Disks large-associated protein 4 OS=Mus musculus GN=Dlgap4 PE=1 SV=1;sp|B1AZP2-2|DLGP4_MOUSE Isoform 2 of Disks large-associated protein 4 OS=	UID402	1;2	253;254
66876000	34572000	43664000	33543000	10489000	26427000	S	2.05952	0.0333767	Left-high	sp|A2ARS0|ANR63_MOUSE	189	sp|A2ARS0|ANR63_MOUSE	189	sp|A2ARS0|ANR63_MOUSE	TGPWGRAAAAAAARGSNSDSPPGHPAPAPSP	189	sp|A2ARS0|ANR63_MOUSE Ankyrin repeat domain-containing protein 63 OS=Mus musculus GN=Ankrd63 PE=1 SV=1	UID40571	1;2;3;4	219
66876000	34572000	43664000	33543000	10489000	26427000	S	2.05952	0.0333767	Left-high	sp|A2ARS0|ANR63_MOUSE	193	sp|A2ARS0|ANR63_MOUSE	193	sp|A2ARS0|ANR63_MOUSE	GRAAAAAAARGSNSDSPPGHPAPAPSPERRR	193	sp|A2ARS0|ANR63_MOUSE Ankyrin repeat domain-containing protein 63 OS=Mus musculus GN=Ankrd63 PE=1 SV=1	UID40573	1;2;3;4	219
66876000	34572000	43664000	33543000	10489000	26427000	S	2.05952	0.0333767	Left-high	sp|A2ARS0|ANR63_MOUSE	203	sp|A2ARS0|ANR63_MOUSE	203	sp|A2ARS0|ANR63_MOUSE	GSNSDSPPGHPAPAPSPERRRPSPRRLPRPL	203	sp|A2ARS0|ANR63_MOUSE Ankyrin repeat domain-containing protein 63 OS=Mus musculus GN=Ankrd63 PE=1 SV=1	UID40574	1;2;3;4	219
25424000	28309000	28552000	28618000	31966000	30391000	S	0.904479	0.0336783	No	sp|Q9QYX7-2|PCLO_MOUSE	4241	sp|Q9QYX7-2|PCLO_MOUSE;sp|Q9QYX7|PCLO_MOUSE;tr|S4R2E0|S4R2E0_MOUSE;tr|Q8CHE8|Q8CHE8_MOUSE	4241;4241;957;957	sp|Q9QYX7-2|PCLO_MOUSE	VYGLDLSIKRDSSSSSLRLKAQEAEALDVSF	4241	sp|Q9QYX7-2|PCLO_MOUSE Isoform 2 of Protein piccolo OS=Mus musculus GN=Pclo;sp|Q9QYX7|PCLO_MOUSE Protein piccolo OS=Mus musculus GN=Pclo PE=1 SV=4;tr|S4R2E0|S4R2E0_MOUSE Protein piccolo (Fragment) OS=Mus musculus GN=Pclo PE=1 SV=1;tr|Q8CHE8|Q8CHE8_MOUSE MK	UID12395	1	3666
39648000	43768000	42300000	0	0	20152000	S	6.23839	0.0336924	Left-high	tr|A8DUK4|A8DUK4_MOUSE	88	tr|A8DUK4|A8DUK4_MOUSE;tr|A8DUK2|A8DUK2_MOUSE;tr|A8DUP7|A8DUP7_MOUSE;tr|A8DUK0|A8DUK0_MOUSE;sp|P02088|HBB1_MOUSE;tr|A8DUK7|A8DUK7_MOUSE;tr|A8DUP3|A8DUP3_MOUSE;tr|A8DUM2|A8DUM2_MOUSE;tr|A8DUQ5|A8DUQ5_MOUSE;tr|A8DUP0|A8DUP0_MOUSE;tr|E9Q223|E9Q223_MOUSE;tr|A8DUL5|A8DUL5_MOUSE;tr|A8DUL2|A8DUL2_MOUSE;tr|A8DUL0|A8DUL0_MOUSE;tr|B1Q450|B1Q450_MOUSE;tr|A8DUL7|A8DUL7_MOUSE;tr|Q9QUN8|Q9QUN8_MOUSE;tr|Q54AH9|…	88;92;88;88;88;88;88;88;88;88;88;88;88;88;88;88;87;87;88;88;88;88;88	tr|A8DUK4|A8DUK4_MOUSE	NDGLNHLDSLKGTFASLSELHCDKLHVDPEN	88	tr|A8DUK4|A8DUK4_MOUSE Beta-globin OS=Mus musculus GN=Hbb-bs PE=1 SV=1;tr|A8DUK2|A8DUK2_MOUSE Beta-globin OS=Mus musculus GN=Hbbt1 PE=3 SV=1;tr|A8DUP7|A8DUP7_MOUSE Beta-globin OS=Mus musculus GN=Hbbt1 PE=3 SV=1;tr|A8DUK0|A8DUK0_MOUSE Beta-globin OS=Mus mus	UID14042	1	4057
7343300	5114400	3837600	0	0	0	S	#DIV/0!	0.0337745	Left-high	sp|P20357|MTAP2_MOUSE	1258	sp|P20357|MTAP2_MOUSE;tr|Q3URJ7|Q3URJ7_MOUSE	1258;1258	sp|P20357|MTAP2_MOUSE	EEIEAGGEYDKLLFRSDTLQISDLLVSESRE	1258	sp|P20357|MTAP2_MOUSE Microtubule-associated protein 2 OS=Mus musculus GN=Map2 PE=1 SV=2;tr|Q3URJ7|Q3URJ7_MOUSE Uncharacterized protein (Fragment) OS=Mus musculus GN=Map2 PE=2 SV=1	UID2135	1	693
0	0	0	26488000	16625000	14755000	S	0	0.0338066	Right-high	sp|P33175|KIF5A_MOUSE	930	sp|P33175|KIF5A_MOUSE	930	sp|P33175|KIF5A_MOUSE	SAQIAKPVRPGHYPASSPTNPYGTRSPECIS	930	sp|P33175|KIF5A_MOUSE Kinesin heavy chain isoform 5A OS=Mus musculus GN=Kif5a PE=1 SV=3	UID2367	1	764
6484200	5609700	6856400	0	0	3607500	T	5.25303	0.0338908	Left-high	tr|Q91WF5|Q91WF5_MOUSE	278	tr|Q91WF5|Q91WF5_MOUSE;tr|Q542N8|Q542N8_MOUSE;tr|Q3TRX4|Q3TRX4_MOUSE;sp|Q9Z0P4-2|PALM_MOUSE;tr|Q8CB16|Q8CB16_MOUSE;sp|Q9Z0P4|PALM_MOUSE;tr|Q6ZQE7|Q6ZQE7_MOUSE;tr|A0A1W2P879|A0A1W2P879_MOUSE;tr|A0A1W2P831|A0A1W2P831_MOUSE	278;278;278;278;322;322;289;116;160	tr|Q91WF5|Q91WF5_MOUSE	VEDEAETKKVLGLQDTIKAELVVIEDAATPR	278	tr|Q91WF5|Q91WF5_MOUSE Palm protein OS=Mus musculus GN=Palm PE=2 SV=1;tr|Q542N8|Q542N8_MOUSE Paralemmin, isoform CRA_b OS=Mus musculus GN=Palm PE=2 SV=1;tr|Q3TRX4|Q3TRX4_MOUSE Uncharacterized protein OS=Mus musculus GN=Palm PE=2 SV=1;sp|Q9Z0P4-2|PALM_MOUSE	UID18700	1	3786
20923000	27110000	25301000	16141000	18868000	20388000	S	1.32379	0.0340341	Left-high	sp|Q3UHE1-2|PITM3_MOUSE	912	sp|Q3UHE1-2|PITM3_MOUSE;sp|Q3UHE1|PITM3_MOUSE	912;928	sp|Q3UHE1-2|PITM3_MOUSE	QPEFLRKRNHLRRTMSVQQPDPPAANPKPER	912	sp|Q3UHE1-2|PITM3_MOUSE Isoform 2 of Membrane-associated phosphatidylinositol transfer protein 3 OS=Mus musculus GN=Pitpnm3;sp|Q3UHE1|PITM3_MOUSE Membrane-associated phosphatidylinositol transfer protein 3 OS=Mus musculus GN=Pitpnm3 PE=1 SV=2	UID4141	1	1344
64249000	72475000	52764000	74865000	90261000	63066000	S	0.830388	0.034064	No	sp|P97868-2|RBBP6_MOUSE	1145	sp|P97868-2|RBBP6_MOUSE;sp|P97868|RBBP6_MOUSE;tr|A0PJG9|A0PJG9_MOUSE	1145;1179;35	sp|P97868-2|RBBP6_MOUSE	SMKISKVEGTEIVKPSPKRKMEGDVEKLERT	1145	sp|P97868-2|RBBP6_MOUSE Isoform 2 of E3 ubiquitin-protein ligase RBBP6 OS=Mus musculus GN=Rbbp6;sp|P97868|RBBP6_MOUSE E3 ubiquitin-protein ligase RBBP6 OS=Mus musculus GN=Rbbp6 PE=1 SV=5;tr|A0PJG9|A0PJG9_MOUSE Rbbp6 protein (Fragment) OS=Mus musculus GN=Rb	UID3460	1	1148
749350000	797400000	621980000	922560000	918610000	711900000	S	0.84946	0.0341189	No	tr|Q3UID0|Q3UID0_MOUSE	302	tr|Q3UID0|Q3UID0_MOUSE;sp|Q6PDG5-2|SMRC2_MOUSE;sp|Q6PDG5|SMRC2_MOUSE	302;302;302	tr|Q3UID0|Q3UID0_MOUSE	DRRDKKGGNYKKRKRSPSPSPTPEAKKKNAK	302	tr|Q3UID0|Q3UID0_MOUSE SWI/SNF complex subunit SMARCC2 OS=Mus musculus GN=Smarcc2 PE=1 SV=1;sp|Q6PDG5-2|SMRC2_MOUSE Isoform 2 of SWI/SNF complex subunit SMARCC2 OS=Mus musculus GN=Smarcc2;sp|Q6PDG5|SMRC2_MOUSE SWI/SNF complex subunit SMARCC2 OS=Mus musculu	UID35441	1;2	4437
749350000	797400000	621980000	922560000	918610000	711900000	S	0.84946	0.0341189	No	tr|Q3UID0|Q3UID0_MOUSE	304	tr|Q3UID0|Q3UID0_MOUSE;sp|Q6PDG5-2|SMRC2_MOUSE;sp|Q6PDG5|SMRC2_MOUSE	304;304;304	tr|Q3UID0|Q3UID0_MOUSE	RDKKGGNYKKRKRSPSPSPTPEAKKKNAKKG	304	tr|Q3UID0|Q3UID0_MOUSE SWI/SNF complex subunit SMARCC2 OS=Mus musculus GN=Smarcc2 PE=1 SV=1;sp|Q6PDG5-2|SMRC2_MOUSE Isoform 2 of SWI/SNF complex subunit SMARCC2 OS=Mus musculus GN=Smarcc2;sp|Q6PDG5|SMRC2_MOUSE SWI/SNF complex subunit SMARCC2 OS=Mus musculu	UID35442	1;2	4437
123310000	82432000	70160000	147900000	128720000	118190000	S	0.698822	0.0343331	Right-high	tr|Q3UHD7|Q3UHD7_MOUSE	194	tr|Q3UHD7|Q3UHD7_MOUSE;sp|Q61137-2|ASTN1_MOUSE;sp|Q61137|ASTN1_MOUSE;tr|A0A0A6YWE6|A0A0A6YWE6_MOUSE;tr|Q3TPU9|Q3TPU9_MOUSE;tr|A0A0A6YXJ4|A0A0A6YXJ4_MOUSE	194;194;194;194;194;194	tr|Q3UHD7|Q3UHD7_MOUSE	RWCKRRRVPQPQKSASAEAANEIHYIPSVLI	194	tr|Q3UHD7|Q3UHD7_MOUSE Uncharacterized protein OS=Mus musculus GN=Astn1 PE=2 SV=1;sp|Q61137-2|ASTN1_MOUSE Isoform 2 of Astrotactin-1 OS=Mus musculus GN=Astn1;sp|Q61137|ASTN1_MOUSE Astrotactin-1 OS=Mus musculus GN=Astn1 PE=1 SV=4;tr|A0A0A6YWE6|A0A0A6YWE6_MO	UID25346	1;2	1600
123310000	82432000	70160000	147900000	128720000	118190000	S	0.698822	0.0343331	Right-high	tr|Q3UHD7|Q3UHD7_MOUSE	216	tr|Q3UHD7|Q3UHD7_MOUSE;sp|Q61137-2|ASTN1_MOUSE;sp|Q61137|ASTN1_MOUSE;tr|A0A0A6YWE6|A0A0A6YWE6_MOUSE;tr|Q3TPU9|Q3TPU9_MOUSE;tr|A0A0A6YXJ4|A0A0A6YXJ4_MOUSE	216;216;216;216;216;216	tr|Q3UHD7|Q3UHD7_MOUSE	IHYIPSVLIGGHGRESLRNARVQGHNSSGTL	216	tr|Q3UHD7|Q3UHD7_MOUSE Uncharacterized protein OS=Mus musculus GN=Astn1 PE=2 SV=1;sp|Q61137-2|ASTN1_MOUSE Isoform 2 of Astrotactin-1 OS=Mus musculus GN=Astn1;sp|Q61137|ASTN1_MOUSE Astrotactin-1 OS=Mus musculus GN=Astn1 PE=1 SV=4;tr|A0A0A6YWE6|A0A0A6YWE6_MO	UID25347	1;2	1600
13594000	6937800	9626100	12032000	5943700	8771700	S	1.12751	0.0343692	No	sp|A2RSJ4|UH1BL_MOUSE	961	sp|A2RSJ4|UH1BL_MOUSE	961	sp|A2RSJ4|UH1BL_MOUSE	LLFKSASDTNLQKGTSFLDYLSDKHLGKISE	961	sp|A2RSJ4|UH1BL_MOUSE UHRF1-binding protein 1-like OS=Mus musculus GN=Uhrf1bp1l PE=1 SV=2	UID342	1	230
203770000	166220000	164290000	179020000	131760000	146660000	S	1.16798	0.0344031	No	sp|Q9QWY8-3|ASAP1_MOUSE	1033	sp|Q9QWY8-3|ASAP1_MOUSE;tr|E9QMJ1|E9QMJ1_MOUSE;tr|H3BL41|H3BL41_MOUSE;sp|Q9QWY8-4|ASAP1_MOUSE;tr|H3BJY2|H3BJY2_MOUSE;tr|E9QN63|E9QN63_MOUSE;sp|Q9QWY8|ASAP1_MOUSE;tr|H3BKD4|H3BKD4_MOUSE;tr|Q3UJA5|Q3UJA5_MOUSE;tr|H3BKE6|H3BKE6_MOUSE;tr|E9QMI7|E9QMI7_MOUSE;sp|Q9QWY8-2|ASAP1_MOUSE;tr|Q3TXY1|Q3TXY1_MOUSE	1033;1010;1022;1030;1042;1045;1045;973;985;985;988;988;31	sp|Q9QWY8-3|ASAP1_MOUSE	QPPSEVTQRSHTGDLSPNVQSRDAIQKQASE	1033	sp|Q9QWY8-3|ASAP1_MOUSE Isoform 3 of Arf-GAP with SH3 domain, ANK repeat and PH domain-containing protein 1 OS=Mus musculus GN=Asap1;tr|E9QMJ1|E9QMJ1_MOUSE Arf-GAP with SH3 domain, ANK repeat and PH domain-containing protein 1 OS=Mus musculus GN=Asap1 PE=1	UID12076	1	3617
13839000	13003000	12306000	15768000	15788000	16114000	S	0.821229	0.0346674	No	tr|A0A286YDL2|A0A286YDL2_MOUSE	745	tr|A0A286YDL2|A0A286YDL2_MOUSE;tr|B0EVI6|B0EVI6_MOUSE	745;380	tr|A0A286YDL2|A0A286YDL2_MOUSE	VSRTFAFSRGDSLAGSPVNRSPSRCSGLNRS	745	tr|A0A286YDL2|A0A286YDL2_MOUSE Metal transporter CNNM1 OS=Mus musculus GN=Cnnm1 PE=1 SV=1;tr|B0EVI6|B0EVI6_MOUSE Ancient conserved domain protein 1 OS=Mus musculus GN=Cnnm1 PE=2 SV=1	UID13757	1;2	3987
14173000	14041000	14268000	15691000	16979000	17189000	S	0.852043	0.0347186	No	sp|Q91XM9-8|DLG2_MOUSE	323	sp|Q91XM9-8|DLG2_MOUSE;sp|Q91XM9|DLG2_MOUSE;sp|Q91XM9-2|DLG2_MOUSE;sp|Q91XM9-7|DLG2_MOUSE;sp|Q91XM9-3|DLG2_MOUSE;sp|Q91XM9-6|DLG2_MOUSE;sp|Q91XM9-4|DLG2_MOUSE;tr|D3YUZ8|D3YUZ8_MOUSE;sp|Q91XM9-5|DLG2_MOUSE;tr|E9Q2L2|E9Q2L2_MOUSE	323;323;330;447;262;281;358;278;358;323	sp|Q91XM9-8|DLG2_MOUSE;tr|E9Q2L2|E9Q2L2_MOUSE	GNNGTLEYKTSLPPISPGRYSPIPKHMLGED	323;323	sp|Q91XM9-8|DLG2_MOUSE Isoform 8 of Disks large homolog 2 OS=Mus musculus GN=Dlg2;sp|Q91XM9|DLG2_MOUSE Disks large homolog 2 OS=Mus musculus GN=Dlg2 PE=1 SV=2;sp|Q91XM9-2|DLG2_MOUSE Isoform 2 of Disks large homolog 2 OS=Mus musculus GN=Dlg2;sp|Q91XM9-7|DLG	UID10354	1	2986;4213
333860000	354450000	316030000	309830000	317230000	267840000	S	1.12229	0.0347546	No	sp|Q9WV92|E41L3_MOUSE	451	sp|Q9WV92|E41L3_MOUSE;sp|Q9WV92-4|E41L3_MOUSE;sp|Q9WV92-3|E41L3_MOUSE;sp|Q9WV92-2|E41L3_MOUSE;tr|B6ZHD1|B6ZHD1_MOUSE;tr|A7YY80|A7YY80_MOUSE;sp|Q9WV92-6|E41L3_MOUSE;sp|Q9WV92-5|E41L3_MOUSE;tr|D0VYV7|D0VYV7_MOUSE;tr|V6BQR3|V6BQR3_MOUSE;tr|A0A286YD84|A0A286YD84_MOUSE;tr|Q8BGK4|Q8BGK4_MOUSE	451;451;451;451;451;451;451;451;451;149;155;451	sp|Q9WV92|E41L3_MOUSE	PYFERSSSKRYTMSRSLDGASVSENHEIYMK	451	sp|Q9WV92|E41L3_MOUSE Band 4.1-like protein 3 OS=Mus musculus GN=Epb41l3 PE=1 SV=1;sp|Q9WV92-4|E41L3_MOUSE Isoform 4 of Band 4.1-like protein 3 OS=Mus musculus GN=Epb41l3;sp|Q9WV92-3|E41L3_MOUSE Isoform 3 of Band 4.1-like protein 3 OS=Mus musculus GN=Epb41	UID12829	1;2	3767
0	77495000	0	103930000	130570000	74092000	Y	0.251124	0.0347812	Right-high	sp|Q07797|LG3BP_MOUSE	394	sp|Q07797|LG3BP_MOUSE	394	sp|Q07797|LG3BP_MOUSE	QALEFHTVPVEVLAKYKGLNLTEDTYKPRLY	394	sp|Q07797|LG3BP_MOUSE Galectin-3-binding protein OS=Mus musculus GN=Lgals3bp PE=1 SV=1	UID59818		1204
43315000	51261000	54336000	68012000	101070000	93898000	S	0.566248	0.0348489	Right-high	tr|B2RRB5|B2RRB5_MOUSE	633	tr|B2RRB5|B2RRB5_MOUSE;sp|O88705|HCN3_MOUSE	633;633	tr|B2RRB5|B2RRB5_MOUSE	NVAIALTHQRGPLPLSPDSPATLLARSARRS	633	tr|B2RRB5|B2RRB5_MOUSE Hcn3 protein OS=Mus musculus GN=Hcn3 PE=1 SV=1;sp|O88705|HCN3_MOUSE Potassium/sodium hyperpolarization-activated cyclic nucleotide-gated channel 3 OS=Mus musculus GN=Hcn3 PE=1 SV=1	UID1346	1	520
254230000	345790000	259470000	324030000	388800000	298260000	S	0.850063	0.0349955	No	sp|P97798-2|NEO1_MOUSE	1189	sp|P97798-2|NEO1_MOUSE;sp|P97798-3|NEO1_MOUSE;sp|P97798-4|NEO1_MOUSE;sp|P97798|NEO1_MOUSE;sp|P97798-5|NEO1_MOUSE;tr|Q7TQG5|Q7TQG5_MOUSE;tr|E9QK04|E9QK04_MOUSE	1189;1193;1198;1209;1209;1182;1209	sp|P97798-2|NEO1_MOUSE;tr|Q7TQG5|Q7TQG5_MOUSE	LWIHHERLELKPIDKSPDPNPVMTDTPIPRN	1189;1182	sp|P97798-2|NEO1_MOUSE Isoform 2 of Neogenin OS=Mus musculus GN=Neo1;sp|P97798-3|NEO1_MOUSE Isoform 3 of Neogenin OS=Mus musculus GN=Neo1;sp|P97798-4|NEO1_MOUSE Isoform 4 of Neogenin OS=Mus musculus GN=Neo1;sp|P97798|NEO1_MOUSE Neogenin OS=Mus musculus GN=	UID3436	1	1139;4260
39678000	34019000	36585000	48623000	47121000	43385000	S	0.79266	0.0350751	Right-high	tr|D3Z5N5|D3Z5N5_MOUSE	23	sp|Q9Z1T6|FYV1_MOUSE;sp|Q9Z1T6-3|FYV1_MOUSE;tr|A0A087WS78|A0A087WS78_MOUSE;tr|A0A087WQI1|A0A087WQI1_MOUSE;tr|D3Z5N5|D3Z5N5_MOUSE;sp|Q9Z1T6-1|FYV1_MOUSE	23;23;23;23;23;23	sp|Q9Z1T6|FYV1_MOUSE;tr|D3Z5N5|D3Z5N5_MOUSE	SPTLDSANDLPRSPASPSHLTHFKPLTPDQD	23;23	sp|Q9Z1T6|FYV1_MOUSE 1-phosphatidylinositol 3-phosphate 5-kinase OS=Mus musculus GN=Pikfyve PE=1 SV=3;sp|Q9Z1T6-3|FYV1_MOUSE Isoform 3 of 1-phosphatidylinositol 3-phosphate 5-kinase OS=Mus musculus GN=Pikfyve;tr|A0A087WS78|A0A087WS78_MOUSE 1-phosphatidylin	UID33137	2	3819;4149
83389000	66038000	96459000	75807000	53942000	81110000	S	1.16612	0.0352465	No	sp|Q9QYR6|MAP1A_MOUSE	1762	sp|Q9QYR6|MAP1A_MOUSE;sp|Q9QYR6-2|MAP1A_MOUSE;tr|A2ARP8|A2ARP8_MOUSE	1762;1986;2000	sp|Q9QYR6|MAP1A_MOUSE	SPVGLPPEEEDKLTRSPFEIISPPASPPEMT	1762	sp|Q9QYR6|MAP1A_MOUSE Microtubule-associated protein 1A OS=Mus musculus GN=Map1a PE=1 SV=2;sp|Q9QYR6-2|MAP1A_MOUSE Isoform 2 of Microtubule-associated protein 1A OS=Mus musculus GN=Map1a;tr|A2ARP8|A2ARP8_MOUSE Microtubule-associated protein 1A OS=Mus muscu	UID52619	1;2;3	3664
83389000	66038000	96459000	75807000	53942000	81110000	S	1.16612	0.0352465	No	sp|Q9QYR6|MAP1A_MOUSE	1768	sp|Q9QYR6|MAP1A_MOUSE;sp|Q9QYR6-2|MAP1A_MOUSE;tr|A2ARP8|A2ARP8_MOUSE	1768;1992;2006	sp|Q9QYR6|MAP1A_MOUSE	PEEEDKLTRSPFEIISPPASPPEMTGQRVPS	1768	sp|Q9QYR6|MAP1A_MOUSE Microtubule-associated protein 1A OS=Mus musculus GN=Map1a PE=1 SV=2;sp|Q9QYR6-2|MAP1A_MOUSE Isoform 2 of Microtubule-associated protein 1A OS=Mus musculus GN=Map1a;tr|A2ARP8|A2ARP8_MOUSE Microtubule-associated protein 1A OS=Mus muscu	UID52620	1;2;3	3664
83389000	66038000	96459000	75807000	53942000	81110000	S	1.16612	0.0352465	No	sp|Q9QYR6|MAP1A_MOUSE	1772	sp|Q9QYR6|MAP1A_MOUSE;sp|Q9QYR6-2|MAP1A_MOUSE;tr|A2ARP8|A2ARP8_MOUSE	1772;1996;2010	sp|Q9QYR6|MAP1A_MOUSE	DKLTRSPFEIISPPASPPEMTGQRVPSAPGQ	1772	sp|Q9QYR6|MAP1A_MOUSE Microtubule-associated protein 1A OS=Mus musculus GN=Map1a PE=1 SV=2;sp|Q9QYR6-2|MAP1A_MOUSE Isoform 2 of Microtubule-associated protein 1A OS=Mus musculus GN=Map1a;tr|A2ARP8|A2ARP8_MOUSE Microtubule-associated protein 1A OS=Mus muscu	UID52621	1;2;3	3664
27031000	26548000	26429000	19132000	22594000	20567000	S	1.28438	0.0352516	Left-high	sp|Q8BGF7-3|PAN2_MOUSE	1161	sp|Q8BGF7-3|PAN2_MOUSE;sp|Q8BGF7-2|PAN2_MOUSE;sp|Q8BGF7|PAN2_MOUSE;tr|Q99JJ9|Q99JJ9_MOUSE;tr|Q80XN5|Q80XN5_MOUSE;sp|Q8BGF7-4|PAN2_MOUSE	1161;1179;1188;258;411;1154	sp|Q8BGF7-3|PAN2_MOUSE	GRKMDWKVPEPESQTSPKNAAVFSVLAL___	1161	sp|Q8BGF7-3|PAN2_MOUSE Isoform 3 of PAN2-PAN3 deadenylation complex catalytic subunit Pan2 OS=Mus musculus GN=Pan2;sp|Q8BGF7-2|PAN2_MOUSE Isoform 2 of PAN2-PAN3 deadenylation complex catalytic subunit Pan2 OS=Mus musculus GN=Pan2;sp|Q8BGF7|PAN2_MOUSE PAN2-	UID7817	1	2241
22934000	22987000	19863000	0	11688000	0	S	5.62834	0.0353101	Left-high	tr|Q8BJ53|Q8BJ53_MOUSE	416	tr|Q8BJ53|Q8BJ53_MOUSE;tr|Q812D4|Q812D4_MOUSE;tr|A0A0H2UH17|A0A0H2UH17_MOUSE;sp|Q80X50-2|UBP2L_MOUSE;tr|Q812D5|Q812D5_MOUSE;tr|A0A0G2JDV6|A0A0G2JDV6_MOUSE;sp|Q80X50-3|UBP2L_MOUSE;sp|Q80X50-4|UBP2L_MOUSE;sp|Q80X50|UBP2L_MOUSE;sp|Q80X50-5|UBP2L_MOUSE	416;416;416;447;416;416;416;436;436;441	tr|Q8BJ53|Q8BJ53_MOUSE	LVQYDLKSANDSTVHSPFTKRQAFTPSSTMM	416	tr|Q8BJ53|Q8BJ53_MOUSE Uncharacterized protein OS=Mus musculus GN=Ubap2l PE=2 SV=1;tr|Q812D4|Q812D4_MOUSE Lingerer protein-2b OS=Mus musculus GN=Ubap2l PE=2 SV=1;tr|A0A0H2UH17|A0A0H2UH17_MOUSE Ubiquitin associated protein 2-like, isoform CRA_b OS=Mus muscu	UID7444	1	2157
45444000	56698000	46593000	38135000	41846000	34682000	T	1.29715	0.0353818	Left-high	sp|Q3TDD9|PPR21_MOUSE	652	sp|Q3TDD9|PPR21_MOUSE;sp|Q3TDD9-2|PPR21_MOUSE	652;10	sp|Q3TDD9|PPR21_MOUSE	TEPVQSTSLVGMLTRTPDSEAPDVESREDLI	652	sp|Q3TDD9|PPR21_MOUSE Protein phosphatase 1 regulatory subunit 21 OS=Mus musculus GN=Ppp1r21 PE=1 SV=2;sp|Q3TDD9-2|PPR21_MOUSE Isoform 2 of Protein phosphatase 1 regulatory subunit 21 OS=Mus musculus GN=Ppp1r21	UID16615	1	1257
0	0	0	16383000	29742000	18313000	S	0	0.0356646	Right-high	sp|Q8C4X2|KC1G3_MOUSE	345	sp|Q8C4X2|KC1G3_MOUSE	345	sp|Q8C4X2|KC1G3_MOUSE	QLPTPVGAVQQDPALSSNREAHQHRDKIQQS	345	sp|Q8C4X2|KC1G3_MOUSE Casein kinase I isoform gamma-3 OS=Mus musculus GN=Csnk1g3 PE=1 SV=2	UID8765	1	2513
278570000	353250000	380860000	322560000	442690000	450280000	T	0.833118	0.0358094	No	sp|P20357|MTAP2_MOUSE	1609	sp|P20357|MTAP2_MOUSE;tr|Q80X35|Q80X35_MOUSE;tr|Q80ZL4|Q80ZL4_MOUSE;tr|B2KGT5|B2KGT5_MOUSE;tr|G3UZJ2|G3UZJ2_MOUSE	1609;247;248;248;121	sp|P20357|MTAP2_MOUSE	TSTPTTPGSTAITPGTPPSYSSRTPGTPGTP	1609	sp|P20357|MTAP2_MOUSE Microtubule-associated protein 2 OS=Mus musculus GN=Map2 PE=1 SV=2;tr|Q80X35|Q80X35_MOUSE Microtubule-associated protein OS=Mus musculus GN=Map2 PE=1 SV=1;tr|Q80ZL4|Q80ZL4_MOUSE Microtubule-associated protein OS=Mus musculus GN=Map2 P	UID16155	1;2;3	693
0	0	0	37286000	19163000	25396000	T	0	0.035934	Right-high	sp|Q9EQF6|DPYL5_MOUSE	516	sp|Q9EQF6|DPYL5_MOUSE	516	sp|Q9EQF6|DPYL5_MOUSE	HPGKKEMGTPLADTPTRPVTRHGGMRDLHES	516	sp|Q9EQF6|DPYL5_MOUSE Dihydropyrimidinase-related protein 5 OS=Mus musculus GN=Dpysl5 PE=1 SV=1	UID58617	2;3	3470
0	0	18790000	22908000	29877000	33464000	S	0.217858	0.0361243	Right-high	tr|A0A1D5RM58|A0A1D5RM58_MOUSE	96	tr|A0A1D5RM58|A0A1D5RM58_MOUSE;tr|A0A1I7Q4G8|A0A1I7Q4G8_MOUSE;sp|Q8CHY6|P66A_MOUSE;tr|E9QMN5|E9QMN5_MOUSE	96;96;96;96	tr|A0A1D5RM58|A0A1D5RM58_MOUSE	MRTSHSDMKSEKRPPSPDVIVLSDSEQPSSP	96	tr|A0A1D5RM58|A0A1D5RM58_MOUSE Transcriptional repressor p66 alpha (Fragment) OS=Mus musculus GN=Gatad2a PE=1 SV=1;tr|A0A1I7Q4G8|A0A1I7Q4G8_MOUSE Transcriptional repressor p66 alpha OS=Mus musculus GN=Gatad2a PE=1 SV=1;sp|Q8CHY6|P66A_MOUSE Transcriptional	UID49554	3	2638
53598000	45794000	50200000	60073000	50938000	53351000	T	0.910137	0.0363997	No	tr|Q5DTP6|Q5DTP6_MOUSE	263	tr|Q5DTP6|Q5DTP6_MOUSE;tr|A0A0R3P9D0|A0A0R3P9D0_MOUSE;sp|Q7TPB0|PLPR3_MOUSE;tr|E9QAX3|E9QAX3_MOUSE;sp|Q7TPB0-2|PLPR3_MOUSE	263;374;374;374;374	tr|Q5DTP6|Q5DTP6_MOUSE	PRSPMGKEGMVTFSNTLPRVSTPSLDDPARR	263	tr|Q5DTP6|Q5DTP6_MOUSE MKIAA4076 protein (Fragment) OS=Mus musculus GN=Plppr3 PE=2 SV=1;tr|A0A0R3P9D0|A0A0R3P9D0_MOUSE Phospholipid phosphatase-related protein type 3 OS=Mus musculus GN=Plppr3 PE=1 SV=1;sp|Q7TPB0|PLPR3_MOUSE Phospholipid phosphatase-relate	UID17295	1	2031
20239000	28007000	13933000	0	0	0	S	#DIV/0!	0.0364665	Left-high	sp|Q5QNQ6|OSBP2_MOUSE	121	sp|Q5QNQ6|OSBP2_MOUSE	121	sp|Q5QNQ6|OSBP2_MOUSE	PGSENGTRSVSIIKASPELAMPSPLQSTVGS	121	sp|Q5QNQ6|OSBP2_MOUSE Oxysterol-binding protein 2 OS=Mus musculus GN=Osbp2 PE=1 SV=1	UID4787	1	1497
53043000	39318000	42640000	36739000	27809000	19590000	T	1.60452	0.0368411	Left-high	sp|Q6PCP5-2|MFF_MOUSE	112	sp|Q6PCP5-2|MFF_MOUSE;tr|F7B1A4|F7B1A4_MOUSE	112;89	sp|Q6PCP5-2|MFF_MOUSE	SERPLDFLDLERPLPTPQSEEQSRAVGRLKR	112	sp|Q6PCP5-2|MFF_MOUSE Isoform 2 of Mitochondrial fission factor OS=Mus musculus GN=Mff;tr|F7B1A4|F7B1A4_MOUSE Mitochondrial fission factor (Fragment) OS=Mus musculus GN=Mff PE=1 SV=1	UID17175	1	1898
197210000	188260000	204880000	168980000	150190000	149020000	S	1.26092	0.0372381	Left-high	sp|Q9QYC0|ADDA_MOUSE	586	sp|Q9QYC0|ADDA_MOUSE;tr|Q8K232|Q8K232_MOUSE;tr|F8WHZ9|F8WHZ9_MOUSE;sp|Q9QYC0-2|ADDA_MOUSE;tr|F8WGR0|F8WGR0_MOUSE;tr|F6RDR0|F6RDR0_MOUSE;tr|E9Q1K3|E9Q1K3_MOUSE	586;586;617;586;617;114;615	sp|Q9QYC0|ADDA_MOUSE;sp|Q9QYC0-2|ADDA_MOUSE;tr|E9Q1K3|E9Q1K3_MOUSE	ELEEYRREVERKQKGSEENLDETREQKEKSP	586;586;615	sp|Q9QYC0|ADDA_MOUSE Alpha-adducin OS=Mus musculus GN=Add1 PE=1 SV=2;tr|Q8K232|Q8K232_MOUSE Adducin 1 (Alpha) OS=Mus musculus GN=Add1 PE=2 SV=1;tr|F8WHZ9|F8WHZ9_MOUSE Alpha-adducin OS=Mus musculus GN=Add1 PE=1 SV=1;sp|Q9QYC0-2|ADDA_MOUSE Isoform 2 of Alpha	UID12226	1	3650;3651;4204
63677000	87172000	79439000	80550000	95930000	90399000	S	0.862893	0.0372679	No	tr|A0A087WRU0|A0A087WRU0_MOUSE	1269	tr|A0A087WRU0|A0A087WRU0_MOUSE;tr|A0A087WQ94|A0A087WQ94_MOUSE;tr|A0A087WQM0|A0A087WQM0_MOUSE;tr|A0A087WQS0|A0A087WQS0_MOUSE;tr|A0A1D5RM59|A0A1D5RM59_MOUSE;tr|E9Q0S6|E9Q0S6_MOUSE;tr|Q7TSV1|Q7TSV1_MOUSE;tr|Q9DBT6|Q9DBT6_MOUSE;tr|Q3U0Q9|Q3U0Q9_MOUSE	1269;1282;1386;1430;1443;1451;372;187;312	tr|A0A087WRU0|A0A087WRU0_MOUSE;tr|Q3U0Q9|Q3U0Q9_MOUSE	NLASSLHSNAVISPGSPSLGRHLGGSGSVVP	1269;312	tr|A0A087WRU0|A0A087WRU0_MOUSE Tensin 1 (Fragment) OS=Mus musculus GN=Tns1 PE=1 SV=1;tr|A0A087WQ94|A0A087WQ94_MOUSE Tensin 1 (Fragment) OS=Mus musculus GN=Tns1 PE=1 SV=1;tr|A0A087WQM0|A0A087WQM0_MOUSE Tensin 1 OS=Mus musculus GN=Tns1 PE=1 SV=1;tr|A0A087WQS	UID13180	1	3859;4418
0	0	0	64988000	112270000	63405000	S	0	0.037691	Right-high	sp|E9PV86|MCTP1_MOUSE	941	sp|E9PV86|MCTP1_MOUSE;tr|Q8C8C0|Q8C8C0_MOUSE;tr|E9PW38|E9PW38_MOUSE	941;684;684	sp|E9PV86|MCTP1_MOUSE	VQVVQYQELKPDHSHSPYKRKKNNLG_____	941	sp|E9PV86|MCTP1_MOUSE Multiple C2 and transmembrane domain-containing protein 1 OS=Mus musculus GN=Mctp1 PE=1 SV=1;tr|Q8C8C0|Q8C8C0_MOUSE Uncharacterized protein OS=Mus musculus GN=Mctp1 PE=2 SV=1;tr|E9PW38|E9PW38_MOUSE Multiple C2 and transmembrane domain	UID550	1	286
0	41635000	9884400	13393000	57577000	35263000	S	0.484966	0.0377072	Right-high	sp|P20357|MTAP2_MOUSE	1785	sp|P20357|MTAP2_MOUSE;tr|Q80X35|Q80X35_MOUSE;tr|Q80ZL4|Q80ZL4_MOUSE;tr|B2KGT5|B2KGT5_MOUSE	1785;423;424;424	sp|P20357|MTAP2_MOUSE	KARVDHGAEIITQSPSRSSVASPRRLSNVSS	1785	sp|P20357|MTAP2_MOUSE Microtubule-associated protein 2 OS=Mus musculus GN=Map2 PE=1 SV=2;tr|Q80X35|Q80X35_MOUSE Microtubule-associated protein OS=Mus musculus GN=Map2 PE=1 SV=1;tr|Q80ZL4|Q80ZL4_MOUSE Microtubule-associated protein OS=Mus musculus GN=Map2 P	UID42368	1;2;3;4	693
0	22231000	0	35696000	43706000	19449000	S	0.224894	0.0377994	Right-high	sp|P04370|MBP_MOUSE	114	sp|P04370|MBP_MOUSE;tr|Q5D096|Q5D096_MOUSE;sp|P04370-2|MBP_MOUSE;tr|F6TYB7|F6TYB7_MOUSE	114;114;114;18	sp|P04370|MBP_MOUSE;tr|F6TYB7|F6TYB7_MOUSE	APGREDNTFKDRPSESDELQTIQEDPTAASG	114;18	sp|P04370|MBP_MOUSE Myelin basic protein OS=Mus musculus GN=Mbp PE=1 SV=2;tr|Q5D096|Q5D096_MOUSE Myelin basic protein OS=Mus musculus GN=Mbp PE=2 SV=1;sp|P04370-2|MBP_MOUSE Isoform 2 of Myelin basic protein OS=Mus musculus GN=Mbp;tr|F6TYB7|F6TYB7_MOUSE Mye	UID1588	1	551;4285
1466100000	1440500000	1434800000	1265200000	1335000000	1308500000	S	1.1107	0.0380364	No	tr|A0A2C9F2C1|A0A2C9F2C1_MOUSE	151	tr|A0A2C9F2C1|A0A2C9F2C1_MOUSE;sp|Q9R0N7-4|SYT7_MOUSE;tr|A0A286YCU4|A0A286YCU4_MOUSE	151;107;107	tr|A0A2C9F2C1|A0A2C9F2C1_MOUSE	GEPKCQRPRTLMRQQSLQQPLSQNQQGRQPS	151	tr|A0A2C9F2C1|A0A2C9F2C1_MOUSE Synaptotagmin-7 OS=Mus musculus GN=Syt7 PE=4 SV=1;sp|Q9R0N7-4|SYT7_MOUSE Isoform 4 of Synaptotagmin-7 OS=Mus musculus GN=Syt7;tr|A0A286YCU4|A0A286YCU4_MOUSE Synaptotagmin-7 OS=Mus musculus GN=Syt7 PE=1 SV=1	UID13769	1	3992
55554000	72573000	61611000	61848000	79937000	65111000	S	0.917069	0.0382486	No	sp|Q9D7X8|GGCT_MOUSE	173	sp|Q9D7X8|GGCT_MOUSE	173	sp|Q9D7X8|GGCT_MOUSE	EKLKAIEPNEYKGKISDEMEDIIKKGESKLS	173	sp|Q9D7X8|GGCT_MOUSE Gamma-glutamylcyclotransferase OS=Mus musculus GN=Ggct PE=1 SV=1	UID11268	1	3378
50332000	110390000	72657000	105550000	168930000	101030000	S	0.621499	0.0383145	Right-high	sp|P19246|NFH_MOUSE	589	sp|P19246|NFH_MOUSE;tr|Q80TQ3|Q80TQ3_MOUSE	589;599	sp|P19246|NFH_MOUSE	EAKSPAEPKSPATVKSPGEAKSPSEAKSPAE	589	sp|P19246|NFH_MOUSE Neurofilament heavy polypeptide OS=Mus musculus GN=Nefh PE=1 SV=3;tr|Q80TQ3|Q80TQ3_MOUSE MKIAA0845 protein (Fragment) OS=Mus musculus GN=Nefh PE=2 SV=1	UID2069	1;2;3	685
0	19126000	0	23125000	30585000	15908000	T	0.274728	0.038451	Right-high	tr|B2RRE0|B2RRE0_MOUSE	594	tr|B2RRE0|B2RRE0_MOUSE;sp|Q9WTQ5|AKA12_MOUSE;sp|Q9WTQ5-2|AKA12_MOUSE;tr|Q6IR43|Q6IR43_MOUSE	594;594;489;594	tr|B2RRE0|B2RRE0_MOUSE	EEGATSDGEKKREGITPWASFKKMVTPKKRV	594	tr|B2RRE0|B2RRE0_MOUSE A kinase (PRKA) anchor protein (Gravin) 12 OS=Mus musculus GN=Akap12 PE=2 SV=1;sp|Q9WTQ5|AKA12_MOUSE A-kinase anchor protein 12 OS=Mus musculus GN=Akap12 PE=1 SV=1;sp|Q9WTQ5-2|AKA12_MOUSE Isoform 2 of A-kinase anchor protein 12 OS=Mu	UID18631	1	3730
28344000	29458000	35860000	38328000	41053000	41360000	T	0.775727	0.038471	Right-high	tr|J3QJV7|J3QJV7_MOUSE	396	tr|J3QJV7|J3QJV7_MOUSE;sp|O35551-2|RABE1_MOUSE;sp|O35551-3|RABE1_MOUSE;sp|O35551-5|RABE1_MOUSE;sp|O35551|RABE1_MOUSE;sp|O35551-6|RABE1_MOUSE	396;437;440;480;480;480	tr|J3QJV7|J3QJV7_MOUSE	GFMLTKDQERAIKAMTPEQEETASLLSSVTQ	396	tr|J3QJV7|J3QJV7_MOUSE Rab GTPase-binding effector protein 1 OS=Mus musculus GN=Rabep1 PE=1 SV=1;sp|O35551-2|RABE1_MOUSE Isoform 2 of Rab GTPase-binding effector protein 1 OS=Mus musculus GN=Rabep1;sp|O35551-3|RABE1_MOUSE Isoform 3 of Rab GTPase-binding ef	UID15844	1	399
189250000	185120000	124770000	150850000	147120000	105830000	S	1.23611	0.0384818	No	tr|Q9WUT8|Q9WUT8_MOUSE	576	tr|Q9WUT8|Q9WUT8_MOUSE;tr|A0A0J9YVD2|A0A0J9YVD2_MOUSE;sp|B9EKR1|PRPTZ_MOUSE;tr|Q810U6|Q810U6_MOUSE;tr|B2RXS8|B2RXS8_MOUSE	576;576;576;576;576	tr|Q9WUT8|Q9WUT8_MOUSE	NTVPITEYKEVSADVSEEENFLTDFKLDTGA	576	tr|Q9WUT8|Q9WUT8_MOUSE DSD-1-proteoglycan OS=Mus musculus GN=Ptprz1 PE=2 SV=1;tr|A0A0J9YVD2|A0A0J9YVD2_MOUSE Receptor-type tyrosine-protein phosphatase zeta OS=Mus musculus GN=Ptprz1 PE=1 SV=1;sp|B9EKR1|PRPTZ_MOUSE Receptor-type tyrosine-protein phosphatas	UID496	1	272
10266000	12246000	11436000	13917000	15459000	13171000	S	0.797894	0.0385436	Right-high	tr|D3Z589|D3Z589_MOUSE	33	tr|D3Z589|D3Z589_MOUSE;sp|Q3UH68|LIMC1_MOUSE;sp|Q3UH68-2|LIMC1_MOUSE;tr|D3YU22|D3YU22_MOUSE;sp|Q3UH68-3|LIMC1_MOUSE;tr|D3YV55|D3YV55_MOUSE;tr|F6X3N8|F6X3N8_MOUSE	33;192;36;192;236;36;45	tr|D3Z589|D3Z589_MOUSE	SGYIDCWDSERSDSLSPPRHGRDDSFDSLDS	33	tr|D3Z589|D3Z589_MOUSE LIM and calponin homology domains-containing protein 1 OS=Mus musculus GN=Limch1 PE=1 SV=2;sp|Q3UH68|LIMC1_MOUSE LIM and calponin homology domains-containing protein 1 OS=Mus musculus GN=Limch1 PE=1 SV=2;sp|Q3UH68-2|LIMC1_MOUSE Isofo	UID4074	1	1335
27716000	36908000	0	47644000	52512000	30679000	S	0.493935	0.0388477	Right-high	tr|Q3UY11|Q3UY11_MOUSE	112	tr|Q3UY11|Q3UY11_MOUSE;tr|Q3TD71|Q3TD71_MOUSE;sp|Q8K021|SCAM1_MOUSE;tr|D3YTP4|D3YTP4_MOUSE;tr|Q9D577|Q9D577_MOUSE;tr|Q3TSA8|Q3TSA8_MOUSE	112;112;112;60;60;60	tr|Q3UY11|Q3UY11_MOUSE;tr|D3YTP4|D3YTP4_MOUSE	KAAELDRREREMQNLSQHGRKNNWPPLPSNF	112;60	tr|Q3UY11|Q3UY11_MOUSE Secretory carrier-associated membrane protein OS=Mus musculus GN=Scamp1 PE=2 SV=1;tr|Q3TD71|Q3TD71_MOUSE Secretory carrier-associated membrane protein OS=Mus musculus GN=Scamp1 PE=1 SV=1;sp|Q8K021|SCAM1_MOUSE Secretory carrier-associ	UID9472	1	2677;4114
0	0	10910000	80941000	49960000	53488000	S	0.0591684	0.0389086	Right-high	sp|Q8BQP9|R7BP_MOUSE	38	sp|Q8BQP9|R7BP_MOUSE	38	sp|Q8BQP9|R7BP_MOUSE	ISKPPLQSGDWERRGSGSESAHKTQRALDDC	38	sp|Q8BQP9|R7BP_MOUSE Regulator of G-protein signaling 7-binding protein OS=Mus musculus GN=Rgs7bp PE=1 SV=1	UID8198	1;2	2359
399150000	305790000	286490000	332540000	273350000	239550000	S	1.17268	0.038995	No	sp|Q6PCP5|MFF_MOUSE	146	sp|Q6PCP5|MFF_MOUSE;tr|F7BC60|F7BC60_MOUSE	146;12	sp|Q6PCP5|MFF_MOUSE	SENAVRQNGQLVRNDSIVTPSPPQARVCPPH	146	sp|Q6PCP5|MFF_MOUSE Mitochondrial fission factor OS=Mus musculus GN=Mff PE=1 SV=1;tr|F7BC60|F7BC60_MOUSE Mitochondrial fission factor (Fragment) OS=Mus musculus GN=Mff PE=1 SV=1	UID6343	1;2	1897
5103100	6133900	9723200	0	0	6842300	S	3.06333	0.0391713	Left-high	tr|Q3TY66|Q3TY66_MOUSE	233	tr|Q3TY66|Q3TY66_MOUSE;sp|P16014|SCG1_MOUSE;tr|Q3UZP2|Q3UZP2_MOUSE;tr|Q3UZU8|Q3UZU8_MOUSE;tr|Q8BP91|Q8BP91_MOUSE	233;233;233;232;233	tr|Q3TY66|Q3TY66_MOUSE;tr|Q8BP91|Q8BP91_MOUSE	AHSMELEEKTHSREQSSQESGEETRRQEKPQ	233;233	tr|Q3TY66|Q3TY66_MOUSE Chromogranin B OS=Mus musculus GN=Chgb PE=1 SV=1;sp|P16014|SCG1_MOUSE Secretogranin-1 OS=Mus musculus GN=Chgb PE=1 SV=2;tr|Q3UZP2|Q3UZP2_MOUSE Uncharacterized protein OS=Mus musculus GN=Chgb PE=2 SV=1;tr|Q3UZU8|Q3UZU8_MOUSE Uncharact	UID1916	1;3;4	651;4529
59028000	74711000	54744000	105450000	97885000	85439000	S	0.652701	0.0395036	Right-high	tr|F6VXK7|F6VXK7_MOUSE	1577	tr|F6VXK7|F6VXK7_MOUSE;sp|Q9QZZ4-3|MYO15_MOUSE;sp|Q9QZZ4-2|MYO15_MOUSE;sp|Q9QZZ4|MYO15_MOUSE	1577;1558;2745;2763	tr|F6VXK7|F6VXK7_MOUSE	DSWEIYFSRLFPAMGSVGTGVQILAVSHTGI	1577	tr|F6VXK7|F6VXK7_MOUSE Myosin XV (Fragment) OS=Mus musculus GN=Myo15 PE=3 SV=1;sp|Q9QZZ4-3|MYO15_MOUSE Isoform 3 of Unconventional myosin-XV OS=Mus musculus GN=Myo15a;sp|Q9QZZ4-2|MYO15_MOUSE Isoform 2 of Unconventional myosin-XV OS=Mus musculus GN=Myo15a;s	UID52818	3	3688
59028000	74711000	54744000	105450000	97885000	85439000	T	0.652701	0.0395036	Right-high	tr|F6VXK7|F6VXK7_MOUSE	1580	tr|F6VXK7|F6VXK7_MOUSE;sp|Q9QZZ4-3|MYO15_MOUSE;sp|Q9QZZ4-2|MYO15_MOUSE;sp|Q9QZZ4|MYO15_MOUSE	1580;1561;2748;2766	tr|F6VXK7|F6VXK7_MOUSE	EIYFSRLFPAMGSVGTGVQILAVSHTGIKLL	1580	tr|F6VXK7|F6VXK7_MOUSE Myosin XV (Fragment) OS=Mus musculus GN=Myo15 PE=3 SV=1;sp|Q9QZZ4-3|MYO15_MOUSE Isoform 3 of Unconventional myosin-XV OS=Mus musculus GN=Myo15a;sp|Q9QZZ4-2|MYO15_MOUSE Isoform 2 of Unconventional myosin-XV OS=Mus musculus GN=Myo15a;s	UID58878	3	3688
59028000	74711000	54744000	105450000	97885000	85439000	T	0.652701	0.0395036	Right-high	tr|F6VXK7|F6VXK7_MOUSE	1590	tr|F6VXK7|F6VXK7_MOUSE;sp|Q9QZZ4-3|MYO15_MOUSE;sp|Q9QZZ4-2|MYO15_MOUSE;sp|Q9QZZ4|MYO15_MOUSE	1590;1571;2758;2776	tr|F6VXK7|F6VXK7_MOUSE	MGSVGTGVQILAVSHTGIKLLQMVKGSKEAS	1590	tr|F6VXK7|F6VXK7_MOUSE Myosin XV (Fragment) OS=Mus musculus GN=Myo15 PE=3 SV=1;sp|Q9QZZ4-3|MYO15_MOUSE Isoform 3 of Unconventional myosin-XV OS=Mus musculus GN=Myo15a;sp|Q9QZZ4-2|MYO15_MOUSE Isoform 2 of Unconventional myosin-XV OS=Mus musculus GN=Myo15a;s	UID58879	3	3688
39972000	31681000	37749000	35318000	29327000	34741000	S	1.10078	0.0395271	No	tr|B1AQX9|B1AQX9_MOUSE	1046	sp|Q9QWI6|SRCN1_MOUSE;sp|Q9QWI6-2|SRCN1_MOUSE;sp|Q9QWI6-3|SRCN1_MOUSE;tr|B1AQX6|B1AQX6_MOUSE;tr|B1AQX7|B1AQX7_MOUSE;tr|B1AQX9|B1AQX9_MOUSE	1079;1045;1079;1047;1047;1046	sp|Q9QWI6|SRCN1_MOUSE;tr|B1AQX6|B1AQX6_MOUSE;tr|B1AQX9|B1AQX9_MOUSE	TEKPSKSPPPPPPRRSFPSSHGLTTTRTGEV	1079;1047;1046	sp|Q9QWI6|SRCN1_MOUSE SRC kinase signaling inhibitor 1 OS=Mus musculus GN=Srcin1 PE=1 SV=2;sp|Q9QWI6-2|SRCN1_MOUSE Isoform 2 of SRC kinase signaling inhibitor 1 OS=Mus musculus GN=Srcin1;sp|Q9QWI6-3|SRCN1_MOUSE Isoform 3 of SRC kinase signaling inhibitor 1	UID12055	1	3616;4061;4062
0	12831000	0	13875000	19857000	8937100	S	0.300709	0.039605	Right-high	tr|F7CJY7|F7CJY7_MOUSE	72	tr|F7CJY7|F7CJY7_MOUSE;sp|Q8BVI5|STX16_MOUSE;tr|F6X4N5|F6X4N5_MOUSE;tr|B7ZCB9|B7ZCB9_MOUSE;tr|B7ZCB8|B7ZCB8_MOUSE;tr|Q8C0W8|Q8C0W8_MOUSE;tr|Q0VGN4|Q0VGN4_MOUSE	72;74;75;21;21;21;56	tr|F7CJY7|F7CJY7_MOUSE;tr|Q0VGN4|Q0VGN4_MOUSE	GISLDPEAAIGVTKRSPPKWVDGVDEIQYDV	72;56	tr|F7CJY7|F7CJY7_MOUSE Syntaxin-16 (Fragment) OS=Mus musculus GN=Stx16 PE=1 SV=1;sp|Q8BVI5|STX16_MOUSE Syntaxin-16 OS=Mus musculus GN=Stx16 PE=1 SV=3;tr|F6X4N5|F6X4N5_MOUSE Syntaxin-16 OS=Mus musculus GN=Stx16 PE=1 SV=1;tr|B7ZCB9|B7ZCB9_MOUSE Syntaxin-16 (	UID8427	1	2400;4386
93685000	45169000	68603000	66872000	0	44421000	S	1.86406	0.039887	Left-high	tr|B9EHV0|B9EHV0_MOUSE	1303	tr|B9EHV0|B9EHV0_MOUSE;sp|Q80TE7|LRRC7_MOUSE;tr|A0A0G2JDT9|A0A0G2JDT9_MOUSE;tr|A0A0G2JFZ5|A0A0G2JFZ5_MOUSE;tr|E9Q6L9|E9Q6L9_MOUSE	1303;1338;1343;1379;1390	tr|B9EHV0|B9EHV0_MOUSE	LDRAGSHIQTLMGSQSLQHRSREQQPYEGNI	1303	tr|B9EHV0|B9EHV0_MOUSE Leucine-rich repeat-containing protein 7 OS=Mus musculus GN=Lrrc7 PE=1 SV=1;sp|Q80TE7|LRRC7_MOUSE Leucine-rich repeat-containing protein 7 OS=Mus musculus GN=Lrrc7 PE=1 SV=2;tr|A0A0G2JDT9|A0A0G2JDT9_MOUSE Leucine-rich repeat-containi	UID7041	1	2077
76105000	53377000	71103000	61131000	45830000	55249000	S	1.23658	0.0398991	No	tr|E9PYF4|E9PYF4_MOUSE	699	tr|E9PYF4|E9PYF4_MOUSE;tr|A0T1J8|A0T1J8_MOUSE;tr|E9PYI7|E9PYI7_MOUSE;tr|F6VG99|F6VG99_MOUSE;tr|Q6ZQ32|Q6ZQ32_MOUSE;tr|B7ZN52|B7ZN52_MOUSE;tr|F6TFN2|F6TFN2_MOUSE	699;699;466;577;638;132;189	tr|E9PYF4|E9PYF4_MOUSE	QKWQDDLAKWKNRRKSYTSDLQKKKEEREEI	699	tr|E9PYF4|E9PYF4_MOUSE LIM domain only 7 OS=Mus musculus GN=Lmo7 PE=1 SV=1;tr|A0T1J8|A0T1J8_MOUSE LIM domain only 7 OS=Mus musculus GN=Lmo7 PE=2 SV=1;tr|E9PYI7|E9PYI7_MOUSE LIM domain only 7 OS=Mus musculus GN=Lmo7 PE=1 SV=1;tr|F6VG99|F6VG99_MOUSE LIM doma	UID13784	1	3995
170130000	179260000	172180000	184020000	207390000	190950000	S	0.895614	0.0399801	No	tr|Q3YAB3|Q3YAB3_MOUSE	76	tr|Q3YAB3|Q3YAB3_MOUSE;sp|Q9JJ69|KCIP2_MOUSE;tr|F7BWB2|F7BWB2_MOUSE	76;76;63	tr|Q3YAB3|Q3YAB3_MOUSE	PASLRPHRPRPLDPDSVEDEFELSTVCHRPE	76	tr|Q3YAB3|Q3YAB3_MOUSE Kv channel-interacting protein 2 OS=Mus musculus GN=Kcnip2 PE=1 SV=1;sp|Q9JJ69|KCIP2_MOUSE Kv channel-interacting protein 2 OS=Mus musculus GN=Kcnip2 PE=1 SV=2;tr|F7BWB2|F7BWB2_MOUSE Kv channel-interacting protein 2 (Fragment) OS=Mus	UID15350	1	4463
14449000	20215000	20399000	23195000	25484000	25019000	S	0.747144	0.0399912	Right-high	sp|Q9QWY8-3|ASAP1_MOUSE	749	sp|Q9QWY8-3|ASAP1_MOUSE;tr|E9QMJ1|E9QMJ1_MOUSE;tr|H3BL41|H3BL41_MOUSE;sp|Q9QWY8-4|ASAP1_MOUSE;tr|H3BJY2|H3BJY2_MOUSE;tr|E9QN63|E9QN63_MOUSE;sp|Q9QWY8|ASAP1_MOUSE;tr|H3BKD4|H3BKD4_MOUSE;tr|Q3UJA5|Q3UJA5_MOUSE;tr|H3BKE6|H3BKE6_MOUSE;tr|E9QMI7|E9QMI7_MOUSE;sp|Q9QWY8-2|ASAP1_MOUSE	749;726;738;746;758;761;761;746;758;758;761;761	sp|Q9QWY8-3|ASAP1_MOUSE	ERSPRPQSFCHSSSISPQDKLALPGFSTPRD	749	sp|Q9QWY8-3|ASAP1_MOUSE Isoform 3 of Arf-GAP with SH3 domain, ANK repeat and PH domain-containing protein 1 OS=Mus musculus GN=Asap1;tr|E9QMJ1|E9QMJ1_MOUSE Arf-GAP with SH3 domain, ANK repeat and PH domain-containing protein 1 OS=Mus musculus GN=Asap1 PE=1	UID12069	1;2	3617
10774000	9674300	18152000	0	0	0	S	#DIV/0!	0.0402266	Left-high	tr|G1C1P2|G1C1P2_MOUSE	5	tr|G1C1P2|G1C1P2_MOUSE;tr|D3YTM5|D3YTM5_MOUSE;tr|D3Z068|D3Z068_MOUSE;tr|Q921L9|Q921L9_MOUSE;tr|Q3TY04|Q3TY04_MOUSE;sp|P12849|KAP1_MOUSE;tr|D3Z4A5|D3Z4A5_MOUSE;tr|D3Z406|D3Z406_MOUSE;tr|G1C1N8|G1C1N8_MOUSE;tr|D3Z7E4|D3Z7E4_MOUSE	5;5;5;5;5;5;5;5;5;5	tr|G1C1P2|G1C1P2_MOUSE	___________MASPSCFHSEDEDSLKGCEM	5	tr|G1C1P2|G1C1P2_MOUSE cAMP dependent regulatory type I beta subunit transcript 2 (Fragment) OS=Mus musculus GN=Prkar1b PE=2 SV=1;tr|D3YTM5|D3YTM5_MOUSE cAMP-dependent protein kinase type I-beta regulatory subunit (Fragment) OS=Mus musculus GN=Prkar1b PE=1	UID1766	1	623
7455000	3471500	5816600	0	0	0	S	#DIV/0!	0.0403225	Left-high	tr|Q3TSY9|Q3TSY9_MOUSE	355	tr|Q3TSY9|Q3TSY9_MOUSE;sp|Q8BGD9|IF4B_MOUSE;tr|Q3TDD8|Q3TDD8_MOUSE;tr|Q3UGC0|Q3UGC0_MOUSE;tr|Q3THB0|Q3THB0_MOUSE;tr|Q3TLQ9|Q3TLQ9_MOUSE;tr|Q922K6|Q922K6_MOUSE;tr|B2RWE8|B2RWE8_MOUSE	355;355;355;355;355;355;107;355	tr|Q3TSY9|Q3TSY9_MOUSE	SAPKEDDASASTSQSSRAASIFGGAKPVDTA	355	tr|Q3TSY9|Q3TSY9_MOUSE Uncharacterized protein OS=Mus musculus GN=Eif4b PE=2 SV=1;sp|Q8BGD9|IF4B_MOUSE Eukaryotic translation initiation factor 4B OS=Mus musculus GN=Eif4b PE=1 SV=1;tr|Q3TDD8|Q3TDD8_MOUSE Uncharacterized protein OS=Mus musculus GN=Eif4b PE	UID7806	1	2239
61539000	62993000	62530000	53352000	45580000	46327000	S	1.28778	0.0405517	Left-high	tr|A0A0G2JFQ2|A0A0G2JFQ2_MOUSE	479	tr|A0A0G2JFQ2|A0A0G2JFQ2_MOUSE;tr|B7ZBW1|B7ZBW1_MOUSE;sp|Q9Z351-13|KCNQ2_MOUSE;tr|B7ZBV9|B7ZBV9_MOUSE;sp|Q9Z351-12|KCNQ2_MOUSE;tr|B7ZBV7|B7ZBV7_MOUSE;sp|Q9Z351-4|KCNQ2_MOUSE;tr|B7ZBV6|B7ZBV6_MOUSE;sp|Q9Z351-2|KCNQ2_MOUSE;tr|B7ZBV4|B7ZBV4_MOUSE;sp|Q9Z351|KCNQ2_MOUSE;tr|B7ZBV5|B7ZBV5_MOUSE;sp|Q9Z351-5|KCNQ2_MOUSE;sp|Q9Z351-6|KCNQ2_MOUSE;tr|Q3UY10|Q3UY10_MOUSE;tr|B7ZBV3|B7ZBV3_MOUSE;tr|B7ZBV8|B7ZBV8…	479;489;489;507;507;479;479;479;479;479;479;479;479;479;363;363;467;467;186	tr|A0A0G2JFQ2|A0A0G2JFQ2_MOUSE;tr|Q3UY10|Q3UY10_MOUSE	TRQAFRIKGAASRQNSEEASLPGEDIVEDNK	479;363	tr|A0A0G2JFQ2|A0A0G2JFQ2_MOUSE Potassium voltage-gated channel subfamily KQT member 2 OS=Mus musculus GN=Kcnq2 PE=1 SV=1;tr|B7ZBW1|B7ZBW1_MOUSE Potassium voltage-gated channel subfamily KQT member 2 OS=Mus musculus GN=Kcnq2 PE=1 SV=1;sp|Q9Z351-13|KCNQ2_MOU	UID13094	1	3850;4097
311960000	343890000	0	475210000	678990000	341510000	Y	0.438487	0.0408425	Right-high	sp|P28661-2|SEPT4_MOUSE	96	sp|P28661-2|SEPT4_MOUSE;sp|P28661|SEPT4_MOUSE;sp|P28661-3|SEPT4_MOUSE;sp|P28661-6|SEPT4_MOUSE;tr|Q5ND18|Q5ND18_MOUSE;tr|Q5ND09|Q5ND09_MOUSE	96;115;115;96;108;105	sp|P28661-2|SEPT4_MOUSE	SPSSRPRSPWGKLDPYDSSEDDKEYVGFATL	96	sp|P28661-2|SEPT4_MOUSE Isoform 2 of Septin-4 OS=Mus musculus GN=Sept4;sp|P28661|SEPT4_MOUSE Septin-4 OS=Mus musculus GN=Sept4 PE=1 SV=1;sp|P28661-3|SEPT4_MOUSE Isoform 3 of Septin-4 OS=Mus musculus GN=Sept4;sp|P28661-6|SEPT4_MOUSE Isoform 6 of Septin-4 OS	UID39605	2	731
95786000	51752000	65186000	133420000	80095000	82720000	T	0.718092	0.0408795	Right-high	sp|B9EJ86|OSBL8_MOUSE	39	sp|B9EJ86|OSBL8_MOUSE	39	sp|B9EJ86|OSBL8_MOUSE	GPSTVVANSDEPQHLTPGKMSQRQGRDANPT	39	sp|B9EJ86|OSBL8_MOUSE Oxysterol-binding protein-related protein 8 OS=Mus musculus GN=Osbpl8 PE=1 SV=1	UID15720	1	269
150190000	236000000	225050000	212390000	355920000	297650000	S	0.705852	0.0410852	Right-high	sp|Q9ES97-2|RTN3_MOUSE	198	sp|Q9ES97-2|RTN3_MOUSE;sp|Q9ES97|RTN3_MOUSE;tr|Q8C6L4|Q8C6L4_MOUSE	198;217;135	sp|Q9ES97-2|RTN3_MOUSE	DFGQSKAEHICTYSLSPSELPVASVEKDSPE	198	sp|Q9ES97-2|RTN3_MOUSE Isoform 2 of Reticulon-3 OS=Mus musculus GN=Rtn3;sp|Q9ES97|RTN3_MOUSE Reticulon-3 OS=Mus musculus GN=Rtn3 PE=1 SV=2;tr|Q8C6L4|Q8C6L4_MOUSE Uncharacterized protein (Fragment) OS=Mus musculus GN=Rtn3 PE=2 SV=1	UID31753	2;3	3510
11811000	12737000	16730000	9104500	11014000	13043000	S	1.24476	0.0412183	No	tr|Q9QYK8|Q9QYK8_MOUSE	412	tr|Q9QYK8|Q9QYK8_MOUSE;tr|Q8R434|Q8R434_MOUSE;tr|Q8R435|Q8R435_MOUSE;sp|P52189|KCNJ4_MOUSE	412;419;420;420	tr|Q9QYK8|Q9QYK8_MOUSE	GSKEEAGIIRMLEFGSHLDLERMQAATLPLD	412	tr|Q9QYK8|Q9QYK8_MOUSE Inward rectifier potassium channel 3 (Fragment) OS=Mus musculus GN=Kcnj4 PE=2 SV=1;tr|Q8R434|Q8R434_MOUSE Inwardly-rectifying K+ channel protein (Fragment) OS=Mus musculus PE=3 SV=1;tr|Q8R435|Q8R435_MOUSE Inward rectifier potassium c	UID2700	1	879
257140000	229510000	268500000	213290000	193870000	197850000	S	1.24816	0.0418337	No	sp|Q8C419|GP158_MOUSE	904	sp|Q8C419|GP158_MOUSE	904	sp|Q8C419|GP158_MOUSE	KKPGHPRTSMLQKSLSVIASAKEKTLGLAGK	904	sp|Q8C419|GP158_MOUSE Probable G-protein coupled receptor 158 OS=Mus musculus GN=Gpr158 PE=1 SV=2	UID8760	1	2508
1297700000	1264800000	1242500000	1158800000	1086500000	962350000	S	1.18623	0.0418817	No	sp|P31324|KAP3_MOUSE	83	sp|P31324|KAP3_MOUSE	83	sp|P31324|KAP3_MOUSE	GIPSKGVNFAEEPMRSDSENGEEEEAAEAGA	83	sp|P31324|KAP3_MOUSE cAMP-dependent protein kinase type II-beta regulatory subunit OS=Mus musculus GN=Prkar2b PE=1 SV=3	UID22489	1;2	755
1297700000	1264800000	1242500000	1158800000	1086500000	962350000	S	1.18623	0.0418817	No	sp|P31324|KAP3_MOUSE	85	sp|P31324|KAP3_MOUSE	85	sp|P31324|KAP3_MOUSE	PSKGVNFAEEPMRSDSENGEEEEAAEAGAFN	85	sp|P31324|KAP3_MOUSE cAMP-dependent protein kinase type II-beta regulatory subunit OS=Mus musculus GN=Prkar2b PE=1 SV=3	UID22490	1;2	755
0	0	0	23663000	14452000	12047000	S	0	0.0420161	Right-high	tr|Q3TY66|Q3TY66_MOUSE	390	tr|Q3TY66|Q3TY66_MOUSE;sp|P16014|SCG1_MOUSE;tr|Q3UZP2|Q3UZP2_MOUSE;tr|Q3UZU8|Q3UZU8_MOUSE;tr|Q8BP91|Q8BP91_MOUSE	390;390;390;389;390	tr|Q3TY66|Q3TY66_MOUSE;tr|Q8BP91|Q8BP91_MOUSE	SEESQEREYKRNHPDSELESTANRHGEETEE	390;390	tr|Q3TY66|Q3TY66_MOUSE Chromogranin B OS=Mus musculus GN=Chgb PE=1 SV=1;sp|P16014|SCG1_MOUSE Secretogranin-1 OS=Mus musculus GN=Chgb PE=1 SV=2;tr|Q3UZP2|Q3UZP2_MOUSE Uncharacterized protein OS=Mus musculus GN=Chgb PE=2 SV=1;tr|Q3UZU8|Q3UZU8_MOUSE Uncharact	UID1923	1	651;4529
206080000	220230000	217750000	282290000	254910000	277240000	S	0.790801	0.0422826	Right-high	sp|Q8R4U7|LUZP1_MOUSE	660	sp|Q8R4U7|LUZP1_MOUSE;tr|B2RQ68|B2RQ68_MOUSE;tr|B7ZW89|B7ZW89_MOUSE;tr|Q6KAP6|Q6KAP6_MOUSE	660;660;703;298	sp|Q8R4U7|LUZP1_MOUSE	LRCRVIKSSGREKPDSDDDLDIESFVTAKLV	660	sp|Q8R4U7|LUZP1_MOUSE Leucine zipper protein 1 OS=Mus musculus GN=Luzp1 PE=1 SV=2;tr|B2RQ68|B2RQ68_MOUSE Luzp1 protein OS=Mus musculus GN=Luzp1 PE=2 SV=1;tr|B7ZW89|B7ZW89_MOUSE Uncharacterized protein OS=Mus musculus GN=Luzp1 PE=2 SV=1;tr|Q6KAP6|Q6KAP6_MOU	UID9896	1	2837
177100000	192310000	178930000	193700000	228370000	205590000	T	0.873626	0.0423137	No	sp|Q9QYR6|MAP1A_MOUSE	633	sp|Q9QYR6|MAP1A_MOUSE;sp|Q9QYR6-2|MAP1A_MOUSE;tr|A2ARP8|A2ARP8_MOUSE	633;857;871	sp|Q9QYR6|MAP1A_MOUSE	EKETWEERKPREAELTPENIAAAREESEPEV	633	sp|Q9QYR6|MAP1A_MOUSE Microtubule-associated protein 1A OS=Mus musculus GN=Map1a PE=1 SV=2;sp|Q9QYR6-2|MAP1A_MOUSE Isoform 2 of Microtubule-associated protein 1A OS=Mus musculus GN=Map1a;tr|A2ARP8|A2ARP8_MOUSE Microtubule-associated protein 1A OS=Mus muscu	UID18546	1	3664
128350000	62666000	95544000	98918000	49250000	72953000	S	1.29594	0.0423879	Left-high	sp|P14873|MAP1B_MOUSE	1851	sp|P14873|MAP1B_MOUSE;tr|B2RQQ5|B2RQQ5_MOUSE	1851;1851	sp|P14873|MAP1B_MOUSE;tr|B2RQQ5|B2RQQ5_MOUSE	TMQHHLALNRDLTTSSVEKDSGGKTPGDFNY	1851;1851	sp|P14873|MAP1B_MOUSE Microtubule-associated protein 1B OS=Mus musculus GN=Map1b PE=1 SV=2;tr|B2RQQ5|B2RQQ5_MOUSE Microtubule-associated protein 1B OS=Mus musculus GN=Map1b PE=2 SV=1	UID1810	1	639;4079
345040000	425530000	192460000	0	0	0	S	#DIV/0!	0.0424638	Left-high	sp|Q3UNH4|GRIN1_MOUSE	788	sp|Q3UNH4|GRIN1_MOUSE	788	sp|Q3UNH4|GRIN1_MOUSE	RDAGLQVSLGAAETRSVATGPMTPQAAAPPA	788	sp|Q3UNH4|GRIN1_MOUSE G protein-regulated inducer of neurite outgrowth 1 OS=Mus musculus GN=Gprin1 PE=1 SV=2	UID4297	1	1381
0	9036900	0	11788000	17302000	17403000	S	0.194371	0.0425411	Right-high	tr|D3YYN7|D3YYN7_MOUSE	450	tr|D3YYN7|D3YYN7_MOUSE;tr|Q3UHK5|Q3UHK5_MOUSE;sp|Q6PIE5|AT1A2_MOUSE;tr|Q6ZQ49|Q6ZQ49_MOUSE	450;450;450;463	tr|D3YYN7|D3YYN7_MOUSE	QENISVSKRDTAGDASESALLKCIELSCGSV	450	tr|D3YYN7|D3YYN7_MOUSE Sodium/potassium-transporting ATPase subunit alpha OS=Mus musculus GN=Atp1a2 PE=1 SV=1;tr|Q3UHK5|Q3UHK5_MOUSE Sodium/potassium-transporting ATPase subunit alpha OS=Mus musculus GN=Atp1a2 PE=1 SV=1;sp|Q6PIE5|AT1A2_MOUSE Sodium/potassi	UID6523	1	1941
164080000	139840000	164910000	138190000	127280000	137750000	T	1.16272	0.0426879	No	sp|Q8BPN8-2|DMXL2_MOUSE	2017	sp|Q8BPN8-2|DMXL2_MOUSE;sp|Q8BPN8|DMXL2_MOUSE;tr|B0V2P5|B0V2P5_MOUSE;tr|F6RYL8|F6RYL8_MOUSE	2017;2017;2017;1219	sp|Q8BPN8-2|DMXL2_MOUSE	KAGQEQSASDPRALLTPQDEECADGDTEVDV	2017	sp|Q8BPN8-2|DMXL2_MOUSE Isoform 2 of DmX-like protein 2 OS=Mus musculus GN=Dmxl2;sp|Q8BPN8|DMXL2_MOUSE DmX-like protein 2 OS=Mus musculus GN=Dmxl2 PE=1 SV=3;tr|B0V2P5|B0V2P5_MOUSE DmX-like protein 2 OS=Mus musculus GN=Dmxl2 PE=1 SV=1;tr|F6RYL8|F6RYL8_MOUSE	UID17580	1	2355
0	2349200000	4384000000	3129500000	6425000000	6234900000	S	0.426438	0.0427045	Right-high	sp|Q9JKC6|CEND_MOUSE	10	sp|Q9JKC6|CEND_MOUSE	10	sp|Q9JKC6|CEND_MOUSE	______MESRGKSASSPKPDTKVPQATAEAK	10	sp|Q9JKC6|CEND_MOUSE Cell cycle exit and neuronal differentiation protein 1 OS=Mus musculus GN=Cend1 PE=1 SV=1	UID11823	1;2	3572
156140000	163430000	220210000	38656000	106820000	143140000	S	1.87024	0.0427307	Left-high	sp|Q8N7N5-2|DCAF8_MOUSE	100	sp|Q8N7N5-2|DCAF8_MOUSE;sp|Q8N7N5|DCAF8_MOUSE	100;100	sp|Q8N7N5-2|DCAF8_MOUSE	TGHYSINDESRGHGHSDEEDEEQPRHRGQRK	100	sp|Q8N7N5-2|DCAF8_MOUSE Isoform 2 of DDB1- and CUL4-associated factor 8 OS=Mus musculus GN=Dcaf8;sp|Q8N7N5|DCAF8_MOUSE DDB1- and CUL4-associated factor 8 OS=Mus musculus GN=Dcaf8 PE=1 SV=1	UID9743	1	2771
44676000	46693000	42841000	34672000	31335000	35430000	S	1.32309	0.0429408	Left-high	sp|Q66L42|M3K10_MOUSE	498	sp|Q66L42|M3K10_MOUSE;tr|D3YXM8|D3YXM8_MOUSE	498;498	sp|Q66L42|M3K10_MOUSE	KITVQASPTLDKRKGSDGASPPASPSIIPRL	498	sp|Q66L42|M3K10_MOUSE Mitogen-activated protein kinase kinase kinase 10 OS=Mus musculus GN=Map3k10 PE=1 SV=2;tr|D3YXM8|D3YXM8_MOUSE Mitogen-activated protein kinase kinase kinase 10 OS=Mus musculus GN=Map3k10 PE=1 SV=1	UID25799	2	1756
35798000	50278000	29319000	26714000	38602000	24051000	S	1.29125	0.0430621	Left-high	sp|Q9QYX7-2|PCLO_MOUSE	1378	sp|Q9QYX7-2|PCLO_MOUSE;sp|Q9QYX7|PCLO_MOUSE	1378;1378	sp|Q9QYX7-2|PCLO_MOUSE	LVGEKAEKKTQPQKVSPEQPQDQQKTQTPSE	1378	sp|Q9QYX7-2|PCLO_MOUSE Isoform 2 of Protein piccolo OS=Mus musculus GN=Pclo;sp|Q9QYX7|PCLO_MOUSE Protein piccolo OS=Mus musculus GN=Pclo PE=1 SV=4	UID12443	1	3666
43242000	40721000	40609000	48907000	46717000	51212000	S	0.848375	0.0431527	No	tr|Q14DQ3|Q14DQ3_MOUSE	590	tr|Q14DQ3|Q14DQ3_MOUSE;sp|Q8VHJ5|MARK1_MOUSE;tr|C9K101|C9K101_MOUSE	590;590;591	tr|Q14DQ3|Q14DQ3_MOUSE	AYRPGAAQRVPAASPSAHSISASTPDRTHFP	590	tr|Q14DQ3|Q14DQ3_MOUSE Non-specific serine/threonine protein kinase OS=Mus musculus GN=Mark1 PE=2 SV=1;sp|Q8VHJ5|MARK1_MOUSE Serine/threonine-protein kinase MARK1 OS=Mus musculus GN=Mark1 PE=1 SV=2;tr|C9K101|C9K101_MOUSE Non-specific serine/threonine prote	UID10213	1;2	2923
10008000	9142900	12041000	11091000	10098000	12529000	S	0.925082	0.043154	No	tr|H7BX26|H7BX26_MOUSE	717	tr|H7BX26|H7BX26_MOUSE;sp|Q6A065|CE170_MOUSE	717;717	tr|H7BX26|H7BX26_MOUSE	SPKTGGDGKALLHSGSSSSKEKSETEKETSL	717	tr|H7BX26|H7BX26_MOUSE Centrosomal protein of 170 kDa OS=Mus musculus GN=Cep170 PE=1 SV=1;sp|Q6A065|CE170_MOUSE Centrosomal protein of 170 kDa OS=Mus musculus GN=Cep170 PE=1 SV=2	UID5893	1	1800
720130000	841120000	687590000	855440000	927100000	753660000	S	0.886697	0.0431948	No	tr|A0A0R4J036|A0A0R4J036_MOUSE	779	tr|A0A0R4J036|A0A0R4J036_MOUSE;sp|P08553|NFM_MOUSE	779;779	tr|A0A0R4J036|A0A0R4J036_MOUSE	NGLDVSPAEEKKGEDSSDDKVVVTKKVEKIT	779	tr|A0A0R4J036|A0A0R4J036_MOUSE Neurofilament 3, medium OS=Mus musculus GN=Nefm PE=1 SV=1;sp|P08553|NFM_MOUSE Neurofilament medium polypeptide OS=Mus musculus GN=Nefm PE=1 SV=4	UID13505	1	3909
28376000	37250000	33646000	39250000	46572000	38518000	S	0.798392	0.0433453	Right-high	tr|B9EHV0|B9EHV0_MOUSE	444	tr|B9EHV0|B9EHV0_MOUSE;sp|Q80TE7|LRRC7_MOUSE;tr|A0A0G2JDT9|A0A0G2JDT9_MOUSE;tr|A0A0G2JFZ5|A0A0G2JFZ5_MOUSE;tr|E9Q6L9|E9Q6L9_MOUSE;tr|Q3URB9|Q3URB9_MOUSE	444;439;444;433;444;444	tr|B9EHV0|B9EHV0_MOUSE	NYMFPQQPRGDEDFQSDSDSFNPTLWEEQRQ	444	tr|B9EHV0|B9EHV0_MOUSE Leucine-rich repeat-containing protein 7 OS=Mus musculus GN=Lrrc7 PE=1 SV=1;sp|Q80TE7|LRRC7_MOUSE Leucine-rich repeat-containing protein 7 OS=Mus musculus GN=Lrrc7 PE=1 SV=2;tr|A0A0G2JDT9|A0A0G2JDT9_MOUSE Leucine-rich repeat-containi	UID27183	1;2;3	2077
81306000	59787000	65038000	74278000	45728000	49473000	S	1.21626	0.0433751	No	tr|B2RQ14|B2RQ14_MOUSE	911	tr|B2RQ14|B2RQ14_MOUSE;sp|Q8CDA1|SAC2_MOUSE;sp|Q8CDA1-3|SAC2_MOUSE;sp|Q8CDA1-2|SAC2_MOUSE	911;911;220;284	tr|B2RQ14|B2RQ14_MOUSE	IVSAPRLGSRSQSASSIDVSTHAPSEAAAGP	911	tr|B2RQ14|B2RQ14_MOUSE Inositol polyphosphate-5-phosphatase F OS=Mus musculus GN=Inpp5f PE=2 SV=1;sp|Q8CDA1|SAC2_MOUSE Phosphatidylinositide phosphatase SAC2 OS=Mus musculus GN=Inpp5f PE=1 SV=1;sp|Q8CDA1-3|SAC2_MOUSE Isoform 3 of Phosphatidylinositide phos	UID29229	2	2579
21064000	0	0	42529000	47898000	38078000	S	0.163916	0.0433972	Right-high	tr|A0A0N4SUZ6|A0A0N4SUZ6_MOUSE	640	tr|A0A0N4SUZ6|A0A0N4SUZ6_MOUSE;sp|Q9ERB5|SO1C1_MOUSE	640;689	tr|A0A0N4SUZ6|A0A0N4SUZ6_MOUSE	KHSSLITTREKIGMSSSIKKETCAARDRGLQ	640	tr|A0A0N4SUZ6|A0A0N4SUZ6_MOUSE Solute carrier organic anion transporter family member OS=Mus musculus GN=Slco1c1 PE=1 SV=1;sp|Q9ERB5|SO1C1_MOUSE Solute carrier organic anion transporter family member 1C1 OS=Mus musculus GN=Slco1c1 PE=1 SV=1	UID11538	1	3490
11104000	15980000	15253000	16760000	21391000	17848000	S	0.756031	0.0434918	Right-high	tr|G3XA54|G3XA54_MOUSE	223	tr|G3XA54|G3XA54_MOUSE;sp|Q9JI90|RNF14_MOUSE	223;349	tr|G3XA54|G3XA54_MOUSE	NFAFCTLCRLTYHGLSPCKVTAEKLIDLRNE	223	tr|G3XA54|G3XA54_MOUSE E3 ubiquitin-protein ligase RNF14 OS=Mus musculus GN=Rnf14 PE=1 SV=1;sp|Q9JI90|RNF14_MOUSE E3 ubiquitin-protein ligase RNF14 OS=Mus musculus GN=Rnf14 PE=1 SV=2	UID11730	1	3544
47692000	26567000	36846000	30834000	0	0	T	3.60333	0.0435029	Left-high	sp|Q9D394|RUFY3_MOUSE	12	sp|Q9D394|RUFY3_MOUSE;sp|Q9D394-3|RUFY3_MOUSE;tr|Q8BLC2|Q8BLC2_MOUSE	12;12;12	sp|Q9D394|RUFY3_MOUSE	____MSALTPPTDMPTPTTDKITQAAMETIY	12	sp|Q9D394|RUFY3_MOUSE Protein RUFY3 OS=Mus musculus GN=Rufy3 PE=1 SV=1;sp|Q9D394-3|RUFY3_MOUSE Isoform 3 of Protein RUFY3 OS=Mus musculus GN=Rufy3;tr|Q8BLC2|Q8BLC2_MOUSE Uncharacterized protein OS=Mus musculus PE=2 SV=1	UID38407	2	3341
0	0	0	30380000	50022000	25058000	S	0	0.0436073	Right-high	sp|Q99NE5|RIMS1_MOUSE	217	sp|Q99NE5|RIMS1_MOUSE;tr|F6VBR4|F6VBR4_MOUSE;sp|Q99NE5-3|RIMS1_MOUSE;tr|F6VBT9|F6VBT9_MOUSE;sp|Q99NE5-5|RIMS1_MOUSE;sp|Q99NE5-4|RIMS1_MOUSE;tr|F6Y0S3|F6Y0S3_MOUSE;tr|F6VBV0|F6VBV0_MOUSE;sp|Q99NE5-6|RIMS1_MOUSE;tr|F6TZK4|F6TZK4_MOUSE;sp|Q99NE5-7|RIMS1_MOUSE;tr|E9PWP6|E9PWP6_MOUSE;tr|A0A1W2P6S9|A0A1W2P6S9_MOUSE;sp|Q99NE5-2|RIMS1_MOUSE	217;217;217;217;217;217;217;217;217;217;217;217;217;217	sp|Q99NE5|RIMS1_MOUSE;sp|Q99NE5-6|RIMS1_MOUSE;sp|Q99NE5-7|RIMS1_MOUSE	FFGSGPQQPSQDGTLSDTATGAGSEVPREKK	217;217;217	sp|Q99NE5|RIMS1_MOUSE Regulating synaptic membrane exocytosis protein 1 OS=Mus musculus GN=Rims1 PE=1 SV=2;tr|F6VBR4|F6VBR4_MOUSE Regulating synaptic membrane exocytosis protein 1 OS=Mus musculus GN=Rims1 PE=1 SV=2;sp|Q99NE5-3|RIMS1_MOUSE Isoform 3 of Regu	UID10825	1;2	3171;3172;3173
0	0	30293000	64761000	55359000	59200000	S	0.168933	0.0436501	Right-high	tr|D3Z607|D3Z607_MOUSE	77	tr|D3Z607|D3Z607_MOUSE;tr|Q8CEW1|Q8CEW1_MOUSE;sp|P18608|HMGN1_MOUSE	77;87;87	tr|D3Z607|D3Z607_MOUSE	ELPAENGETENQSPASEEEKEAKSD______	77	tr|D3Z607|D3Z607_MOUSE Non-histone chromosomal protein HMG-14 OS=Mus musculus GN=Hmgn1 PE=1 SV=1;tr|Q8CEW1|Q8CEW1_MOUSE Uncharacterized protein OS=Mus musculus GN=Hmgn1 PE=2 SV=1;sp|P18608|HMGN1_MOUSE Non-histone chromosomal protein HMG-14 OS=Mus musculus	UID42285	1;2;3	676
0	0	30293000	64761000	55359000	59200000	S	0.168933	0.0436501	Right-high	tr|D3Z607|D3Z607_MOUSE	85	tr|D3Z607|D3Z607_MOUSE;tr|Q8CEW1|Q8CEW1_MOUSE;sp|P18608|HMGN1_MOUSE	85;95;95	tr|D3Z607|D3Z607_MOUSE	TENQSPASEEEKEAKSD______________	85	tr|D3Z607|D3Z607_MOUSE Non-histone chromosomal protein HMG-14 OS=Mus musculus GN=Hmgn1 PE=1 SV=1;tr|Q8CEW1|Q8CEW1_MOUSE Uncharacterized protein OS=Mus musculus GN=Hmgn1 PE=2 SV=1;sp|P18608|HMGN1_MOUSE Non-histone chromosomal protein HMG-14 OS=Mus musculus	UID42286	1;2;3	676
53023000	78757000	105610000	0	0	68664000	T	3.45727	0.0438163	Left-high	tr|Q3UFC0|Q3UFC0_MOUSE	24	tr|Q3UFC0|Q3UFC0_MOUSE	24	tr|Q3UFC0|Q3UFC0_MOUSE	KREILKFAQYLLRLLTGSLHTDSVEDELEMA	24	tr|Q3UFC0|Q3UFC0_MOUSE Kv channel-interacting protein 4 OS=Mus musculus GN=Kcnip4 PE=1 SV=1	UID19257	1	4431
33017000	37943000	26183000	25801000	34732000	20110000	S	1.20461	0.0438397	No	sp|Q3V3Q7|PACS2_MOUSE	387	sp|Q3V3Q7|PACS2_MOUSE;tr|E9Q7E9|E9Q7E9_MOUSE;tr|A0A1Y7VLZ7|A0A1Y7VLZ7_MOUSE	387;417;417	sp|Q3V3Q7|PACS2_MOUSE	FTEKLPPSGRIIKTESLVIPSTRSESKPAGR	387	sp|Q3V3Q7|PACS2_MOUSE Phosphofurin acidic cluster sorting protein 2 OS=Mus musculus GN=Pacs2 PE=1 SV=2;tr|E9Q7E9|E9Q7E9_MOUSE Phosphofurin acidic cluster sorting protein 2 OS=Mus musculus GN=Pacs2 PE=1 SV=1;tr|A0A1Y7VLZ7|A0A1Y7VLZ7_MOUSE Phosphofurin acidi	UID4460	1	1425
37855000	51629000	40007000	47125000	57525000	44495000	S	0.868222	0.0438399	No	tr|A0A0A6YWH4|A0A0A6YWH4_MOUSE	53	tr|A0A0A6YWH4|A0A0A6YWH4_MOUSE;tr|A0A0A6YWF5|A0A0A6YWF5_MOUSE;tr|A0A0A6YX60|A0A0A6YX60_MOUSE;sp|Q9DCP2|S38A3_MOUSE	53;53;53;53	tr|A0A0A6YWH4|A0A0A6YWH4_MOUSE	TQHCGEGKGFLQKSPSKEPHFTDFEGKTSFG	53	tr|A0A0A6YWH4|A0A0A6YWH4_MOUSE Sodium-coupled neutral amino acid transporter 3 (Fragment) OS=Mus musculus GN=Slc38a3 PE=1 SV=1;tr|A0A0A6YWF5|A0A0A6YWF5_MOUSE Sodium-coupled neutral amino acid transporter 3 (Fragment) OS=Mus musculus GN=Slc38a3 PE=1 SV=1;tr	UID11425	1	3446
15203000	25318000	16972000	0	17710000	0	S	3.24636	0.0438505	Left-high	tr|Q3UQ26|Q3UQ26_MOUSE	589	tr|Q3UQ26|Q3UQ26_MOUSE;tr|Q3UZ62|Q3UZ62_MOUSE;sp|Q80U87|UBP8_MOUSE;tr|A2AI52|A2AI52_MOUSE;tr|Q58E42|Q58E42_MOUSE	589;681;681;692;20	tr|Q3UQ26|Q3UQ26_MOUSE	AERDREPSKLKRSYSSPDITQALQEEEKRRP	589	tr|Q3UQ26|Q3UQ26_MOUSE Uncharacterized protein (Fragment) OS=Mus musculus GN=Usp8 PE=2 SV=1;tr|Q3UZ62|Q3UZ62_MOUSE Uncharacterized protein OS=Mus musculus GN=Usp8 PE=2 SV=1;sp|Q80U87|UBP8_MOUSE Ubiquitin carboxyl-terminal hydrolase 8 OS=Mus musculus GN=Usp	UID7345	1	2124
324690000	357980000	353110000	393400000	390060000	399490000	T	0.875591	0.0441065	No	sp|Q91XV3|BASP1_MOUSE	36	sp|Q91XV3|BASP1_MOUSE	36	sp|Q91XV3|BASP1_MOUSE	DKDKKAEGAGTEEEGTPKESEPQAAADATEV	36	sp|Q91XV3|BASP1_MOUSE Brain acid soluble protein 1 OS=Mus musculus GN=Basp1 PE=1 SV=3	UID18064	1;2;3	2990
56677000	73262000	73008000	86224000	87810000	91202000	T	0.765156	0.0442012	Right-high	tr|Q3UYN0|Q3UYN0_MOUSE	104	tr|Q3UYN0|Q3UYN0_MOUSE;tr|Q80WU3|Q80WU3_MOUSE;tr|Q2TAX1|Q2TAX1_MOUSE;sp|Q61626|GRIK5_MOUSE	104;960;960;960	tr|Q3UYN0|Q3UYN0_MOUSE	GAGAPPRGLGTPAEATSPPRPRPGPTGPREL	104	tr|Q3UYN0|Q3UYN0_MOUSE Uncharacterized protein (Fragment) OS=Mus musculus GN=Grik5 PE=2 SV=1;tr|Q80WU3|Q80WU3_MOUSE Glutamate receptor, ionotropic, kainate 5 (Gamma 2) OS=Mus musculus GN=Grik5 PE=2 SV=2;tr|Q2TAX1|Q2TAX1_MOUSE Glutamate receptor, ionotropic	UID16954	1	1645
11380000	9202600	13880000	18664000	18653000	18092000	S	0.621968	0.0442535	Right-high	tr|Q3TIV2|Q3TIV2_MOUSE	289	tr|Q3TIV2|Q3TIV2_MOUSE;tr|Q3UZ63|Q3UZ63_MOUSE;tr|Q3UL31|Q3UL31_MOUSE;sp|Q6NZF1|ZC11A_MOUSE	289;236;289;289	tr|Q3TIV2|Q3TIV2_MOUSE	LVRLSLSERLGKRKLSVGGDSDPPLKRSLAQ	289	tr|Q3TIV2|Q3TIV2_MOUSE Uncharacterized protein OS=Mus musculus GN=Zc3h11a PE=2 SV=1;tr|Q3UZ63|Q3UZ63_MOUSE Uncharacterized protein (Fragment) OS=Mus musculus GN=Zc3h11a PE=2 SV=1;tr|Q3UL31|Q3UL31_MOUSE Zinc finger CCCH type containing 11A OS=Mus musculus G	UID15212	1	4404
35701000	31777000	33590000	40948000	34390000	36761000	S	0.901596	0.0443602	No	sp|Q8CGZ0|CHERP_MOUSE	822	sp|Q8CGZ0|CHERP_MOUSE;tr|A0A1D5RL92|A0A1D5RL92_MOUSE;tr|G5E8I8|G5E8I8_MOUSE	822;824;835	sp|Q8CGZ0|CHERP_MOUSE	SRSRSKSYSPGRRRRSRSRSPTPPSAAGLGS	822	sp|Q8CGZ0|CHERP_MOUSE Calcium homeostasis endoplasmic reticulum protein OS=Mus musculus GN=Cherp PE=1 SV=1;tr|A0A1D5RL92|A0A1D5RL92_MOUSE Calcium homeostasis endoplasmic reticulum protein OS=Mus musculus GN=Cherp PE=1 SV=1;tr|G5E8I8|G5E8I8_MOUSE Calcium ho	UID49459	4	2621
119150000	175730000	168360000	157160000	192910000	204460000	S	0.835374	0.0445612	No	sp|P48722-2|HS74L_MOUSE	53	sp|P48722-2|HS74L_MOUSE;sp|P48722|HS74L_MOUSE;tr|E0CY23|E0CY23_MOUSE;tr|A0A0N4SW76|A0A0N4SW76_MOUSE	53;74;74;74	sp|P48722-2|HS74L_MOUSE	NVRNTIHGFKKLHGRSFDDPIVQTERIRLPY	53	sp|P48722-2|HS74L_MOUSE Isoform 2 of Heat shock 70 kDa protein 4L OS=Mus musculus GN=Hspa4l;sp|P48722|HS74L_MOUSE Heat shock 70 kDa protein 4L OS=Mus musculus GN=Hspa4l PE=1 SV=2;tr|E0CY23|E0CY23_MOUSE Heat shock 70 kDa protein 4L (Fragment) OS=Mus musculu	UID2629	1	853
32646000	27537000	26399000	24035000	19360000	22508000	S	1.31378	0.0445799	Left-high	sp|Q99K70-2|RRAGC_MOUSE	15	sp|Q99K70-2|RRAGC_MOUSE;sp|Q99K70|RRAGC_MOUSE	15;15	sp|Q99K70-2|RRAGC_MOUSE	_MSLQYGAEETPLAGSYGAADSFPKDFGYGV	15	sp|Q99K70-2|RRAGC_MOUSE Isoform 2 of Ras-related GTP-binding protein C OS=Mus musculus GN=Rragc;sp|Q99K70|RRAGC_MOUSE Ras-related GTP-binding protein C OS=Mus musculus GN=Rragc PE=1 SV=1	UID10655	1	3108
362020000	364950000	298300000	449180000	433320000	439000000	S	0.775838	0.0449332	Right-high	tr|A8Y5P4|A8Y5P4_MOUSE	512	tr|A8Y5P4|A8Y5P4_MOUSE;sp|A2AJI0|MA7D1_MOUSE;tr|A2AJI1|A2AJI1_MOUSE;sp|A2AJI0-2|MA7D1_MOUSE;tr|F6WF36|F6WF36_MOUSE	512;544;472;507;289	tr|A8Y5P4|A8Y5P4_MOUSE	RKSRAAEEKEPAAPASPAPSPVPSPTPAQPQ	512	tr|A8Y5P4|A8Y5P4_MOUSE MAP7 domain-containing protein 1 OS=Mus musculus GN=Map7d1 PE=1 SV=1;sp|A2AJI0|MA7D1_MOUSE MAP7 domain-containing protein 1 OS=Mus musculus GN=Map7d1 PE=1 SV=1;tr|A2AJI1|A2AJI1_MOUSE MAP7 domain-containing protein 1 OS=Mus musculus G	UID40465	1;2;3	202
362020000	364950000	298300000	449180000	433320000	439000000	S	0.775838	0.0449332	Right-high	tr|A8Y5P4|A8Y5P4_MOUSE	516	tr|A8Y5P4|A8Y5P4_MOUSE;sp|A2AJI0|MA7D1_MOUSE;tr|A2AJI1|A2AJI1_MOUSE;sp|A2AJI0-2|MA7D1_MOUSE;tr|F6WF36|F6WF36_MOUSE	516;548;476;511;293	tr|A8Y5P4|A8Y5P4_MOUSE	AAEEKEPAAPASPAPSPVPSPTPAQPQKEQS	516	tr|A8Y5P4|A8Y5P4_MOUSE MAP7 domain-containing protein 1 OS=Mus musculus GN=Map7d1 PE=1 SV=1;sp|A2AJI0|MA7D1_MOUSE MAP7 domain-containing protein 1 OS=Mus musculus GN=Map7d1 PE=1 SV=1;tr|A2AJI1|A2AJI1_MOUSE MAP7 domain-containing protein 1 OS=Mus musculus G	UID40466	2;3	202
362020000	364950000	298300000	449180000	433320000	439000000	S	0.775838	0.0449332	Right-high	tr|A8Y5P4|A8Y5P4_MOUSE	520	tr|A8Y5P4|A8Y5P4_MOUSE;sp|A2AJI0|MA7D1_MOUSE;tr|A2AJI1|A2AJI1_MOUSE;sp|A2AJI0-2|MA7D1_MOUSE;tr|F6WF36|F6WF36_MOUSE	520;552;480;515;297	tr|A8Y5P4|A8Y5P4_MOUSE	KEPAAPASPAPSPVPSPTPAQPQKEQSSTQI	520	tr|A8Y5P4|A8Y5P4_MOUSE MAP7 domain-containing protein 1 OS=Mus musculus GN=Map7d1 PE=1 SV=1;sp|A2AJI0|MA7D1_MOUSE MAP7 domain-containing protein 1 OS=Mus musculus GN=Map7d1 PE=1 SV=1;tr|A2AJI1|A2AJI1_MOUSE MAP7 domain-containing protein 1 OS=Mus musculus G	UID40467	2;3	202
52172000	53600000	28657000	46921000	50778000	22205000	S	1.12114	0.0453474	No	tr|E9Q8N8|E9Q8N8_MOUSE	1026	tr|E9Q8N8|E9Q8N8_MOUSE;tr|A2VDF7|A2VDF7_MOUSE	1026;1026	tr|E9Q8N8|E9Q8N8_MOUSE	KKKKEDEKKKKKKKGSLDSDNDDEKDPQHSS	1026	tr|E9Q8N8|E9Q8N8_MOUSE Anion exchange protein OS=Mus musculus GN=Slc4a4 PE=1 SV=1;tr|A2VDF7|A2VDF7_MOUSE Anion exchange protein (Fragment) OS=Mus musculus GN=Slc4a4 PE=2 SV=1	UID14796	1;2	4247
12576000	13346000	11798000	14675000	17963000	14982000	S	0.792104	0.0455189	Right-high	sp|Q8C8R3-4|ANK2_MOUSE	3212	sp|Q8C8R3|ANK2_MOUSE;tr|S4R2F3|S4R2F3_MOUSE;sp|Q8C8R3-5|ANK2_MOUSE;sp|Q8C8R3-2|ANK2_MOUSE;sp|Q8C8R3-4|ANK2_MOUSE;tr|S4R2R5|S4R2R5_MOUSE	3212;3240;3158;3240;3212;3153	sp|Q8C8R3|ANK2_MOUSE;sp|Q8C8R3-2|ANK2_MOUSE;sp|Q8C8R3-4|ANK2_MOUSE	TPRPAVPGPVGQLDFSPVTRSVYSGQDDESP	3212;3240;3212	sp|Q8C8R3|ANK2_MOUSE Ankyrin-2 OS=Mus musculus GN=Ank2 PE=1 SV=2;tr|S4R2F3|S4R2F3_MOUSE Ankyrin-2 OS=Mus musculus GN=Ank2 PE=1 SV=3;sp|Q8C8R3-5|ANK2_MOUSE Isoform 5 of Ankyrin-2 OS=Mus musculus GN=Ank2;sp|Q8C8R3-2|ANK2_MOUSE Isoform 2 of Ankyrin-2 OS=Mus m	UID8903	1	2540;2541;2543
0	0	0	1142000	2554400	1837800	S	0	0.0455423	Right-high	tr|A0A0N4SVC2|A0A0N4SVC2_MOUSE	260	sp|P62996|TRA2B_MOUSE;tr|F8WJG3|F8WJG3_MOUSE;tr|A0A0N4SVC2|A0A0N4SVC2_MOUSE;tr|E9QP00|E9QP00_MOUSE;sp|Q6PFR5|TRA2A_MOUSE;tr|Q3TNU2|Q3TNU2_MOUSE	266;166;260;262;261;35	sp|P62996|TRA2B_MOUSE;tr|A0A0N4SVC2|A0A0N4SVC2_MOUSE	GYDRYEDYDYRRRSPSPYYSRYRSRSRSRSY;RAAQDRDQIYRRRSPSPYYSRGGYRSRSRSR	266;260	sp|P62996|TRA2B_MOUSE Transformer-2 protein homolog beta OS=Mus musculus GN=Tra2b PE=1 SV=1;tr|F8WJG3|F8WJG3_MOUSE Transformer-2 protein homolog beta OS=Mus musculus GN=Tra2b PE=1 SV=1;tr|A0A0N4SVC2|A0A0N4SVC2_MOUSE Transformer-2 protein homolog alpha OS=M	UID3036	1;2	1009;3903
24471000	32273000	40545000	28908000	41979000	50283000	S	0.802913	0.0456499	No	sp|Q99LI2|CLCC1_MOUSE	433	sp|Q99LI2|CLCC1_MOUSE;tr|A2AEM2|A2AEM2_MOUSE	433;438	sp|Q99LI2|CLCC1_MOUSE	SKRDALRQRFHSGNKSPEVLRAFDLPDTEAQ	433	sp|Q99LI2|CLCC1_MOUSE Chloride channel CLIC-like protein 1 OS=Mus musculus GN=Clcc1 PE=1 SV=1;tr|A2AEM2|A2AEM2_MOUSE Chloride channel CLIC-like 1, isoform CRA_a OS=Mus musculus GN=Clcc1 PE=1 SV=1	UID10718	1	3140
20744000	21836000	32415000	10483000	17338000	23278000	T	1.46764	0.0456969	Left-high	sp|Q62261|SPTB2_MOUSE	2319	sp|Q62261|SPTB2_MOUSE;tr|Q8BQ35|Q8BQ35_MOUSE;tr|Q8R1C2|Q8R1C2_MOUSE	2319;453;88	sp|Q62261|SPTB2_MOUSE	AISSDKHDTSASTQSTPASSRAQTLPTSVVT	2319	sp|Q62261|SPTB2_MOUSE Spectrin beta chain, non-erythrocytic 1 OS=Mus musculus GN=Sptbn1 PE=1 SV=2;tr|Q8BQ35|Q8BQ35_MOUSE Uncharacterized protein (Fragment) OS=Mus musculus GN=Sptbn1 PE=2 SV=1;tr|Q8R1C2|Q8R1C2_MOUSE Spnb2 protein (Fragment) OS=Mus musculus	UID16989	1;2;3	1689
38454000	46447000	0	58663000	77532000	44724000	S	0.469276	0.0457537	Right-high	tr|B9EKJ7|B9EKJ7_MOUSE	602	tr|B9EKJ7|B9EKJ7_MOUSE;sp|P58871|TB182_MOUSE	602;602	tr|B9EKJ7|B9EKJ7_MOUSE	AKENYEDQEPLVGHESPITLAAREAALPVLE	602	tr|B9EKJ7|B9EKJ7_MOUSE Tankyrase 1 binding protein 1 OS=Mus musculus GN=Tnks1bp1 PE=2 SV=1;sp|P58871|TB182_MOUSE 182 kDa tankyrase-1-binding protein OS=Mus musculus GN=Tnks1bp1 PE=1 SV=2	UID2832	1	938
49470000	113460000	89780000	0	0	0	S	#DIV/0!	0.0458181	Left-high	sp|Q80Y56|RBNS5_MOUSE	214	sp|Q80Y56|RBNS5_MOUSE;tr|Q05D95|Q05D95_MOUSE	214;214	sp|Q80Y56|RBNS5_MOUSE	HKLTSASKDSLSTHTSPSQSPNSVHGSRRGS	214	sp|Q80Y56|RBNS5_MOUSE Rabenosyn-5 OS=Mus musculus GN=Rbsn PE=1 SV=1;tr|Q05D95|Q05D95_MOUSE Zfyve20 protein (Fragment) OS=Mus musculus GN=Rbsn PE=2 SV=1	UID7552	1;2	2176
46063000	86680000	37735000	26737000	42217000	0	S	2.47234	0.0459193	Left-high	tr|E9QNQ4|E9QNQ4_MOUSE	933	tr|E9QNQ4|E9QNQ4_MOUSE;sp|Q8CHG7|RPGF2_MOUSE;tr|Q6NXI4|Q6NXI4_MOUSE;tr|A0A0A6YWG7|A0A0A6YWG7_MOUSE	933;935;950;1083	tr|E9QNQ4|E9QNQ4_MOUSE	MFRTRKKKWRSLGSLSQGSANATVLDVAQTG	933	tr|E9QNQ4|E9QNQ4_MOUSE Rap guanine nucleotide exchange factor 2 OS=Mus musculus GN=Rapgef2 PE=1 SV=1;sp|Q8CHG7|RPGF2_MOUSE Rap guanine nucleotide exchange factor 2 OS=Mus musculus GN=Rapgef2 PE=1 SV=2;tr|Q6NXI4|Q6NXI4_MOUSE Rapgef2 protein (Fragment) OS=Mu	UID29395	1;2	2631
57314000	21873000	31364000	42735000	0	21308000	S	1.7262	0.0459362	Left-high	sp|Q5HZI2|C2C4C_MOUSE	165	sp|Q5HZI2|C2C4C_MOUSE	165	sp|Q5HZI2|C2C4C_MOUSE	LAESPHTRRKESLFHSEHGALAQVGSPGAGR	165	sp|Q5HZI2|C2C4C_MOUSE C2 calcium-dependent domain-containing protein 4C OS=Mus musculus GN=C2cd4cC2CD4 family PE=1 SV=1	UID24892	1;2	1484
57314000	21873000	31364000	42735000	0	21308000	S	1.7262	0.0459362	Left-high	sp|Q5HZI2|C2C4C_MOUSE	175	sp|Q5HZI2|C2C4C_MOUSE	175	sp|Q5HZI2|C2C4C_MOUSE	ESLFHSEHGALAQVGSPGAGRRRAGAKGNGG	175	sp|Q5HZI2|C2C4C_MOUSE C2 calcium-dependent domain-containing protein 4C OS=Mus musculus GN=C2cd4cC2CD4 family PE=1 SV=1	UID24893	1;2	1484
163980000	216390000	176390000	184050000	257300000	222340000	T	0.838886	0.0460093	No	sp|Q3UHJ0-2|AAK1_MOUSE	537	sp|Q3UHJ0-2|AAK1_MOUSE;sp|Q3UHJ0|AAK1_MOUSE	537;618	sp|Q3UHJ0-2|AAK1_MOUSE	TTPPPTIQGQKVGSLTPPSSPKTQRAGHRRI	537	sp|Q3UHJ0-2|AAK1_MOUSE Isoform 2 of AP2-associated protein kinase 1 OS=Mus musculus GN=Aak1;sp|Q3UHJ0|AAK1_MOUSE AP2-associated protein kinase 1 OS=Mus musculus GN=Aak1 PE=1 SV=2	UID16701	1;2	1349
695640000	917030000	729120000	436030000	788000000	576090000	S	1.30091	0.0460138	Left-high	sp|Q9ES97-2|RTN3_MOUSE	211	sp|Q9ES97-2|RTN3_MOUSE;sp|Q9ES97|RTN3_MOUSE;tr|Q8C6L4|Q8C6L4_MOUSE	211;230;148	sp|Q9ES97-2|RTN3_MOUSE	SLSPSELPVASVEKDSPESPFEVIIDKATFD	211	sp|Q9ES97-2|RTN3_MOUSE Isoform 2 of Reticulon-3 OS=Mus musculus GN=Rtn3;sp|Q9ES97|RTN3_MOUSE Reticulon-3 OS=Mus musculus GN=Rtn3 PE=1 SV=2;tr|Q8C6L4|Q8C6L4_MOUSE Uncharacterized protein (Fragment) OS=Mus musculus GN=Rtn3 PE=2 SV=1	UID11619	1;2;3	3510
35647000	0	0	50175000	32818000	30849000	S	0.313127	0.0460643	Right-high	tr|Q3URA7|Q3URA7_MOUSE	370	tr|Q3URA7|Q3URA7_MOUSE;tr|A0A140LJ44|A0A140LJ44_MOUSE;sp|Q7TSH4|CP110_MOUSE	370;207;370	tr|Q3URA7|Q3URA7_MOUSE	LKGPYAKLPSPEPSMSPTMHRRHSRSASACQ	370	tr|Q3URA7|Q3URA7_MOUSE Uncharacterized protein (Fragment) OS=Mus musculus GN=Ccp110 PE=2 SV=1;tr|A0A140LJ44|A0A140LJ44_MOUSE Centriolar coiled-coil protein of 110 kDa (Fragment) OS=Mus musculus GN=Ccp110 PE=1 SV=1;sp|Q7TSH4|CP110_MOUSE Centriolar coiled-co	UID6962	1	2057
41713000	47038000	57506000	53855000	52919000	64893000	S	0.851981	0.0462093	No	tr|Q7TPG1|Q7TPG1_MOUSE	760	tr|Q7TPG1|Q7TPG1_MOUSE;sp|Q8CA95-2|PDE10_MOUSE;sp|Q8CA95|PDE10_MOUSE;sp|Q8CA95-3|PDE10_MOUSE;tr|Q7TPG2|Q7TPG2_MOUSE;tr|F8WHK3|F8WHK3_MOUSE;sp|Q8CA95-4|PDE10_MOUSE;tr|D3YZR4|D3YZR4_MOUSE	760;766;777;783;784;703;714;499	tr|Q7TPG1|Q7TPG1_MOUSE	GEETAMWISGPGPAPSKSTPEKLNVKVED__	760	tr|Q7TPG1|Q7TPG1_MOUSE Phosphodiesterase (Fragment) OS=Mus musculus GN=Pde10a Mus musculus PE=3 SV=1;sp|Q8CA95-2|PDE10_MOUSE Isoform 2 of cAMP and cAMP-inhibited cGMP 3',5'-cyclic phosphodiesterase 10A OS=Mus musculus GN=Pde10a;sp|Q8CA95|PDE10_MOUSE cAMP a	UID29118	2	2551
41713000	47038000	57506000	53855000	52919000	64893000	S	0.851981	0.0462093	No	tr|Q7TPG1|Q7TPG1_MOUSE	762	tr|Q7TPG1|Q7TPG1_MOUSE;sp|Q8CA95-2|PDE10_MOUSE;sp|Q8CA95|PDE10_MOUSE;sp|Q8CA95-3|PDE10_MOUSE;tr|Q7TPG2|Q7TPG2_MOUSE;tr|F8WHK3|F8WHK3_MOUSE;sp|Q8CA95-4|PDE10_MOUSE;tr|D3YZR4|D3YZR4_MOUSE	762;768;779;785;786;705;716;501	tr|Q7TPG1|Q7TPG1_MOUSE	ETAMWISGPGPAPSKSTPEKLNVKVED____	762	tr|Q7TPG1|Q7TPG1_MOUSE Phosphodiesterase (Fragment) OS=Mus musculus GN=Pde10a Mus musculus PE=3 SV=1;sp|Q8CA95-2|PDE10_MOUSE Isoform 2 of cAMP and cAMP-inhibited cGMP 3',5'-cyclic phosphodiesterase 10A OS=Mus musculus GN=Pde10a;sp|Q8CA95|PDE10_MOUSE cAMP a	UID29119	1;2	2551
36716000	30213000	48325000	27766000	14004000	27713000	S	1.65874	0.0462442	Left-high	tr|A0A140T8J4|A0A140T8J4_MOUSE	111	tr|A0A140T8J4|A0A140T8J4_MOUSE;sp|Q9R257|HEBP1_MOUSE	111;111	tr|A0A140T8J4|A0A140T8J4_MOUSE	KKLKVWFRIPNQFQGSPPAPSDESVKIEERE	111	tr|A0A140T8J4|A0A140T8J4_MOUSE Heme-binding protein 1 OS=Mus musculus GN=Hebp1 PE=1 SV=1;sp|Q9R257|HEBP1_MOUSE Heme-binding protein 1 OS=Mus musculus GN=Hebp1 PE=1 SV=2	UID12673	1	3724
160420000	66649000	106110000	116090000	47486000	68596000	S	1.43505	0.0463825	Left-high	sp|A2ARS0|ANR63_MOUSE	293	sp|A2ARS0|ANR63_MOUSE	293	sp|A2ARS0|ANR63_MOUSE	ETARLRAGALMARPNSPQSSGSGRWRSQEVL	293	sp|A2ARS0|ANR63_MOUSE Ankyrin repeat domain-containing protein 63 OS=Mus musculus GN=Ankrd63 PE=1 SV=1	UID20438	1;2	219
10504000	5874100	9971400	7933700	0	4596900	S	2.10281	0.0463831	Left-high	tr|Q5SUH7|Q5SUH7_MOUSE	457	tr|Q5SUH7|Q5SUH7_MOUSE;tr|Q3UPG6|Q3UPG6_MOUSE;sp|Q99KN9|EPN4_MOUSE;tr|Q3UGL3|Q3UGL3_MOUSE;tr|Q3TJF5|Q3TJF5_MOUSE	457;457;465;457;33	tr|Q5SUH7|Q5SUH7_MOUSE	LMSTNTVGLGLPMSRSQNTDMVQKSASKTLP	457	tr|Q5SUH7|Q5SUH7_MOUSE Clathrin interactor 1 OS=Mus musculus GN=Clint1 PE=1 SV=1;tr|Q3UPG6|Q3UPG6_MOUSE Uncharacterized protein OS=Mus musculus GN=Clint1 PE=2 SV=1;sp|Q99KN9|EPN4_MOUSE Clathrin interactor 1 OS=Mus musculus GN=Clint1 PE=1 SV=2;tr|Q3UGL3|Q3U	UID10672	1	3121
18699000	22672000	17864000	17305000	21465000	15456000	S	1.09237	0.0464779	No	tr|Q3UWC4|Q3UWC4_MOUSE	243	tr|Q3UWC4|Q3UWC4_MOUSE;sp|Q99PI5-2|LPIN2_MOUSE;sp|Q99PI5|LPIN2_MOUSE;tr|E9PWN0|E9PWN0_MOUSE	243;243;243;281	tr|Q3UWC4|Q3UWC4_MOUSE	WSPLETTYPQAVCPKSDSELEVKPSESLLRS	243	tr|Q3UWC4|Q3UWC4_MOUSE Uncharacterized protein OS=Mus musculus GN=Lpin2 PE=2 SV=1;sp|Q99PI5-2|LPIN2_MOUSE Isoform 2 of Phosphatidate phosphatase LPIN2 OS=Mus musculus GN=Lpin2;sp|Q99PI5|LPIN2_MOUSE Phosphatidate phosphatase LPIN2 OS=Mus musculus GN=Lpin2 P	UID10902	1	3182
13338000	10785000	18548000	8679500	0	9916900	S	2.29458	0.0465346	Left-high	tr|S4R198|S4R198_MOUSE	169	tr|S4R198|S4R198_MOUSE;sp|Q8BKT3-2|GCFC2_MOUSE;sp|Q8BKT3|GCFC2_MOUSE	169;169;169	tr|S4R198|S4R198_MOUSE	CSTSDCKRSNEEDPESDPDDHEKRILFTPKP	169	tr|S4R198|S4R198_MOUSE GC-rich sequence DNA-binding factor 2 OS=Mus musculus GN=Gcfc2 PE=1 SV=1;sp|Q8BKT3-2|GCFC2_MOUSE Isoform 2 of GC-rich sequence DNA-binding factor 2 OS=Mus musculus GN=Gcfc2;sp|Q8BKT3|GCFC2_MOUSE GC-rich sequence DNA-binding factor 2	UID8025	1	2316
0	0	0	20602000	27221000	11847000	S	0	0.0466311	Right-high	sp|Q8C0T5-2|SI1L1_MOUSE	1717	sp|Q8C0T5-2|SI1L1_MOUSE;sp|Q8C0T5|SI1L1_MOUSE	1717;1717	sp|Q8C0T5-2|SI1L1_MOUSE	QMKSYSSKDPSPTLASKVDQLEGMLKMLRED	1717	sp|Q8C0T5-2|SI1L1_MOUSE Isoform 2 of Signal-induced proliferation-associated 1-like protein 1 OS=Mus musculus GN=Sipa1l1;sp|Q8C0T5|SI1L1_MOUSE Signal-induced proliferation-associated 1-like protein 1 OS=Mus musculus GN=Sipa1l1 PE=1 SV=2	UID28788	2	2484
0	0	0	20602000	27221000	11847000	S	0	0.0466311	Right-high	sp|Q8C0T5-2|SI1L1_MOUSE	1708	sp|Q8C0T5-2|SI1L1_MOUSE;sp|Q8C0T5|SI1L1_MOUSE	1708;1708	sp|Q8C0T5-2|SI1L1_MOUSE	DQLEEQALVQMKSYSSKDPSPTLASKVDQLE	1708	sp|Q8C0T5-2|SI1L1_MOUSE Isoform 2 of Signal-induced proliferation-associated 1-like protein 1 OS=Mus musculus GN=Sipa1l1;sp|Q8C0T5|SI1L1_MOUSE Signal-induced proliferation-associated 1-like protein 1 OS=Mus musculus GN=Sipa1l1 PE=1 SV=2	UID28814	2	2484
0	0	0	13558000	31318000	27842000	S	0	0.0467621	Right-high	sp|P20181|NTF3_MOUSE	2	sp|P20181|NTF3_MOUSE	2	sp|P20181|NTF3_MOUSE	______________MSILFYVIFLAYLRGIQ	2	sp|P20181|NTF3_MOUSE Neurotrophin-3 OS=Mus musculus GN=Ntf3 PE=1 SV=1	UID2084	1	692
17295000	14666000	18688000	15069000	12877000	17733000	S	1.1088	0.0470962	No	sp|O89032-3|SPD2A_MOUSE	950	sp|O89032-3|SPD2A_MOUSE;sp|O89032-2|SPD2A_MOUSE;sp|O89032|SPD2A_MOUSE	950;965;993	sp|O89032-3|SPD2A_MOUSE	PPKDNNLSCALRRNESLTATDSLRGVRRNSS	950	sp|O89032-3|SPD2A_MOUSE Isoform 3 of SH3 and PX domain-containing protein 2A OS=Mus musculus GN=Sh3pxd2a;sp|O89032-2|SPD2A_MOUSE Isoform 2 of SH3 and PX domain-containing protein 2A OS=Mus musculus GN=Sh3pxd2a;sp|O89032|SPD2A_MOUSE SH3 and PX domain-contai	UID1557	1	539
15128000	17918000	19144000	17517000	21921000	21088000	S	0.862274	0.0471207	No	tr|Z4YKA3|Z4YKA3_MOUSE	475	tr|Z4YKA3|Z4YKA3_MOUSE;sp|Q3TEA8-3|HP1B3_MOUSE;tr|Z4YKB8|Z4YKB8_MOUSE;sp|Q3TEA8|HP1B3_MOUSE;sp|Q3TEA8-2|HP1B3_MOUSE	475;475;513;513;500	tr|Z4YKA3|Z4YKA3_MOUSE;sp|Q3TEA8-2|HP1B3_MOUSE	KAPPKAKTPARKARPSPSVIKKPSGSSSRKP	475;500	tr|Z4YKA3|Z4YKA3_MOUSE Heterochromatin protein 1-binding protein 3 OS=Mus musculus GN=Hp1bp3 PE=1 SV=1;sp|Q3TEA8-3|HP1B3_MOUSE Isoform 3 of Heterochromatin protein 1-binding protein 3 OS=Mus musculus GN=Hp1bp3;tr|Z4YKB8|Z4YKB8_MOUSE Heterochromatin protein	UID3850	1	1259;1260
5690100	4990600	2446300	0	0	0	S	#DIV/0!	0.0471736	Left-high	sp|Q3U3E2|F117B_MOUSE	340	sp|Q3U3E2|F117B_MOUSE	340	sp|Q3U3E2|F117B_MOUSE	PAGPITKSSGSRFRNSVEGLNQEIEIIIKET	340	sp|Q3U3E2|F117B_MOUSE Protein FAM117B OS=Mus musculus GN=Fam117b PE=1 SV=1	UID4006	1	1310
917430000	1190800000	743330000	1234500000	1333700000	1065300000	S	0.784797	0.047445	Right-high	sp|P04370-4|MBP_MOUSE	66	sp|P04370-4|MBP_MOUSE;tr|F6RT34|F6RT34_MOUSE;sp|P04370-13|MBP_MOUSE;tr|Q09J72|Q09J72_MOUSE;sp|P04370-9|MBP_MOUSE;tr|F7A0B0|F7A0B0_MOUSE;tr|F6TYB7|F6TYB7_MOUSE;tr|Q542T4|Q542T4_MOUSE;sp|P04370-6|MBP_MOUSE;sp|P04370-11|MBP_MOUSE	66;83;66;66;66;78;103;66;66;66	sp|P04370-4|MBP_MOUSE;sp|P04370-9|MBP_MOUSE;tr|F6TYB7|F6TYB7_MOUSE	PKRGSGKVPWLKQSRSPLPSHARSRPGLCHM	66;66;103	sp|P04370-4|MBP_MOUSE Isoform 4 of Myelin basic protein OS=Mus musculus GN=Mbp;tr|F6RT34|F6RT34_MOUSE Myelin basic protein (Fragment) OS=Mus musculus GN=Mbp PE=1 SV=1;sp|P04370-13|MBP_MOUSE Isoform 12 of Myelin basic protein OS=Mus musculus GN=Mbp;tr|Q09J7	UID1603	1	553;554;4285
39635000	19180000	51243000	0	0	27604000	S	3.98703	0.0474474	Left-high	tr|Q14BI1|Q14BI1_MOUSE	338	tr|Q14BI1|Q14BI1_MOUSE;tr|Q8BZJ3|Q8BZJ3_MOUSE;tr|Q8BYP4|Q8BYP4_MOUSE	338;338;338	tr|Q14BI1|Q14BI1_MOUSE;tr|Q8BYP4|Q8BYP4_MOUSE	GRTACPTITNDPDCQSLCFEVYPETARHGSC	338;338	tr|Q14BI1|Q14BI1_MOUSE Slc24a2 protein OS=Mus musculus GN=Slc24a2 PE=1 SV=1;tr|Q8BZJ3|Q8BZJ3_MOUSE Uncharacterized protein OS=Mus musculus GN=Slc24a2 PE=2 SV=1;tr|Q8BYP4|Q8BYP4_MOUSE Uncharacterized protein OS=Mus musculus GN=Slc24a2 PE=2 SV=1	UID15189	1	4391;4540
118720000	87447000	94862000	104420000	63987000	83702000	S	1.19404	0.0475749	No	sp|A2A690|TANC2_MOUSE	1446	sp|A2A690|TANC2_MOUSE;sp|A2A690-2|TANC2_MOUSE;tr|F6VP19|F6VP19_MOUSE	1446;1456;589	sp|A2A690|TANC2_MOUSE	LQTEARPSQGLPVIQSPPSSPAHRDSAYISS	1446	sp|A2A690|TANC2_MOUSE Protein TANC2 OS=Mus musculus GN=Tanc2 PE=1 SV=1;sp|A2A690-2|TANC2_MOUSE Isoform 2 of Protein TANC2 OS=Mus musculus GN=Tanc2;tr|F6VP19|F6VP19_MOUSE Protein TANC2 (Fragment) OS=Mus musculus GN=Tanc2 PE=1 SV=1	UID20180	1;2	169
170750000	177780000	164440000	182770000	197400000	191960000	S	0.896597	0.0478263	No	tr|W6PPR4|W6PPR4_MOUSE	1458	sp|G5E8K5-2|ANK3_MOUSE;sp|G5E8K5-3|ANK3_MOUSE;tr|G5E8K2|G5E8K2_MOUSE;sp|G5E8K5|ANK3_MOUSE;tr|S4R236|S4R236_MOUSE;tr|Q9QXH1|Q9QXH1_MOUSE;tr|G3X971|G3X971_MOUSE;sp|G5E8K5-6|ANK3_MOUSE;tr|S4R2F5|S4R2F5_MOUSE;sp|G5E8K5-5|ANK3_MOUSE;sp|G5E8K5-4|ANK3_MOUSE;tr|A0A087WNU5|A0A087WNU5_MOUSE;tr|S4R162|S4R162_MOUSE;tr|A0A1W2P812|A0A1W2P812_MOUSE;tr|G5E8K3|G5E8K3_MOUSE;tr|S4R1S2|S4R1S2_MOUSE;tr|S4R2S8|S4R2S8_…	1412;1412;1430;1451;671;524;524;584;584;584;584;178;87;1444;1433;1411;1411;583;583;583;583;1458;1458;579;1458	sp|G5E8K5-2|ANK3_MOUSE;tr|A0A087WNU5|A0A087WNU5_MOUSE;tr|A0A1W2P812|A0A1W2P812_MOUSE;tr|S4R1S2|S4R1S2_MOUSE;tr|W6PPA1|W6PPA1_MOUSE;tr|W6PPR4|W6PPR4_MOUSE	ESDQDDEAEKADRRQSFASLALRKRYSYLTE;TESDQDDAEKADRRQSFASLALRKRYSYLTE;TLPAHKKAEKADRRQSFASLALRKRYSYLTE;TLPAHKKAEKADRRQSFASLALRPQSPCERT	1412;178;1444;1411;1458;1458	sp|G5E8K5-2|ANK3_MOUSE Isoform 2 of Ankyrin-3 OS=Mus musculus GN=Ank3;sp|G5E8K5-3|ANK3_MOUSE Isoform 3 of Ankyrin-3 OS=Mus musculus GN=Ank3;tr|G5E8K2|G5E8K2_MOUSE Ankyrin 3, epithelial, isoform CRA_l OS=Mus musculus GN=Ank3 PE=1 SV=1;sp|G5E8K5|ANK3_MOUSE A	UID788	1	327;3855;3969;4599;4601;4605
17149000	20783000	35315000	0	0	0	S	#DIV/0!	0.0479782	Left-high	sp|P70399-5|TP53B_MOUSE	464	sp|P70399-5|TP53B_MOUSE;sp|P70399|TP53B_MOUSE;tr|Q8BLA0|Q8BLA0_MOUSE;tr|A2AU90|A2AU90_MOUSE;tr|Q3UG49|Q3UG49_MOUSE	464;464;459;464;463	sp|P70399-5|TP53B_MOUSE	PIPSQPEFSHDIFIPSPSLEEPSDDVKKGGG	464	sp|P70399-5|TP53B_MOUSE Isoform 2 of TP53-binding protein 1 OS=Mus musculus GN=Tp53bp1;sp|P70399|TP53B_MOUSE TP53-binding protein 1 OS=Mus musculus GN=Tp53bp1 PE=1 SV=3;tr|Q8BLA0|Q8BLA0_MOUSE Uncharacterized protein (Fragment) OS=Mus musculus GN=Trp53bp1 P	UID3233	1	1087
17308000	19774000	21076000	20672000	25774000	24100000	S	0.824398	0.0481555	No	sp|O35691|PININ_MOUSE	66	sp|O35691|PININ_MOUSE;tr|Q3TUQ5|Q3TUQ5_MOUSE;tr|Q9CV89|Q9CV89_MOUSE	66;66;66	sp|O35691|PININ_MOUSE	GGGRGRGSLLLRRGFSDSGGGPPAKQRDLEG	66	sp|O35691|PININ_MOUSE Pinin OS=Mus musculus GN=Pnn PE=1 SV=4;tr|Q3TUQ5|Q3TUQ5_MOUSE Pinin OS=Mus musculus GN=Pnn PE=1 SV=1;tr|Q9CV89|Q9CV89_MOUSE Uncharacterized protein (Fragment) OS=Mus musculus GN=Pnn PE=2 SV=1	UID975	1	412
19628000	21545000	20864000	18274000	18808000	17670000	T	1.13305	0.0481666	No	sp|Q66L44|CBARP_MOUSE	150	sp|Q66L44|CBARP_MOUSE;tr|E9PW07|E9PW07_MOUSE	150;157	sp|Q66L44|CBARP_MOUSE	LFEQSRKAQDKGRRYTLTEGDFHHLKNARLT	150	sp|Q66L44|CBARP_MOUSE Voltage-dependent calcium channel beta subunit-associated regulatory protein OS=Mus musculus GN=Cbarp PE=1 SV=4;tr|E9PW07|E9PW07_MOUSE Voltage-dependent calcium channel beta subunit-associated regulatory protein OS=Mus musculus GN=Cba	UID17039	1	1757
472330000	430640000	0	664800000	572810000	306920000	S	0.584624	0.0482298	Right-high	sp|Q99NE5|RIMS1_MOUSE	1451	sp|Q99NE5|RIMS1_MOUSE;tr|F6VBR4|F6VBR4_MOUSE;sp|Q99NE5-3|RIMS1_MOUSE;tr|F6VBT9|F6VBT9_MOUSE;sp|Q99NE5-5|RIMS1_MOUSE;sp|Q99NE5-4|RIMS1_MOUSE;tr|F6Y0S3|F6Y0S3_MOUSE;tr|F6VBV0|F6VBV0_MOUSE;tr|A0A087WSA4|A0A087WSA4_MOUSE;tr|Q7TPL9|Q7TPL9_MOUSE;sp|Q99NE5-6|RIMS1_MOUSE;tr|F6TZK4|F6TZK4_MOUSE	1451;1412;1423;1384;1338;1362;1299;1323;717;207;1287;1248	sp|Q99NE5|RIMS1_MOUSE;sp|Q99NE5-6|RIMS1_MOUSE	VDPTLTPLTRRASQSSLESSSGPPCIRS___	1451;1287	sp|Q99NE5|RIMS1_MOUSE Regulating synaptic membrane exocytosis protein 1 OS=Mus musculus GN=Rims1 PE=1 SV=2;tr|F6VBR4|F6VBR4_MOUSE Regulating synaptic membrane exocytosis protein 1 OS=Mus musculus GN=Rims1 PE=1 SV=2;sp|Q99NE5-3|RIMS1_MOUSE Isoform 3 of Regu	UID30930	1;2	3171;3172
33205000	44991000	37516000	25342000	26681000	20597000	S	1.59339	0.0482584	Left-high	tr|H3BKN0|H3BKN0_MOUSE	23	tr|H3BKN0|H3BKN0_MOUSE;sp|Q1HFZ0|NSUN2_MOUSE;tr|A0A1S6GWH4|A0A1S6GWH4_MOUSE	23;23;48	tr|H3BKN0|H3BKN0_MOUSE	RRFQQPPQPEGEEDASDGGRKRGQAGWEGGY	23	tr|H3BKN0|H3BKN0_MOUSE tRNA (cytosine(34)-C(5))-methyltransferase OS=Mus musculus GN=Nsun2 PE=1 SV=1;sp|Q1HFZ0|NSUN2_MOUSE tRNA (cytosine(34)-C(5))-methyltransferase OS=Mus musculus GN=Nsun2 PE=1 SV=2;tr|A0A1S6GWH4|A0A1S6GWH4_MOUSE Uncharacterized protein	UID3786	1	1239
36430000	41223000	42433000	58855000	60395000	51880000	S	0.701724	0.0486986	Right-high	tr|A4GZ26|A4GZ26_MOUSE	1149	tr|A4GZ26|A4GZ26_MOUSE;tr|E9QAD8|E9QAD8_MOUSE;sp|Q5DU25|IQEC2_MOUSE	1149;1158;1148	tr|A4GZ26|A4GZ26_MOUSE	SLRDLSDAGKRGRRNSVGSLDSTIEGSVISS	1149	tr|A4GZ26|A4GZ26_MOUSE ARF6 guanine nucleotide exchange factor IQArfGEF OS=Mus musculus GN=Iqsec2 PE=1 SV=1;tr|E9QAD8|E9QAD8_MOUSE IQ motif and SEC7 domain-containing protein 2 OS=Mus musculus GN=Iqsec2 PE=1 SV=1;sp|Q5DU25|IQEC2_MOUSE IQ motif and SEC7 dom	UID34147	1;2	4047
36430000	41223000	42433000	58855000	60395000	51880000	S	0.701724	0.0486986	Right-high	tr|A4GZ26|A4GZ26_MOUSE	1152	tr|A4GZ26|A4GZ26_MOUSE;tr|E9QAD8|E9QAD8_MOUSE;sp|Q5DU25|IQEC2_MOUSE	1152;1161;1151	tr|A4GZ26|A4GZ26_MOUSE	DLSDAGKRGRRNSVGSLDSTIEGSVISSPRP	1152	tr|A4GZ26|A4GZ26_MOUSE ARF6 guanine nucleotide exchange factor IQArfGEF OS=Mus musculus GN=Iqsec2 PE=1 SV=1;tr|E9QAD8|E9QAD8_MOUSE IQ motif and SEC7 domain-containing protein 2 OS=Mus musculus GN=Iqsec2 PE=1 SV=1;sp|Q5DU25|IQEC2_MOUSE IQ motif and SEC7 dom	UID34148	1;2	4047
315790000	253210000	305130000	270720000	227600000	245000000	S	1.17598	0.0487082	No	tr|E9PUL9|E9PUL9_MOUSE	678	tr|E9PUL9|E9PUL9_MOUSE;tr|B2RQ80|B2RQ80_MOUSE;tr|B2RXX2|B2RXX2_MOUSE;sp|P83510|TNIK_MOUSE;tr|B9EKN8|B9EKN8_MOUSE;tr|B2RY17|B2RY17_MOUSE;sp|P83510-2|TNIK_MOUSE;tr|E0CZD7|E0CZD7_MOUSE;tr|E0CY98|E0CY98_MOUSE;tr|E0CZF8|E0CZF8_MOUSE;tr|E0CXD6|E0CXD6_MOUSE	678;707;678;678;707;707;678;623;652;623;652	tr|E9PUL9|E9PUL9_MOUSE	GSALGPRLGSQPIRASNPDLRRTEPVLESSL	678	tr|E9PUL9|E9PUL9_MOUSE Traf2 and NCK-interacting protein kinase OS=Mus musculus GN=Tnik PE=1 SV=1;tr|B2RQ80|B2RQ80_MOUSE Tnik protein OS=Mus musculus GN=Tnik PE=1 SV=1;tr|B2RXX2|B2RXX2_MOUSE Tnik protein OS=Mus musculus GN=Tnik PE=2 SV=1;sp|P83510|TNIK_MOU	UID14117	1	4077
21199000	18431000	18199000	17773000	16607000	13860000	T	1.19878	0.0490272	No	sp|Q8VDC1|FYCO1_MOUSE	372	sp|Q8VDC1|FYCO1_MOUSE;tr|A0A140T8V9|A0A140T8V9_MOUSE	372;372	sp|Q8VDC1|FYCO1_MOUSE	ASLSERLARAEKGEKTPPDTELHQEPVPADL	372	sp|Q8VDC1|FYCO1_MOUSE FYVE and coiled-coil domain-containing protein 1 OS=Mus musculus GN=Fyco1 PE=1 SV=1;tr|A0A140T8V9|A0A140T8V9_MOUSE FYVE and coiled-coil domain-containing protein 1 (Fragment) OS=Mus musculus GN=Fyco1 PE=1 SV=3	UID17997	1	2882
8692900	10349000	8380600	7690700	8460900	5989900	S	1.23851	0.0492678	No	sp|Q8BSD5|SHE_MOUSE	80	sp|Q8BSD5|SHE_MOUSE	80	sp|Q8BSD5|SHE_MOUSE	ETGGAAPTPGKGRKNSAAELGASKASSGPPK	80	sp|Q8BSD5|SHE_MOUSE SH2 domain-containing adapter protein E OS=Mus musculus GN=She PE=1 SV=1	UID8250	1	2377
1876300000	1754600000	1967700000	1282600000	1407600000	1153200000	T	1.45668	0.0493521	Left-high	sp|P28652|KCC2B_MOUSE	287	sp|P28652|KCC2B_MOUSE;tr|Q8BL41|Q8BL41_MOUSE;tr|Q5SVI3|Q5SVI3_MOUSE;tr|Q5SVI0|Q5SVI0_MOUSE;tr|Q5SVI2|Q5SVI2_MOUSE;tr|Q5SVI9|Q5SVI9_MOUSE;tr|Q5SVI1|Q5SVI1_MOUSE;tr|Q5SVJ1|Q5SVJ1_MOUSE;tr|Q68EG2|Q68EG2_MOUSE;tr|Q3TY93|Q3TY93_MOUSE;tr|Q5SVJ0|Q5SVJ0_MOUSE	287;287;287;287;298;287;287;287;287;158;287	sp|P28652|KCC2B_MOUSE;tr|Q5SVI0|Q5SVI0_MOUSE;tr|Q5SVI1|Q5SVI1_MOUSE;tr|Q5SVJ0|Q5SVJ0_MOUSE	VCQRSTVASMMHRQETVECLKKFNARRKLKG	287;287;287;287	sp|P28652|KCC2B_MOUSE Calcium/calmodulin-dependent protein kinase type II subunit beta OS=Mus musculus GN=Camk2b PE=1 SV=2;tr|Q8BL41|Q8BL41_MOUSE Uncharacterized protein OS=Mus musculus GN=Camk2b PE=2 SV=1;tr|Q5SVI3|Q5SVI3_MOUSE Calcium/calmodulin-dependen	UID16217	1	727;4480;4481;4482
38483000	59374000	47451000	55147000	69361000	55289000	S	0.808178	0.049493	No	tr|Q8BR89|Q8BR89_MOUSE	177	tr|Q8BR89|Q8BR89_MOUSE;tr|Q50H70|Q50H70_MOUSE;sp|P55088-2|AQP4_MOUSE;tr|A0A0R4J0Z3|A0A0R4J0Z3_MOUSE;sp|P55088|AQP4_MOUSE;sp|P55088-3|AQP4_MOUSE	177;254;254;276;276;308	tr|Q8BR89|Q8BR89_MOUSE	RLKEAFSKAAQQTKGSYMEVEDNRSQVETED	177	tr|Q8BR89|Q8BR89_MOUSE Uncharacterized protein (Fragment) OS=Mus musculus GN=Aqp4 PE=2 SV=1;tr|Q50H70|Q50H70_MOUSE Aquaporin 4 M23A isoform OS=Mus musculus GN=Aqp4 PE=2 SV=1;sp|P55088-2|AQP4_MOUSE Isoform 1 of Aquaporin-4 OS=Mus musculus GN=Aqp4;tr|A0A0R4J	UID2764	1;2	904
51209000	52206000	51000000	0	29918000	0	T	5.16127	0.0496232	Left-high	tr|B6ZHC9|B6ZHC9_MOUSE	30	tr|B6ZHC9|B6ZHC9_MOUSE;tr|A2AUK5|A2AUK5_MOUSE;tr|A2AUK8|A2AUK8_MOUSE;sp|Q9Z2H5|E41L1_MOUSE;sp|Q9Z2H5-2|E41L1_MOUSE;tr|A2AUK6|A2AUK6_MOUSE;sp|Q9Z2H5-3|E41L1_MOUSE;tr|Q8C8P2|Q8C8P2_MOUSE;tr|E9PV14|E9PV14_MOUSE	30;30;30;30;30;30;30;30;30	tr|B6ZHC9|B6ZHC9_MOUSE;tr|Q8C8P2|Q8C8P2_MOUSE	QEETPQQPEAAAAVTTPVTPAGHSHPETNSN	30;30	tr|B6ZHC9|B6ZHC9_MOUSE Erythrocyte protein band 4.1-like 1 OS=Mus musculus GN=Epb41l1 PE=2 SV=1;tr|A2AUK5|A2AUK5_MOUSE Band 4.1-like protein 1 OS=Mus musculus GN=Epb41l1 PE=1 SV=1;tr|A2AUK8|A2AUK8_MOUSE Band 4.1-like protein 1 OS=Mus musculus GN=Epb41l1 PE	UID18940	1;2	4037;4175
71692000	0	61094000	78911000	13749000	78411000	S	0.776204	0.0497052	Right-high	sp|Q8R001|MARE2_MOUSE	9	sp|Q8R001|MARE2_MOUSE;tr|E9Q1B7|E9Q1B7_MOUSE	9;9	sp|Q8R001|MARE2_MOUSE	_______MPGPTQTLSPNGENNNDIIQDNGT	9	sp|Q8R001|MARE2_MOUSE Microtubule-associated protein RP/EB family member 2 OS=Mus musculus GN=Mapre2 PE=1 SV=1;tr|E9Q1B7|E9Q1B7_MOUSE Microtubule-associated protein RP/EB family member 2 OS=Mus musculus GN=Mapre2 PE=1 SV=1	UID9761	1	2777
14391000	14068000	22703000	0	0	16502000	S	3.10035	0.0497459	Left-high	sp|Q5DTT2|PSD1_MOUSE	34	sp|Q5DTT2|PSD1_MOUSE;tr|A0A286YDE5|A0A286YDE5_MOUSE;tr|A0A286YCR6|A0A286YCR6_MOUSE;sp|Q5DTT2-3|PSD1_MOUSE	34;34;34;34	sp|Q5DTT2|PSD1_MOUSE;sp|Q5DTT2-3|PSD1_MOUSE	PRCPRRWLPEGPVPQSPPASMYGSTGSLIRR	34;34	sp|Q5DTT2|PSD1_MOUSE PH and SEC7 domain-containing protein 1 OS=Mus musculus GN=Psd PE=1 SV=2;tr|A0A286YDE5|A0A286YDE5_MOUSE PH and SEC7 domain-containing protein 1 (Fragment) OS=Mus musculus GN=Psd PE=1 SV=1;tr|A0A286YCR6|A0A286YCR6_MOUSE PH and SEC7 doma	UID24814	1;2	1465;1467
194540000	219830000	213530000	179770000	185600000	189910000	S	1.13078	0.0499882	No	sp|Q8VDQ8|SIR2_MOUSE	23	sp|Q8VDQ8|SIR2_MOUSE;sp|Q8VDQ8-3|SIR2_MOUSE	23;23	sp|Q8VDQ8|SIR2_MOUSE	DPLETQAGKVQEAQDSDSDTEGGATGGEAEM	23	sp|Q8VDQ8|SIR2_MOUSE NAD-dependent protein deacetylase sirtuin-2 OS=Mus musculus GN=Sirt2 PE=1 SV=2;sp|Q8VDQ8-3|SIR2_MOUSE Isoform 3 of NAD-dependent protein deacetylase sirtuin-2 OS=Mus musculus GN=Sirt2	UID30239	1;2	2893
18936000	24351000	22218000	16372000	18685000	18651000	S	1.21965	0.0499979	No	sp|Q8CHE4|PHLP1_MOUSE	304	sp|Q8CHE4|PHLP1_MOUSE	304	sp|Q8CHE4|PHLP1_MOUSE	PSDSSPGELFAGGPGSPPRAPRPASDTESFS	304	sp|Q8CHE4|PHLP1_MOUSE PH domain leucine-rich repeat-containing protein phosphatase 1 OS=Mus musculus GN=Phlpp1 PE=1 SV=2	UID9231	1	2628
0	0	5494000	6498700	8969500	9285500	S	0.221947	0.0501988	No	tr|B2RQG2|B2RQG2_MOUSE	839	tr|B2RQG2|B2RQG2_MOUSE;tr|A0PJJ1|A0PJJ1_MOUSE;tr|Q8BLA7|Q8BLA7_MOUSE	839;839;130	tr|B2RQG2|B2RQG2_MOUSE	DNEIKKWQLAPLRKLSQPHLPRRSSEEKSEK	839	tr|B2RQG2|B2RQG2_MOUSE PHD finger protein 3 OS=Mus musculus GN=Phf3 PE=1 SV=1;tr|A0PJJ1|A0PJJ1_MOUSE Phf3 protein (Fragment) OS=Mus musculus GN=Phf3 PE=2 SV=1;tr|Q8BLA7|Q8BLA7_MOUSE Uncharacterized protein OS=Mus musculus GN=Phf3 PE=2 SV=1	UID14134	1	4078
20754000	15855000	16823000	21790000	18331000	19117000	S	0.901989	0.0506038	No	sp|Q62415|ASPP1_MOUSE	679	sp|Q62415|ASPP1_MOUSE;tr|Q7TS70|Q7TS70_MOUSE;tr|A0A1Y7VJH3|A0A1Y7VJH3_MOUSE	679;556;556	sp|Q62415|ASPP1_MOUSE	LPRPLSPTKLTPIVHSPLRYQSDADLEALRR	679	sp|Q62415|ASPP1_MOUSE Apoptosis-stimulating of p53 protein 1 OS=Mus musculus GN=Ppp1r13b PE=1 SV=2;tr|Q7TS70|Q7TS70_MOUSE Ppp1r13b protein (Fragment) OS=Mus musculus GN=Ppp1r13b PE=2 SV=1;tr|A0A1Y7VJH3|A0A1Y7VJH3_MOUSE Apoptosis-stimulating of p53 protein	UID5537	1	1700
18535000	10329000	20312000	14128000	5399700	11395000	S	1.59029	0.0506681	No	sp|Q80YF9|RHG33_MOUSE	594	sp|Q80YF9|RHG33_MOUSE;tr|A0A140LHW2|A0A140LHW2_MOUSE;tr|Q3UQS4|Q3UQS4_MOUSE	594;570;613	sp|Q80YF9|RHG33_MOUSE	RLGTPTEPTTPKTPASPVERRKRERAEKQRK	594	sp|Q80YF9|RHG33_MOUSE Rho GTPase-activating protein 33 OS=Mus musculus GN=Arhgap33 PE=1 SV=1;tr|A0A140LHW2|A0A140LHW2_MOUSE Rho GTPase-activating protein 33 OS=Mus musculus GN=Arhgap33 PE=1 SV=1;tr|Q3UQS4|Q3UQS4_MOUSE Uncharacterized protein (Fragment) OS=	UID27745	2	2182
18535000	10329000	20312000	14128000	5399700	11395000	T	1.59029	0.0506681	No	sp|Q80YF9|RHG33_MOUSE	588	sp|Q80YF9|RHG33_MOUSE;tr|A0A140LHW2|A0A140LHW2_MOUSE;tr|Q3UQS4|Q3UQS4_MOUSE	588;564;607	sp|Q80YF9|RHG33_MOUSE	QARTQGRLGTPTEPTTPKTPASPVERRKRER	588	sp|Q80YF9|RHG33_MOUSE Rho GTPase-activating protein 33 OS=Mus musculus GN=Arhgap33 PE=1 SV=1;tr|A0A140LHW2|A0A140LHW2_MOUSE Rho GTPase-activating protein 33 OS=Mus musculus GN=Arhgap33 PE=1 SV=1;tr|Q3UQS4|Q3UQS4_MOUSE Uncharacterized protein (Fragment) OS=	UID37589	2	2182
256320000	149710000	325700000	0	0	204680000	S	3.575	0.050748	No	sp|Q6ZPQ6-2|PITM2_MOUSE	805	sp|Q6ZPQ6-2|PITM2_MOUSE;sp|Q6ZPQ6|PITM2_MOUSE;tr|Q6NS55|Q6NS55_MOUSE	805;805;622	sp|Q6ZPQ6-2|PITM2_MOUSE	VLQTHNTVFQEHAAPSSPGTAPAGRGFRRAS	805	sp|Q6ZPQ6-2|PITM2_MOUSE Isoform 2 of Membrane-associated phosphatidylinositol transfer protein 2 OS=Mus musculus GN=Pitpnm2;sp|Q6ZPQ6|PITM2_MOUSE Membrane-associated phosphatidylinositol transfer protein 2 OS=Mus musculus GN=Pitpnm2 PE=1 SV=2;tr|Q6NS55|Q6N	UID6650	1	1968
48477000	48650000	60898000	43487000	44783000	52553000	S	1.12215	0.0508704	No	sp|Q811P8|RHG32_MOUSE	1823	sp|Q811P8|RHG32_MOUSE;sp|Q811P8-2|RHG32_MOUSE;tr|I7HFI3|I7HFI3_MOUSE	1823;1474;1474	sp|Q811P8|RHG32_MOUSE	SVAEGKEGRHPAKAVSPEGDERFYRKHPESE	1823	sp|Q811P8|RHG32_MOUSE Rho GTPase-activating protein 32 OS=Mus musculus GN=Arhgap32 PE=1 SV=2;sp|Q811P8-2|RHG32_MOUSE Isoform 2 of Rho GTPase-activating protein 32 OS=Mus musculus GN=Arhgap32;tr|I7HFI3|I7HFI3_MOUSE GTPase-activating protein for Cdc42 and Ra	UID7697	1	2210
104520000	72649000	95868000	85362000	60033000	66879000	S	1.28625	0.0510024	No	tr|Q548L6|Q548L6_MOUSE	77	tr|Q548L6|Q548L6_MOUSE;sp|P48318|DCE1_MOUSE;tr|D3Z1L8|D3Z1L8_MOUSE;tr|Q8C6I7|Q8C6I7_MOUSE;tr|D3Z5S3|D3Z5S3_MOUSE	77;77;77;77;77	tr|Q548L6|Q548L6_MOUSE	LVSAFRERQSSKNLLSCENSDQGARFRRTET	77	tr|Q548L6|Q548L6_MOUSE Glutamate decarboxylase OS=Mus musculus GN=Gad1 PE=1 SV=1;sp|P48318|DCE1_MOUSE Glutamate decarboxylase 1 OS=Mus musculus GN=Gad1 PE=1 SV=2;tr|D3Z1L8|D3Z1L8_MOUSE Glutamate decarboxylase 1 OS=Mus musculus GN=Gad1 PE=1 SV=1;tr|Q8C6I7|Q	UID2607	1	846
24880000	25255000	28470000	23179000	21705000	24311000	S	1.13599	0.0512818	No	sp|Q8R3P7|CLUA1_MOUSE	409	sp|Q8R3P7|CLUA1_MOUSE	409	sp|Q8R3P7|CLUA1_MOUSE	AKPSRRIRKPEPLDESDNDF___________	409	sp|Q8R3P7|CLUA1_MOUSE Clusterin-associated protein 1 OS=Mus musculus GN=Cluap1 PE=1 SV=1	UID9846	1	2819
13612000	15032000	13778000	15636000	17081000	17704000	S	0.841356	0.0515303	No	sp|Q8CAF4-3|NHSL1_MOUSE	1075	sp|Q8CAF4-3|NHSL1_MOUSE;sp|Q8CAF4|NHSL1_MOUSE;tr|A0A140LIZ7|A0A140LIZ7_MOUSE	1075;1079;1109	sp|Q8CAF4-3|NHSL1_MOUSE	TEALQMVQLRPVRKNSGAGAVLFSEPSAQEQ	1075	sp|Q8CAF4-3|NHSL1_MOUSE Isoform 3 of NHS-like protein 1 OS=Mus musculus GN=Nhsl1;sp|Q8CAF4|NHSL1_MOUSE NHS-like protein 1 OS=Mus musculus GN=Nhsl1 PE=1 SV=3;tr|A0A140LIZ7|A0A140LIZ7_MOUSE NHS-like protein 1 OS=Mus musculus GN=Nhsl1 PE=1 SV=1	UID8985	1	2554
32032000	27404000	36923000	36795000	33244000	47055000	T	0.82292	0.0519478	No	sp|Q811D0-2|DLG1_MOUSE	703	tr|Q3UP61|Q3UP61_MOUSE;tr|H7BWY4|H7BWY4_MOUSE;sp|Q811D0|DLG1_MOUSE;sp|Q811D0-2|DLG1_MOUSE;sp|Q811D0-3|DLG1_MOUSE	682;682;715;703;737	tr|Q3UP61|Q3UP61_MOUSE;sp|Q811D0-2|DLG1_MOUSE	YVLSYEPVNQQEVNYTRPVIILGPMKDRVND	682;703	tr|Q3UP61|Q3UP61_MOUSE Uncharacterized protein OS=Mus musculus GN=Dlg1 PE=2 SV=1;tr|H7BWY4|H7BWY4_MOUSE Disks large homolog 1 OS=Mus musculus GN=Dlg1 PE=1 SV=1;sp|Q811D0|DLG1_MOUSE Disks large homolog 1 OS=Mus musculus GN=Dlg1 PE=1 SV=1;sp|Q811D0-2|DLG1_MO	UID57752	4	2206;2207
32032000	27404000	36923000	36795000	33244000	47055000	Y	0.82292	0.0519478	No	sp|Q811D0-2|DLG1_MOUSE	688	tr|Q3UP61|Q3UP61_MOUSE;tr|H7BWY4|H7BWY4_MOUSE;sp|Q811D0|DLG1_MOUSE;sp|Q811D0-2|DLG1_MOUSE;sp|Q811D0-3|DLG1_MOUSE	667;667;700;688;722	tr|Q3UP61|Q3UP61_MOUSE;sp|Q811D0-2|DLG1_MOUSE	SNASDSESSYRGQEEYVLSYEPVNQQEVNYT	667;688	tr|Q3UP61|Q3UP61_MOUSE Uncharacterized protein OS=Mus musculus GN=Dlg1 PE=2 SV=1;tr|H7BWY4|H7BWY4_MOUSE Disks large homolog 1 OS=Mus musculus GN=Dlg1 PE=1 SV=1;sp|Q811D0|DLG1_MOUSE Disks large homolog 1 OS=Mus musculus GN=Dlg1 PE=1 SV=1;sp|Q811D0-2|DLG1_MO	UID59969	4	2206;2207
32032000	27404000	36923000	36795000	33244000	47055000	Y	0.82292	0.0519478	No	sp|Q811D0-2|DLG1_MOUSE	692	tr|Q3UP61|Q3UP61_MOUSE;tr|H7BWY4|H7BWY4_MOUSE;sp|Q811D0|DLG1_MOUSE;sp|Q811D0-2|DLG1_MOUSE;sp|Q811D0-3|DLG1_MOUSE	671;671;704;692;726	tr|Q3UP61|Q3UP61_MOUSE;sp|Q811D0-2|DLG1_MOUSE	DSESSYRGQEEYVLSYEPVNQQEVNYTRPVI	671;692	tr|Q3UP61|Q3UP61_MOUSE Uncharacterized protein OS=Mus musculus GN=Dlg1 PE=2 SV=1;tr|H7BWY4|H7BWY4_MOUSE Disks large homolog 1 OS=Mus musculus GN=Dlg1 PE=1 SV=1;sp|Q811D0|DLG1_MOUSE Disks large homolog 1 OS=Mus musculus GN=Dlg1 PE=1 SV=1;sp|Q811D0-2|DLG1_MO	UID59970	4	2206;2207
32032000	27404000	36923000	36795000	33244000	47055000	Y	0.82292	0.0519478	No	sp|Q811D0-2|DLG1_MOUSE	702	tr|Q3UP61|Q3UP61_MOUSE;tr|H7BWY4|H7BWY4_MOUSE;sp|Q811D0|DLG1_MOUSE;sp|Q811D0-2|DLG1_MOUSE;sp|Q811D0-3|DLG1_MOUSE	681;681;714;702;736	tr|Q3UP61|Q3UP61_MOUSE;sp|Q811D0-2|DLG1_MOUSE	EYVLSYEPVNQQEVNYTRPVIILGPMKDRVN	681;702	tr|Q3UP61|Q3UP61_MOUSE Uncharacterized protein OS=Mus musculus GN=Dlg1 PE=2 SV=1;tr|H7BWY4|H7BWY4_MOUSE Disks large homolog 1 OS=Mus musculus GN=Dlg1 PE=1 SV=1;sp|Q811D0|DLG1_MOUSE Disks large homolog 1 OS=Mus musculus GN=Dlg1 PE=1 SV=1;sp|Q811D0-2|DLG1_MO	UID59971	4	2206;2207
714260000	853000000	633560000	754910000	953550000	719840000	T	0.906321	0.0523385	No	tr|Q91WF5|Q91WF5_MOUSE	145	tr|Q91WF5|Q91WF5_MOUSE;tr|Q542N8|Q542N8_MOUSE;tr|Q3TRX4|Q3TRX4_MOUSE;sp|Q9Z0P4-2|PALM_MOUSE;tr|Q8CB16|Q8CB16_MOUSE;sp|Q9Z0P4|PALM_MOUSE;tr|Q6ZQE7|Q6ZQE7_MOUSE;tr|Q3UZP7|Q3UZP7_MOUSE	145;145;145;145;145;145;112;145	tr|Q91WF5|Q91WF5_MOUSE	QKSETLVNAQQTPLGTPKENRTSTPVRSPGG	145	tr|Q91WF5|Q91WF5_MOUSE Palm protein OS=Mus musculus GN=Palm PE=2 SV=1;tr|Q542N8|Q542N8_MOUSE Paralemmin, isoform CRA_b OS=Mus musculus GN=Palm PE=2 SV=1;tr|Q3TRX4|Q3TRX4_MOUSE Uncharacterized protein OS=Mus musculus GN=Palm PE=2 SV=1;sp|Q9Z0P4-2|PALM_MOUSE	UID18699	1;2	3786
45196000	69066000	61601000	82583000	84543000	97261000	Y	0.665173	0.052386	No	sp|Q9EPR5|SORC2_MOUSE	512	sp|Q9EPR5|SORC2_MOUSE;tr|Q8CHA4|Q8CHA4_MOUSE	512;538	sp|Q9EPR5|SORC2_MOUSE	PDCYLHLHLRWADNPYVSGTVHTKDTAPGLI	512	sp|Q9EPR5|SORC2_MOUSE VPS10 domain-containing receptor SorCS2 OS=Mus musculus GN=Sorcs2 PE=1 SV=2;tr|Q8CHA4|Q8CHA4_MOUSE MKIAA1329 protein (Fragment) OS=Mus musculus GN=Sorcs2 PE=2 SV=1	UID19876	1	3466
13770000	0	21182000	29586000	29395000	35722000	S	0.36907	0.0525104	No	sp|Q9JM52-2|MINK1_MOUSE	559	sp|Q9JM52-2|MINK1_MOUSE;sp|Q9JM52|MINK1_MOUSE;tr|Q5SXG3|Q5SXG3_MOUSE;sp|Q9JM52-3|MINK1_MOUSE;tr|Q7TT13|Q7TT13_MOUSE;tr|Q5SXG1|Q5SXG1_MOUSE;tr|F7AMS7|F7AMS7_MOUSE;tr|G3X9G2|G3X9G2_MOUSE	559;559;559;559;556;556;413;559	sp|Q9JM52-2|MINK1_MOUSE	PSSAGPEPPISQASPSPPGPLSQTPPMQRPV	559	sp|Q9JM52-2|MINK1_MOUSE Isoform 1 of Misshapen-like kinase 1 OS=Mus musculus GN=Mink1;sp|Q9JM52|MINK1_MOUSE Misshapen-like kinase 1 OS=Mus musculus GN=Mink1 PE=1 SV=3;tr|Q5SXG3|Q5SXG3_MOUSE Misshapen-like kinase 1 OS=Mus musculus GN=Mink1 PE=1 SV=1;sp|Q9JM	UID11918	1;2	3601
282710000	310130000	250700000	304840000	362610000	303170000	S	0.869073	0.0525638	No	tr|F8SLQ4|F8SLQ4_MOUSE	446	tr|D3YYH0|D3YYH0_MOUSE;tr|F8SLQ6|F8SLQ6_MOUSE;sp|Q8C437-4|PEX5R_MOUSE;tr|F8SLQ4|F8SLQ4_MOUSE;tr|F8SLP6|F8SLP6_MOUSE;tr|F8SLP5|F8SLP5_MOUSE;tr|F8SLQ1|F8SLQ1_MOUSE;tr|F8SLP8|F8SLP8_MOUSE;tr|F8SLQ5|F8SLQ5_MOUSE;tr|F8SLP7|F8SLP7_MOUSE;tr|F8SLQ3|F8SLQ3_MOUSE;sp|Q8C437-3|PEX5R_MOUSE;tr|F8SLP9|F8SLP9_MOUSE;sp|Q8C437|PEX5R_MOUSE	412;165;165;446;447;469;471;423;411;412;436;436;388;388	tr|D3YYH0|D3YYH0_MOUSE;tr|F8SLQ4|F8SLQ4_MOUSE	KNKKGSPGLTRRMSKSPVDSSVLEGVKELYL	412;446	tr|D3YYH0|D3YYH0_MOUSE PEX5-related protein OS=Mus musculus GN=Pex5l PE=1 SV=1;tr|F8SLQ6|F8SLQ6_MOUSE Peroxisomal biogenesis factor 5-like protein transcript variant 12 OS=Mus musculus GN=Pex5l PE=2 SV=1;sp|Q8C437-4|PEX5R_MOUSE Isoform 4 of PEX5-related pr	UID14350	1	4124;4311
36514000	40144000	37341000	25067000	33539000	21343000	S	1.4259	0.0526258	No	tr|Q3TBW9|Q3TBW9_MOUSE	100	tr|Q3TBW9|Q3TBW9_MOUSE;sp|Q9DAR7|DCPS_MOUSE	100;100	tr|Q3TBW9|Q3TBW9_MOUSE	KTPFQVEHVAQLLTGSPELKLQFSNDIYSTY	100	tr|Q3TBW9|Q3TBW9_MOUSE m7GpppX diphosphatase OS=Mus musculus GN=Dcps PE=1 SV=1;sp|Q9DAR7|DCPS_MOUSE m7GpppX diphosphatase OS=Mus musculus GN=Dcps PE=1 SV=1	UID11307	1	3402
38545000	41886000	34351000	50853000	65076000	45925000	S	0.70917	0.0527951	No	tr|Q5NTY0|Q5NTY0_MOUSE	335	tr|Q5NTY0|Q5NTY0_MOUSE;tr|Q3TK61|Q3TK61_MOUSE;sp|P63037|DNJA1_MOUSE	335;335;335	tr|Q5NTY0|Q5NTY0_MOUSE	LIIEFKVNFPENGFLSPDKLSLLEKLLPERK	335	tr|Q5NTY0|Q5NTY0_MOUSE DnaJ (Hsp40) homolog, subfamily A, member 1 OS=Mus musculus GN=Dnaja1 PE=1 SV=1;tr|Q3TK61|Q3TK61_MOUSE Uncharacterized protein OS=Mus musculus GN=Dnaja1 PE=2 SV=1;sp|P63037|DNJA1_MOUSE DnaJ homolog subfamily A member 1 OS=Mus musculu	UID3049	1	1015
10204000	11642000	0	14647000	16467000	9000500	S	0.544591	0.0529365	No	tr|A0A1D5RLV0|A0A1D5RLV0_MOUSE	386	tr|A0A1D5RLV0|A0A1D5RLV0_MOUSE;sp|Q8C1D8|IWS1_MOUSE;sp|Q8C1D8-2|IWS1_MOUSE;tr|A0A1D5RLS6|A0A1D5RLS6_MOUSE	386;386;386;34	tr|A0A1D5RLV0|A0A1D5RLV0_MOUSE	VSDKSGKRETTVASDSEEEAGKEESSVKKKE	386	tr|A0A1D5RLV0|A0A1D5RLV0_MOUSE Protein IWS1 homolog OS=Mus musculus GN=Iws1 PE=1 SV=1;sp|Q8C1D8|IWS1_MOUSE Protein IWS1 homolog OS=Mus musculus GN=Iws1 PE=1 SV=1;sp|Q8C1D8-2|IWS1_MOUSE Isoform 2 of Protein IWS1 homolog OS=Mus musculus GN=Iws1;tr|A0A1D5RLS6	UID28848	2	2498
10204000	11642000	0	14647000	16467000	9000500	S	0.544591	0.0529365	No	tr|A0A1D5RLV0|A0A1D5RLV0_MOUSE	395	tr|A0A1D5RLV0|A0A1D5RLV0_MOUSE;sp|Q8C1D8|IWS1_MOUSE;sp|Q8C1D8-2|IWS1_MOUSE;tr|A0A1D5RLS6|A0A1D5RLS6_MOUSE	395;395;395;43	tr|A0A1D5RLV0|A0A1D5RLV0_MOUSE	TTVASDSEEEAGKEESSVKKKEDKDLFGSDS	395	tr|A0A1D5RLV0|A0A1D5RLV0_MOUSE Protein IWS1 homolog OS=Mus musculus GN=Iws1 PE=1 SV=1;sp|Q8C1D8|IWS1_MOUSE Protein IWS1 homolog OS=Mus musculus GN=Iws1 PE=1 SV=1;sp|Q8C1D8-2|IWS1_MOUSE Isoform 2 of Protein IWS1 homolog OS=Mus musculus GN=Iws1;tr|A0A1D5RLS6	UID28849	2	2498
65549000	68228000	63179000	76582000	80137000	68028000	S	0.876345	0.0529911	No	tr|B6ZHC9|B6ZHC9_MOUSE	665	tr|B6ZHC9|B6ZHC9_MOUSE;tr|A2AUK5|A2AUK5_MOUSE;tr|A2AUK8|A2AUK8_MOUSE;sp|Q9Z2H5|E41L1_MOUSE;sp|Q9Z2H5-2|E41L1_MOUSE	665;665;653;665;653	tr|B6ZHC9|B6ZHC9_MOUSE	SETEGLVFARDLKGPSSQEDESGGLEDSPDR	665	tr|B6ZHC9|B6ZHC9_MOUSE Erythrocyte protein band 4.1-like 1 OS=Mus musculus GN=Epb41l1 PE=2 SV=1;tr|A2AUK5|A2AUK5_MOUSE Band 4.1-like protein 1 OS=Mus musculus GN=Epb41l1 PE=1 SV=1;tr|A2AUK8|A2AUK8_MOUSE Band 4.1-like protein 1 OS=Mus musculus GN=Epb41l1 PE	UID34093	1;2;3	4037
65549000	68228000	63179000	76582000	80137000	68028000	S	0.876345	0.0529911	No	tr|B6ZHC9|B6ZHC9_MOUSE	666	tr|B6ZHC9|B6ZHC9_MOUSE;tr|A2AUK5|A2AUK5_MOUSE;tr|A2AUK8|A2AUK8_MOUSE;sp|Q9Z2H5|E41L1_MOUSE;sp|Q9Z2H5-2|E41L1_MOUSE	666;666;654;666;654	tr|B6ZHC9|B6ZHC9_MOUSE	ETEGLVFARDLKGPSSQEDESGGLEDSPDRG	666	tr|B6ZHC9|B6ZHC9_MOUSE Erythrocyte protein band 4.1-like 1 OS=Mus musculus GN=Epb41l1 PE=2 SV=1;tr|A2AUK5|A2AUK5_MOUSE Band 4.1-like protein 1 OS=Mus musculus GN=Epb41l1 PE=1 SV=1;tr|A2AUK8|A2AUK8_MOUSE Band 4.1-like protein 1 OS=Mus musculus GN=Epb41l1 PE	UID34094	1;2;3	4037
301150000	225720000	122100000	0	0	0	T	#DIV/0!	0.053025	Left-high 2	sp|A2ASS6-2|TITIN_MOUSE	9837	sp|A2ASS6-2|TITIN_MOUSE;tr|E9Q8N1|E9Q8N1_MOUSE;tr|E9Q8K5|E9Q8K5_MOUSE;sp|A2ASS6|TITIN_MOUSE	9837;16418;16418;18164	sp|A2ASS6-2|TITIN_MOUSE	SKRWKRVNRDPIKAMTLGVSYKVTGLIEGSD	9837	sp|A2ASS6-2|TITIN_MOUSE Isoform 2 of Titin OS=Mus musculus GN=Ttn;tr|E9Q8N1|E9Q8N1_MOUSE Titin OS=Mus musculus GN=Ttn PE=1 SV=1;tr|E9Q8K5|E9Q8K5_MOUSE Titin OS=Mus musculus GN=Ttn PE=1 SV=1;sp|A2ASS6|TITIN_MOUSE Titin OS=Mus musculus GN=Ttn PE=1 SV=1	UID55958	3	220
301150000	225720000	122100000	0	0	0	Y	#DIV/0!	0.053025	Left-high 2	sp|A2ASS6-2|TITIN_MOUSE	9842	sp|A2ASS6-2|TITIN_MOUSE;tr|E9Q8N1|E9Q8N1_MOUSE;tr|E9Q8K5|E9Q8K5_MOUSE;sp|A2ASS6|TITIN_MOUSE	9842;16423;16423;18169	sp|A2ASS6-2|TITIN_MOUSE	RVNRDPIKAMTLGVSYKVTGLIEGSDYQFRV	9842	sp|A2ASS6-2|TITIN_MOUSE Isoform 2 of Titin OS=Mus musculus GN=Ttn;tr|E9Q8N1|E9Q8N1_MOUSE Titin OS=Mus musculus GN=Ttn PE=1 SV=1;tr|E9Q8K5|E9Q8K5_MOUSE Titin OS=Mus musculus GN=Ttn PE=1 SV=1;sp|A2ASS6|TITIN_MOUSE Titin OS=Mus musculus GN=Ttn PE=1 SV=1	UID59641	3	220
11605000	8266500	8890300	7987500	0	0	S	3.60085	0.0531437	No	tr|D3Z6S7|D3Z6S7_MOUSE	275	tr|D3Z6S7|D3Z6S7_MOUSE;sp|P0C673|IGS11_MOUSE	275;334	tr|D3Z6S7|D3Z6S7_MOUSE	SRYWNNNPKPHRNTESFNHFSDLRQSFSGNA	275	tr|D3Z6S7|D3Z6S7_MOUSE Immunoglobulin superfamily member 11 OS=Mus musculus GN=Igsf11 PE=1 SV=1;sp|P0C673|IGS11_MOUSE Immunoglobulin superfamily member 11 OS=Mus musculus GN=Igsf11 PE=1 SV=1	UID1683	1	589
19004000	10108000	14837000	12020000	0	10638000	S	1.93967	0.053255	No	sp|Q80Y24|PRIC2_MOUSE	396	sp|Q80Y24|PRIC2_MOUSE;tr|A7YQ68|A7YQ68_MOUSE	396;452	sp|Q80Y24|PRIC2_MOUSE	LSSQTPSLNRDPIWRSREEPFHYGNKMEQNQ	396	sp|Q80Y24|PRIC2_MOUSE Prickle-like protein 2 OS=Mus musculus GN=Prickle2 PE=1 SV=3;tr|A7YQ68|A7YQ68_MOUSE Prickle-like 2 (Drosophila) OS=Mus musculus GN=Prickle2 PE=1 SV=1	UID7543	1	2173
12784000	11289000	14975000	14430000	15226000	18908000	S	0.804052	0.0532788	No	tr|A0A1N9MYB8|A0A1N9MYB8_MOUSE	280	tr|A0A1N9MYB8|A0A1N9MYB8_MOUSE;sp|Q9DCF1|TMM25_MOUSE;tr|Q3U4J4|Q3U4J4_MOUSE	280;324;351	tr|A0A1N9MYB8|A0A1N9MYB8_MOUSE	PDLRGKATERPMAQHSSRPELLEAEPGGLLT	280	tr|A0A1N9MYB8|A0A1N9MYB8_MOUSE Transmembrane protein 25 OS=Mus musculus GN=Tmem25 PE=1 SV=1;sp|Q9DCF1|TMM25_MOUSE Transmembrane protein 25 OS=Mus musculus GN=Tmem25 PE=1 SV=1;tr|Q3U4J4|Q3U4J4_MOUSE Uncharacterized protein OS=Mus musculus GN=Tmem25 PE=2 SV=	UID11411	1	3441
12784000	11289000	14975000	14430000	15226000	18908000	S	0.804052	0.0532788	No	tr|A0A1N9MYB8|A0A1N9MYB8_MOUSE	281	tr|A0A1N9MYB8|A0A1N9MYB8_MOUSE;sp|Q9DCF1|TMM25_MOUSE;tr|Q3U4J4|Q3U4J4_MOUSE	281;325;352	tr|A0A1N9MYB8|A0A1N9MYB8_MOUSE	DLRGKATERPMAQHSSRPELLEAEPGGLLTS	281	tr|A0A1N9MYB8|A0A1N9MYB8_MOUSE Transmembrane protein 25 OS=Mus musculus GN=Tmem25 PE=1 SV=1;sp|Q9DCF1|TMM25_MOUSE Transmembrane protein 25 OS=Mus musculus GN=Tmem25 PE=1 SV=1;tr|Q3U4J4|Q3U4J4_MOUSE Uncharacterized protein OS=Mus musculus GN=Tmem25 PE=2 SV=	UID11412	1	3441
83483000	69391000	91932000	76341000	57062000	74513000	S	1.17743	0.0535741	No	sp|A2ALU4-2|SHRM2_MOUSE	54	sp|A2ALU4|SHRM2_MOUSE;tr|A7TU71|A7TU71_MOUSE;sp|A2ALU4-2|SHRM2_MOUSE	1089;1095;54	sp|A2ALU4|SHRM2_MOUSE;sp|A2ALU4-2|SHRM2_MOUSE	NTTVKMVPIKIVHSESQPEKESRQSLACPAE	1089;54	sp|A2ALU4|SHRM2_MOUSE Protein Shroom2 OS=Mus musculus GN=Shroom2 PE=1 SV=1;tr|A7TU71|A7TU71_MOUSE Protein Shroom2 OS=Mus musculus GN=Shroom2 PE=1 SV=1;sp|A2ALU4-2|SHRM2_MOUSE Isoform 2 of Protein Shroom2 OS=Mus musculus GN=Shroom2	UID230	1	208;209
45786000	48187000	48935000	55377000	71305000	64809000	S	0.746291	0.0536009	No	tr|D3Z703|D3Z703_MOUSE	51	tr|D3Z703|D3Z703_MOUSE;tr|A0A0A6YW07|A0A0A6YW07_MOUSE;tr|Q80ZJ2|Q80ZJ2_MOUSE;tr|Q9D066|Q9D066_MOUSE;tr|Q924B0|Q924B0_MOUSE;tr|Q3U5R8|Q3U5R8_MOUSE;tr|Q3TME6|Q3TME6_MOUSE;sp|O55023|IMPA1_MOUSE	51;37;37;37;37;37;37;37	tr|D3Z703|D3Z703_MOUSE	MIREALKNEMDVMIKSSPADLVTVTDQKVEK	51	tr|D3Z703|D3Z703_MOUSE Inositol-1-monophosphatase (Fragment) OS=Mus musculus GN=Impa1 PE=1 SV=8;tr|A0A0A6YW07|A0A0A6YW07_MOUSE Inositol-1-monophosphatase OS=Mus musculus GN=Impa1 PE=1 SV=1;tr|Q80ZJ2|Q80ZJ2_MOUSE Inositol-1-monophosphatase OS=Mus musculus G	UID1131	1	447
45786000	48187000	48935000	55377000	71305000	64809000	S	0.746291	0.0536009	No	tr|D3Z703|D3Z703_MOUSE	52	tr|D3Z703|D3Z703_MOUSE;tr|A0A0A6YW07|A0A0A6YW07_MOUSE;tr|Q80ZJ2|Q80ZJ2_MOUSE;tr|Q9D066|Q9D066_MOUSE;tr|Q924B0|Q924B0_MOUSE;tr|Q3U5R8|Q3U5R8_MOUSE;tr|Q3TME6|Q3TME6_MOUSE;sp|O55023|IMPA1_MOUSE	52;38;38;38;38;38;38;38	tr|D3Z703|D3Z703_MOUSE	IREALKNEMDVMIKSSPADLVTVTDQKVEKM	52	tr|D3Z703|D3Z703_MOUSE Inositol-1-monophosphatase (Fragment) OS=Mus musculus GN=Impa1 PE=1 SV=8;tr|A0A0A6YW07|A0A0A6YW07_MOUSE Inositol-1-monophosphatase OS=Mus musculus GN=Impa1 PE=1 SV=1;tr|Q80ZJ2|Q80ZJ2_MOUSE Inositol-1-monophosphatase OS=Mus musculus G	UID1132	1	447
63858000	0	32945000	131990000	29169000	104550000	S	0.36432	0.0537179	No	sp|P70206|PLXA1_MOUSE	1793	sp|P70206|PLXA1_MOUSE;tr|Q3U3W7|Q3U3W7_MOUSE;tr|Q80XE5|Q80XE5_MOUSE;sp|P70207|PLXA2_MOUSE;tr|B9EJ29|B9EJ29_MOUSE;sp|Q80UG2|PLXA4_MOUSE;tr|Q571A4|Q571A4_MOUSE;sp|P70208-2|PLXA3_MOUSE;tr|A0A158SIT4|A0A158SIT4_MOUSE;sp|P70208|PLXA3_MOUSE	1793;689;154;1793;1789;1792;508;1694;1771;1771	sp|P70206|PLXA1_MOUSE;sp|P70207|PLXA2_MOUSE;tr|Q571A4|Q571A4_MOUSE	FMDSCSTSEHKLGKDSPSNKLLYAKDIPNYK;FMDSCSTSEHRLGKDSPSNKLLYAKDIPNYK;FMDSCSTSEHRLGKDSPSNKLLYAKDIPSYK	1793;1793;508	sp|P70206|PLXA1_MOUSE Plexin-A1 OS=Mus musculus GN=Plxna1 PE=1 SV=1;tr|Q3U3W7|Q3U3W7_MOUSE Uncharacterized protein (Fragment) OS=Mus musculus GN=Plxna1 PE=2 SV=1;tr|Q80XE5|Q80XE5_MOUSE Plxna2 protein OS=Mus musculus GN=Plxna2 PE=2 SV=1;sp|P70207|PLXA2_MOUS	UID3131	1	1059;1060;1061
59429000	53705000	67162000	0	0	43333000	S	4.16071	0.0537736	No	tr|A0A0S3CWK3|A0A0S3CWK3_MOUSE	315	tr|A0A0S3CWK3|A0A0S3CWK3_MOUSE;sp|Q3UTJ2-2|SRBS2_MOUSE;tr|Z4YJR7|Z4YJR7_MOUSE;tr|A0A0R4J1T1|A0A0R4J1T1_MOUSE;sp|Q3UTJ2-5|SRBS2_MOUSE;tr|F7BEU1|F7BEU1_MOUSE;tr|D3Z080|D3Z080_MOUSE;tr|A0A1L7NR37|A0A1L7NR37_MOUSE;tr|F6V513|F6V513_MOUSE;tr|B2RXQ9|B2RXQ9_MOUSE	315;353;137;192;330;139;330;330;42;284	tr|A0A0S3CWK3|A0A0S3CWK3_MOUSE;tr|D3Z080|D3Z080_MOUSE;tr|B2RXQ9|B2RXQ9_MOUSE	SRKPLSVSPSTDGLRSPSPPPRSCVPAPRPS	315;330;284	tr|A0A0S3CWK3|A0A0S3CWK3_MOUSE NArgBP2 OS=Mus musculus GN=Sorbs2 PE=2 SV=1;sp|Q3UTJ2-2|SRBS2_MOUSE Isoform 2 of Sorbin and SH3 domain-containing protein 2 OS=Mus musculus GN=Sorbs2;tr|Z4YJR7|Z4YJR7_MOUSE Sorbin and SH3 domain-containing protein 2 OS=Mus mu	UID33680	1;2;3	3919;3960;4089
15486000	19269000	16274000	19674000	20965000	20218000	S	0.838507	0.0539178	No	sp|Q61316|HSP74_MOUSE	76	sp|Q61316|HSP74_MOUSE;tr|Q3U2G2|Q3U2G2_MOUSE;tr|Q571M2|Q571M2_MOUSE;tr|Q99L75|Q99L75_MOUSE;tr|Q8C6R3|Q8C6R3_MOUSE	76;76;164;76;76	sp|Q61316|HSP74_MOUSE	KNTVQGFKRFHGRAFSDPFVEAEKSNLAYDI	76	sp|Q61316|HSP74_MOUSE Heat shock 70 kDa protein 4 OS=Mus musculus GN=Hspa4 PE=1 SV=1;tr|Q3U2G2|Q3U2G2_MOUSE Heat shock 70 kDa protein 4 OS=Mus musculus GN=Hspa4 PE=1 SV=1;tr|Q571M2|Q571M2_MOUSE MKIAA4025 protein (Fragment) OS=Mus musculus GN=Hspa4 PE=2 SV=	UID5259	1	1623
50169000	35017000	51564000	28773000	0	0	S	4.75272	0.0540146	No	tr|D3Z7E5|D3Z7E5_MOUSE	72	tr|D3Z7E5|D3Z7E5_MOUSE;sp|Q2NL51|GSK3A_MOUSE	72;72	tr|D3Z7E5|D3Z7E5_MOUSE	GGGVGASSSGGGPSGSGGGGSGGPGAGTSFP	72	tr|D3Z7E5|D3Z7E5_MOUSE Glycogen synthase kinase-3 alpha OS=Mus musculus GN=Gsk3a PE=1 SV=1;sp|Q2NL51|GSK3A_MOUSE Glycogen synthase kinase-3 alpha OS=Mus musculus GN=Gsk3a PE=1 SV=2	UID3811	1	1245
25960000	22318000	24218000	20034000	19671000	20679000	S	1.20058	0.0540554	No	tr|A2AG46|A2AG46_MOUSE	84	tr|A2AG46|A2AG46_MOUSE;tr|Q99PB4|Q99PB4_MOUSE;tr|Q9ER67|Q9ER67_MOUSE;tr|Q3TFU3|Q3TFU3_MOUSE;tr|A2AG49|A2AG49_MOUSE;tr|A2AG48|A2AG48_MOUSE	84;84;84;84;84;84	tr|A2AG46|A2AG46_MOUSE	VSKAPEASEAAATQASPTTQLSETQVLATEN	84	tr|A2AG46|A2AG46_MOUSE Melanoma antigen, family D, 2 (Fragment) OS=Mus musculus GN=Maged2 PE=1 SV=1;tr|Q99PB4|Q99PB4_MOUSE Mage-d2 OS=Mus musculus GN=Maged2 PE=2 SV=1;tr|Q9ER67|Q9ER67_MOUSE Maged2 protein OS=Mus musculus GN=Maged2 PE=1 SV=1;tr|Q3TFU3|Q3TFU	UID13861	1	4017
250020000	332300000	265350000	214400000	254190000	220060000	S	1.23092	0.0541127	No	sp|Q60829|PPR1B_MOUSE	192	sp|Q60829|PPR1B_MOUSE;sp|Q60829-2|PPR1B_MOUSE	192;156	sp|Q60829|PPR1B_MOUSE	GRATLSEPGEEPQHPSPP_____________	192	sp|Q60829|PPR1B_MOUSE Protein phosphatase 1 regulatory subunit 1B OS=Mus musculus GN=Ppp1r1b PE=1 SV=2;sp|Q60829-2|PPR1B_MOUSE Isoform 2 of Protein phosphatase 1 regulatory subunit 1B OS=Mus musculus GN=Ppp1r1b	UID5074	1	1566
41345000	25470000	50824000	0	0	32767000	S	3.59017	0.0542038	No	tr|A0A0R4J0W7|A0A0R4J0W7_MOUSE	962	tr|A0A0R4J0W7|A0A0R4J0W7_MOUSE;sp|Q5XJV6|LMTK3_MOUSE;tr|A0A1B0GSR5|A0A1B0GSR5_MOUSE	962;962;988	tr|A0A0R4J0W7|A0A0R4J0W7_MOUSE	SPEKEERALVNGEPMSPEAGEKVLANGVLMS	962	tr|A0A0R4J0W7|A0A0R4J0W7_MOUSE Serine/threonine-protein kinase LMTK3 OS=Mus musculus GN=Lmtk3 PE=1 SV=1;sp|Q5XJV6|LMTK3_MOUSE Serine/threonine-protein kinase LMTK3 OS=Mus musculus GN=Lmtk3 PE=1 SV=1;tr|A0A1B0GSR5|A0A1B0GSR5_MOUSE Serine/threonine-protein k	UID4992	1	1538
45990000	79746000	49778000	30885000	50610000	35192000	T	1.50414	0.0543037	No	tr|Q6ZPZ4|Q6ZPZ4_MOUSE	1393	tr|Q6ZPZ4|Q6ZPZ4_MOUSE;tr|A2AJ26|A2AJ26_MOUSE;sp|P41234|ABCA2_MOUSE;tr|Q3TMR1|Q3TMR1_MOUSE;tr|Q3TZM0|Q3TZM0_MOUSE	1393;2410;2411;119;153	tr|Q6ZPZ4|Q6ZPZ4_MOUSE	TELRALVADEPEDLDTEDEGLISFEEERAQL	1393	tr|Q6ZPZ4|Q6ZPZ4_MOUSE MKIAA1062 protein (Fragment) OS=Mus musculus GN=Abca2 PE=2 SV=1;tr|A2AJ26|A2AJ26_MOUSE ATP-binding cassette sub-family A member 2 OS=Mus musculus GN=Abca2 PE=1 SV=1;sp|P41234|ABCA2_MOUSE ATP-binding cassette sub-family A member 2 OS=	UID16283	1;2	798
8268300	10429000	13082000	0	0	8956200	S	3.5483	0.0543202	No	tr|F6U7V1|F6U7V1_MOUSE	2367	tr|F6U7V1|F6U7V1_MOUSE;sp|E9Q401|RYR2_MOUSE	2367;2367	tr|F6U7V1|F6U7V1_MOUSE	IAEDPSRDGPSPTSGSSKTLDIEEEEDDTIH	2367	tr|F6U7V1|F6U7V1_MOUSE Ryanodine receptor 2 OS=Mus musculus GN=Ryr2 PE=1 SV=1;sp|E9Q401|RYR2_MOUSE Ryanodine receptor 2 OS=Mus musculus GN=Ryr2 PE=1 SV=1	UID592	1;2	297
28528000	12760000	16929000	0	0	0	S	#DIV/0!	0.0543213	Left-high 2	tr|A0A286YCM8|A0A286YCM8_MOUSE	309	tr|A0A286YCM8|A0A286YCM8_MOUSE;tr|Q3TQK9|Q3TQK9_MOUSE;sp|Q8CFI0-3|NED4L_MOUSE;tr|G3X9H8|G3X9H8_MOUSE;sp|Q8CFI0-2|NED4L_MOUSE;tr|E9PXB7|E9PXB7_MOUSE;sp|Q8CFI0|NED4L_MOUSE	309;370;458;329;329;450;478	tr|A0A286YCM8|A0A286YCM8_MOUSE	NHLVEPQIRRPRSLSSPTVTLSAPLEGAKDS	309	tr|A0A286YCM8|A0A286YCM8_MOUSE E3 ubiquitin-protein ligase OS=Mus musculus GN=Nedd4l PE=1 SV=1;tr|Q3TQK9|Q3TQK9_MOUSE Uncharacterized protein (Fragment) OS=Mus musculus GN=Nedd4l PE=2 SV=1;sp|Q8CFI0-3|NED4L_MOUSE Isoform 3 of E3 ubiquitin-protein ligase NE	UID9130	1	2598
0	4406100	0	1957200	7402200	4632300	S	0.314908	0.0545677	No	tr|Q8CIK3|Q8CIK3_MOUSE	12	tr|Q8CIK3|Q8CIK3_MOUSE;sp|Q8BU14|SEC62_MOUSE;tr|Q9CRY0|Q9CRY0_MOUSE;tr|Q05DA2|Q05DA2_MOUSE	12;117;117;117	tr|Q8CIK3|Q8CIK3_MOUSE	____TRPEKDKGKSESGKEDDKKSKKESVKE	12	tr|Q8CIK3|Q8CIK3_MOUSE Sec62 protein (Fragment) OS=Mus musculus GN=Sec62 PE=2 SV=1;sp|Q8BU14|SEC62_MOUSE Translocation protein SEC62 OS=Mus musculus GN=Sec62 PE=1 SV=1;tr|Q9CRY0|Q9CRY0_MOUSE Uncharacterized protein (Fragment) OS=Mus musculus GN=Sec62 PE=2	UID8389	1	2390
0	0	5984500	6033700	8125500	9229300	S	0.255874	0.0545688	No	sp|Q9JJA7|CCNL2_MOUSE	366	sp|Q9JJA7|CCNL2_MOUSE	366	sp|Q9JJA7|CCNL2_MOUSE	SAKRKMEGPKKAQGHSPVNGLLKGQESRSQS	366	sp|Q9JJA7|CCNL2_MOUSE Cyclin-L2 OS=Mus musculus GN=Ccnl2 PE=1 SV=1	UID11775	1	3560
12949000	25506000	18522000	26944000	51526000	31048000	S	0.520252	0.0547188	No	tr|A8DUK4|A8DUK4_MOUSE	81	tr|A8DUK4|A8DUK4_MOUSE;tr|A8DUK2|A8DUK2_MOUSE;tr|A8DUP7|A8DUP7_MOUSE;tr|A8DUK0|A8DUK0_MOUSE;sp|P02088|HBB1_MOUSE;tr|A8DUK7|A8DUK7_MOUSE;tr|A8DUP3|A8DUP3_MOUSE;tr|A8DUM2|A8DUM2_MOUSE;tr|A8DUQ5|A8DUQ5_MOUSE;tr|A8DUP0|A8DUP0_MOUSE;tr|E9Q223|E9Q223_MOUSE;tr|A8DUL5|A8DUL5_MOUSE;tr|A8DUQ1|A8DUQ1_MOUSE;tr|A8DUN2|A8DUN2_MOUSE;tr|A8DUP5|A8DUP5_MOUSE	81;85;81;81;81;81;81;81;81;81;81;81;81;81;81	tr|A8DUK4|A8DUK4_MOUSE	KKVITAFNDGLNHLDSLKGTFASLSELHCDK	81	tr|A8DUK4|A8DUK4_MOUSE Beta-globin OS=Mus musculus GN=Hbb-bs PE=1 SV=1;tr|A8DUK2|A8DUK2_MOUSE Beta-globin OS=Mus musculus GN=Hbbt1 PE=3 SV=1;tr|A8DUP7|A8DUP7_MOUSE Beta-globin OS=Mus musculus GN=Hbbt1 PE=3 SV=1;tr|A8DUK0|A8DUK0_MOUSE Beta-globin OS=Mus mus	UID14044	1	4057
27442000	23621000	24618000	28092000	24550000	24995000	Y	0.974806	0.054864	No	tr|A0A1L1STZ4|A0A1L1STZ4_MOUSE	332	tr|A0A1L1STZ4|A0A1L1STZ4_MOUSE;sp|P29477|NOS2_MOUSE	332;445	tr|A0A1L1STZ4|A0A1L1STZ4_MOUSE	HHTASESFMKHMQNEYRARGGCPADWIWLVP	332	tr|A0A1L1STZ4|A0A1L1STZ4_MOUSE Nitric oxide synthase,-inducible OS=Mus musculus GN=Nos2 PE=1 SV=1;sp|P29477|NOS2_MOUSE Nitric oxide synthase, inducible OS=Mus musculus GN=Nos2 PE=1 SV=1	UID19473	1	741
61535000	68336000	69691000	81252000	76108000	84767000	S	0.824204	0.0551253	No	sp|Q64727|VINC_MOUSE	290	sp|Q64727|VINC_MOUSE	290	sp|Q64727|VINC_MOUSE	SKLNQAKGWLRDPNASPGDAGEQAIRQILDE	290	sp|Q64727|VINC_MOUSE Vinculin OS=Mus musculus GN=Vcl PE=1 SV=4	UID5653	1	1748
88014000	66281000	64072000	73943000	60791000	52426000	S	1.16674	0.0553249	No	sp|Q9JIX8-4|ACINU_MOUSE	414	sp|Q9JIX8-4|ACINU_MOUSE;sp|Q9JIX8|ACINU_MOUSE;tr|F6RJ39|F6RJ39_MOUSE;tr|Q80TU6|Q80TU6_MOUSE	414;454;400;394	sp|Q9JIX8-4|ACINU_MOUSE	MEPVEGPAPPVLIQLSPPNTDAGAREPLASP	414	sp|Q9JIX8-4|ACINU_MOUSE Isoform 4 of Apoptotic chromatin condensation inducer in the nucleus OS=Mus musculus GN=Acin1;sp|Q9JIX8|ACINU_MOUSE Apoptotic chromatin condensation inducer in the nucleus OS=Mus musculus GN=Acin1 PE=1 SV=3;tr|F6RJ39|F6RJ39_MOUSE Ap	UID31895	2	3555
87138000	90499000	80671000	69957000	83781000	67032000	S	1.17003	0.0553367	No	tr|A0A0R4J0M9|A0A0R4J0M9_MOUSE	1196	tr|A0A0R4J0M9|A0A0R4J0M9_MOUSE;sp|Q8CDG3|VCIP1_MOUSE;tr|Q80T83|Q80T83_MOUSE	1196;1196;1221	tr|A0A0R4J0M9|A0A0R4J0M9_MOUSE	LGAAFATRSKAQKENSMEEPEEMDSQDAETT	1196	tr|A0A0R4J0M9|A0A0R4J0M9_MOUSE Deubiquitinating protein VCIP135 OS=Mus musculus GN=Vcpip1 PE=1 SV=1;sp|Q8CDG3|VCIP1_MOUSE Deubiquitinating protein VCIP135 OS=Mus musculus GN=Vcpip1 PE=1 SV=1;tr|Q80T83|Q80T83_MOUSE MKIAA1850 protein (Fragment) OS=Mus muscul	UID9096	1	2582
95080000	104940000	124470000	68556000	94411000	105080000	S	1.21057	0.0554797	No	tr|Q8BM80|Q8BM80_MOUSE	236	tr|Q8BM80|Q8BM80_MOUSE;sp|Q9CXY1|TM175_MOUSE	236;237	tr|Q8BM80|Q8BM80_MOUSE	KATTWCKDKLMGQRESPAHDMEPFSIDLHAP	236	tr|Q8BM80|Q8BM80_MOUSE Uncharacterized protein OS=Mus musculus GN=Tmem175 PE=2 SV=1;sp|Q9CXY1|TM175_MOUSE Endosomal/lysosomal potassium channel TMEM175 OS=Mus musculus GN=Tmem175 PE=1 SV=2	UID11038	1	3266
160680000	156120000	170190000	149140000	137520000	142180000	S	1.1356	0.0555727	No	tr|F8WHJ1|F8WHJ1_MOUSE	510	tr|F8WHJ1|F8WHJ1_MOUSE;sp|Q3U2I3-2|F16A2_MOUSE;tr|J3QP99|J3QP99_MOUSE;sp|Q3U2I3|F16A2_MOUSE;sp|Q3U2I3-3|F16A2_MOUSE;tr|A0A1C7CYU5|A0A1C7CYU5_MOUSE;tr|Q8VDK9|Q8VDK9_MOUSE	510;510;510;510;524;524;421	tr|F8WHJ1|F8WHJ1_MOUSE	RPSTPSRLALFLRQQSLGGSESPGPVPRSPG	510	tr|F8WHJ1|F8WHJ1_MOUSE FTS and Hook-interacting protein OS=Mus musculus GN=Fam160a2 PE=1 SV=1;sp|Q3U2I3-2|F16A2_MOUSE Isoform 2 of FTS and Hook-interacting protein OS=Mus musculus GN=Fam160a2;tr|J3QP99|J3QP99_MOUSE FTS and Hook-interacting protein OS=Mus m	UID3996	1	1305
26211000	32212000	31623000	73363000	51737000	62554000	T	0.479851	0.0556723	No	sp|Q9EQF6|DPYL5_MOUSE	509	sp|Q9EQF6|DPYL5_MOUSE	509	sp|Q9EQF6|DPYL5_MOUSE	GDVAIVVHPGKKEMGTPLADTPTRPVTRHGG	509	sp|Q9EQF6|DPYL5_MOUSE Dihydropyrimidinase-related protein 5 OS=Mus musculus GN=Dpysl5 PE=1 SV=1	UID58615	1;2;3	3470
26211000	32212000	31623000	73363000	51737000	62554000	T	0.479851	0.0556723	No	sp|Q9EQF6|DPYL5_MOUSE	514	sp|Q9EQF6|DPYL5_MOUSE	514	sp|Q9EQF6|DPYL5_MOUSE	VVHPGKKEMGTPLADTPTRPVTRHGGMRDLH	514	sp|Q9EQF6|DPYL5_MOUSE Dihydropyrimidinase-related protein 5 OS=Mus musculus GN=Dpysl5 PE=1 SV=1	UID58616	1;2;3	3470
28092000	37093000	21464000	21413000	25192000	16046000	S	1.38304	0.0563901	No	sp|P28652|KCC2B_MOUSE	363	sp|P28652|KCC2B_MOUSE;tr|Q8BL41|Q8BL41_MOUSE;tr|Q5SVI0|Q5SVI0_MOUSE;tr|Q5SVI2|Q5SVI2_MOUSE;tr|Q5SVJ0|Q5SVJ0_MOUSE	363;363;339;350;363	sp|P28652|KCC2B_MOUSE;tr|Q5SVI0|Q5SVI0_MOUSE;tr|Q5SVJ0|Q5SVJ0_MOUSE	KADGVKPQTNSTKNSSAITSPKGSLPPAALE	363;339;363	sp|P28652|KCC2B_MOUSE Calcium/calmodulin-dependent protein kinase type II subunit beta OS=Mus musculus GN=Camk2b PE=1 SV=2;tr|Q8BL41|Q8BL41_MOUSE Uncharacterized protein OS=Mus musculus GN=Camk2b PE=2 SV=1;tr|Q5SVI0|Q5SVI0_MOUSE Calcium/calmodulin-dependen	UID22405	1;2	727;4480;4482
28092000	37093000	21464000	21413000	25192000	16046000	S	1.38304	0.0563901	No	sp|P28652|KCC2B_MOUSE	367	sp|P28652|KCC2B_MOUSE;tr|Q8BL41|Q8BL41_MOUSE;tr|Q5SVI0|Q5SVI0_MOUSE;tr|Q5SVI2|Q5SVI2_MOUSE;tr|Q5SVJ0|Q5SVJ0_MOUSE	367;367;343;354;367	sp|P28652|KCC2B_MOUSE;tr|Q5SVI0|Q5SVI0_MOUSE;tr|Q5SVJ0|Q5SVJ0_MOUSE	VKPQTNSTKNSSAITSPKGSLPPAALEPQTT	367;343;367	sp|P28652|KCC2B_MOUSE Calcium/calmodulin-dependent protein kinase type II subunit beta OS=Mus musculus GN=Camk2b PE=1 SV=2;tr|Q8BL41|Q8BL41_MOUSE Uncharacterized protein OS=Mus musculus GN=Camk2b PE=2 SV=1;tr|Q5SVI0|Q5SVI0_MOUSE Calcium/calmodulin-dependen	UID22406	1;2	727;4480;4482
28092000	37093000	21464000	21413000	25192000	16046000	S	1.38304	0.0563901	No	tr|Q5SVI1|Q5SVI1_MOUSE	339	tr|Q5SVI1|Q5SVI1_MOUSE;tr|Q5SVJ1|Q5SVJ1_MOUSE;tr|Q68EG2|Q68EG2_MOUSE;tr|Q3TY93|Q3TY93_MOUSE	339;339;338;210	tr|Q5SVI1|Q5SVI1_MOUSE	KADGVKPQTNSTKNSSAITSPKGSLPPAALE	339	tr|Q5SVI1|Q5SVI1_MOUSE Calcium/calmodulin-dependent protein kinase type II subunit beta OS=Mus musculus GN=Camk2b PE=1 SV=1;tr|Q5SVJ1|Q5SVJ1_MOUSE Calcium/calmodulin-dependent protein kinase type II subunit beta OS=Mus musculus GN=Camk2b PE=1 SV=1;tr|Q68EG	UID35520	1;2	4481
28092000	37093000	21464000	21413000	25192000	16046000	S	1.38304	0.0563901	No	tr|Q5SVI1|Q5SVI1_MOUSE	343	tr|Q5SVI1|Q5SVI1_MOUSE;tr|Q5SVJ1|Q5SVJ1_MOUSE;tr|Q68EG2|Q68EG2_MOUSE;tr|Q3TY93|Q3TY93_MOUSE	343;343;342;214	tr|Q5SVI1|Q5SVI1_MOUSE	VKPQTNSTKNSSAITSPKGSLPPAALESSDS	343	tr|Q5SVI1|Q5SVI1_MOUSE Calcium/calmodulin-dependent protein kinase type II subunit beta OS=Mus musculus GN=Camk2b PE=1 SV=1;tr|Q5SVJ1|Q5SVJ1_MOUSE Calcium/calmodulin-dependent protein kinase type II subunit beta OS=Mus musculus GN=Camk2b PE=1 SV=1;tr|Q68EG	UID35521	1;2	4481
58309000	64884000	70544000	62711000	76171000	78982000	S	0.889257	0.056503	No	sp|P63141|KCNA2_MOUSE	441	sp|P63141|KCNA2_MOUSE	441	sp|P63141|KCNA2_MOUSE	QAQYLQVTSCPKIPSSPDLKKSRSASTISKS	441	sp|P63141|KCNA2_MOUSE Potassium voltage-gated channel subfamily A member 2 OS=Mus musculus GN=Kcna2 PE=1 SV=1	UID3074	1;2	1028
32142000	25630000	23458000	23565000	21455000	19015000	T	1.26853	0.0565964	No	tr|S4R1P5|S4R1P5_MOUSE	7203	tr|S4R1P5|S4R1P5_MOUSE;sp|Q91ZU6-2|DYST_MOUSE;sp|Q91ZU6|DYST_MOUSE;sp|Q91ZU6-3|DYST_MOUSE;tr|E9Q9X1|E9Q9X1_MOUSE;sp|Q91ZU6-4|DYST_MOUSE;tr|A0A087WSP0|A0A087WSP0_MOUSE;tr|S4R1Y6|S4R1Y6_MOUSE	7203;4902;6916;6916;6916;6916;4685;1148	tr|S4R1P5|S4R1P5_MOUSE	FMEEMTRKQPDVDKVTKTYKRRATDPPSLQS	7203	tr|S4R1P5|S4R1P5_MOUSE Dystonin OS=Mus musculus GN=Dst PE=1 SV=1;sp|Q91ZU6-2|DYST_MOUSE Isoform 1 of Dystonin OS=Mus musculus GN=Dst;sp|Q91ZU6|DYST_MOUSE Dystonin OS=Mus musculus GN=Dst PE=1 SV=2;sp|Q91ZU6-3|DYST_MOUSE Isoform 3 of Dystonin OS=Mus musculus	UID19355	1	4598
16368000	20442000	31927000	0	4806600	0	S	14.3005	0.0568985	No	tr|B2RTE3|B2RTE3_MOUSE	193	tr|B2RTE3|B2RTE3_MOUSE;sp|Q4FK66|PR38A_MOUSE	193;193	tr|B2RTE3|B2RTE3_MOUSE	EPRVSALEEDMDDVESSEEEEEEDEKLERVP	193	tr|B2RTE3|B2RTE3_MOUSE MCG17981 OS=Mus musculus GN=Prpf38a PE=2 SV=1;sp|Q4FK66|PR38A_MOUSE Pre-mRNA-splicing factor 38A OS=Mus musculus GN=Prpf38a PE=1 SV=1	UID24604	2	1428
16368000	20442000	31927000	0	4806600	0	S	14.3005	0.0568985	No	tr|B2RTE3|B2RTE3_MOUSE	194	tr|B2RTE3|B2RTE3_MOUSE;sp|Q4FK66|PR38A_MOUSE	194;194	tr|B2RTE3|B2RTE3_MOUSE	PRVSALEEDMDDVESSEEEEEEDEKLERVPS	194	tr|B2RTE3|B2RTE3_MOUSE MCG17981 OS=Mus musculus GN=Prpf38a PE=2 SV=1;sp|Q4FK66|PR38A_MOUSE Pre-mRNA-splicing factor 38A OS=Mus musculus GN=Prpf38a PE=1 SV=1	UID24605	2	1428
5654800	7092500	9242000	0	4793200	5522400	S	2.13165	0.0571517	No	sp|Q9ERR1|NDEL1_MOUSE	344	sp|Q9ERR1|NDEL1_MOUSE	344	sp|Q9ERR1|NDEL1_MOUSE	LGSSRPSSAPGMLPLSV______________	344	sp|Q9ERR1|NDEL1_MOUSE Nuclear distribution protein nudE-like 1 OS=Mus musculus GN=Ndel1 PE=1 SV=2	UID11573	1	3499
16328000	15817000	17665000	15330000	13181000	15505000	S	1.13163	0.0579833	No	sp|A2ARP1-2|VIP1_MOUSE	962	sp|A2ARP1-2|VIP1_MOUSE;sp|A2ARP1|VIP1_MOUSE;sp|A2ARP1-3|VIP1_MOUSE;tr|F6Q5C6|F6Q5C6_MOUSE;tr|F7AST3|F7AST3_MOUSE;tr|F6RMX0|F6RMX0_MOUSE	962;982;982;183;193;29	sp|A2ARP1-2|VIP1_MOUSE	GLPRRSPLIRNRKAGSMEVLSETSSSRPGGY	962	sp|A2ARP1-2|VIP1_MOUSE Isoform 2 of Inositol hexakisphosphate and diphosphoinositol-pentakisphosphate kinase 1 OS=Mus musculus GN=Ppip5k1;sp|A2ARP1|VIP1_MOUSE Inositol hexakisphosphate and diphosphoinositol-pentakisphosphate kinase 1 OS=Mus musculus GN=Ppi	UID294	1	218
240110000	187380000	229150000	197510000	167440000	206550000	S	1.14898	0.0580251	No	tr|F7BJK1|F7BJK1_MOUSE	823	tr|F7BJK1|F7BJK1_MOUSE;tr|Q2TJI9|Q2TJI9_MOUSE;tr|Q8QZT6|Q8QZT6_MOUSE;tr|Q8CFX3|Q8CFX3_MOUSE;tr|Q2TJI8|Q2TJI8_MOUSE;tr|Q2TJI7|Q2TJI7_MOUSE;tr|Q9CVI3|Q9CVI3_MOUSE	823;109;889;962;109;109;43	tr|F7BJK1|F7BJK1_MOUSE	YRSNSPLPSIQLQPQSPSASKKHQVVQDLPP	823	tr|F7BJK1|F7BJK1_MOUSE Protocadherin 1 (Fragment) OS=Mus musculus GN=Pcdh1 PE=1 SV=1;tr|Q2TJI9|Q2TJI9_MOUSE Protocadherin 1 isoform 2 (Fragment) OS=Mus musculus GN=Pcdh1 PE=2 SV=1;tr|Q8QZT6|Q8QZT6_MOUSE Pcdh1 protein (Fragment) OS=Mus musculus GN=Pcdh1 PE=	UID14935	1;2	4304
222670000	249340000	204070000	205120000	215720000	188120000	T	1.11022	0.0581101	No	tr|A2A543|A2A543_MOUSE	499	tr|A2A543|A2A543_MOUSE;tr|I2FKE4|I2FKE4_MOUSE;tr|A0A0R4J194|A0A0R4J194_MOUSE;sp|Q8R3Z5|CACB1_MOUSE;sp|Q8R3Z5-2|CACB1_MOUSE	499;544;579;499;579	tr|A2A543|A2A543_MOUSE	PPGRAGTLRALSRQDTFDADTPGSRNSAYTE	499	tr|A2A543|A2A543_MOUSE Voltage-dependent L-type calcium channel subunit beta-1 OS=Mus musculus GN=Cacnb1 PE=1 SV=1;tr|I2FKE4|I2FKE4_MOUSE Voltage dependent calcium channel, beta1 subunit, variant5 OS=Mus musculus GN=Cacnb1 PE=2 SV=1;tr|A0A0R4J194|A0A0R4J19	UID18830	1;2	3914
0	0	33398000	41646000	60376000	57142000	S	0.209834	0.0581449	No	tr|Q3SYI6|Q3SYI6_MOUSE	80	tr|Q3SYI6|Q3SYI6_MOUSE;sp|Q9CPW0-2|CNTP2_MOUSE;tr|A3KMI8|A3KMI8_MOUSE;tr|E9QNF7|E9QNF7_MOUSE;sp|Q9CPW0|CNTP2_MOUSE	80;80;133;1304;1304	tr|Q3SYI6|Q3SYI6_MOUSE	RHKGTYHTNEAKGAESAESADAAIMNNDPNF	80	tr|Q3SYI6|Q3SYI6_MOUSE Cntnap2 protein OS=Mus musculus GN=Cntnap2 PE=1 SV=1;sp|Q9CPW0-2|CNTP2_MOUSE Isoform 2 of Contactin-associated protein-like 2 OS=Mus musculus GN=Cntnap2;tr|A3KMI8|A3KMI8_MOUSE Cntnap2 protein (Fragment) OS=Mus musculus GN=Cntnap2 PE=	UID31072	2	3196
0	0	33398000	41646000	60376000	57142000	S	0.209834	0.0581449	No	tr|Q3SYI6|Q3SYI6_MOUSE	83	tr|Q3SYI6|Q3SYI6_MOUSE;sp|Q9CPW0-2|CNTP2_MOUSE;tr|A3KMI8|A3KMI8_MOUSE;tr|E9QNF7|E9QNF7_MOUSE;sp|Q9CPW0|CNTP2_MOUSE	83;83;136;1307;1307	tr|Q3SYI6|Q3SYI6_MOUSE	GTYHTNEAKGAESAESADAAIMNNDPNFTET	83	tr|Q3SYI6|Q3SYI6_MOUSE Cntnap2 protein OS=Mus musculus GN=Cntnap2 PE=1 SV=1;sp|Q9CPW0-2|CNTP2_MOUSE Isoform 2 of Contactin-associated protein-like 2 OS=Mus musculus GN=Cntnap2;tr|A3KMI8|A3KMI8_MOUSE Cntnap2 protein (Fragment) OS=Mus musculus GN=Cntnap2 PE=	UID31073	1;2	3196
88295000	171040000	133040000	124960000	196580000	147400000	T	0.836728	0.0581542	No	sp|Q5U3K5|RABL6_MOUSE	597	sp|Q5U3K5|RABL6_MOUSE	597	sp|Q5U3K5|RABL6_MOUSE	RRMGRFPVREDLSDVTDEDTGPAQPPPPSKL	597	sp|Q5U3K5|RABL6_MOUSE Rab-like protein 6 OS=Mus musculus GN=Rabl6 PE=1 SV=2	UID16884	1;2	1531
121210000	56996000	119140000	88248000	40567000	75978000	S	1.45193	0.05823	No	tr|A2A6U3|A2A6U3_MOUSE	42	tr|A2A6U3|A2A6U3_MOUSE;sp|Q80UG5-3|SEPT9_MOUSE;sp|Q80UG5|SEPT9_MOUSE	42;53;60	tr|A2A6U3|A2A6U3_MOUSE	RRVQTPLLRATVASSSQKFQDLGVKNSEPAA	42	tr|A2A6U3|A2A6U3_MOUSE Septin-9 OS=Mus musculus GN=Sept9 PE=1 SV=1;sp|Q80UG5-3|SEPT9_MOUSE Isoform 3 of Septin-9 OS=Mus musculus GN=Sept9;sp|Q80UG5|SEPT9_MOUSE Septin-9 OS=Mus musculus GN=Sept9 PE=1 SV=1	UID7347	1	2126
34175000	33698000	34819000	28113000	28174000	23158000	S	1.29262	0.0585435	No	sp|Q3TBD2-4|HMHA1_MOUSE	116	sp|Q3TBD2-4|HMHA1_MOUSE;sp|Q3TBD2-3|HMHA1_MOUSE;sp|Q3TBD2-2|HMHA1_MOUSE;tr|G3X9Q3|G3X9Q3_MOUSE;sp|Q3TBD2|HMHA1_MOUSE;tr|D3Z7R7|D3Z7R7_MOUSE	116;268;461;577;577;588	sp|Q3TBD2-4|HMHA1_MOUSE	VSNNSWSPIMRTRKGSFNPGDASGPEAAGSP	116	sp|Q3TBD2-4|HMHA1_MOUSE Isoform 4 of Rho GTPase-activating protein 45 OS=Mus musculus GN=Arhgap45;sp|Q3TBD2-3|HMHA1_MOUSE Isoform 3 of Rho GTPase-activating protein 45 OS=Mus musculus GN=Arhgap45;sp|Q3TBD2-2|HMHA1_MOUSE Isoform 2 of Rho GTPase-activating p	UID3838	1	1252
36669000	94188000	93296000	0	76273000	74877000	S	1.48298	0.0586695	No	sp|Q9QYG0-2|NDRG2_MOUSE	338	sp|Q9QYG0-2|NDRG2_MOUSE;sp|Q9QYG0|NDRG2_MOUSE;tr|Q9CTJ5|Q9CTJ5_MOUSE	338;352;44	sp|Q9QYG0-2|NDRG2_MOUSE	ASIDGSRSRSRTLSQSSESGTLPSGPPGHTM	338	sp|Q9QYG0-2|NDRG2_MOUSE Isoform 2 of Protein NDRG2 OS=Mus musculus GN=Ndrg2;sp|Q9QYG0|NDRG2_MOUSE Protein NDRG2 OS=Mus musculus GN=Ndrg2 PE=1 SV=1;tr|Q9CTJ5|Q9CTJ5_MOUSE Uncharacterized protein (Fragment) OS=Mus musculus GN=Ndrg2 PE=2 SV=1	UID52537	1;2;3	3657
35023000	26654000	27297000	24413000	0	0	S	3.64453	0.0587217	No	sp|Q8K4P8|HECW1_MOUSE	871	sp|Q8K4P8|HECW1_MOUSE;sp|Q8K4P8-2|HECW1_MOUSE;tr|A0A1Y7VJ05|A0A1Y7VJ05_MOUSE	871;857;444	sp|Q8K4P8|HECW1_MOUSE	RPSMAPTPDGMIRSGSVHQMEQLNRRYQNIQ	871	sp|Q8K4P8|HECW1_MOUSE E3 ubiquitin-protein ligase HECW1 OS=Mus musculus GN=Hecw1 PE=1 SV=3;sp|Q8K4P8-2|HECW1_MOUSE Isoform 2 of E3 ubiquitin-protein ligase HECW1 OS=Mus musculus GN=Hecw1;tr|A0A1Y7VJ05|A0A1Y7VJ05_MOUSE E3 ubiquitin-protein ligase HECW1 (Fra	UID9726	1	2764
97506000	87813000	115440000	39902000	31326000	0	S	4.22248	0.0590636	No	sp|Q9QYR6|MAP1A_MOUSE	2230	sp|Q9QYR6|MAP1A_MOUSE;sp|Q9QYR6-2|MAP1A_MOUSE;tr|A2ARP8|A2ARP8_MOUSE	2230;2454;2468	sp|Q9QYR6|MAP1A_MOUSE	APLLSNLPRPASPALSEGSSSEATTPVISSV	2230	sp|Q9QYR6|MAP1A_MOUSE Microtubule-associated protein 1A OS=Mus musculus GN=Map1a PE=1 SV=2;sp|Q9QYR6-2|MAP1A_MOUSE Isoform 2 of Microtubule-associated protein 1A OS=Mus musculus GN=Map1a;tr|A2ARP8|A2ARP8_MOUSE Microtubule-associated protein 1A OS=Mus muscu	UID52606	1;2;3;4	3664
21553000	19189000	28926000	0	10662000	14589000	Y	2.75902	0.0590745	No	tr|D3Z3N9|D3Z3N9_MOUSE	300	tr|D3Z3N9|D3Z3N9_MOUSE;sp|Q8BM65|NYAP2_MOUSE;sp|Q8BM65-4|NYAP2_MOUSE;tr|A0A0R4J1I8|A0A0R4J1I8_MOUSE;sp|Q8BM65-2|NYAP2_MOUSE;tr|A0A0R4J1X0|A0A0R4J1X0_MOUSE;sp|Q8BM65-5|NYAP2_MOUSE;tr|A0A0R4J0T9|A0A0R4J0T9_MOUSE;sp|Q8BM65-3|NYAP2_MOUSE	300;300;300;268;268;268;268;300;300	tr|D3Z3N9|D3Z3N9_MOUSE	LRDFRKEEDDQSEAVYEEMKYPIFDDLGHDS	300	tr|D3Z3N9|D3Z3N9_MOUSE Neuronal tyrosine-phosphorylated phosphoinositide-3-kinase adapter 2 OS=Mus musculus GN=Nyap2 PE=1 SV=1;sp|Q8BM65|NYAP2_MOUSE Neuronal tyrosine-phosphorylated phosphoinositide-3-kinase adapter 2 OS=Mus musculus GN=Nyap2 PE=1 SV=1;sp|	UID19709	1	2338
553650000	670510000	797710000	0	0	547400000	T	3.69359	0.0592047	No	sp|Q9QYC0|ADDA_MOUSE	614	sp|Q9QYC0|ADDA_MOUSE;tr|Q8K232|Q8K232_MOUSE;tr|F8WHZ9|F8WHZ9_MOUSE	614;614;645	sp|Q9QYC0|ADDA_MOUSE	KSPPDQSAVPNTPPSTPVKLEEDLPQEPTSR	614	sp|Q9QYC0|ADDA_MOUSE Alpha-adducin OS=Mus musculus GN=Add1 PE=1 SV=2;tr|Q8K232|Q8K232_MOUSE Adducin 1 (Alpha) OS=Mus musculus GN=Add1 PE=2 SV=1;tr|F8WHZ9|F8WHZ9_MOUSE Alpha-adducin OS=Mus musculus GN=Add1 PE=1 SV=1	UID58796	2;3	3650
37091000	19843000	51898000	0	0	0	S	#DIV/0!	0.0594369	Left-high 2	tr|Q3TNS3|Q3TNS3_MOUSE	200	tr|Q3TNS3|Q3TNS3_MOUSE;sp|Q3TLD5-2|RMP_MOUSE;tr|A0A0U1RPG9|A0A0U1RPG9_MOUSE;sp|Q3TLD5|RMP_MOUSE;tr|A0A0U1RNX4|A0A0U1RNX4_MOUSE	200;365;434;439;441	tr|Q3TNS3|Q3TNS3_MOUSE	SAADVEDRRGLLRSTSSEEAVATEAGGSSLD	200	tr|Q3TNS3|Q3TNS3_MOUSE Uncharacterized protein (Fragment) OS=Mus musculus GN=Uri1 PE=2 SV=1;sp|Q3TLD5-2|RMP_MOUSE Isoform 2 of Unconventional prefoldin RPB5 interactor OS=Mus musculus GN=Uri1;tr|A0A0U1RPG9|A0A0U1RPG9_MOUSE Unconventional prefoldin RPB5 int	UID3885	1	1271
7893100000	10885000000	6554600000	8990200000	12303000000	9066500000	S	0.834419	0.0595435	No	sp|P20357|MTAP2_MOUSE	1785	sp|P20357|MTAP2_MOUSE;tr|Q80X35|Q80X35_MOUSE;tr|Q80ZL4|Q80ZL4_MOUSE;tr|B2KGT5|B2KGT5_MOUSE	1785;423;424;424	sp|P20357|MTAP2_MOUSE	KARVDHGAEIITQSPSRSSVASPRRLSNVSS	1785	sp|P20357|MTAP2_MOUSE Microtubule-associated protein 2 OS=Mus musculus GN=Map2 PE=1 SV=2;tr|Q80X35|Q80X35_MOUSE Microtubule-associated protein OS=Mus musculus GN=Map2 PE=1 SV=1;tr|Q80ZL4|Q80ZL4_MOUSE Microtubule-associated protein OS=Mus musculus GN=Map2 P	UID2094	1;2;3;4	693
102070000	152720000	166020000	74923000	127750000	113210000	S	1.33217	0.0595488	No	tr|Q3UEK9|Q3UEK9_MOUSE	312	tr|Q3UEK9|Q3UEK9_MOUSE;tr|Q3UEK5|Q3UEK5_MOUSE;tr|Q3TIU3|Q3TIU3_MOUSE;sp|P29699|FETUA_MOUSE	312;312;312;312	tr|Q3UEK9|Q3UEK9_MOUSE	YHDLRHAFSPVASVESASGETLHSPKVGQPG	312	tr|Q3UEK9|Q3UEK9_MOUSE Alpha-2-HS-glycoprotein, isoform CRA_a OS=Mus musculus GN=Ahsg PE=1 SV=1;tr|Q3UEK5|Q3UEK5_MOUSE Uncharacterized protein OS=Mus musculus GN=Ahsg PE=2 SV=1;tr|Q3TIU3|Q3TIU3_MOUSE Uncharacterized protein OS=Mus musculus GN=Ahsg PE=2 SV=	UID22466	1;2;3	744
102070000	152720000	166020000	74923000	127750000	113210000	S	1.33217	0.0595488	No	tr|Q3UEK9|Q3UEK9_MOUSE	314	tr|Q3UEK9|Q3UEK9_MOUSE;tr|Q3UEK5|Q3UEK5_MOUSE;tr|Q3TIU3|Q3TIU3_MOUSE;sp|P29699|FETUA_MOUSE	314;314;314;314	tr|Q3UEK9|Q3UEK9_MOUSE	DLRHAFSPVASVESASGETLHSPKVGQPGAA	314	tr|Q3UEK9|Q3UEK9_MOUSE Alpha-2-HS-glycoprotein, isoform CRA_a OS=Mus musculus GN=Ahsg PE=1 SV=1;tr|Q3UEK5|Q3UEK5_MOUSE Uncharacterized protein OS=Mus musculus GN=Ahsg PE=2 SV=1;tr|Q3TIU3|Q3TIU3_MOUSE Uncharacterized protein OS=Mus musculus GN=Ahsg PE=2 SV=	UID22467	1;2;3	744
557300000	471650000	478310000	511670000	380370000	356600000	Y	1.20712	0.0599202	No	tr|A0A0A0MQD5|A0A0A0MQD5_MOUSE	1005	tr|A0A0A0MQD5|A0A0A0MQD5_MOUSE;sp|Q4ACU6|SHAN3_MOUSE;sp|Q4ACU6-3|SHAN3_MOUSE;sp|Q4ACU6-7|SHAN3_MOUSE;sp|Q4ACU6-11|SHAN3_MOUSE;sp|Q4ACU6-9|SHAN3_MOUSE;sp|Q4ACU6-8|SHAN3_MOUSE;sp|Q4ACU6-10|SHAN3_MOUSE;sp|Q4ACU6-12|SHAN3_MOUSE	1005;930;522;398;402;312;353;304;40	tr|A0A0A0MQD5|A0A0A0MQD5_MOUSE	ERPKRRPRPSGPDSPYANLGAFSASLFAPSK	1005	tr|A0A0A0MQD5|A0A0A0MQD5_MOUSE SH3 and multiple ankyrin repeat domains protein 3 OS=Mus musculus GN=Shank3 PE=1 SV=1;sp|Q4ACU6|SHAN3_MOUSE SH3 and multiple ankyrin repeat domains protein 3 OS=Mus musculus GN=Shank3 PE=1 SV=3;sp|Q4ACU6-3|SHAN3_MOUSE Isoform	UID19948	1	3868
13259000000	11311000000	13764000000	11760000000	7875200000	9716900000	S	1.30601	0.0599492	No	sp|O88935|SYN1_MOUSE	642	sp|O88935|SYN1_MOUSE;sp|O88935-3|SYN1_MOUSE	642;614	sp|O88935|SYN1_MOUSE	GPAGRPAKPQLAQKPSQDVPPPITAAAGGPP	642	sp|O88935|SYN1_MOUSE Synapsin-1 OS=Mus musculus GN=Syn1 PE=1 SV=2;sp|O88935-3|SYN1_MOUSE Isoform 3 of Synapsin-1 OS=Mus musculus GN=Syn1	UID1522	1	533
6493900	11394000	18132000	0	7332500	7956400	S	2.35595	0.0602298	No	sp|Q3UYC0|PPM1H_MOUSE	513	sp|Q3UYC0|PPM1H_MOUSE;tr|E0CYP3|E0CYP3_MOUSE	513;132	sp|Q3UYC0|PPM1H_MOUSE	DISVYVIPLIHGNKLS_______________	513	sp|Q3UYC0|PPM1H_MOUSE Protein phosphatase 1H OS=Mus musculus GN=Ppm1h PE=1 SV=1;tr|E0CYP3|E0CYP3_MOUSE Protein phosphatase 1H OS=Mus musculus GN=Ppm1h PE=1 SV=1	UID4418	1	1412
5319800000	6779800000	6217700000	23863000	9593100	3712900000	S	4.88936	0.0603693	No	sp|P60904|DNJC5_MOUSE	10	sp|P60904|DNJC5_MOUSE;tr|G5E8T0|G5E8T0_MOUSE;tr|A2AUE1|A2AUE1_MOUSE;tr|Q921J3|Q921J3_MOUSE	10;10;10;10	sp|P60904|DNJC5_MOUSE	______MADQRQRSLSTSGESLYHVLGLDKN	10	sp|P60904|DNJC5_MOUSE DnaJ homolog subfamily C member 5 OS=Mus musculus GN=Dnajc5 PE=1 SV=1;tr|G5E8T0|G5E8T0_MOUSE DnaJ (Hsp40) homolog, subfamily C, member 5, isoform CRA_b OS=Mus musculus GN=Dnajc5 PE=1 SV=1;tr|A2AUE1|A2AUE1_MOUSE DnaJ homolog subfamily	UID2957	1;2	963
0	50210000	0	49422000	71086000	56480000	S	0.283692	0.0603879	No	sp|P70211-3|DCC_MOUSE	1094	sp|P70211-3|DCC_MOUSE;sp|P70211-2|DCC_MOUSE;sp|P70211|DCC_MOUSE	1094;1158;1178	sp|P70211-3|DCC_MOUSE	KNIEKPTGTDPAGRDSPIQSCQDLTPVSHSQ	1094	sp|P70211-3|DCC_MOUSE Isoform B of Netrin receptor DCC OS=Mus musculus GN=Dcc;sp|P70211-2|DCC_MOUSE Isoform C of Netrin receptor DCC OS=Mus musculus GN=Dcc;sp|P70211|DCC_MOUSE Netrin receptor DCC OS=Mus musculus GN=Dcc PE=1 SV=2	UID3136	1	1062
51638000	57731000	59665000	50115000	53594000	56330000	S	1.05621	0.0605178	No	sp|Q9DC22|DCAF6_MOUSE	673	sp|Q9DC22|DCAF6_MOUSE	673	sp|Q9DC22|DCAF6_MOUSE	EDPSARDSALQDTDDSDDDPVLIPGARYRTG	673	sp|Q9DC22|DCAF6_MOUSE DDB1- and CUL4-associated factor 6 OS=Mus musculus GN=Dcaf6 PE=1 SV=1	UID31528	2	3433
120510000	118710000	127690000	148700000	140310000	177740000	T	0.786095	0.0607309	No	tr|Q6ZPK1|Q6ZPK1_MOUSE	162	tr|Q6ZPK1|Q6ZPK1_MOUSE;tr|E9Q6H8|E9Q6H8_MOUSE;tr|A0A0N4SWD7|A0A0N4SWD7_MOUSE;tr|A0A0N4SUU0|A0A0N4SUU0_MOUSE;tr|A0A0N4SUV0|A0A0N4SUV0_MOUSE;tr|A0A0N4SW19|A0A0N4SW19_MOUSE	162;226;226;150;117;117	tr|Q6ZPK1|Q6ZPK1_MOUSE	ILGSILLPSFQIAMLTAEDHINRKYAFKAAH	162	tr|Q6ZPK1|Q6ZPK1_MOUSE MKIAA1686 protein (Fragment) OS=Mus musculus GN=Plekha5 PE=2 SV=1;tr|E9Q6H8|E9Q6H8_MOUSE Pleckstrin homology domain-containing, family A member 5 OS=Mus musculus GN=Plekha5 PE=1 SV=1;tr|A0A0N4SWD7|A0A0N4SWD7_MOUSE Pleckstrin homology	UID39251	2	4233
233320000	355510000	209430000	388950000	424970000	398820000	S	0.658228	0.0607658	No	sp|Q9QYX7-2|PCLO_MOUSE	3610	sp|Q9QYX7-2|PCLO_MOUSE;sp|Q9QYX7|PCLO_MOUSE	3610;3610	sp|Q9QYX7-2|PCLO_MOUSE	PPASPKTAKMMQRSMSDPKPLSPTADESSRA	3610	sp|Q9QYX7-2|PCLO_MOUSE Isoform 2 of Protein piccolo OS=Mus musculus GN=Pclo;sp|Q9QYX7|PCLO_MOUSE Protein piccolo OS=Mus musculus GN=Pclo PE=1 SV=4	UID12468	1;2;3	3666
32737000	40527000	37454000	30207000	38871000	33359000	S	1.08084	0.0607753	No	tr|Q8C5C6|Q8C5C6_MOUSE	33	tr|Q8C5C6|Q8C5C6_MOUSE;tr|A0A0R4J1I6|A0A0R4J1I6_MOUSE;sp|Q9QY81|PO210_MOUSE	33;1804;1848	tr|Q8C5C6|Q8C5C6_MOUSE	APRELASPLALTPRASPQHSPHYLASSPAAF	33	tr|Q8C5C6|Q8C5C6_MOUSE Uncharacterized protein (Fragment) OS=Mus musculus GN=Nup210 PE=2 SV=1;tr|A0A0R4J1I6|A0A0R4J1I6_MOUSE Nuclear pore membrane glycoprotein 210 OS=Mus musculus GN=Nup210 PE=1 SV=1;sp|Q9QY81|PO210_MOUSE Nuclear pore membrane glycoprotein	UID12167	1	3644
30960000	24645000	34267000	25401000	22561000	30284000	S	1.14858	0.061104	No	sp|Q8C8R3-4|ANK2_MOUSE	2090	sp|Q8C8R3|ANK2_MOUSE;tr|S4R2F3|S4R2F3_MOUSE;sp|Q8C8R3-5|ANK2_MOUSE;sp|Q8C8R3-2|ANK2_MOUSE;sp|Q8C8R3-4|ANK2_MOUSE;tr|S4R2R5|S4R2R5_MOUSE	2090;2118;2036;2118;2090;2031	sp|Q8C8R3|ANK2_MOUSE;sp|Q8C8R3-2|ANK2_MOUSE;sp|Q8C8R3-4|ANK2_MOUSE	SEKIVDEQGDMDFQISPDRKTSTDFSEVIKQ	2090;2118;2090	sp|Q8C8R3|ANK2_MOUSE Ankyrin-2 OS=Mus musculus GN=Ank2 PE=1 SV=2;tr|S4R2F3|S4R2F3_MOUSE Ankyrin-2 OS=Mus musculus GN=Ank2 PE=1 SV=3;sp|Q8C8R3-5|ANK2_MOUSE Isoform 5 of Ankyrin-2 OS=Mus musculus GN=Ank2;sp|Q8C8R3-2|ANK2_MOUSE Isoform 2 of Ankyrin-2 OS=Mus m	UID8888	1	2540;2541;2543
31499000	28341000	24015000	32284000	30475000	25939000	S	0.945399	0.0612626	No	tr|Q8VBU5|Q8VBU5_MOUSE	42	tr|Q8VBU5|Q8VBU5_MOUSE;tr|Q9QXI7|Q9QXI7_MOUSE;tr|Q80VK8|Q80VK8_MOUSE;tr|G3UZY9|G3UZY9_MOUSE	42;42;42;39	tr|Q8VBU5|Q8VBU5_MOUSE	RLELELPKLPGNRPTSPKISPRSSPRNSPCF	42	tr|Q8VBU5|Q8VBU5_MOUSE Phosphodiesterase OS=Mus musculus GN=Pde4b PE=1 SV=1;tr|Q9QXI7|Q9QXI7_MOUSE Phosphodiesterase OS=Mus musculus GN=Pde4b PE=2 SV=2;tr|Q80VK8|Q80VK8_MOUSE Pde4b protein OS=Mus musculus GN=Pde4b PE=1 SV=1;tr|G3UZY9|G3UZY9_MOUSE Phosphodi	UID15539	1;2	4564
27752000	20120000	29838000	17449000	0	20515000	S	2.04694	0.0615219	No	tr|B9EHV0|B9EHV0_MOUSE	1308	tr|B9EHV0|B9EHV0_MOUSE;sp|Q80TE7|LRRC7_MOUSE;tr|A0A0G2JDT9|A0A0G2JDT9_MOUSE;tr|A0A0G2JFZ5|A0A0G2JFZ5_MOUSE;tr|E9Q6L9|E9Q6L9_MOUSE	1308;1343;1348;1384;1395	tr|B9EHV0|B9EHV0_MOUSE	SHIQTLMGSQSLQHRSREQQPYEGNINKVTI	1308	tr|B9EHV0|B9EHV0_MOUSE Leucine-rich repeat-containing protein 7 OS=Mus musculus GN=Lrrc7 PE=1 SV=1;sp|Q80TE7|LRRC7_MOUSE Leucine-rich repeat-containing protein 7 OS=Mus musculus GN=Lrrc7 PE=1 SV=2;tr|A0A0G2JDT9|A0A0G2JDT9_MOUSE Leucine-rich repeat-containi	UID7058	1	2077
65270000	58203000	65034000	76537000	62329000	75139000	T	0.880853	0.0615586	No	sp|Q8R554|OTU7A_MOUSE	829	sp|Q8R554|OTU7A_MOUSE	829	sp|Q8R554|OTU7A_MOUSE	SQSYSPARSALRTVNTVESLAPGGADAPGPA	829	sp|Q8R554|OTU7A_MOUSE OTU domain-containing protein 7A OS=Mus musculus GN=Otud7a PE=1 SV=1	UID17956	1	2842
0	130410000	0	127640000	177480000	117890000	S	0.308291	0.0615663	No	sp|Q9D5V6|SYAP1_MOUSE	39	sp|Q9D5V6|SYAP1_MOUSE;tr|Q3TTE4|Q3TTE4_MOUSE;tr|Q3U3B9|Q3U3B9_MOUSE	39;39;39	sp|Q9D5V6|SYAP1_MOUSE	PPSRDGDKLSAGAAPSEESPERPVEPTEEQQ	39	sp|Q9D5V6|SYAP1_MOUSE Synapse-associated protein 1 OS=Mus musculus GN=Syap1 PE=1 SV=1;tr|Q3TTE4|Q3TTE4_MOUSE Uncharacterized protein OS=Mus musculus GN=Syap1 PE=2 SV=1;tr|Q3U3B9|Q3U3B9_MOUSE Uncharacterized protein OS=Mus musculus GN=Syap1 PE=2 SV=1	UID11228	1;2	3358
18515000	19945000	20369000	22473000	23812000	21858000	S	0.863317	0.0615812	No	tr|Q3TY66|Q3TY66_MOUSE	237	tr|Q3TY66|Q3TY66_MOUSE;sp|P16014|SCG1_MOUSE;tr|Q3UZP2|Q3UZP2_MOUSE;tr|Q3UZU8|Q3UZU8_MOUSE;tr|Q8BP91|Q8BP91_MOUSE	237;237;237;236;237	tr|Q3TY66|Q3TY66_MOUSE;tr|Q8BP91|Q8BP91_MOUSE	ELEEKTHSREQSSQESGEETRRQEKPQELTD	237;237	tr|Q3TY66|Q3TY66_MOUSE Chromogranin B OS=Mus musculus GN=Chgb PE=1 SV=1;sp|P16014|SCG1_MOUSE Secretogranin-1 OS=Mus musculus GN=Chgb PE=1 SV=2;tr|Q3UZP2|Q3UZP2_MOUSE Uncharacterized protein OS=Mus musculus GN=Chgb PE=2 SV=1;tr|Q3UZU8|Q3UZU8_MOUSE Uncharact	UID1918	1;2;3;4	651;4529
90671000	51627000	126880000	0	0	88521000	S	3.04084	0.0617464	No	tr|S4R286|S4R286_MOUSE	964	tr|S4R286|S4R286_MOUSE;sp|Q8BIZ1|ANS1B_MOUSE;tr|A0A0R4J2A2|A0A0R4J2A2_MOUSE;sp|Q8BIZ1-3|ANS1B_MOUSE;tr|Q8BZM2|Q8BZM2_MOUSE;tr|S4R235|S4R235_MOUSE;tr|E9QPP6|E9QPP6_MOUSE;tr|S4R1Q0|S4R1Q0_MOUSE;tr|S4R2Q2|S4R2Q2_MOUSE;tr|S4R2I2|S4R2I2_MOUSE;tr|S4R2H2|S4R2H2_MOUSE	964;964;134;134;169;160;191;191;191;191;191	tr|S4R286|S4R286_MOUSE;tr|E9QPP6|E9QPP6_MOUSE	DPPQKPPRSITLREPSGNHTPPQLSPSLSQS	964;191	tr|S4R286|S4R286_MOUSE Ankyrin repeat and sterile alpha motif domain-containing protein 1B OS=Mus musculus GN=Anks1b PE=1 SV=1;sp|Q8BIZ1|ANS1B_MOUSE Ankyrin repeat and sterile alpha motif domain-containing protein 1B OS=Mus musculus GN=Anks1b PE=1 SV=3;tr|	UID28087	1;2	2297;4269
0	0	0	14475000	20930000	7885300	S	0	0.0618514	Right-high2	tr|G1C1P2|G1C1P2_MOUSE	3	tr|G1C1P2|G1C1P2_MOUSE;tr|D3YTM5|D3YTM5_MOUSE;tr|D3Z068|D3Z068_MOUSE;tr|Q921L9|Q921L9_MOUSE;tr|Q3TY04|Q3TY04_MOUSE;sp|P12849|KAP1_MOUSE;tr|D3Z4A5|D3Z4A5_MOUSE;tr|D3Z406|D3Z406_MOUSE;tr|G1C1N8|G1C1N8_MOUSE;tr|D3Z7E4|D3Z7E4_MOUSE	3;3;3;3;3;3;3;3;3;3	tr|G1C1P2|G1C1P2_MOUSE	_____________MASPSCFHSEDEDSLKGC	3	tr|G1C1P2|G1C1P2_MOUSE cAMP dependent regulatory type I beta subunit transcript 2 (Fragment) OS=Mus musculus GN=Prkar1b PE=2 SV=1;tr|D3YTM5|D3YTM5_MOUSE cAMP-dependent protein kinase type I-beta regulatory subunit (Fragment) OS=Mus musculus GN=Prkar1b PE=1	UID1765	1	623
74770000	77475000	101580000	0	0	72701000	S	3.49136	0.0619337	No	sp|Q9JMH9-6|MY18A_MOUSE	2051	sp|Q9JMH9-6|MY18A_MOUSE;tr|B2RRE2|B2RRE2_MOUSE;sp|Q9JMH9|MY18A_MOUSE;sp|Q9JMH9-4|MY18A_MOUSE;sp|Q9JMH9-1|MY18A_MOUSE;tr|K3W4L0|K3W4L0_MOUSE;tr|E9QAX2|E9QAX2_MOUSE;sp|Q9JMH9-2|MY18A_MOUSE;tr|E9QA74|E9QA74_MOUSE;tr|E9Q405|E9Q405_MOUSE;sp|Q9JMH9-5|MY18A_MOUSE;sp|Q9JMH9-7|MY18A_MOUSE;tr|A0A1C7ZN10|A0A1C7ZN10_MOUSE;tr|Q6PER1|Q6PER1_MOUSE	2051;2036;2039;1987;2024;2025;2072;1708;1631;1689;1693;1705;1711;454	sp|Q9JMH9-6|MY18A_MOUSE	DSISRPRFSHSYLSDSDTEAKLTETSA____	2051	sp|Q9JMH9-6|MY18A_MOUSE Isoform 6 of Unconventional myosin-XVIIIa OS=Mus musculus GN=Myo18a;tr|B2RRE2|B2RRE2_MOUSE Myo18a protein OS=Mus musculus GN=Myo18a PE=1 SV=1;sp|Q9JMH9|MY18A_MOUSE Unconventional myosin-XVIIIa OS=Mus musculus GN=Myo18a PE=1 SV=2;sp|	UID11972	1;2	3610
34253000	36058000	27809000	37705000	44320000	32579000	S	0.856166	0.0619385	No	sp|Q80UP8|S20A2_MOUSE	316	sp|Q80UP8|S20A2_MOUSE	316	sp|Q80UP8|S20A2_MOUSE	TSAGNHPRASYGRALSMTHGSAKSPISNGTF	316	sp|Q80UP8|S20A2_MOUSE Sodium-dependent phosphate transporter 2 OS=Mus musculus GN=Slc20a2 PE=1 SV=2	UID7354	1	2129
49517000	51936000	39986000	54765000	56675000	50253000	S	0.874738	0.0619858	No	tr|G5E884|G5E884_MOUSE	115	tr|G5E884|G5E884_MOUSE;sp|O88643|PAK1_MOUSE;tr|S4R2K7|S4R2K7_MOUSE;tr|A0A0U1RQ87|A0A0U1RQ87_MOUSE	115;115;115;115	tr|G5E884|G5E884_MOUSE	PEQWARLLQTSNITKSEQKKNPQAVLDVLEF	115	tr|G5E884|G5E884_MOUSE Serine/threonine-protein kinase PAK 1 OS=Mus musculus GN=Pak1 PE=1 SV=1;sp|O88643|PAK1_MOUSE Serine/threonine-protein kinase PAK 1 OS=Mus musculus GN=Pak1 PE=1 SV=1;tr|S4R2K7|S4R2K7_MOUSE Serine/threonine-protein kinase PAK 1 OS=Mus	UID15045	1	4345
14124000	17902000	21240000	21663000	24809000	24000000	S	0.755846	0.0620087	No	tr|E9Q2B2|E9Q2B2_MOUSE	159	tr|E9Q2B2|E9Q2B2_MOUSE;tr|Q5PRE9|Q5PRE9_MOUSE;tr|Q5RIM6|Q5RIM6_MOUSE;tr|Q8BK32|Q8BK32_MOUSE;tr|Q05CF0|Q05CF0_MOUSE;tr|Q05C35|Q05C35_MOUSE;tr|Q5RIN0|Q5RIN0_MOUSE;tr|E9Q8K6|E9Q8K6_MOUSE	159;159;159;159;159;159;159;159	tr|E9Q2B2|E9Q2B2_MOUSE	AKKDSAFGSKHEAPSSPLAGQPCGDDQNASP	159	tr|E9Q2B2|E9Q2B2_MOUSE Nuclear receptor corepressor 1 OS=Mus musculus GN=Ncor1 PE=1 SV=1;tr|Q5PRE9|Q5PRE9_MOUSE Ncor1 protein OS=Mus musculus GN=Ncor1 PE=2 SV=1;tr|Q5RIM6|Q5RIM6_MOUSE Nuclear receptor co-repressor 1, isoform CRA_a OS=Mus musculus GN=Ncor1	UID14665	1	4210
257700000	247550000	247210000	338250000	298740000	278760000	T	0.821687	0.0621148	No	tr|Q544H0|Q544H0_MOUSE	41	tr|Q544H0|Q544H0_MOUSE;tr|Q3THA0|Q3THA0_MOUSE;sp|Q9Z1D1|EIF3G_MOUSE	41;41;41	tr|Q544H0|Q544H0_MOUSE	VTSELLKGIPLPTGDTSPEPELLPGDPLPPP	41	tr|Q544H0|Q544H0_MOUSE Eukaryotic translation initiation factor 3 subunit G OS=Mus musculus GN=Eif3g PE=1 SV=1;tr|Q3THA0|Q3THA0_MOUSE Eukaryotic translation initiation factor 3 subunit G OS=Mus musculus GN=Eif3g PE=2 SV=1;sp|Q9Z1D1|EIF3G_MOUSE Eukaryotic t	UID18716	1	3804
61967000	72777000	68775000	57558000	61749000	56675000	S	1.15648	0.0623026	No	sp|Q9QYC0|ADDA_MOUSE	600	sp|Q9QYC0|ADDA_MOUSE;tr|Q8K232|Q8K232_MOUSE;tr|F8WHZ9|F8WHZ9_MOUSE	600;600;631	sp|Q9QYC0|ADDA_MOUSE	GSEENLDETREQKEKSPPDQSAVPNTPPSTP	600	sp|Q9QYC0|ADDA_MOUSE Alpha-adducin OS=Mus musculus GN=Add1 PE=1 SV=2;tr|Q8K232|Q8K232_MOUSE Adducin 1 (Alpha) OS=Mus musculus GN=Add1 PE=2 SV=1;tr|F8WHZ9|F8WHZ9_MOUSE Alpha-adducin OS=Mus musculus GN=Add1 PE=1 SV=1	UID32357	1;2;3	3650
61967000	72777000	68775000	57558000	61749000	56675000	S	1.15648	0.0623026	No	sp|Q9QYC0-2|ADDA_MOUSE	600	sp|Q9QYC0-2|ADDA_MOUSE;tr|F8WGR0|F8WGR0_MOUSE;tr|F6RDR0|F6RDR0_MOUSE	600;631;128	sp|Q9QYC0-2|ADDA_MOUSE	GSEENLDETREQKEKSPPDQSAVPNTPPSTP	600	sp|Q9QYC0-2|ADDA_MOUSE Isoform 2 of Alpha-adducin OS=Mus musculus GN=Add1;tr|F8WGR0|F8WGR0_MOUSE Alpha-adducin OS=Mus musculus GN=Add1 PE=1 SV=1;tr|F6RDR0|F6RDR0_MOUSE Alpha-adducin (Fragment) OS=Mus musculus GN=Add1 PE=1 SV=1	UID32378	1;2;3	3651
61967000	72777000	68775000	57558000	61749000	56675000	S	1.15648	0.0623026	No	tr|E9Q1K3|E9Q1K3_MOUSE	629	tr|E9Q1K3|E9Q1K3_MOUSE	629	tr|E9Q1K3|E9Q1K3_MOUSE	GSEENLDETREQKEKSPPDQSAVPNTPPSTP	629	tr|E9Q1K3|E9Q1K3_MOUSE Alpha-adducin OS=Mus musculus GN=Add1 PE=1 SV=1	UID34785	1;2	4204
61967000	72777000	68775000	57558000	61749000	56675000	T	1.15648	0.0623026	No	sp|Q9QYC0|ADDA_MOUSE	610	sp|Q9QYC0|ADDA_MOUSE;tr|Q8K232|Q8K232_MOUSE;tr|F8WHZ9|F8WHZ9_MOUSE	610;610;641	sp|Q9QYC0|ADDA_MOUSE	EQKEKSPPDQSAVPNTPPSTPVKLEEDLPQE	610	sp|Q9QYC0|ADDA_MOUSE Alpha-adducin OS=Mus musculus GN=Add1 PE=1 SV=2;tr|Q8K232|Q8K232_MOUSE Adducin 1 (Alpha) OS=Mus musculus GN=Add1 PE=2 SV=1;tr|F8WHZ9|F8WHZ9_MOUSE Alpha-adducin OS=Mus musculus GN=Add1 PE=1 SV=1	UID38658	1;2;3	3650
61967000	72777000	68775000	57558000	61749000	56675000	T	1.15648	0.0623026	No	sp|Q9QYC0-2|ADDA_MOUSE	610	sp|Q9QYC0-2|ADDA_MOUSE;tr|F8WGR0|F8WGR0_MOUSE;tr|F6RDR0|F6RDR0_MOUSE	610;641;138	sp|Q9QYC0-2|ADDA_MOUSE	EQKEKSPPDQSAVPNTPPSTPVKLEEAGDGC	610	sp|Q9QYC0-2|ADDA_MOUSE Isoform 2 of Alpha-adducin OS=Mus musculus GN=Add1;tr|F8WGR0|F8WGR0_MOUSE Alpha-adducin OS=Mus musculus GN=Add1 PE=1 SV=1;tr|F6RDR0|F6RDR0_MOUSE Alpha-adducin (Fragment) OS=Mus musculus GN=Add1 PE=1 SV=1	UID38664	1;2;3	3651
61967000	72777000	68775000	57558000	61749000	56675000	T	1.15648	0.0623026	No	tr|E9Q1K3|E9Q1K3_MOUSE	639	tr|E9Q1K3|E9Q1K3_MOUSE	639	tr|E9Q1K3|E9Q1K3_MOUSE	EQKEKSPPDQSAVPNTPPSTPVKLEEGDGCA	639	tr|E9Q1K3|E9Q1K3_MOUSE Alpha-adducin OS=Mus musculus GN=Add1 PE=1 SV=1	UID39229	1;2	4204
9901200	12334000	16784000	16521000	14810000	21382000	S	0.74022	0.0623363	No	sp|Q8K1C9|LRC41_MOUSE	27	sp|Q8K1C9|LRC41_MOUSE	27	sp|Q8K1C9|LRC41_MOUSE	CWFCEVAAATTMEATSREAAPAKSSASGPSA	27	sp|Q8K1C9|LRC41_MOUSE Leucine-rich repeat-containing protein 41 OS=Mus musculus GN=Lrrc41 PE=1 SV=3	UID29661	2	2697
9901200	12334000	16784000	16521000	14810000	21382000	T	0.74022	0.0623363	No	sp|Q8K1C9|LRC41_MOUSE	22	sp|Q8K1C9|LRC41_MOUSE	22	sp|Q8K1C9|LRC41_MOUSE	WRARSCWFCEVAAATTMEATSREAAPAKSSA	22	sp|Q8K1C9|LRC41_MOUSE Leucine-rich repeat-containing protein 41 OS=Mus musculus GN=Lrrc41 PE=1 SV=3	UID38006	2	2697
452020000	350930000	407940000	394750000	330320000	359670000	S	1.1163	0.0624342	No	tr|A0A0J9YTU3|A0A0J9YTU3_MOUSE	55	tr|A0A0J9YTU3|A0A0J9YTU3_MOUSE;sp|Q5SXY1|CYTSB_MOUSE;tr|A0A0J9YUF8|A0A0J9YUF8_MOUSE;sp|Q5SXY1-2|CYTSB_MOUSE;tr|Q3UPB2|Q3UPB2_MOUSE	55;55;55;55;55	tr|A0A0J9YTU3|A0A0J9YTU3_MOUSE	SLAFESRLSKLKRASSEDTLNKPGSASSGVA	55	tr|A0A0J9YTU3|A0A0J9YTU3_MOUSE Cytospin-B OS=Mus musculus GN=Specc1 PE=1 SV=1;sp|Q5SXY1|CYTSB_MOUSE Cytospin-B OS=Mus musculus GN=Specc1 PE=1 SV=2;tr|A0A0J9YUF8|A0A0J9YUF8_MOUSE Cytospin-B OS=Mus musculus GN=Specc1 PE=1 SV=1;sp|Q5SXY1-2|CYTSB_MOUSE Isoform	UID4949	1	1530
162310000	100510000	132060000	136010000	90901000	107650000	S	1.18029	0.0624935	No	sp|P70302|STIM1_MOUSE	575	sp|P70302|STIM1_MOUSE;tr|A0A1B0GRA5|A0A1B0GRA5_MOUSE;tr|Q3TUX9|Q3TUX9_MOUSE	575;683;54	sp|P70302|STIM1_MOUSE	IEGVHPGSLVEKLPDSPALAKKTFMALNHGL	575	sp|P70302|STIM1_MOUSE Stromal interaction molecule 1 OS=Mus musculus GN=Stim1 PE=1 SV=2;tr|A0A1B0GRA5|A0A1B0GRA5_MOUSE Stromal interaction molecule 1 OS=Mus musculus GN=Stim1 PE=1 SV=1;tr|Q3TUX9|Q3TUX9_MOUSE Uncharacterized protein (Fragment) OS=Mus muscul	UID3176	1	1074
22309000	12826000	15708000	13097000	0	10980000	S	2.11168	0.062522	No	sp|Q69Z38|PEAK1_MOUSE	1206	sp|Q69Z38|PEAK1_MOUSE;tr|A0A087WQ01|A0A087WQ01_MOUSE	1206;176	sp|Q69Z38|PEAK1_MOUSE	SISYELKGLDVESYESLERPLHKERPVPSAA	1206	sp|Q69Z38|PEAK1_MOUSE Pseudopodium-enriched atypical kinase 1 OS=Mus musculus GN=Peak1 PE=1 SV=4;tr|A0A087WQ01|A0A087WQ01_MOUSE Pseudopodium-enriched atypical kinase 1 OS=Mus musculus GN=Peak1 PE=1 SV=1	UID5795	1	1777
9583100	13305000	9164700	13003000	15308000	14388000	S	0.750669	0.0625518	No	sp|Q6NV83-2|SR140_MOUSE	202	sp|Q6NV83-2|SR140_MOUSE;sp|Q6NV83|SR140_MOUSE;sp|Q6NV83-3|SR140_MOUSE;tr|A0A087WRG2|A0A087WRG2_MOUSE	202;202;158;202	sp|Q6NV83-2|SR140_MOUSE	TKKPPLKKGEKEKKKSNLELFKEELKQIQEE	202	sp|Q6NV83-2|SR140_MOUSE Isoform 2 of U2 snRNP-associated SURP motif-containing protein OS=Mus musculus GN=U2surp;sp|Q6NV83|SR140_MOUSE U2 snRNP-associated SURP motif-containing protein OS=Mus musculus GN=U2surp PE=1 SV=3;sp|Q6NV83-3|SR140_MOUSE Isoform 3 o	UID6070	1	1836
14141000	11156000	15260000	15251000	13897000	16895000	T	0.880851	0.0626702	No	sp|Q8R4R6|NUP53_MOUSE	265	sp|Q8R4R6|NUP53_MOUSE	265	sp|Q8R4R6|NUP53_MOUSE	NSDRGVLSSPSLAFTTPIRTLGTPTQSGSTP	265	sp|Q8R4R6|NUP53_MOUSE Nucleoporin NUP53 OS=Mus musculus GN=Nup35 PE=1 SV=2	UID17953	1	2834
22746000	29670000	20084000	0	0	9398700	S	7.71383	0.0630398	No	sp|Q8R149-2|BUD13_MOUSE	121	sp|Q8R149-2|BUD13_MOUSE;sp|Q8R149|BUD13_MOUSE	121;121	sp|Q8R149-2|BUD13_MOUSE	GGHGEDGHFHHDDQDSSPPRRVRHDTPDTSP	121	sp|Q8R149-2|BUD13_MOUSE Isoform 2 of BUD13 homolog OS=Mus musculus GN=Bud13;sp|Q8R149|BUD13_MOUSE BUD13 homolog OS=Mus musculus GN=Bud13 PE=1 SV=1	UID9783	1	2792
23827000	17354000	28476000	0	0	19795000	S	3.51892	0.0631582	No	tr|A0A0J9YUE9|A0A0J9YUE9_MOUSE	748	tr|A0A0J9YUE9|A0A0J9YUE9_MOUSE;tr|A0A0J9YUN4|A0A0J9YUN4_MOUSE;sp|P39053-4|DYN1_MOUSE;sp|P39053-5|DYN1_MOUSE;sp|P39053-3|DYN1_MOUSE;sp|P39053|DYN1_MOUSE;sp|P39053-6|DYN1_MOUSE;tr|F6TH70|F6TH70_MOUSE;tr|F6RRH9|F6RRH9_MOUSE	748;777;777;777;777;777;773;75;85	tr|A0A0J9YUE9|A0A0J9YUE9_MOUSE	WLQVQSVPAGRRSPTSSPTPQRRAPAVPPAR	748	tr|A0A0J9YUE9|A0A0J9YUE9_MOUSE Dynamin-1 OS=Mus musculus GN=Dnm1 PE=1 SV=1;tr|A0A0J9YUN4|A0A0J9YUN4_MOUSE Dynamin-1 OS=Mus musculus GN=Dnm1 PE=1 SV=1;sp|P39053-4|DYN1_MOUSE Isoform 4 of Dynamin-1 OS=Mus musculus GN=Dnm1;sp|P39053-5|DYN1_MOUSE Isoform 5 of	UID2444	1;2	788
0	32767000	41609000	33493000	66147000	54026000	S	0.484011	0.0636422	No	sp|Q8BL65|ABLM2_MOUSE	294	sp|Q8BL65|ABLM2_MOUSE;sp|Q8BL65-2|ABLM2_MOUSE;tr|F6VVW4|F6VVW4_MOUSE;tr|F7A5C5|F7A5C5_MOUSE;sp|Q8BL65-4|ABLM2_MOUSE;tr|D3YYR9|D3YYR9_MOUSE	294;294;40;30;294;70	sp|Q8BL65|ABLM2_MOUSE;sp|Q8BL65-4|ABLM2_MOUSE	SSESIVSVPASSTSGSPSRVIYAKLGDEILD	294;294	sp|Q8BL65|ABLM2_MOUSE Actin-binding LIM protein 2 OS=Mus musculus GN=Ablim2 PE=1 SV=1;sp|Q8BL65-2|ABLM2_MOUSE Isoform 2 of Actin-binding LIM protein 2 OS=Mus musculus GN=Ablim2;tr|F6VVW4|F6VVW4_MOUSE Actin-binding LIM protein 2 (Fragment) OS=Mus musculus G	UID8049	1	2320;2321
61297000	0	0	90656000	82678000	66918000	S	0.255136	0.0636512	No	sp|Q8BGQ1-2|SPE39_MOUSE	119	sp|Q8BGQ1-2|SPE39_MOUSE;tr|Q3UM95|Q3UM95_MOUSE;sp|Q8BGQ1|SPE39_MOUSE	119;119;119	sp|Q8BGQ1-2|SPE39_MOUSE	TYSLSSFFRGRTRPGSFQSLSDALSDTPAKS	119	sp|Q8BGQ1-2|SPE39_MOUSE Isoform 2 of Spermatogenesis-defective protein 39 homolog OS=Mus musculus GN=Vipas39;tr|Q3UM95|Q3UM95_MOUSE Uncharacterized protein OS=Mus musculus GN=Vipas39 PE=2 SV=1;sp|Q8BGQ1|SPE39_MOUSE Spermatogenesis-defective protein 39 homo	UID7828	1	2248
167300000	129910000	163300000	116950000	0	82020000	S	2.31447	0.0638636	No	tr|Q6DFZ1|Q6DFZ1_MOUSE	1477	tr|Q6DFZ1|Q6DFZ1_MOUSE;tr|Q6PB54|Q6PB54_MOUSE	1477;447	tr|Q6DFZ1|Q6DFZ1_MOUSE	RRPRGSNQHATRGGHSDEEEDEGVPASYHTV	1477	tr|Q6DFZ1|Q6DFZ1_MOUSE Golgi-specific brefeldin A-resistance factor 1 OS=Mus musculus GN=Gbf1 PE=1 SV=1;tr|Q6PB54|Q6PB54_MOUSE Gbf1 protein OS=Mus musculus GN=Gbf1 PE=2 SV=1	UID15426	1	4493
29924000	12788000	16287000	0	0	0	S	#DIV/0!	0.0639483	Left-high 2	sp|P70302|STIM1_MOUSE	401	sp|P70302|STIM1_MOUSE;tr|A0A1B0GRA5|A0A1B0GRA5_MOUSE;tr|A0A1B0GR78|A0A1B0GR78_MOUSE;tr|A0A1B0GQZ3|A0A1B0GQZ3_MOUSE	401;401;401;71	sp|P70302|STIM1_MOUSE	KRNTLFGTFHVAHSSSLDDVDHKILTAKQAL	401	sp|P70302|STIM1_MOUSE Stromal interaction molecule 1 OS=Mus musculus GN=Stim1 PE=1 SV=2;tr|A0A1B0GRA5|A0A1B0GRA5_MOUSE Stromal interaction molecule 1 OS=Mus musculus GN=Stim1 PE=1 SV=1;tr|A0A1B0GR78|A0A1B0GR78_MOUSE Stromal interaction molecule 1 OS=Mus mu	UID3179	1	1074
77864000	29560000	50284000	0	0	0	S	#DIV/0!	0.0640966	Left-high 2	sp|Q5SRX1-2|TM1L2_MOUSE	459	sp|Q5SRX1-2|TM1L2_MOUSE;tr|Q5SXA5|Q5SXA5_MOUSE;sp|Q5SRX1|TM1L2_MOUSE;tr|F6RBX1|F6RBX1_MOUSE;tr|Q5SXA4|Q5SXA4_MOUSE;tr|F6ZDJ1|F6ZDJ1_MOUSE	459;429;479;151;434;171	sp|Q5SRX1-2|TM1L2_MOUSE	LEERAKAAETVPDLPSPPTEAPAPASNTSTR	459	sp|Q5SRX1-2|TM1L2_MOUSE Isoform 2 of TOM1-like protein 2 OS=Mus musculus GN=Tom1l2;tr|Q5SXA5|Q5SXA5_MOUSE TOM1-like protein 2 OS=Mus musculus GN=Tom1l2 PE=1 SV=1;sp|Q5SRX1|TM1L2_MOUSE TOM1-like protein 2 OS=Mus musculus GN=Tom1l2 PE=1 SV=1;tr|F6RBX1|F6RBX1	UID24992	1;2	1509
19048000	17228000	18280000	14409000	15573000	14771000	S	1.21905	0.0641172	No	sp|Q9QYC0|ADDA_MOUSE	605	sp|Q9QYC0|ADDA_MOUSE;tr|Q8K232|Q8K232_MOUSE;tr|F8WHZ9|F8WHZ9_MOUSE	605;605;636	sp|Q9QYC0|ADDA_MOUSE	LDETREQKEKSPPDQSAVPNTPPSTPVKLEE	605	sp|Q9QYC0|ADDA_MOUSE Alpha-adducin OS=Mus musculus GN=Add1 PE=1 SV=2;tr|Q8K232|Q8K232_MOUSE Adducin 1 (Alpha) OS=Mus musculus GN=Add1 PE=2 SV=1;tr|F8WHZ9|F8WHZ9_MOUSE Alpha-adducin OS=Mus musculus GN=Add1 PE=1 SV=1	UID52495	1;2;3	3650
22687000	27119000	22468000	18668000	19433000	19081000	S	1.26393	0.064207	No	sp|Q8VD37|SGIP1_MOUSE	126	sp|Q8VD37|SGIP1_MOUSE;sp|Q8VD37-8|SGIP1_MOUSE;tr|Q3UGH4|Q3UGH4_MOUSE;sp|Q8VD37-5|SGIP1_MOUSE;sp|Q8VD37-4|SGIP1_MOUSE;sp|Q8VD37-3|SGIP1_MOUSE;sp|Q8VD37-2|SGIP1_MOUSE;tr|F7CPX0|F7CPX0_MOUSE;sp|Q8VD37-6|SGIP1_MOUSE	126;126;126;126;125;125;102;27;154	sp|Q8VD37|SGIP1_MOUSE;sp|Q8VD37-4|SGIP1_MOUSE;sp|Q8VD37-6|SGIP1_MOUSE	EESHKKFNIKIKPLQSKDVLKNAATVDELKA	126;125;154	sp|Q8VD37|SGIP1_MOUSE SH3-containing GRB2-like protein 3-interacting protein 1 OS=Mus musculus GN=Sgip1 PE=1 SV=1;sp|Q8VD37-8|SGIP1_MOUSE Isoform 7 of SH3-containing GRB2-like protein 3-interacting protein 1 OS=Mus musculus GN=Sgip1;tr|Q3UGH4|Q3UGH4_MOUSE	UID10015	1	2876;2877;2878
0	21938000	0	27417000	33336000	15391000	S	0.288112	0.0642263	No	sp|Q68FH0|PKP4_MOUSE	394	sp|Q68FH0|PKP4_MOUSE;sp|Q68FH0-2|PKP4_MOUSE;tr|A2AS45|A2AS45_MOUSE;tr|A2AS44|A2AS44_MOUSE;tr|Q05D18|Q05D18_MOUSE;tr|A2AS47|A2AS47_MOUSE;sp|Q68FH0-3|PKP4_MOUSE;tr|Q3UIX3|Q3UIX3_MOUSE	394;394;394;394;394;53;53;392	sp|Q68FH0|PKP4_MOUSE;tr|Q3UIX3|Q3UIX3_MOUSE	PDSLTGLRSSYASQHSQLGQELRSAVSPDLH	394;392	sp|Q68FH0|PKP4_MOUSE Plakophilin-4 OS=Mus musculus GN=Pkp4 PE=1 SV=1;sp|Q68FH0-2|PKP4_MOUSE Isoform 2 of Plakophilin-4 OS=Mus musculus GN=Pkp4;tr|A2AS45|A2AS45_MOUSE Plakophilin-4 OS=Mus musculus GN=Pkp4 PE=1 SV=1;tr|A2AS44|A2AS44_MOUSE Plakophilin-4 (Frag	UID25916	2	1773;4438
0	0	0	11827000	23383000	10608000	S	0	0.0642598	Right-high2	tr|A2BDP0|A2BDP0_MOUSE	494	tr|A2BDP0|A2BDP0_MOUSE;sp|A2ABV5|MED14_MOUSE	494;1133	tr|A2BDP0|A2BDP0_MOUSE	PQVSGPSPATRLPGMSPANPSLHSPVPDVSH	494	tr|A2BDP0|A2BDP0_MOUSE Mediator of RNA polymerase II transcription subunit 14 OS=Mus musculus GN=Med14 PE=1 SV=1;sp|A2ABV5|MED14_MOUSE Mediator of RNA polymerase II transcription subunit 14 OS=Mus musculus GN=Med14 PE=1 SV=1	UID20253	2	184
39212000	40085000	50033000	0	0	35410000	S	3.65236	0.0642866	No	sp|Q68FH0|PKP4_MOUSE	334	sp|Q68FH0|PKP4_MOUSE;sp|Q68FH0-2|PKP4_MOUSE;tr|A2AS45|A2AS45_MOUSE;tr|A2AS44|A2AS44_MOUSE;tr|Q05D18|Q05D18_MOUSE;tr|Q3UIX3|Q3UIX3_MOUSE	334;334;334;334;334;332	sp|Q68FH0|PKP4_MOUSE;tr|Q3UIX3|Q3UIX3_MOUSE	DAQTRVASPSQGQVGSSSPKRSGMTAVPQHL	334;332	sp|Q68FH0|PKP4_MOUSE Plakophilin-4 OS=Mus musculus GN=Pkp4 PE=1 SV=1;sp|Q68FH0-2|PKP4_MOUSE Isoform 2 of Plakophilin-4 OS=Mus musculus GN=Pkp4;tr|A2AS45|A2AS45_MOUSE Plakophilin-4 OS=Mus musculus GN=Pkp4 PE=1 SV=1;tr|A2AS44|A2AS44_MOUSE Plakophilin-4 (Frag	UID25919	2	1773;4438
182920000	224810000	254230000	49941000	165290000	186410000	S	1.64814	0.0647665	No	tr|Q3TSX8|Q3TSX8_MOUSE	105	tr|Q3TSX8|Q3TSX8_MOUSE;sp|Q9CZW5|TOM70_MOUSE;tr|Q80TT4|Q80TT4_MOUSE	105;105;120	tr|Q3TSX8|Q3TSX8_MOUSE	EGRASPALGSGHHDGSGDSLEMSSLDRAQAA	105	tr|Q3TSX8|Q3TSX8_MOUSE Uncharacterized protein OS=Mus musculus GN=Tomm70a PE=2 SV=1;sp|Q9CZW5|TOM70_MOUSE Mitochondrial import receptor subunit TOM70 OS=Mus musculus GN=Tomm70 PE=1 SV=2;tr|Q80TT4|Q80TT4_MOUSE MKIAA0719 protein (Fragment) OS=Mus musculus GN	UID31226	2	3296
90133000	73966000	79989000	115110000	97893000	88941000	S	0.808388	0.0650701	No	tr|A0A0R4J0S1|A0A0R4J0S1_MOUSE	121	sp|Q91W92|BORG5_MOUSE;tr|A0A0R4J0S1|A0A0R4J0S1_MOUSE	121;121	sp|Q91W92|BORG5_MOUSE;tr|A0A0R4J0S1|A0A0R4J0S1_MOUSE	SPAPPPISPIIKNAISLPQLNQATYDSLVMG	121;121	sp|Q91W92|BORG5_MOUSE Cdc42 effector protein 1 OS=Mus musculus GN=Cdc42ep1 PE=1 SV=1;tr|A0A0R4J0S1|A0A0R4J0S1_MOUSE Cdc42 effector protein 1 OS=Mus musculus GN=Cdc42ep1 PE=1 SV=1	UID10297	1	2962;3913
1372800000	1808300000	1532200000	1465900000	2075200000	1761100000	S	0.888933	0.0652325	No	sp|P14873|MAP1B_MOUSE	1775	sp|P14873|MAP1B_MOUSE;tr|B2RQQ5|B2RQQ5_MOUSE	1775;1775	sp|P14873|MAP1B_MOUSE;tr|B2RQQ5|B2RQQ5_MOUSE	SLASEKVQSLEGEKLSPKSDISPLTPRESSP	1775;1775	sp|P14873|MAP1B_MOUSE Microtubule-associated protein 1B OS=Mus musculus GN=Map1b PE=1 SV=2;tr|B2RQQ5|B2RQQ5_MOUSE Microtubule-associated protein 1B OS=Mus musculus GN=Map1b PE=2 SV=1	UID1888	1;2;3;4	639;4079
4822300	0	0	6148800	3491600	3741900	S	0.360349	0.0652374	No	tr|A0A1D5RLF9|A0A1D5RLF9_MOUSE	56	tr|A0A1D5RLF9|A0A1D5RLF9_MOUSE;tr|A0A1D5RLP3|A0A1D5RLP3_MOUSE	56;62	tr|A0A1D5RLF9|A0A1D5RLF9_MOUSE	TLSRPLSPLSVPTGNSPLDSPRNFSAAAAIS	56	tr|A0A1D5RLF9|A0A1D5RLF9_MOUSE Microtubule-associated serine/threonine-protein kinase 3 (Fragment) OS=Mus musculus GN=Mast3 PE=1 SV=1;tr|A0A1D5RLP3|A0A1D5RLP3_MOUSE Microtubule-associated serine/threonine-protein kinase 3 (Fragment) OS=Mus musculus GN=Mast	UID13583	1	3946
5162800	7275300	6219700	7923300	8248100	8759900	S	0.748369	0.0654034	No	sp|Q4VAC9-2|PKHG3_MOUSE	472	sp|Q4VAC9-2|PKHG3_MOUSE;sp|Q4VAC9|PKHG3_MOUSE	472;502	sp|Q4VAC9-2|PKHG3_MOUSE	QLSEKARAVGMKHAGSAGALLDFGQPAHAQK	472	sp|Q4VAC9-2|PKHG3_MOUSE Isoform 2 of Pleckstrin homology domain-containing family G member 3 OS=Mus musculus GN=Plekhg3;sp|Q4VAC9|PKHG3_MOUSE Pleckstrin homology domain-containing family G member 3 OS=Mus musculus GN=Plekhg3 PE=1 SV=2	UID4555	1	1440
12802000	18785000	9492000	15580000	20727000	14317000	T	0.811453	0.0654178	No	tr|B6ZHC9|B6ZHC9_MOUSE	550	tr|B6ZHC9|B6ZHC9_MOUSE;tr|A2AUK5|A2AUK5_MOUSE;tr|A2AUK8|A2AUK8_MOUSE;sp|Q9Z2H5|E41L1_MOUSE;sp|Q9Z2H5-2|E41L1_MOUSE;tr|A2AUK6|A2AUK6_MOUSE;sp|Q9Z2H5-3|E41L1_MOUSE	550;550;538;550;538;465;538	tr|B6ZHC9|B6ZHC9_MOUSE	ERRLPSSPASPSPKGTPEKASERAGLREGSE	550	tr|B6ZHC9|B6ZHC9_MOUSE Erythrocyte protein band 4.1-like 1 OS=Mus musculus GN=Epb41l1 PE=2 SV=1;tr|A2AUK5|A2AUK5_MOUSE Band 4.1-like protein 1 OS=Mus musculus GN=Epb41l1 PE=1 SV=1;tr|A2AUK8|A2AUK8_MOUSE Band 4.1-like protein 1 OS=Mus musculus GN=Epb41l1 PE	UID18947	1;2;3	4037
12802000	18785000	9492000	15580000	20727000	14317000	T	0.811453	0.0654178	No	tr|Q8C8P2|Q8C8P2_MOUSE	549	tr|Q8C8P2|Q8C8P2_MOUSE;tr|E9PV14|E9PV14_MOUSE	549;549	tr|Q8C8P2|Q8C8P2_MOUSE	ERRLPSSPASPSPKGTPEKASEGSEHWVLIE	549	tr|Q8C8P2|Q8C8P2_MOUSE Uncharacterized protein OS=Mus musculus GN=Epb41l1 PE=2 SV=1;tr|E9PV14|E9PV14_MOUSE Band 4.1-like protein 1 (Fragment) OS=Mus musculus GN=Epb41l1 PE=1 SV=1	UID19059	1;2;3	4175
3972700	4438700	5151200	0	0	3597300	S	3.77022	0.0654214	No	sp|P97789-2|XRN1_MOUSE	1328	sp|P97789-2|XRN1_MOUSE;tr|A0A087WQN7|A0A087WQN7_MOUSE;sp|P97789|XRN1_MOUSE;tr|F8VQ87|F8VQ87_MOUSE;sp|P97789-3|XRN1_MOUSE	1328;1328;1328;1328;1328	sp|P97789-2|XRN1_MOUSE	GGSARCSIKLLKRNESPGTSEAQKVVTSYPN	1328	sp|P97789-2|XRN1_MOUSE Isoform 2 of 5'-3' exoribonuclease 1 OS=Mus musculus GN=Xrn1;tr|A0A087WQN7|A0A087WQN7_MOUSE 5'-3' exoribonuclease 1 OS=Mus musculus GN=Xrn1 PE=1 SV=1;sp|P97789|XRN1_MOUSE 5'-3' exoribonuclease 1 OS=Mus musculus GN=Xrn1 PE=1 SV=1;tr|F	UID3430	1	1136
60420000	63478000	66827000	54044000	61167000	60491000	S	1.0855	0.0654638	No	sp|Q9QYC0-2|ADDA_MOUSE	613	sp|Q9QYC0-2|ADDA_MOUSE;tr|F8WGR0|F8WGR0_MOUSE;tr|F6RDR0|F6RDR0_MOUSE	613;644;141	sp|Q9QYC0-2|ADDA_MOUSE	EKSPPDQSAVPNTPPSTPVKLEEAGDGCAKE	613	sp|Q9QYC0-2|ADDA_MOUSE Isoform 2 of Alpha-adducin OS=Mus musculus GN=Add1;tr|F8WGR0|F8WGR0_MOUSE Alpha-adducin OS=Mus musculus GN=Add1 PE=1 SV=1;tr|F6RDR0|F6RDR0_MOUSE Alpha-adducin (Fragment) OS=Mus musculus GN=Add1 PE=1 SV=1	UID52517	3	3651
60420000	63478000	66827000	54044000	61167000	60491000	T	1.0855	0.0654638	No	sp|Q9QYC0-2|ADDA_MOUSE	610	sp|Q9QYC0-2|ADDA_MOUSE;tr|F8WGR0|F8WGR0_MOUSE;tr|F6RDR0|F6RDR0_MOUSE	610;641;138	sp|Q9QYC0-2|ADDA_MOUSE	EQKEKSPPDQSAVPNTPPSTPVKLEEAGDGC	610	sp|Q9QYC0-2|ADDA_MOUSE Isoform 2 of Alpha-adducin OS=Mus musculus GN=Add1;tr|F8WGR0|F8WGR0_MOUSE Alpha-adducin OS=Mus musculus GN=Add1 PE=1 SV=1;tr|F6RDR0|F6RDR0_MOUSE Alpha-adducin (Fragment) OS=Mus musculus GN=Add1 PE=1 SV=1	UID58801	1;2;3	3651
54441000	49126000	57376000	37638000	42298000	37745000	S	1.36762	0.0654686	No	tr|B1AQX9|B1AQX9_MOUSE	1152	sp|Q9QWI6|SRCN1_MOUSE;sp|Q9QWI6-2|SRCN1_MOUSE;sp|Q9QWI6-3|SRCN1_MOUSE;tr|B1AQX6|B1AQX6_MOUSE;tr|B1AQX7|B1AQX7_MOUSE;tr|B1AQX9|B1AQX9_MOUSE	1185;1151;1185;1153;1153;1152	sp|Q9QWI6|SRCN1_MOUSE;tr|B1AQX6|B1AQX6_MOUSE;tr|B1AQX9|B1AQX9_MOUSE	TPGASRLKAAQGPAGSPDKGKHGKQRTEYMR	1185;1153;1152	sp|Q9QWI6|SRCN1_MOUSE SRC kinase signaling inhibitor 1 OS=Mus musculus GN=Srcin1 PE=1 SV=2;sp|Q9QWI6-2|SRCN1_MOUSE Isoform 2 of SRC kinase signaling inhibitor 1 OS=Mus musculus GN=Srcin1;sp|Q9QWI6-3|SRCN1_MOUSE Isoform 3 of SRC kinase signaling inhibitor 1	UID12004	1	3616;4061;4062
28433000	28004000	29722000	25129000	26093000	24607000	S	1.13623	0.0655111	No	sp|Q80X82|SYMPK_MOUSE	1256	sp|Q80X82|SYMPK_MOUSE;tr|F8WJD4|F8WJD4_MOUSE	1256;1260	sp|Q80X82|SYMPK_MOUSE	PKEAAAVGSSSKDERSPQNLSHAVEEALKTS	1256	sp|Q80X82|SYMPK_MOUSE Symplekin OS=Mus musculus GN=Sympk PE=1 SV=1;tr|F8WJD4|F8WJD4_MOUSE Symplekin OS=Mus musculus GN=Sympk PE=1 SV=1	UID7475	1	2159
9377000	6281900	12022000	0	0	8587300	T	3.22347	0.0656126	No	tr|A0A068WAZ7|A0A068WAZ7_MOUSE	461	tr|A0A068WAZ7|A0A068WAZ7_MOUSE;tr|A2A839|A2A839_MOUSE;tr|A2A838|A2A838_MOUSE;tr|A2AD32|A2AD32_MOUSE;tr|A0A068WAQ5|A0A068WAQ5_MOUSE;sp|P48193|41_MOUSE;tr|A2A841|A2A841_MOUSE;tr|A2A842|A2A842_MOUSE;sp|P48193-2|41_MOUSE;tr|B6ZHC8|B6ZHC8_MOUSE;tr|F7BUB8|F7BUB8_MOUSE;tr|Q3V048|Q3V048_MOUSE;tr|B6ZHC2|B6ZHC2_MOUSE;tr|F6S4K9|F6S4K9_MOUSE;tr|Q3UH12|Q3UH12_MOUSE;tr|A0A1D5RLV1|A0A1D5RLV1_MOUSE	461;519;513;690;461;704;715;615;650;669;96;18;13;71;372;372	tr|A0A068WAZ7|A0A068WAZ7_MOUSE;tr|Q3UH12|Q3UH12_MOUSE	SVPEPRPSEWDKRLSTHSPFRTLNINGQVPT	461;372	tr|A0A068WAZ7|A0A068WAZ7_MOUSE Protein 4.1R (Fragment) OS=Mus musculus GN=Epb41 PE=2 SV=1;tr|A2A839|A2A839_MOUSE Protein 4.1 OS=Mus musculus GN=Epb41 PE=1 SV=1;tr|A2A838|A2A838_MOUSE Protein 4.1 (Fragment) OS=Mus musculus GN=Epb41 PE=1 SV=1;tr|A2AD32|A2AD3	UID16311	1	845;3950
42929000	41961000	47313000	62869000	55807000	54490000	Y	0.763447	0.0657534	No	tr|J3QN06|J3QN06_MOUSE	65	tr|J3QN06|J3QN06_MOUSE;sp|Q9CZ42-2|NNRD_MOUSE;tr|J3QMM7|J3QMM7_MOUSE;sp|Q9CZ42-3|NNRD_MOUSE;sp|Q9CZ42|NNRD_MOUSE;tr|K3W4M4|K3W4M4_MOUSE;tr|J3QPU6|J3QPU6_MOUSE	65;36;65;65;81;103;65	tr|J3QN06|J3QN06_MOUSE	KGQDGRIGIVGGCQEYTGAPYFAGISALKVG	65	tr|J3QN06|J3QN06_MOUSE ATP-dependent (S)-NAD(P)H-hydrate dehydratase OS=Mus musculus GN=Naxd PE=1 SV=1;sp|Q9CZ42-2|NNRD_MOUSE Isoform 2 of ATP-dependent (S)-NAD(P)H-hydrate dehydratase OS=Mus musculus GN=Naxd;tr|J3QMM7|J3QMM7_MOUSE ATP-dependent (S)-NAD(P)	UID19853	1	3282
73385000	80086000	94110000	0	0	66120000	S	3.74442	0.0660189	No	sp|O88737|BSN_MOUSE	1051	sp|O88737|BSN_MOUSE;sp|O88737-2|BSN_MOUSE	1051;1051	sp|O88737|BSN_MOUSE	RHRSHGPLLPTIEDSSEEEELREEEELLREQ	1051	sp|O88737|BSN_MOUSE Protein bassoon OS=Mus musculus GN=Bsn PE=1 SV=4;sp|O88737-2|BSN_MOUSE Isoform 2 of Protein bassoon OS=Mus musculus GN=Bsn	UID1447	1;2	522
113950000	103130000	97985000	117830000	114320000	107860000	S	0.926635	0.0660371	No	sp|Q3UHK1|MYCT_MOUSE	6	sp|Q3UHK1|MYCT_MOUSE	6	sp|Q3UHK1|MYCT_MOUSE	__________MSRKASEDVEYTLRSLSSLMG	6	sp|Q3UHK1|MYCT_MOUSE Proton myo-inositol cotransporter OS=Mus musculus GN=Slc2a13 PE=1 SV=2	UID4182	1	1350
21238000	15495000	19472000	14513000	0	0	S	3.87273	0.0662055	No	tr|D3YXZ3|D3YXZ3_MOUSE	606	tr|D3YXZ3|D3YXZ3_MOUSE;tr|Q91YS4|Q91YS4_MOUSE	606;608	tr|D3YXZ3|D3YXZ3_MOUSE	PGGTGLSDSRTLSSSSMDLSRRSSLVG____	606	tr|D3YXZ3|D3YXZ3_MOUSE Kinesin light chain 2 OS=Mus musculus GN=Klc2 PE=1 SV=1;tr|Q91YS4|Q91YS4_MOUSE Kinesin light chain 2 OS=Mus musculus GN=Klc2 PE=1 SV=1	UID34477	1;2	4122
173960000	95589000	148600000	124630000	77977000	100180000	S	1.381	0.0662661	No	sp|Q8BJ42|DLGP2_MOUSE	1040	sp|Q8BJ42|DLGP2_MOUSE;tr|Q0VF59|Q0VF59_MOUSE;sp|Q8BJ42-2|DLGP2_MOUSE	1040;1041;1026	sp|Q8BJ42|DLGP2_MOUSE	RRLMAAKRAASFRQNSATERADSIEIYIPEA	1040	sp|Q8BJ42|DLGP2_MOUSE Disks large-associated protein 2 OS=Mus musculus GN=Dlgap2 PE=1 SV=2;tr|Q0VF59|Q0VF59_MOUSE Disks large-associated protein 2 OS=Mus musculus GN=Dlgap2 PE=1 SV=1;sp|Q8BJ42-2|DLGP2_MOUSE Isoform 2 of Disks large-associated protein 2 OS=	UID28119	2	2301
19596000	15369000	21703000	14318000	0	8581200	S	2.47467	0.0665529	No	sp|Q91WC0|SETD3_MOUSE	569	sp|Q91WC0|SETD3_MOUSE;sp|Q91WC0-3|SETD3_MOUSE;sp|Q91WC0-2|SETD3_MOUSE	569;218;383	sp|Q91WC0|SETD3_MOUSE	NGENLIPNGTRSENESLSPEESENVTGEESS	569	sp|Q91WC0|SETD3_MOUSE Histone-lysine N-methyltransferase setd3 OS=Mus musculus GN=Setd3 PE=1 SV=1;sp|Q91WC0-3|SETD3_MOUSE Isoform 3 of Histone-lysine N-methyltransferase setd3 OS=Mus musculus GN=Setd3;sp|Q91WC0-2|SETD3_MOUSE Isoform 2 of Histone-lysine N-m	UID10303	1	2966
66659000	48539000	72981000	39233000	35749000	36228000	S	1.69211	0.0665903	No	sp|Q9CQ10|CHMP3_MOUSE	200	sp|Q9CQ10|CHMP3_MOUSE	200	sp|Q9CQ10|CHMP3_MOUSE	TDALPEPEPAGAMAASEEGEEEEDEEDLEAM	200	sp|Q9CQ10|CHMP3_MOUSE Charged multivesicular body protein 3 OS=Mus musculus GN=Chmp3 PE=1 SV=3	UID10938	1	3200
8020600	3102400	5988100	0	0	1191300	S	14.3634	0.0665925	No	sp|Q60598|SRC8_MOUSE	298	sp|Q60598|SRC8_MOUSE	298	sp|Q60598|SRC8_MOUSE	SAVGFDYKERLAKHESQQDYAKGFGGKYGVQ	298	sp|Q60598|SRC8_MOUSE Src substrate cortactin OS=Mus musculus GN=Cttn PE=1 SV=2	UID5021	1	1546
201170000	219370000	213830000	192300000	205900000	191060000	S	1.07655	0.0666219	No	tr|E9Q8P8|E9Q8P8_MOUSE	145	tr|E9Q8P8|E9Q8P8_MOUSE;tr|A4FUR1|A4FUR1_MOUSE;sp|Q3TY60|F131B_MOUSE;sp|Q3TY60-2|F131B_MOUSE	145;112;117;133	tr|E9Q8P8|E9Q8P8_MOUSE	SHEAVRRDTDAYSDLSDGEKEARFLAGVMEQ	145	tr|E9Q8P8|E9Q8P8_MOUSE Protein FAM131B OS=Mus musculus GN=Fam131b PE=1 SV=1;tr|A4FUR1|A4FUR1_MOUSE Fam131b protein (Fragment) OS=Mus musculus GN=Fam131b PE=2 SV=1;sp|Q3TY60|F131B_MOUSE Protein FAM131B OS=Mus musculus GN=Fam131b PE=1 SV=1;sp|Q3TY60-2|F131B_	UID34940	1;2	4248
42862000	0	40707000	84651000	83366000	77748000	T	0.340036	0.0667401	No	sp|Q5GH67|XKR4_MOUSE	208	sp|Q5GH67|XKR4_MOUSE	208	sp|Q5GH67|XKR4_MOUSE	VSSGSAAGEGEVRPSTPQRQASNASKSNIAA	208	sp|Q5GH67|XKR4_MOUSE XK-related protein 4 OS=Mus musculus GN=Xkr4 PE=1 SV=1	UID16828	1	1481
12506000	8228700	11036000	8882300	6953500	8451800	S	1.3081	0.0668427	No	tr|A6H6J9|A6H6J9_MOUSE	391	tr|A6H6J9|A6H6J9_MOUSE;tr|Q3UI28|Q3UI28_MOUSE;tr|F7BE84|F7BE84_MOUSE;tr|Q3TRT7|Q3TRT7_MOUSE	391;525;1314;391	tr|A6H6J9|A6H6J9_MOUSE	DSSRAQPQFLIHQQSSEQKRRNGIMTNPNYH	391	tr|A6H6J9|A6H6J9_MOUSE Ankyrin repeat domain 50 OS=Mus musculus GN=Ankrd50 PE=1 SV=1;tr|Q3UI28|Q3UI28_MOUSE Uncharacterized protein (Fragment) OS=Mus musculus GN=Ankrd50 PE=2 SV=1;tr|F7BE84|F7BE84_MOUSE Ankyrin repeat domain 50 (Fragment) OS=Mus musculus G	UID14034	1	4052
4375200	6343100	7277100	0	3548400	0	S	5.07141	0.0669188	No	tr|A0A286YDI4|A0A286YDI4_MOUSE	312	tr|A0A286YDI4|A0A286YDI4_MOUSE;sp|P97433-2|ARG28_MOUSE;sp|P97433|ARG28_MOUSE;tr|G5E8P2|G5E8P2_MOUSE;tr|B2RQQ2|B2RQQ2_MOUSE;tr|A0A286YCY0|A0A286YCY0_MOUSE	312;312;312;312;312;312	tr|A0A286YDI4|A0A286YDI4_MOUSE	AAETEEEVRNLESGRSPSEEEEDAKSIKSQV	312	tr|A0A286YDI4|A0A286YDI4_MOUSE Rho guanine nucleotide exchange factor 28 OS=Mus musculus GN=Arhgef28 PE=1 SV=1;sp|P97433-2|ARG28_MOUSE Isoform 2 of Rho guanine nucleotide exchange factor 28 OS=Mus musculus GN=Arhgef28;sp|P97433|ARG28_MOUSE Rho guanine nucl	UID23518	1;2	1126
4375200	6343100	7277100	0	3548400	0	S	5.07141	0.0669188	No	tr|A0A286YDI4|A0A286YDI4_MOUSE	314	tr|A0A286YDI4|A0A286YDI4_MOUSE;sp|P97433-2|ARG28_MOUSE;sp|P97433|ARG28_MOUSE;tr|G5E8P2|G5E8P2_MOUSE;tr|B2RQQ2|B2RQQ2_MOUSE;tr|A0A286YCY0|A0A286YCY0_MOUSE	314;314;314;314;314;314	tr|A0A286YDI4|A0A286YDI4_MOUSE	ETEEEVRNLESGRSPSEEEEDAKSIKSQVDG	314	tr|A0A286YDI4|A0A286YDI4_MOUSE Rho guanine nucleotide exchange factor 28 OS=Mus musculus GN=Arhgef28 PE=1 SV=1;sp|P97433-2|ARG28_MOUSE Isoform 2 of Rho guanine nucleotide exchange factor 28 OS=Mus musculus GN=Arhgef28;sp|P97433|ARG28_MOUSE Rho guanine nucl	UID23519	1;2	1126
56652000	45145000	49910000	48108000	42182000	41989000	S	1.14687	0.0669581	No	tr|A0A0J9YVH8|A0A0J9YVH8_MOUSE	87	tr|J3QQ18|J3QQ18_MOUSE;sp|F6SEU4|SYGP1_MOUSE;tr|A0A0A6YVS6|A0A0A6YVS6_MOUSE;tr|A0A0J9YUM2|A0A0J9YUM2_MOUSE;tr|A0A0J9YVH8|A0A0J9YVH8_MOUSE	87;87;72;87;87	tr|J3QQ18|J3QQ18_MOUSE;tr|A0A0J9YUM2|A0A0J9YUM2_MOUSE;tr|A0A0J9YVH8|A0A0J9YVH8_MOUSE	RRSESSRNKLLRRTVSVPVEGRPHGEHEYHL	87;87;87	tr|J3QQ18|J3QQ18_MOUSE Ras/Rap GTPase-activating protein SynGAP OS=Mus musculus GN=Syngap1 PE=1 SV=1;sp|F6SEU4|SYGP1_MOUSE Ras/Rap GTPase-activating protein SynGAP OS=Mus musculus GN=Syngap1 PE=1 SV=2;tr|A0A0A6YVS6|A0A0A6YVS6_MOUSE Ras/Rap GTPase-activatin	UID714	1	318;3899;3900
38052000	27669000	25481000	33726000	16980000	19526000	S	1.29858	0.0671179	No	sp|Q3USJ8-3|FCSD2_MOUSE	283	sp|Q3USJ8-3|FCSD2_MOUSE;sp|Q3USJ8-2|FCSD2_MOUSE	283;321	sp|Q3USJ8-3|FCSD2_MOUSE	SDTSLKAAQLVDIELSPVSALRMTIAESRQL	283	sp|Q3USJ8-3|FCSD2_MOUSE Isoform 3 of F-BAR and double SH3 domains protein 2 OS=Mus musculus GN=Fchsd2;sp|Q3USJ8-2|FCSD2_MOUSE Isoform 2 of F-BAR and double SH3 domains protein 2 OS=Mus musculus GN=Fchsd2	UID4337	1	1397
430640000	341280000	355990000	335150000	274290000	322380000	S	1.21044	0.0673677	No	tr|A0A0G2JFM9|A0A0G2JFM9_MOUSE	347	tr|A0A0G2JFM9|A0A0G2JFM9_MOUSE;sp|Q8K012-2|FBP1L_MOUSE;tr|E9PUK3|E9PUK3_MOUSE;sp|Q8K012|FBP1L_MOUSE;tr|E9PUI5|E9PUI5_MOUSE	347;442;443;501;501	tr|A0A0G2JFM9|A0A0G2JFM9_MOUSE	RHSSDINHLVTQGRESPEGSYTDDANQEVRG	347	tr|A0A0G2JFM9|A0A0G2JFM9_MOUSE Formin-binding protein 1-like (Fragment) OS=Mus musculus GN=Fnbp1l PE=1 SV=1;sp|Q8K012-2|FBP1L_MOUSE Isoform 2 of Formin-binding protein 1-like OS=Mus musculus GN=Fnbp1l;tr|E9PUK3|E9PUK3_MOUSE Formin-binding protein 1-like OS	UID29587	1;2;4	2675
18265000	69034000	48215000	0	19469000	16605000	T	3.75656	0.0673686	No	tr|E9Q7S0|E9Q7S0_MOUSE	1280	tr|E9Q7S0|E9Q7S0_MOUSE;tr|F7BQW7|F7BQW7_MOUSE;sp|Q8CHC4|SYNJ1_MOUSE;tr|D3Z656|D3Z656_MOUSE;tr|F7CD11|F7CD11_MOUSE;tr|F6XIX0|F6XIX0_MOUSE	1280;1295;1280;1320;160;75	tr|E9Q7S0|E9Q7S0_MOUSE;tr|F6XIX0|F6XIX0_MOUSE	AAPTMPPSGPQPNLETPPQPPPRSRSSQSLP	1280;75	tr|E9Q7S0|E9Q7S0_MOUSE Synaptojanin-1 OS=Mus musculus GN=Synj1 PE=1 SV=1;tr|F7BQW7|F7BQW7_MOUSE Synaptojanin-1 (Fragment) OS=Mus musculus GN=Synj1 PE=1 SV=1;sp|Q8CHC4|SYNJ1_MOUSE Synaptojanin-1 OS=Mus musculus GN=Synj1 PE=1 SV=3;tr|D3Z656|D3Z656_MOUSE Syna	UID19120	1	4244;4293
75839000	82047000	92493000	71839000	70320000	82191000	T	1.11602	0.0673911	No	tr|Q05BE2|Q05BE2_MOUSE	79	tr|Q05BE2|Q05BE2_MOUSE;tr|Q3UY13|Q3UY13_MOUSE;tr|Q6P1H9|Q6P1H9_MOUSE;sp|Q9R0N8-2|SYT6_MOUSE;tr|Q8C8S6|Q8C8S6_MOUSE;sp|Q9R0N8|SYT6_MOUSE;tr|V9GWX4|V9GWX4_MOUSE	79;79;79;79;79;164;79	tr|Q05BE2|Q05BE2_MOUSE	VKEHIMRHTKLQRQTTEPASSTRHTSFKRHL	79	tr|Q05BE2|Q05BE2_MOUSE Syt6 protein OS=Mus musculus GN=Syt6 PE=2 SV=1;tr|Q3UY13|Q3UY13_MOUSE Synaptotagmin-6 OS=Mus musculus GN=Syt6 PE=1 SV=1;tr|Q6P1H9|Q6P1H9_MOUSE Syt6 protein OS=Mus musculus GN=Syt6 PE=2 SV=1;sp|Q9R0N8-2|SYT6_MOUSE Isoform 2 of Synapto	UID19220	1	4381
222960000	191060000	245950000	242180000	244880000	282340000	S	0.857772	0.0674794	No	tr|A8Y5P4|A8Y5P4_MOUSE	115	tr|A8Y5P4|A8Y5P4_MOUSE;sp|A2AJI0|MA7D1_MOUSE;tr|A2AJI1|A2AJI1_MOUSE;sp|A2AJI0-2|MA7D1_MOUSE	115;115;115;115	tr|A8Y5P4|A8Y5P4_MOUSE	PTATGPREAKPSRRSSQPSPTTVPASDSPPA	115	tr|A8Y5P4|A8Y5P4_MOUSE MAP7 domain-containing protein 1 OS=Mus musculus GN=Map7d1 PE=1 SV=1;sp|A2AJI0|MA7D1_MOUSE MAP7 domain-containing protein 1 OS=Mus musculus GN=Map7d1 PE=1 SV=1;tr|A2AJI1|A2AJI1_MOUSE MAP7 domain-containing protein 1 OS=Mus musculus G	UID200	1;2;3	202
187400000	162830000	79673000	118910000	135840000	0	S	1.68755	0.0677729	No	sp|P84309|ADCY5_MOUSE	85	sp|P84309|ADCY5_MOUSE;sp|P84309-2|ADCY5_MOUSE	85;85	sp|P84309|ADCY5_MOUSE	ASRWRGGDDDEDPPLSGDDPLAGGFGFSFRS	85	sp|P84309|ADCY5_MOUSE Adenylate cyclase type 5 OS=Mus musculus GN=Adcy5 PE=1 SV=2;sp|P84309-2|ADCY5_MOUSE Isoform 2 of Adenylate cyclase type 5 OS=Mus musculus GN=Adcy5	UID3345	1	1115
113330000	149580000	222420000	0	0	171410000	S	2.8314	0.0680379	No	tr|B2RUA5|B2RUA5_MOUSE	739	tr|B2RUA5|B2RUA5_MOUSE;sp|Q7TSI3|PP6R1_MOUSE	739;739	tr|B2RUA5|B2RUA5_MOUSE	PVSKEADMSSIQIPSSPPAHGSPQLRSQDPT	739	tr|B2RUA5|B2RUA5_MOUSE SAPS domain family, member 1 OS=Mus musculus GN=Ppp6r1 PE=2 SV=1;sp|Q7TSI3|PP6R1_MOUSE Serine/threonine-protein phosphatase 6 regulatory subunit 1 OS=Mus musculus GN=Ppp6r1 PE=1 SV=1	UID6971	1	2060
14496000	43003000	71491000	0	0	35453000	T	3.63834	0.0680897	No	sp|Q9WV92|E41L3_MOUSE	536	sp|Q9WV92|E41L3_MOUSE;sp|Q9WV92-4|E41L3_MOUSE;tr|B6ZHD1|B6ZHD1_MOUSE;tr|D0VYV6|D0VYV6_MOUSE;sp|Q9WV92-8|E41L3_MOUSE;tr|A0A286YDY4|A0A286YDY4_MOUSE	536;536;536;518;694;494	sp|Q9WV92|E41L3_MOUSE;tr|D0VYV6|D0VYV6_MOUSE	TALRHEGKTDSERTDTAADGETSATESDQEE	536;518	sp|Q9WV92|E41L3_MOUSE Band 4.1-like protein 3 OS=Mus musculus GN=Epb41l3 PE=1 SV=1;sp|Q9WV92-4|E41L3_MOUSE Isoform 4 of Band 4.1-like protein 3 OS=Mus musculus GN=Epb41l3;tr|B6ZHD1|B6ZHD1_MOUSE Erythrocyte protein band 4.1-like 3 OS=Mus musculus GN=Epb41l3	UID38818	2;3	3767;4111
62920000	53786000	43409000	44803000	0	0	S	3.57376	0.0682601	No	sp|Q8BVL3|SNX17_MOUSE	409	sp|Q8BVL3|SNX17_MOUSE	409	sp|Q8BVL3|SNX17_MOUSE	KMLRRRVGGTLRRSDSQQAVKSPPLLESPDA	409	sp|Q8BVL3|SNX17_MOUSE Sorting nexin-17 OS=Mus musculus GN=Snx17 PE=1 SV=2	UID48703	1;3	2401
62920000	53786000	43409000	44803000	0	0	S	3.57376	0.0682601	No	sp|Q8BVL3|SNX17_MOUSE	421	sp|Q8BVL3|SNX17_MOUSE	421	sp|Q8BVL3|SNX17_MOUSE	RSDSQQAVKSPPLLESPDASRESMVKLSSKL	421	sp|Q8BVL3|SNX17_MOUSE Sorting nexin-17 OS=Mus musculus GN=Snx17 PE=1 SV=2	UID48704	1;3	2401
52494000	53756000	56899000	69822000	63116000	63974000	S	0.828538	0.0685048	No	sp|Q9ERU9|RBP2_MOUSE	2505	sp|Q9ERU9|RBP2_MOUSE	2505	sp|Q9ERU9|RBP2_MOUSE	LPSTFFCYKNRPGYVSEEEEDDEDYEMAVKK	2505	sp|Q9ERU9|RBP2_MOUSE E3 SUMO-protein ligase RanBP2 OS=Mus musculus GN=Ranbp2 PE=1 SV=2	UID11587	1	3502
57700000	118250000	107270000	74229000	127670000	113740000	S	0.897291	0.0685639	No	sp|Q9QYX7-2|PCLO_MOUSE	4290	sp|Q9QYX7-2|PCLO_MOUSE;sp|Q9QYX7|PCLO_MOUSE;tr|S4R2E0|S4R2E0_MOUSE;tr|Q8CHE8|Q8CHE8_MOUSE	4290;4290;1006;1006	sp|Q9QYX7-2|PCLO_MOUSE	SRGRIPIVAQNSEEESPLSPVGQPMGMARAA	4290	sp|Q9QYX7-2|PCLO_MOUSE Isoform 2 of Protein piccolo OS=Mus musculus GN=Pclo;sp|Q9QYX7|PCLO_MOUSE Protein piccolo OS=Mus musculus GN=Pclo PE=1 SV=4;tr|S4R2E0|S4R2E0_MOUSE Protein piccolo (Fragment) OS=Mus musculus GN=Pclo PE=1 SV=1;tr|Q8CHE8|Q8CHE8_MOUSE MK	UID32564	2;3	3666
57700000	118250000	107270000	74229000	127670000	113740000	S	0.897291	0.0685639	No	sp|Q9QYX7-2|PCLO_MOUSE	4293	sp|Q9QYX7-2|PCLO_MOUSE;sp|Q9QYX7|PCLO_MOUSE;tr|S4R2E0|S4R2E0_MOUSE;tr|Q8CHE8|Q8CHE8_MOUSE	4293;4293;1009;1009	sp|Q9QYX7-2|PCLO_MOUSE	RIPIVAQNSEEESPLSPVGQPMGMARAAAGP	4293	sp|Q9QYX7-2|PCLO_MOUSE Isoform 2 of Protein piccolo OS=Mus musculus GN=Pclo;sp|Q9QYX7|PCLO_MOUSE Protein piccolo OS=Mus musculus GN=Pclo PE=1 SV=4;tr|S4R2E0|S4R2E0_MOUSE Protein piccolo (Fragment) OS=Mus musculus GN=Pclo PE=1 SV=1;tr|Q8CHE8|Q8CHE8_MOUSE MK	UID32565	2;3	3666
8721200	6856400	9939700	6542200	4668700	5251600	S	1.55003	0.0687253	No	tr|A0A087WQF0|A0A087WQF0_MOUSE	338	tr|A0A087WQF0|A0A087WQF0_MOUSE;sp|Q8VCY8-2|PLPR2_MOUSE	338;363	tr|A0A087WQF0|A0A087WQF0_MOUSE	HLIPSCVSSRAPAMCSSPRVPRPRLRSEPTP	338	tr|A0A087WQF0|A0A087WQF0_MOUSE Phospholipid phosphatase-related protein type 2 OS=Mus musculus GN=Plppr2 PE=1 SV=1;sp|Q8VCY8-2|PLPR2_MOUSE Isoform 2 of Phospholipid phosphatase-related protein type 2 OS=Mus musculus GN=Plppr2	UID9981	1	2872
39984000	32935000	33804000	32295000	24304000	30900000	S	1.21971	0.0687519	No	tr|B1AUQ7|B1AUQ7_MOUSE	11	tr|B1AUQ7|B1AUQ7_MOUSE;tr|Z4YJH1|Z4YJH1_MOUSE;sp|Q9R1K9|CETN2_MOUSE	11;11;20	tr|B1AUQ7|B1AUQ7_MOUSE	_____MASSAQRKRMSPKPELTEDQKQEIRE	11	tr|B1AUQ7|B1AUQ7_MOUSE Centrin-2 (Fragment) OS=Mus musculus GN=Cetn2 PE=1 SV=1;tr|Z4YJH1|Z4YJH1_MOUSE Centrin-2 OS=Mus musculus GN=Cetn2 PE=1 SV=1;sp|Q9R1K9|CETN2_MOUSE Centrin-2 OS=Mus musculus GN=Cetn2 PE=1 SV=1	UID12629	1	3714
11440000	0	0	17659000	17386000	18140000	S	0.215098	0.0688843	No	tr|D3Z7V3|D3Z7V3_MOUSE	407	tr|D3Z7V3|D3Z7V3_MOUSE;sp|Q3URD3-2|SLMAP_MOUSE;tr|H7BX64|H7BX64_MOUSE;sp|Q3URD3|SLMAP_MOUSE;tr|F8WIH0|F8WIH0_MOUSE;tr|F6UV57|F6UV57_MOUSE;sp|Q3URD3-5|SLMAP_MOUSE;tr|F6YCM8|F6YCM8_MOUSE	407;441;445;462;307;53;76;94	tr|D3Z7V3|D3Z7V3_MOUSE	EESKLSKENQAKAKESDLSDTLSPSKEKSSD	407	tr|D3Z7V3|D3Z7V3_MOUSE Sarcolemmal membrane-associated protein OS=Mus musculus GN=Slmap PE=1 SV=1;sp|Q3URD3-2|SLMAP_MOUSE Isoform 2 of Sarcolemmal membrane-associated protein OS=Mus musculus GN=Slmap;tr|H7BX64|H7BX64_MOUSE Sarcolemmal membrane-associated p	UID24462	2	1391
11440000	0	0	17659000	17386000	18140000	S	0.215098	0.0688843	No	tr|D3Z7V3|D3Z7V3_MOUSE	416	tr|D3Z7V3|D3Z7V3_MOUSE;sp|Q3URD3-2|SLMAP_MOUSE;tr|H7BX64|H7BX64_MOUSE;sp|Q3URD3|SLMAP_MOUSE;tr|F8WIH0|F8WIH0_MOUSE;tr|F6UV57|F6UV57_MOUSE;sp|Q3URD3-5|SLMAP_MOUSE;tr|F6YCM8|F6YCM8_MOUSE	416;450;454;471;316;62;85;103	tr|D3Z7V3|D3Z7V3_MOUSE	QAKAKESDLSDTLSPSKEKSSDDTTDAQMDE	416	tr|D3Z7V3|D3Z7V3_MOUSE Sarcolemmal membrane-associated protein OS=Mus musculus GN=Slmap PE=1 SV=1;sp|Q3URD3-2|SLMAP_MOUSE Isoform 2 of Sarcolemmal membrane-associated protein OS=Mus musculus GN=Slmap;tr|H7BX64|H7BX64_MOUSE Sarcolemmal membrane-associated p	UID24464	2	1391
87278000	102170000	110640000	96358000	105330000	119730000	T	0.933638	0.0692423	No	sp|Q6ZWR6-4|SYNE1_MOUSE	2268	sp|Q6ZWR6-4|SYNE1_MOUSE;tr|A0A1L1STC6|A0A1L1STC6_MOUSE;sp|Q6ZWR6|SYNE1_MOUSE	2268;2258;2268	sp|Q6ZWR6-4|SYNE1_MOUSE	HSKINNLKELTKNPETPTELQFIEADLRQKL	2268	sp|Q6ZWR6-4|SYNE1_MOUSE Isoform 4 of Nesprin-1 OS=Mus musculus GN=Syne1;tr|A0A1L1STC6|A0A1L1STC6_MOUSE Nesprin-1 OS=Mus musculus GN=Syne1 PE=1 SV=1;sp|Q6ZWR6|SYNE1_MOUSE Nesprin-1 OS=Mus musculus GN=Syne1 PE=1 SV=2	UID17271	1	1990
0	148640000	0	135260000	195370000	133520000	S	0.320241	0.0692866	No	sp|Q9QYX7-2|PCLO_MOUSE	131	sp|Q9QYX7-2|PCLO_MOUSE;sp|Q9QYX7|PCLO_MOUSE	131;131	sp|Q9QYX7-2|PCLO_MOUSE	FRSEQKLPGRSPSTISLKESKSRTDFKEEYK	131	sp|Q9QYX7-2|PCLO_MOUSE Isoform 2 of Protein piccolo OS=Mus musculus GN=Pclo;sp|Q9QYX7|PCLO_MOUSE Protein piccolo OS=Mus musculus GN=Pclo PE=1 SV=4	UID12476	1;2	3666
14282000	6380200	14070000	0	0	7182300	S	4.8358	0.0693709	No	sp|Q8BGT8-2|PHIPL_MOUSE	12	sp|Q8BGT8-2|PHIPL_MOUSE;sp|Q8BGT8|PHIPL_MOUSE	12;12	sp|Q8BGT8-2|PHIPL_MOUSE	____MEVPRLDHALSSPSSPCEEIKNLSLEA	12	sp|Q8BGT8-2|PHIPL_MOUSE Isoform 2 of Phytanoyl-CoA hydroxylase-interacting protein-like OS=Mus musculus GN=Phyhipl;sp|Q8BGT8|PHIPL_MOUSE Phytanoyl-CoA hydroxylase-interacting protein-like OS=Mus musculus GN=Phyhipl PE=1 SV=1	UID7850	1;2	2256
67829000	73945000	99276000	59381000	53083000	73822000	Y	1.29398	0.0694537	No	sp|Q9DCL8|IPP2_MOUSE	87	sp|Q9DCL8|IPP2_MOUSE;tr|D3Z3A0|D3Z3A0_MOUSE;tr|Q9CT86|Q9CT86_MOUSE;tr|Q8BVM6|Q8BVM6_MOUSE	87;87;46;91	sp|Q9DCL8|IPP2_MOUSE	PNTPYHNMIGDDEDAYSDSEGNEVMTPDILA	87	sp|Q9DCL8|IPP2_MOUSE Protein phosphatase inhibitor 2 OS=Mus musculus GN=Ppp1r2 PE=1 SV=3;tr|D3Z3A0|D3Z3A0_MOUSE MCG126099, isoform CRA_b OS=Mus musculus GN=Ppp1r2 PE=1 SV=1;tr|Q9CT86|Q9CT86_MOUSE Uncharacterized protein (Fragment) OS=Mus musculus GN=Ppp1r2	UID40012	1;2	3445
0	0	0	61104000	21293000	41496000	S	0	0.0694733	Right-high2	sp|Q8R071|IP3KA_MOUSE	135	sp|Q8R071|IP3KA_MOUSE	135	sp|Q8R071|IP3KA_MOUSE	TSSLSSTGSSSLLEDSEDDLLSDSESRSRGN	135	sp|Q8R071|IP3KA_MOUSE Inositol-trisphosphate 3-kinase A OS=Mus musculus GN=Itpka PE=1 SV=1	UID9769	1	2778
59443000	92251000	112840000	0	45861000	0	S	5.76817	0.0697301	No	sp|Q9D2C2-2|SAAL1_MOUSE	374	sp|Q9D2C2-2|SAAL1_MOUSE;tr|G1UCX4|G1UCX4_MOUSE;sp|Q9D2C2|SAAL1_MOUSE	374;374;374	sp|Q9D2C2-2|SAAL1_MOUSE	VLQNMEHCQKKPENPSESDTEEPTICGPTQD	374	sp|Q9D2C2-2|SAAL1_MOUSE Isoform 2 of Protein SAAL1 OS=Mus musculus GN=Saal1;tr|G1UCX4|G1UCX4_MOUSE Synoviocyte proliferation-associated in collagen-induced arthritis 1 OS=Mus musculus GN=Saal1 PE=2 SV=1;sp|Q9D2C2|SAAL1_MOUSE Protein SAAL1 OS=Mus musculus G	UID11162	1	3336
22779000	14084000	17953000	18600000	12405000	12874000	T	1.24925	0.0697824	No	sp|O55042|SYUA_MOUSE	81	sp|O55042|SYUA_MOUSE;sp|O55042-2|SYUA_MOUSE	81;81	sp|O55042|SYUA_MOUSE	VGGAVVTGVTAVAQKTVEGAGNIAAATGFVK	81	sp|O55042|SYUA_MOUSE Alpha-synuclein OS=Mus musculus GN=Snca PE=1 SV=2;sp|O55042-2|SYUA_MOUSE Isoform 2 of Alpha-synuclein OS=Mus musculus GN=Snca	UID15902	1	451
47408000	34660000	48609000	38899000	28322000	32858000	S	1.30574	0.0697943	No	tr|Q3UHD7|Q3UHD7_MOUSE	232	tr|Q3UHD7|Q3UHD7_MOUSE;sp|Q61137-2|ASTN1_MOUSE;sp|Q61137|ASTN1_MOUSE;tr|A0A0A6YWE6|A0A0A6YWE6_MOUSE;tr|Q3TPU9|Q3TPU9_MOUSE;tr|A0A0A6YXJ4|A0A0A6YXJ4_MOUSE	232;232;232;232;232;232	tr|Q3UHD7|Q3UHD7_MOUSE	LRNARVQGHNSSGTLSIRETPILDGYEYDIT	232	tr|Q3UHD7|Q3UHD7_MOUSE Uncharacterized protein OS=Mus musculus GN=Astn1 PE=2 SV=1;sp|Q61137-2|ASTN1_MOUSE Isoform 2 of Astrotactin-1 OS=Mus musculus GN=Astn1;sp|Q61137|ASTN1_MOUSE Astrotactin-1 OS=Mus musculus GN=Astn1 PE=1 SV=4;tr|A0A0A6YWE6|A0A0A6YWE6_MO	UID5214	1	1600
9077400	0	0	20169000	33530000	29234000	S	0.109455	0.06993	No	tr|S4R1Z9|S4R1Z9_MOUSE	42	tr|S4R1Z9|S4R1Z9_MOUSE;tr|Q8CA69|Q8CA69_MOUSE;tr|S4R272|S4R272_MOUSE;sp|Q8C5H1-3|ANO4_MOUSE;tr|S4R1Z4|S4R1Z4_MOUSE;sp|Q8C5H1-2|ANO4_MOUSE;tr|S4R1L3|S4R1L3_MOUSE;sp|Q8C5H1|ANO4_MOUSE	42;77;142;77;243;77;42;77	tr|S4R1Z9|S4R1Z9_MOUSE	FDELEAVNSPCKDDDSLLHPGNLTSTSEDTS	42	tr|S4R1Z9|S4R1Z9_MOUSE Anoctamin-4 OS=Mus musculus GN=Ano4 PE=4 SV=1;tr|Q8CA69|Q8CA69_MOUSE Anoctamin-4 OS=Mus musculus GN=Ano4 PE=2 SV=1;tr|S4R272|S4R272_MOUSE Anoctamin-4 (Fragment) OS=Mus musculus GN=Ano4 PE=4 SV=1;sp|Q8C5H1-3|ANO4_MOUSE Isoform 3 of An	UID8773	1	2517
70902000	69110000	51853000	77114000	82961000	70402000	S	0.832469	0.0699315	No	tr|Q6ZQ55|Q6ZQ55_MOUSE	1282	tr|Q6ZQ55|Q6ZQ55_MOUSE;tr|Q0VF51|Q0VF51_MOUSE;tr|D9HP81|D9HP81_MOUSE;sp|Q9EQZ7-3|RIMS2_MOUSE;sp|Q9EQZ7|RIMS2_MOUSE;sp|Q9EQZ7-2|RIMS2_MOUSE	1282;1535;1557;1283;1515;270	tr|Q6ZQ55|Q6ZQ55_MOUSE	SSLVDPTLAPLTRRASQSSLESSTGPSYSRS	1282	tr|Q6ZQ55|Q6ZQ55_MOUSE MKIAA0751 protein (Fragment) OS=Mus musculus GN=Rims2 PE=2 SV=1;tr|Q0VF51|Q0VF51_MOUSE Rims2 protein OS=Mus musculus GN=Rims2 PE=2 SV=1;tr|D9HP81|D9HP81_MOUSE Regulating synaptic membrane exocytosis 2 OS=Mus musculus GN=Rims2 PE=1 SV	UID34583	1;2	4157
70902000	69110000	51853000	77114000	82961000	70402000	S	0.832469	0.0699315	No	tr|Q6ZQ55|Q6ZQ55_MOUSE	1285	tr|Q6ZQ55|Q6ZQ55_MOUSE;tr|Q0VF51|Q0VF51_MOUSE;tr|D9HP81|D9HP81_MOUSE;sp|Q9EQZ7-3|RIMS2_MOUSE;sp|Q9EQZ7|RIMS2_MOUSE;sp|Q9EQZ7-2|RIMS2_MOUSE	1285;1538;1560;1286;1518;273	tr|Q6ZQ55|Q6ZQ55_MOUSE	VDPTLAPLTRRASQSSLESSTGPSYSRS___	1285	tr|Q6ZQ55|Q6ZQ55_MOUSE MKIAA0751 protein (Fragment) OS=Mus musculus GN=Rims2 PE=2 SV=1;tr|Q0VF51|Q0VF51_MOUSE Rims2 protein OS=Mus musculus GN=Rims2 PE=2 SV=1;tr|D9HP81|D9HP81_MOUSE Regulating synaptic membrane exocytosis 2 OS=Mus musculus GN=Rims2 PE=1 SV	UID34585	1;2	4157
29322000	40638000	52433000	42051000	48818000	56970000	S	0.82788	0.069958	No	tr|A0A1B0GT26|A0A1B0GT26_MOUSE	48	tr|A0A1B0GT26|A0A1B0GT26_MOUSE;sp|O55003|BNIP3_MOUSE	48;48	tr|A0A1B0GT26|A0A1B0GT26_MOUSE	YNGDMEKILLDAQHESGRSSSKSSHCDSPPR	48	tr|A0A1B0GT26|A0A1B0GT26_MOUSE BCL2/adenovirus E1B 19 kDa protein-interacting protein 3 OS=Mus musculus GN=Bnip3 PE=1 SV=1;sp|O55003|BNIP3_MOUSE BCL2/adenovirus E1B 19 kDa protein-interacting protein 3 OS=Mus musculus GN=Bnip3 PE=1 SV=1	UID1111	1	444
16059000	13937000	16167000	11975000	12485000	13546000	S	1.21462	0.0702485	No	tr|Q3UGJ7|Q3UGJ7_MOUSE	412	tr|Q3UGJ7|Q3UGJ7_MOUSE;tr|Q5FWJ9|Q5FWJ9_MOUSE;tr|Q3UDG5|Q3UDG5_MOUSE;tr|Q3U2X1|Q3U2X1_MOUSE;tr|Q3THR9|Q3THR9_MOUSE;tr|Q3TFE2|Q3TFE2_MOUSE;sp|Q63850|NUP62_MOUSE	412;412;412;412;412;412;412	tr|Q3UGJ7|Q3UGJ7_MOUSE	LDFILSQQKELEDLLSPLEESVKEQSGTIYL	412	tr|Q3UGJ7|Q3UGJ7_MOUSE Uncharacterized protein OS=Mus musculus GN=Nup62 PE=2 SV=1;tr|Q5FWJ9|Q5FWJ9_MOUSE Nucleoporin 62 OS=Mus musculus GN=Nup62 PE=1 SV=1;tr|Q3UDG5|Q3UDG5_MOUSE Uncharacterized protein OS=Mus musculus GN=Nup62 PE=2 SV=1;tr|Q3U2X1|Q3U2X1_MO	UID5565	1	1717
239230000	222380000	233240000	222840000	192980000	187230000	S	1.15223	0.0702927	No	sp|Q5U3K5|RABL6_MOUSE	436	sp|Q5U3K5|RABL6_MOUSE	436	sp|Q5U3K5|RABL6_MOUSE	VPKDKKVGAKGPQQDSDSDDGEALGGNPMVA	436	sp|Q5U3K5|RABL6_MOUSE Rab-like protein 6 OS=Mus musculus GN=Rabl6 PE=1 SV=2	UID25096	2	1531
239230000	222380000	233240000	222840000	192980000	187230000	S	1.15223	0.0702927	No	sp|Q5U3K5|RABL6_MOUSE	438	sp|Q5U3K5|RABL6_MOUSE	438	sp|Q5U3K5|RABL6_MOUSE	KDKKVGAKGPQQDSDSDDGEALGGNPMVAGF	438	sp|Q5U3K5|RABL6_MOUSE Rab-like protein 6 OS=Mus musculus GN=Rabl6 PE=1 SV=2	UID25097	2	1531
39237000	38975000	38982000	42846000	42227000	40174000	S	0.935703	0.0705146	No	sp|Q8CI08|SLAI2_MOUSE	87	sp|Q8CI08|SLAI2_MOUSE;sp|Q8CI08-2|SLAI2_MOUSE	87;87	sp|Q8CI08|SLAI2_MOUSE	GAKASGGAGSGPRRTSSEDLRDATSLLAAGE	87	sp|Q8CI08|SLAI2_MOUSE SLAIN motif-containing protein 2 OS=Mus musculus GN=Slain2 PE=1 SV=2;sp|Q8CI08-2|SLAI2_MOUSE Isoform 2 of SLAIN motif-containing protein 2 OS=Mus musculus GN=Slain2	UID9287	1	2640
28132000	36759000	30210000	39461000	40512000	38794000	S	0.800736	0.0705619	No	tr|E9Q0V6|E9Q0V6_MOUSE	800	tr|E9Q0V6|E9Q0V6_MOUSE;sp|B1AXH1|NHSL2_MOUSE	800;435	tr|E9Q0V6|E9Q0V6_MOUSE	MSISIRSKTKVSRHHSDTNFGVKLAQKTSPN	800	tr|E9Q0V6|E9Q0V6_MOUSE NHS-like protein 2 OS=Mus musculus GN=Nhsl2 PE=1 SV=1;sp|B1AXH1|NHSL2_MOUSE NHS-like protein 2 OS=Mus musculus GN=Nhsl2 PE=1 SV=1	UID14636	1	4202
62601000	56408000	64682000	51224000	51036000	48713000	S	1.21671	0.0708377	No	tr|B9EKJ7|B9EKJ7_MOUSE	1131	tr|B9EKJ7|B9EKJ7_MOUSE;sp|P58871|TB182_MOUSE;tr|Z4YJL4|Z4YJL4_MOUSE	1131;1131;469	tr|B9EKJ7|B9EKJ7_MOUSE	QFGIIGNDRVSGAGLSPSRKSGGGHFVPPGE	1131	tr|B9EKJ7|B9EKJ7_MOUSE Tankyrase 1 binding protein 1 OS=Mus musculus GN=Tnks1bp1 PE=2 SV=1;sp|P58871|TB182_MOUSE 182 kDa tankyrase-1-binding protein OS=Mus musculus GN=Tnks1bp1 PE=1 SV=2;tr|Z4YJL4|Z4YJL4_MOUSE 182 kDa tankyrase-1-binding protein OS=Mus mus	UID2855	1	938
15181000	11378000	14428000	0	0	9407100	S	4.35703	0.0709356	No	sp|A2A6A1|GPTC8_MOUSE	648	sp|A2A6A1|GPTC8_MOUSE;tr|A0PJ58|A0PJ58_MOUSE	648;373	sp|A2A6A1|GPTC8_MOUSE	ACSSLNKQEPGGSHMSETEDTGRSHPSKKEP	648	sp|A2A6A1|GPTC8_MOUSE G patch domain-containing protein 8 OS=Mus musculus GN=Gpatch8 PE=1 SV=1;tr|A0PJ58|A0PJ58_MOUSE Gpatch8 protein (Fragment) OS=Mus musculus GN=Gpatch8 PE=2 SV=1	UID73	1	171
581970000	1118200000	807970000	863340000	1429600000	910290000	S	0.783003	0.071002	No	tr|A0A0A0MQC7|A0A0A0MQC7_MOUSE	696	tr|A0A0A0MQC7|A0A0A0MQC7_MOUSE;sp|P10637|TAU_MOUSE;tr|A2A5Y6|A2A5Y6_MOUSE;sp|P10637-6|TAU_MOUSE;tr|Q8C5K4|Q8C5K4_MOUSE;sp|P10637-2|TAU_MOUSE;tr|Q3UH19|Q3UH19_MOUSE;tr|Q547J4|Q547J4_MOUSE;sp|P10637-5|TAU_MOUSE;sp|P10637-4|TAU_MOUSE;sp|P10637-3|TAU_MOUSE;tr|B1AQW2|B1AQW2_MOUSE	696;696;712;313;155;393;393;335;335;304;304;353	tr|A0A0A0MQC7|A0A0A0MQC7_MOUSE;sp|P10637-2|TAU_MOUSE;tr|Q547J4|Q547J4_MOUSE	GAEIVYKSPVVSGDTSPRHLSNVSSTGSIDM	696;393;335	tr|A0A0A0MQC7|A0A0A0MQC7_MOUSE Microtubule-associated protein OS=Mus musculus GN=Mapt PE=1 SV=1;sp|P10637|TAU_MOUSE Microtubule-associated protein tau OS=Mus musculus GN=Mapt PE=1 SV=3;tr|A2A5Y6|A2A5Y6_MOUSE Microtubule-associated protein OS=Mus musculus G	UID21841	1;2;3;4	602;603;604
38314000	24471000	35695000	23391000	19587000	24023000	S	1.46983	0.0710703	No	sp|Q4KUS2|UN13A_MOUSE	239	sp|Q4KUS2|UN13A_MOUSE;tr|H3BJZ7|H3BJZ7_MOUSE	239;239	sp|Q4KUS2|UN13A_MOUSE	QYSVRPPPLGSRESYSDSMHSYEEFSEPRAL	239	sp|Q4KUS2|UN13A_MOUSE Protein unc-13 homolog A OS=Mus musculus GN=Unc13a PE=1 SV=3;tr|H3BJZ7|H3BJZ7_MOUSE Protein unc-13 homolog A OS=Mus musculus GN=Unc13a PE=1 SV=1	UID24662	1;2	1433
421320000	560840000	456160000	632130000	630520000	613230000	S	0.766744	0.0711244	No	sp|Q5DTY9|KCD16_MOUSE	130	sp|Q5DTY9|KCD16_MOUSE	130	sp|Q5DTY9|KCD16_MOUSE	LPDLVKLLAPEDVKQSPDEFCHSDFEDASQG	130	sp|Q5DTY9|KCD16_MOUSE BTB/POZ domain-containing protein KCTD16 OS=Mus musculus GN=Kctd16 PE=1 SV=2	UID4705	1;2;3	1470
258730000	202390000	227290000	326780000	230540000	262160000	S	0.840057	0.0712759	No	tr|B2RW11|B2RW11_MOUSE	486	tr|B2RW11|B2RW11_MOUSE	486	tr|B2RW11|B2RW11_MOUSE	HSMQTEQIRLLGGFQSLGGPGEPGR______	486	tr|B2RW11|B2RW11_MOUSE Ankyrin repeat domain 34A OS=Mus musculus GN=Ankrd34a PE=1 SV=1	UID14187	1	4084
139870000	167520000	150690000	193810000	205380000	168830000	S	0.80645	0.0713642	No	tr|D3YZ21|D3YZ21_MOUSE	1202	tr|D3YZ21|D3YZ21_MOUSE;tr|A2BI30|A2BI30_MOUSE;tr|F6ZGR6|F6ZGR6_MOUSE	1202;1465;1466	tr|D3YZ21|D3YZ21_MOUSE	RPAYRFSQLPEMVMGSPPPPVPPRTGPVAVA	1202	tr|D3YZ21|D3YZ21_MOUSE RIKEN cDNA D430041D05 gene OS=Mus musculus GN=D430041D05Rik PE=1 SV=1;tr|A2BI30|A2BI30_MOUSE Novel protein (Fragment) OS=Mus musculus GN=RP24-297H17.3 PE=4 SV=1;tr|F6ZGR6|F6ZGR6_MOUSE RIKEN cDNA D430041D05 gene (Fragment) OS=Mus musc	UID14365	1	4126
112960000	296950000	168470000	0	0	0	T	#DIV/0!	0.071424	Left-high 2	sp|P36916|GNL1_MOUSE	50	sp|P36916|GNL1_MOUSE	50	sp|P36916|GNL1_MOUSE	NSRSGSRERREEQTDTSDGESVTHHIRRLNQ	50	sp|P36916|GNL1_MOUSE Guanine nucleotide-binding protein-like 1 OS=Mus musculus GN=Gnl1 PE=1 SV=4	UID16269	1;2;3	786
89942000	84792000	80297000	73817000	68618000	74863000	S	1.17365	0.0720409	No	tr|J3QK20|J3QK20_MOUSE	443	tr|J3QK20|J3QK20_MOUSE;tr|A2ATZ8|A2ATZ8_MOUSE;sp|Q8R0S4|CACB4_MOUSE;tr|Q3TYI5|Q3TYI5_MOUSE;sp|Q8R0S4-2|CACB4_MOUSE;sp|Q8R0S4-1|CACB4_MOUSE;tr|O54985|O54985_MOUSE	443;443;443;439;397;410;128	tr|J3QK20|J3QK20_MOUSE	AISGLQSQRMRHSNHSTENSPIERRSLMTSD	443	tr|J3QK20|J3QK20_MOUSE Voltage-dependent L-type calcium channel subunit beta-4 OS=Mus musculus GN=Cacnb4 PE=1 SV=1;tr|A2ATZ8|A2ATZ8_MOUSE Calcium channel, voltage-dependent, beta 4 subunit OS=Mus musculus GN=Cacnb4 PE=4 SV=1;sp|Q8R0S4|CACB4_MOUSE Voltage-d	UID15106	1;2	4362
49612000	67969000	50133000	38784000	37801000	31761000	S	1.54795	0.0722224	No	sp|Q08509|EPS8_MOUSE	658	sp|Q08509|EPS8_MOUSE;tr|Q3U2Z5|Q3U2Z5_MOUSE;tr|Q3TMV3|Q3TMV3_MOUSE	658;684;398	sp|Q08509|EPS8_MOUSE	PVSVPKVPANVTRQNSSSSDSGGSIVRDSQR	658	sp|Q08509|EPS8_MOUSE Epidermal growth factor receptor kinase substrate 8 OS=Mus musculus GN=Eps8 PE=1 SV=2;tr|Q3U2Z5|Q3U2Z5_MOUSE Uncharacterized protein OS=Mus musculus GN=Eps8 PE=2 SV=1;tr|Q3TMV3|Q3TMV3_MOUSE Uncharacterized protein OS=Mus musculus GN=Ep	UID3672	1	1208
45155000	30911000	44645000	0	0	29480000	S	4.09467	0.0724132	No	sp|A2A5R2|BIG2_MOUSE	1520	sp|A2A5R2|BIG2_MOUSE;tr|Q3U2F2|Q3U2F2_MOUSE	1520;778	sp|A2A5R2|BIG2_MOUSE	VSDRHLDVDLDRQSLSSIDRNASERGQSQLS	1520	sp|A2A5R2|BIG2_MOUSE Brefeldin A-inhibited guanine nucleotide-exchange protein 2 OS=Mus musculus GN=Arfgef2 PE=1 SV=1;tr|Q3U2F2|Q3U2F2_MOUSE Uncharacterized protein (Fragment) OS=Mus musculus GN=Arfgef2 PE=2 SV=1	UID20159	2	168
47766000	19955000	36731000	40586000	0	24679000	S	1.60043	0.0724848	No	sp|P14873|MAP1B_MOUSE	1253	sp|P14873|MAP1B_MOUSE;tr|B2RQQ5|B2RQQ5_MOUSE	1253;1253	sp|P14873|MAP1B_MOUSE;tr|B2RQQ5|B2RQQ5_MOUSE	IKDVSDERLSPAKSPSLSPSPPSPIEKTPLG	1253;1253	sp|P14873|MAP1B_MOUSE Microtubule-associated protein 1B OS=Mus musculus GN=Map1b PE=1 SV=2;tr|B2RQQ5|B2RQQ5_MOUSE Microtubule-associated protein 1B OS=Mus musculus GN=Map1b PE=2 SV=1	UID42089	1;2;4;5	639;4079
47766000	19955000	36731000	40586000	0	24679000	T	1.60043	0.0724848	No	sp|P14873|MAP1B_MOUSE	1265	sp|P14873|MAP1B_MOUSE;tr|B2RQQ5|B2RQQ5_MOUSE	1265;1265	sp|P14873|MAP1B_MOUSE;tr|B2RQQ5|B2RQQ5_MOUSE	KSPSLSPSPPSPIEKTPLGERSVNFSLTPNE	1265;1265	sp|P14873|MAP1B_MOUSE Microtubule-associated protein 1B OS=Mus musculus GN=Map1b PE=1 SV=2;tr|B2RQQ5|B2RQQ5_MOUSE Microtubule-associated protein 1B OS=Mus musculus GN=Map1b PE=2 SV=1	UID56361	4	639;4079
540830000	207380000	298730000	0	0	0	S	#DIV/0!	0.0725341	Left-high 2	sp|Q6NS52-2|DGKB_MOUSE	87	sp|Q6NS52-2|DGKB_MOUSE;sp|Q6NS52|DGKB_MOUSE;tr|Q3TSN3|Q3TSN3_MOUSE;tr|Q8BKZ7|Q8BKZ7_MOUSE;tr|Q8BYR9|Q8BYR9_MOUSE;tr|Q8BXP8|Q8BXP8_MOUSE;tr|Q8BUN1|Q8BUN1_MOUSE	87;94;94;94;57;87;94	sp|Q6NS52-2|DGKB_MOUSE	FTAHLFMSFSNKFPHSSPNVKSKPALLSGGL	87	sp|Q6NS52-2|DGKB_MOUSE Isoform 2 of Diacylglycerol kinase beta OS=Mus musculus GN=Dgkb;sp|Q6NS52|DGKB_MOUSE Diacylglycerol kinase beta OS=Mus musculus GN=Dgkb PE=1 SV=2;tr|Q3TSN3|Q3TSN3_MOUSE Diacylglycerol kinase beta OS=Mus musculus GN=Dgkb PE=1 SV=1;tr|	UID6041	1	1829
60447000	58985000	50576000	56038000	48004000	44849000	S	1.14183	0.0725844	No	sp|Q80UP8|S20A2_MOUSE	268	sp|Q80UP8|S20A2_MOUSE	268	sp|Q80UP8|S20A2_MOUSE	SRASDESLRKVQEAESPGFKELPGAKPSDDS	268	sp|Q80UP8|S20A2_MOUSE Sodium-dependent phosphate transporter 2 OS=Mus musculus GN=Slc20a2 PE=1 SV=2	UID7358	1	2129
29062000	30153000	36878000	33763000	32386000	38922000	S	0.914553	0.0729582	No	sp|Q04690-2|NF1_MOUSE	2504	sp|Q04690-2|NF1_MOUSE;sp|Q04690|NF1_MOUSE;tr|Q8BQG3|Q8BQG3_MOUSE;tr|Q5SYH9|Q5SYH9_MOUSE;tr|Q3TYD2|Q3TYD2_MOUSE;tr|Q8CCE8|Q8CCE8_MOUSE	2504;2525;142;509;729;509	sp|Q04690-2|NF1_MOUSE	YPAVGQTSPRARKSMSLDMGQPSQANTKKLL	2504	sp|Q04690-2|NF1_MOUSE Isoform 1 of Neurofibromin OS=Mus musculus GN=Nf1;sp|Q04690|NF1_MOUSE Neurofibromin OS=Mus musculus GN=Nf1 PE=1 SV=1;tr|Q8BQG3|Q8BQG3_MOUSE Uncharacterized protein (Fragment) OS=Mus musculus GN=Nf1 PE=2 SV=1;tr|Q5SYH9|Q5SYH9_MOUSE Neu	UID3594	1	1183
4241300	0	0	6775800	7130900	7929000	T	0.194237	0.0732437	No	sp|Q9JLM8|DCLK1_MOUSE	209	sp|Q9JLM8|DCLK1_MOUSE;tr|Q8BRN4|Q8BRN4_MOUSE;tr|A0A0G2JGQ6|A0A0G2JGQ6_MOUSE;tr|A3KN70|A3KN70_MOUSE;tr|Q8CHG1|Q8CHG1_MOUSE;tr|Q9JLM7|Q9JLM7_MOUSE;tr|Q8VDT3|Q8VDT3_MOUSE;tr|Q80VB6|Q80VB6_MOUSE;tr|Q3UGP0|Q3UGP0_MOUSE;sp|Q9JLM8-2|DCLK1_MOUSE	209;209;209;209;261;209;209;209;209;209	sp|Q9JLM8|DCLK1_MOUSE;tr|A0A0G2JGQ6|A0A0G2JGQ6_MOUSE;tr|Q8VDT3|Q8VDT3_MOUSE	GVKPRKAVRILLNKKTAHSFEQVLTDITDAI	209;209;209	sp|Q9JLM8|DCLK1_MOUSE Serine/threonine-protein kinase DCLK1 OS=Mus musculus GN=Dclk1 PE=1 SV=1;tr|Q8BRN4|Q8BRN4_MOUSE Uncharacterized protein OS=Mus musculus GN=Dclk1 PE=2 SV=1;tr|A0A0G2JGQ6|A0A0G2JGQ6_MOUSE Serine/threonine-protein kinase DCLK1 OS=Mus mus	UID18442	1	3594;3894;4432
62331000	70599000	75905000	85535000	104740000	87295000	S	0.752369	0.0732867	No	sp|Q99N28|CADM3_MOUSE	386	sp|Q99N28|CADM3_MOUSE;tr|K4DI58|K4DI58_MOUSE	386;420	sp|Q99N28|CADM3_MOUSE	APDADTAIINAEGGQSGGDDKKEYFI_____	386	sp|Q99N28|CADM3_MOUSE Cell adhesion molecule 3 OS=Mus musculus GN=Cadm3 PE=1 SV=1;tr|K4DI58|K4DI58_MOUSE Cell adhesion molecule 3 OS=Mus musculus GN=Cadm3 PE=1 SV=1	UID10777	1	3166
12714000	8708200	13147000	8276700	0	0	Y	4.17669	0.0733675	No	tr|Q3UGK7|Q3UGK7_MOUSE	166	tr|Q3UGK7|Q3UGK7_MOUSE;tr|Q3UQ99|Q3UQ99_MOUSE;tr|Q7TPN5|Q7TPN5_MOUSE;tr|Q3TXX8|Q3TXX8_MOUSE;sp|Q91YD9|WASL_MOUSE	166;195;253;253;253	tr|Q3UGK7|Q3UGK7_MOUSE	ISEAQLKDRETSKVIYDFIEKTGGVEAVKNE	166	tr|Q3UGK7|Q3UGK7_MOUSE Uncharacterized protein (Fragment) OS=Mus musculus GN=Wasl PE=2 SV=1;tr|Q3UQ99|Q3UQ99_MOUSE Uncharacterized protein (Fragment) OS=Mus musculus GN=Wasl PE=2 SV=1;tr|Q7TPN5|Q7TPN5_MOUSE Wiskott-Aldrich syndrome-like (Human) OS=Mus musc	UID19808	1	2993
166710000	92331000	142320000	120230000	77061000	96494000	S	1.36617	0.0734726	No	tr|B1AS06|B1AS06_MOUSE	787	tr|B1AS06|B1AS06_MOUSE;tr|Q3TY61|Q3TY61_MOUSE;sp|Q6PFD5|DLGP3_MOUSE	787;787;787	tr|B1AS06|B1AS06_MOUSE	WMERGSRSLPDSGRTSPCPRDGEWFIKMLRA	787	tr|B1AS06|B1AS06_MOUSE Disks large-associated protein 3 OS=Mus musculus GN=Dlgap3 PE=1 SV=1;tr|Q3TY61|Q3TY61_MOUSE Uncharacterized protein OS=Mus musculus GN=Dlgap3 PE=1 SV=1;sp|Q6PFD5|DLGP3_MOUSE Disks large-associated protein 3 OS=Mus musculus GN=Dlgap3	UID26594	1;2	1922
68598000	87512000	87979000	95768000	103920000	97638000	S	0.820947	0.0735691	No	sp|A2BH40-3|ARI1A_MOUSE	697	sp|A2BH40-3|ARI1A_MOUSE;sp|A2BH40|ARI1A_MOUSE;tr|E9QAQ7|E9QAQ7_MOUSE;sp|A2BH40-4|ARI1A_MOUSE;sp|A2BH40-2|ARI1A_MOUSE	697;697;697;312;312	sp|A2BH40-3|ARI1A_MOUSE	FSPHTSPHLPGIRGPSPSPVGSPASVAQSRS	697	sp|A2BH40-3|ARI1A_MOUSE Isoform 3 of AT-rich interactive domain-containing protein 1A OS=Mus musculus GN=Arid1a;sp|A2BH40|ARI1A_MOUSE AT-rich interactive domain-containing protein 1A OS=Mus musculus GN=Arid1a PE=1 SV=1;tr|E9QAQ7|E9QAQ7_MOUSE AT-rich intera	UID317	1;2	227
415670000	493310000	390720000	533520000	535810000	524760000	S	0.815324	0.0736074	No	sp|P14873|MAP1B_MOUSE	1877	sp|P14873|MAP1B_MOUSE;tr|B2RQQ5|B2RQQ5_MOUSE	1877;1877	sp|P14873|MAP1B_MOUSE;tr|B2RQQ5|B2RQQ5_MOUSE	GDFNYAYQKPENAAGSPDEEDYDYESQEKTI	1877;1877	sp|P14873|MAP1B_MOUSE Microtubule-associated protein 1B OS=Mus musculus GN=Map1b PE=1 SV=2;tr|B2RQQ5|B2RQQ5_MOUSE Microtubule-associated protein 1B OS=Mus musculus GN=Map1b PE=2 SV=1	UID1884	1	639;4079
161180000	218420000	194590000	144660000	195970000	152230000	S	1.16502	0.0739909	No	tr|A0A0G2JFH6|A0A0G2JFH6_MOUSE	28	tr|A0A0G2JFH6|A0A0G2JFH6_MOUSE	28	tr|A0A0G2JFH6|A0A0G2JFH6_MOUSE	KSQSSRMHSATGHSSSPTGSLARSATSDIRP	28	tr|A0A0G2JFH6|A0A0G2JFH6_MOUSE NHS-like protein 2 (Fragment) OS=Mus musculus GN=Nhsl2 PE=1 SV=1	UID13425	1;2	3886
12014000	9309400	10652000	17889000	18093000	13575000	S	0.645225	0.0741826	No	sp|Q3U5C7|PRIC1_MOUSE	684	sp|Q3U5C7|PRIC1_MOUSE	684	sp|Q3U5C7|PRIC1_MOUSE	SRPHHHRHRRSRKSRSDNALNLVTERKYSAK	684	sp|Q3U5C7|PRIC1_MOUSE Prickle-like protein 1 OS=Mus musculus GN=Prickle1 PE=1 SV=1	UID4017	1	1315
57865000	82855000	67839000	77418000	91403000	76928000	S	0.848667	0.0742895	No	sp|Q8C0T5-2|SI1L1_MOUSE	1544	sp|Q8C0T5-2|SI1L1_MOUSE;sp|Q8C0T5|SI1L1_MOUSE;tr|Q4VBF8|Q4VBF8_MOUSE	1544;1544;1544	sp|Q8C0T5-2|SI1L1_MOUSE	PTPESQKNFKFHALSSPQSPFPTTPTSRRAL	1544	sp|Q8C0T5-2|SI1L1_MOUSE Isoform 2 of Signal-induced proliferation-associated 1-like protein 1 OS=Mus musculus GN=Sipa1l1;sp|Q8C0T5|SI1L1_MOUSE Signal-induced proliferation-associated 1-like protein 1 OS=Mus musculus GN=Sipa1l1 PE=1 SV=2;tr|Q4VBF8|Q4VBF8_MO	UID8654	1;2	2484
48262000	103000000	82712000	0	73427000	65857000	S	1.67983	0.0743153	No	tr|E9PZX5|E9PZX5_MOUSE	337	tr|E9PZX5|E9PZX5_MOUSE;tr|Q3UGL0|Q3UGL0_MOUSE;tr|Q3U3Y1|Q3U3Y1_MOUSE;sp|Q8CHG5|AREL1_MOUSE	337;337;337;337	tr|E9PZX5|E9PZX5_MOUSE	SQRRPSTAIEEDDEDSPSECHTPEKVKKPKK	337	tr|E9PZX5|E9PZX5_MOUSE Apoptosis-resistant E3 ubiquitin protein ligase 1 OS=Mus musculus GN=Arel1 PE=1 SV=1;tr|Q3UGL0|Q3UGL0_MOUSE Uncharacterized protein OS=Mus musculus GN=Arel1 PE=2 SV=1;tr|Q3U3Y1|Q3U3Y1_MOUSE Uncharacterized protein OS=Mus musculus GN=	UID9234	1;2	2630
160460000	139720000	98451000	167340000	161620000	117870000	T	0.892131	0.0744858	No	tr|Q3U9Y8|Q3U9Y8_MOUSE	20	tr|Q3U9Y8|Q3U9Y8_MOUSE;tr|Q3TXV1|Q3TXV1_MOUSE;tr|Q3TWL6|Q3TWL6_MOUSE;tr|Q3TW71|Q3TW71_MOUSE;tr|Q3TKV1|Q3TKV1_MOUSE;tr|Q3TIP0|Q3TIP0_MOUSE;tr|Q3TI61|Q3TI61_MOUSE;sp|Q8VDM4|PSMD2_MOUSE;tr|E9Q2S8|E9Q2S8_MOUSE	20;20;20;20;20;20;20;20;20	tr|Q3U9Y8|Q3U9Y8_MOUSE	GRDKTPVQSQQPSATTPSGADEKSSGKERRD	20	tr|Q3U9Y8|Q3U9Y8_MOUSE Uncharacterized protein OS=Mus musculus GN=Psmd2 PE=2 SV=1;tr|Q3TXV1|Q3TXV1_MOUSE Uncharacterized protein OS=Mus musculus GN=Psmd2 PE=2 SV=1;tr|Q3TWL6|Q3TWL6_MOUSE Uncharacterized protein OS=Mus musculus GN=Psmd2 PE=2 SV=1;tr|Q3TW71|	UID18001	1;2	2888
24571000	23762000	25419000	35303000	30171000	29213000	S	0.778903	0.0747377	No	sp|Q8R554|OTU7A_MOUSE	711	sp|Q8R554|OTU7A_MOUSE	711	sp|Q8R554|OTU7A_MOUSE	ARRPEAEGAPGPERASPGPTAAQPTQLVLKL	711	sp|Q8R554|OTU7A_MOUSE OTU domain-containing protein 7A OS=Mus musculus GN=Otud7a PE=1 SV=1	UID9921	1	2842
43748000	73020000	44094000	58421000	106310000	59348000	S	0.717881	0.0747912	No	sp|P19246|NFH_MOUSE	595	sp|P19246|NFH_MOUSE;tr|Q80TQ3|Q80TQ3_MOUSE	595;605	sp|P19246|NFH_MOUSE	EPKSPATVKSPGEAKSPSEAKSPAEAKSPAE	595	sp|P19246|NFH_MOUSE Neurofilament heavy polypeptide OS=Mus musculus GN=Nefh PE=1 SV=3;tr|Q80TQ3|Q80TQ3_MOUSE MKIAA0845 protein (Fragment) OS=Mus musculus GN=Nefh PE=2 SV=1	UID22207	1;2	685
18469000	19480000	24687000	15300000	12771000	14959000	S	1.45564	0.0747992	No	sp|Q8C6M1|UBP20_MOUSE	342	sp|Q8C6M1|UBP20_MOUSE	342	sp|Q8C6M1|UBP20_MOUSE	RMKDRKFSWGQQRTNSEQVDEDADVDTAMAS	342	sp|Q8C6M1|UBP20_MOUSE Ubiquitin carboxyl-terminal hydrolase 20 OS=Mus musculus GN=Usp20 PE=1 SV=1	UID8800	1	2527
78862000	58893000	90365000	0	0	65425000	S	3.48674	0.0748917	No	tr|A2AP92|A2AP92_MOUSE	439	tr|A2AP92|A2AP92_MOUSE;tr|Q923A8|Q923A8_MOUSE;tr|A2AP93|A2AP93_MOUSE;tr|Q543B5|Q543B5_MOUSE;tr|Q3TXG1|Q3TXG1_MOUSE;sp|Q62073|M3K7_MOUSE	439;439;412;412;412;412	tr|A2AP92|A2AP92_MOUSE	VPEIVISGNGQPRRRSIQDLTVTGTEPGQVS	439	tr|A2AP92|A2AP92_MOUSE Mitogen-activated protein kinase kinase kinase 7 OS=Mus musculus GN=Map3k7 PE=1 SV=1;tr|Q923A8|Q923A8_MOUSE Map3k7 protein OS=Mus musculus GN=Map3k7 PE=1 SV=1;tr|A2AP93|A2AP93_MOUSE Mitogen-activated protein kinase kinase kinase 7 OS	UID13922	1	4030
0	86166000	0	90686000	119330000	106580000	S	0.272164	0.0749385	No	sp|P19246|NFH_MOUSE	541	sp|P19246|NFH_MOUSE;tr|Q80TQ3|Q80TQ3_MOUSE	541;557	sp|P19246|NFH_MOUSE	EAKSPGEAKSPAEAKSPGEAKSPGEAKSPGE	541	sp|P19246|NFH_MOUSE Neurofilament heavy polypeptide OS=Mus musculus GN=Nefh PE=1 SV=3;tr|Q80TQ3|Q80TQ3_MOUSE MKIAA0845 protein (Fragment) OS=Mus musculus GN=Nefh PE=2 SV=1	UID22199	1;2;3	685
0	24034000	0	22577000	31915000	25175000	S	0.301681	0.0749438	No	tr|B3Y5T0|B3Y5T0_MOUSE	347	tr|B3Y5T0|B3Y5T0_MOUSE;sp|P70174|HRH1_MOUSE	347;347	tr|B3Y5T0|B3Y5T0_MOUSE	MDEQSLSTCRRISETSEDQTLVDRQSFSRTT	347	tr|B3Y5T0|B3Y5T0_MOUSE Histamine H1 receptor OS=Mus musculus GN=Hrh1 PE=1 SV=1;sp|P70174|HRH1_MOUSE Histamine H1 receptor OS=Mus musculus GN=Hrh1 PE=1 SV=2	UID23253	2	1054
0	23971000	0	27037000	32386000	23582000	S	0.28879	0.0750801	No	tr|Q3TY32|Q3TY32_MOUSE	763	tr|Q3TY32|Q3TY32_MOUSE;sp|Q8CC35|SYNPO_MOUSE;tr|E9Q3E2|E9Q3E2_MOUSE;tr|Q3URF1|Q3URF1_MOUSE;sp|Q8CC35-3|SYNPO_MOUSE;tr|Q3TA13|Q3TA13_MOUSE;tr|Q3U336|Q3U336_MOUSE;sp|Q8CC35-2|SYNPO_MOUSE	763;838;838;599;599;599;599;599	tr|Q3TY32|Q3TY32_MOUSE	PSRTVSPRAASPAKPSSLDLVPNLPRAGLPP	763	tr|Q3TY32|Q3TY32_MOUSE Uncharacterized protein (Fragment) OS=Mus musculus GN=Synpo PE=2 SV=1;sp|Q8CC35|SYNPO_MOUSE Synaptopodin OS=Mus musculus GN=Synpo PE=1 SV=2;tr|E9Q3E2|E9Q3E2_MOUSE Synaptopodin OS=Mus musculus GN=Synpo PE=1 SV=1;tr|Q3URF1|Q3URF1_MOUSE	UID9022	1;2	2567
0	57598000	67166000	57669000	111020000	85297000	S	0.491224	0.0752163	No	sp|O88737|BSN_MOUSE	3516	sp|O88737|BSN_MOUSE;sp|O88737-2|BSN_MOUSE;tr|V9GX98|V9GX98_MOUSE	3516;3457;745	sp|O88737|BSN_MOUSE	GRARPPMRSQASEEESPVSPLGRPRPAGGAL	3516	sp|O88737|BSN_MOUSE Protein bassoon OS=Mus musculus GN=Bsn PE=1 SV=4;sp|O88737-2|BSN_MOUSE Isoform 2 of Protein bassoon OS=Mus musculus GN=Bsn;tr|V9GX98|V9GX98_MOUSE Protein bassoon (Fragment) OS=Mus musculus GN=Bsn PE=1 SV=1	UID21566	1;2;3;4	522
22393000	0	0	34662000	39288000	30475000	S	0.214441	0.0752166	No	tr|Q8K4X6|Q8K4X6_MOUSE	1145	tr|Q8K4X6|Q8K4X6_MOUSE;sp|O08648-2|M3K4_MOUSE;sp|O08648|M3K4_MOUSE;tr|Q80U64|Q80U64_MOUSE	1145;1189;1241;1146	tr|Q8K4X6|Q8K4X6_MOUSE	SIAAELQFRSLSRHSSPTEERDEPAYPRSDS	1145	tr|Q8K4X6|Q8K4X6_MOUSE MEK4b (Fragment) OS=Mus musculus GN=Mek4b PE=4 SV=1;sp|O08648-2|M3K4_MOUSE Isoform B of Mitogen-activated protein kinase kinase kinase 4 OS=Mus musculus GN=Map3k4;sp|O08648|M3K4_MOUSE Mitogen-activated protein kinase kinase kinase 4	UID844	1	342
23224000	14684000	20714000	16288000	0	14463000	S	1.90634	0.0752766	No	sp|Q80T23-2|SYTL5_MOUSE	211	sp|Q80T23-2|SYTL5_MOUSE;tr|A2AF58|A2AF58_MOUSE;sp|Q80T23|SYTL5_MOUSE	211;211;211	sp|Q80T23-2|SYTL5_MOUSE	RGEIRTPKPESGRSYSLDLDSQNLQSFKSAS	211	sp|Q80T23-2|SYTL5_MOUSE Isoform 2 of Synaptotagmin-like protein 5 OS=Mus musculus GN=Sytl5;tr|A2AF58|A2AF58_MOUSE Synaptotagmin-like 5 OS=Mus musculus GN=Sytl5 PE=2 SV=1;sp|Q80T23|SYTL5_MOUSE Synaptotagmin-like protein 5 OS=Mus musculus GN=Sytl5 PE=1 SV=1	UID7018	1	2071
23310000	34137000	35542000	30124000	53165000	57544000	S	0.660278	0.0754243	No	sp|P14873|MAP1B_MOUSE	1242	sp|P14873|MAP1B_MOUSE;tr|B2RQQ5|B2RQQ5_MOUSE	1242;1242	sp|P14873|MAP1B_MOUSE;tr|B2RQQ5|B2RQQ5_MOUSE	EKELKASAELDIKDVSDERLSPAKSPSLSPS	1242;1242	sp|P14873|MAP1B_MOUSE Microtubule-associated protein 1B OS=Mus musculus GN=Map1b PE=1 SV=2;tr|B2RQQ5|B2RQQ5_MOUSE Microtubule-associated protein 1B OS=Mus musculus GN=Map1b PE=2 SV=1	UID1796	1;2;4	639;4079
1131100000	1084800000	1166600000	1041700000	1011400000	986020000	S	1.11299	0.0755421	No	sp|D3YXK2|SAFB1_MOUSE	366	sp|D3YXK2|SAFB1_MOUSE;tr|S4R1M2|S4R1M2_MOUSE;tr|Q6A0C0|Q6A0C0_MOUSE;sp|Q80YR5|SAFB2_MOUSE	366;366;425;387	sp|D3YXK2|SAFB1_MOUSE	EATSQELVRAPTAALSPEPQDSKEDVKKFAF	366	sp|D3YXK2|SAFB1_MOUSE Scaffold attachment factor B1 OS=Mus musculus GN=Safb PE=1 SV=2;tr|S4R1M2|S4R1M2_MOUSE Scaffold attachment factor B1 OS=Mus musculus GN=Safb PE=1 SV=1;tr|Q6A0C0|Q6A0C0_MOUSE MKIAA0138 protein (Fragment) OS=Mus musculus GN=mKIAA0138 PE	UID515	1	278
51510000	48856000	56501000	0	0	40252000	S	3.89712	0.0755508	No	tr|Q3UN10|Q3UN10_MOUSE	9	tr|Q3UN10|Q3UN10_MOUSE;tr|Q80UI9|Q80UI9_MOUSE;tr|Q3UMA8|Q3UMA8_MOUSE;tr|Q3TDI2|Q3TDI2_MOUSE;sp|P56695|WFS1_MOUSE	9;9;9;9;9	tr|Q3UN10|Q3UN10_MOUSE	_______MNSGTPPPSPSGPPPPPAPQPQAR	9	tr|Q3UN10|Q3UN10_MOUSE Wolframin OS=Mus musculus GN=Wfs1 PE=1 SV=1;tr|Q80UI9|Q80UI9_MOUSE Wolfram syndrome 1 homolog (Human) OS=Mus musculus GN=Wfs1 PE=2 SV=1;tr|Q3UMA8|Q3UMA8_MOUSE Uncharacterized protein OS=Mus musculus GN=Wfs1 PE=2 SV=1;tr|Q3TDI2|Q3TDI2	UID22940	2	919
51510000	48856000	56501000	0	0	40252000	T	3.89712	0.0755508	No	tr|Q3UN10|Q3UN10_MOUSE	5	tr|Q3UN10|Q3UN10_MOUSE;tr|Q80UI9|Q80UI9_MOUSE;tr|Q3UMA8|Q3UMA8_MOUSE;tr|Q3TDI2|Q3TDI2_MOUSE;sp|P56695|WFS1_MOUSE	5;5;5;5;5	tr|Q3UN10|Q3UN10_MOUSE	___________MNSGTPPPSPSGPPPPPAPQ	5	tr|Q3UN10|Q3UN10_MOUSE Wolframin OS=Mus musculus GN=Wfs1 PE=1 SV=1;tr|Q80UI9|Q80UI9_MOUSE Wolfram syndrome 1 homolog (Human) OS=Mus musculus GN=Wfs1 PE=2 SV=1;tr|Q3UMA8|Q3UMA8_MOUSE Uncharacterized protein OS=Mus musculus GN=Wfs1 PE=2 SV=1;tr|Q3TDI2|Q3TDI2	UID36493	1;2	919
13482000	12333000	9033500	0	7922500	0	S	4.39867	0.0756096	No	tr|D3Z589|D3Z589_MOUSE	72	tr|D3Z589|D3Z589_MOUSE;sp|Q3UH68|LIMC1_MOUSE;sp|Q3UH68-2|LIMC1_MOUSE;tr|D3YU22|D3YU22_MOUSE;tr|D3YV55|D3YV55_MOUSE;tr|F6X3N8|F6X3N8_MOUSE	72;231;75;231;75;84	tr|D3Z589|D3Z589_MOUSE	PSPDVVLRGSSDGRGSDSESDLPHRKLPDVK	72	tr|D3Z589|D3Z589_MOUSE LIM and calponin homology domains-containing protein 1 OS=Mus musculus GN=Limch1 PE=1 SV=2;sp|Q3UH68|LIMC1_MOUSE LIM and calponin homology domains-containing protein 1 OS=Mus musculus GN=Limch1 PE=1 SV=2;sp|Q3UH68-2|LIMC1_MOUSE Isofo	UID24200	1;2	1335
53707000	51132000	56806000	40176000	46942000	44862000	S	1.22477	0.0756322	No	sp|Q80TM6-2|R3HD2_MOUSE	328	sp|Q80TM6-2|R3HD2_MOUSE;sp|Q80TM6-3|R3HD2_MOUSE;sp|Q80TM6|R3HD2_MOUSE;tr|E9Q9D6|E9Q9D6_MOUSE;sp|Q80TM6-4|R3HD2_MOUSE;tr|Q148X5|Q148X5_MOUSE;tr|F6Z9T5|F6Z9T5_MOUSE	328;328;346;314;314;314;79	sp|Q80TM6-2|R3HD2_MOUSE	RGNREGLSRTSSSRQSSTDSELKSLEPRPWS	328	sp|Q80TM6-2|R3HD2_MOUSE Isoform 2 of R3H domain-containing protein 2 OS=Mus musculus GN=R3hdm2;sp|Q80TM6-3|R3HD2_MOUSE Isoform 3 of R3H domain-containing protein 2 OS=Mus musculus GN=R3hdm2;sp|Q80TM6|R3HD2_MOUSE R3H domain-containing protein 2 OS=Mus muscu	UID7154	1	2092
18330000	11835000	18067000	8072400	8521900	7737800	S	1.98224	0.075743	No	sp|Q8K298|ANLN_MOUSE	653	sp|Q8K298|ANLN_MOUSE	653	sp|Q8K298|ANLN_MOUSE	PKPGKFQRTRVPRAESADSLGSEDRDLLYSI	653	sp|Q8K298|ANLN_MOUSE Anillin OS=Mus musculus GN=Anln PE=1 SV=2	UID29717	1;2	2718
18330000	11835000	18067000	8072400	8521900	7737800	S	1.98224	0.075743	No	sp|Q8K298|ANLN_MOUSE	656	sp|Q8K298|ANLN_MOUSE	656	sp|Q8K298|ANLN_MOUSE	GKFQRTRVPRAESADSLGSEDRDLLYSIDAY	656	sp|Q8K298|ANLN_MOUSE Anillin OS=Mus musculus GN=Anln PE=1 SV=2	UID29718	2	2718
92264000	69785000	78144000	81685000	41195000	43792000	S	1.44111	0.0757806	No	sp|O88935|SYN1_MOUSE	502	sp|O88935|SYN1_MOUSE;sp|O88935-3|SYN1_MOUSE;sp|O88935-1|SYN1_MOUSE	502;502;502	sp|O88935|SYN1_MOUSE;sp|O88935-1|SYN1_MOUSE	PQGQQHLSGLGPPAGSPLPQRLPSPTAAPQQ	502;502	sp|O88935|SYN1_MOUSE Synapsin-1 OS=Mus musculus GN=Syn1 PE=1 SV=2;sp|O88935-3|SYN1_MOUSE Isoform 3 of Synapsin-1 OS=Mus musculus GN=Syn1;sp|O88935-1|SYN1_MOUSE Isoform Ib of Synapsin-1 OS=Mus musculus GN=Syn1	UID1532	1	533;534
13868000	12195000	13353000	0	0	9071800	S	4.34489	0.075844	No	tr|D3Z249|D3Z249_MOUSE	20	tr|D3Z249|D3Z249_MOUSE;tr|D3YV37|D3YV37_MOUSE;tr|Q9CXD2|Q9CXD2_MOUSE;tr|Q6ZWQ9|Q6ZWQ9_MOUSE;sp|Q9CQ19|MYL9_MOUSE;sp|Q3THE2|ML12B_MOUSE;tr|Q9D6E6|Q9D6E6_MOUSE	20;20;20;20;20;20;20	tr|D3Z249|D3Z249_MOUSE	RAKTKTTKKRPQRATSNVFAMFDQSQIQEFK	20	tr|D3Z249|D3Z249_MOUSE Myosin, light chain 12A, regulatory, non-sarcomeric (Fragment) OS=Mus musculus GN=Myl12a PE=4 SV=1;tr|D3YV37|D3YV37_MOUSE Myosin, light chain 12A, regulatory, non-sarcomeric (Fragment) OS=Mus musculus GN=Myl12a PE=1 SV=1;tr|Q9CXD2|Q9	UID24001	1;2	1263
13868000	12195000	13353000	0	0	9071800	T	4.34489	0.075844	No	tr|D3Z249|D3Z249_MOUSE	19	tr|D3Z249|D3Z249_MOUSE;tr|D3YV37|D3YV37_MOUSE;tr|Q9CXD2|Q9CXD2_MOUSE;tr|Q6ZWQ9|Q6ZWQ9_MOUSE;sp|Q9CQ19|MYL9_MOUSE;sp|Q3THE2|ML12B_MOUSE;tr|Q9D6E6|Q9D6E6_MOUSE	19;19;19;19;19;19;19	tr|D3Z249|D3Z249_MOUSE	KRAKTKTTKKRPQRATSNVFAMFDQSQIQEF	19	tr|D3Z249|D3Z249_MOUSE Myosin, light chain 12A, regulatory, non-sarcomeric (Fragment) OS=Mus musculus GN=Myl12a PE=4 SV=1;tr|D3YV37|D3YV37_MOUSE Myosin, light chain 12A, regulatory, non-sarcomeric (Fragment) OS=Mus musculus GN=Myl12a PE=1 SV=1;tr|Q9CXD2|Q9	UID36757	1;2	1263
256890000	125930000	217810000	179260000	0	0	S	3.35061	0.0760361	No	sp|P97825|JUPI1_MOUSE	31	sp|P97825|JUPI1_MOUSE	31	sp|P97825|JUPI1_MOUSE	NSSRVLRPPGGGSNFSLGFDEPAEQPVRKNK	31	sp|P97825|JUPI1_MOUSE Jupiter microtubule associated homolog 1 OS=Mus musculus GN=JPT1 PE=1 SV=3	UID3450	1	1145
238100000	139140000	231610000	184860000	114870000	155440000	S	1.33763	0.0762294	No	tr|Q0PD63|Q0PD63_MOUSE	7	tr|Q0PD63|Q0PD63_MOUSE;sp|P63011|RAB3A_MOUSE;tr|Q05D37|Q05D37_MOUSE	7;7;7	tr|Q0PD63|Q0PD63_MOUSE	_________MASATDSRYGQKESSDQNFDYM	7	tr|Q0PD63|Q0PD63_MOUSE RAB3A, member RAS oncogene family, isoform CRA_a OS=Mus musculus GN=Rab3a PE=1 SV=1;sp|P63011|RAB3A_MOUSE Ras-related protein Rab-3A OS=Mus musculus GN=Rab3a PE=1 SV=1;tr|Q05D37|Q05D37_MOUSE Rab3a protein OS=Mus musculus GN=Rab3a PE=	UID3039	1	1011
27544000	32228000	20119000	0	23617000	0	S	3.38278	0.0764555	No	sp|Q9JMG3-2|TMUB1_MOUSE	18	sp|Q9JMG3-2|TMUB1_MOUSE;tr|D3Z5X7|D3Z5X7_MOUSE;tr|D3Z108|D3Z108_MOUSE;sp|Q9JMG3|TMUB1_MOUSE;tr|E9QN77|E9QN77_MOUSE	18;73;73;73;88	sp|Q9JMG3-2|TMUB1_MOUSE	ASDSIREEAPGAESPSLRHRGPSAQPEPDTG	18	sp|Q9JMG3-2|TMUB1_MOUSE Isoform 2 of Transmembrane and ubiquitin-like domain-containing protein 1 OS=Mus musculus GN=Tmub1;tr|D3Z5X7|D3Z5X7_MOUSE Transmembrane and ubiquitin-like domain-containing protein 1 (Fragment) OS=Mus musculus GN=Tmub1 PE=1 SV=1;tr|	UID11954	1	3607
2099300000	2606500000	2567800000	2659300000	3025500000	2741600000	S	0.863192	0.0764594	No	sp|O88737|BSN_MOUSE	2860	sp|O88737|BSN_MOUSE	2860	sp|O88737|BSN_MOUSE	QQTLPRPMKTLQRSLSDPKPLSPTAEESAKE	2860	sp|O88737|BSN_MOUSE Protein bassoon OS=Mus musculus GN=Bsn PE=1 SV=4	UID1453	1;2;3	522
40408000	0	0	65945000	82277000	61322000	S	0.192838	0.0765464	No	sp|O88737|BSN_MOUSE	1493	sp|O88737|BSN_MOUSE;sp|O88737-2|BSN_MOUSE	1493;1493	sp|O88737|BSN_MOUSE	FTGSSPPLSPSTPSESPTFSPGKLGPRATAE	1493	sp|O88737|BSN_MOUSE Protein bassoon OS=Mus musculus GN=Bsn PE=1 SV=4;sp|O88737-2|BSN_MOUSE Isoform 2 of Protein bassoon OS=Mus musculus GN=Bsn	UID21533	2;4	522
20783000	31613000	22138000	27720000	40581000	24893000	S	0.799773	0.0766574	No	sp|Q811D0-2|DLG1_MOUSE	143	tr|Q3UP61|Q3UP61_MOUSE;tr|H7BWY4|H7BWY4_MOUSE;sp|Q811D0|DLG1_MOUSE;sp|Q811D0-2|DLG1_MOUSE;sp|Q811D0-3|DLG1_MOUSE;tr|E9Q9H0|E9Q9H0_MOUSE;tr|S4R2T8|S4R2T8_MOUSE;tr|Q571K0|Q571K0_MOUSE;tr|Q8CD64|Q8CD64_MOUSE	143;143;143;143;143;143;143;147;46	tr|Q3UP61|Q3UP61_MOUSE;sp|Q811D0-2|DLG1_MOUSE;tr|E9Q9H0|E9Q9H0_MOUSE	EVLGPELVHVSEKNLSEIENVHGFVSHSHIS	143;143;143	tr|Q3UP61|Q3UP61_MOUSE Uncharacterized protein OS=Mus musculus GN=Dlg1 PE=2 SV=1;tr|H7BWY4|H7BWY4_MOUSE Disks large homolog 1 OS=Mus musculus GN=Dlg1 PE=1 SV=1;sp|Q811D0|DLG1_MOUSE Disks large homolog 1 OS=Mus musculus GN=Dlg1 PE=1 SV=1;sp|Q811D0-2|DLG1_MO	UID27819	1;2	2206;2207;4252
65960000	94415000	48470000	50444000	45368000	0	S	2.17974	0.0766919	No	tr|Q3UMI9|Q3UMI9_MOUSE	558	tr|Q3UMI9|Q3UMI9_MOUSE;sp|Q6ZQ38|CAND1_MOUSE	558;558	tr|Q3UMI9|Q3UMI9_MOUSE	TQQLVKVIRPLDQPSSFDATPYIKDLFTCTI	558	tr|Q3UMI9|Q3UMI9_MOUSE Uncharacterized protein (Fragment) OS=Mus musculus GN=Cand1 PE=2 SV=1;sp|Q6ZQ38|CAND1_MOUSE Cullin-associated NEDD8-dissociated protein 1 OS=Mus musculus GN=Cand1 PE=1 SV=2	UID6694	1	1979
73263000	31034000	40443000	53825000	0	30036000	S	1.72595	0.0767164	No	tr|E9PVU7|E9PVU7_MOUSE	257	tr|E9PVU7|E9PVU7_MOUSE;sp|Q01063-2|PDE4D_MOUSE;tr|B1PSD9|B1PSD9_MOUSE;tr|B2KF57|B2KF57_MOUSE;tr|B2KF84|B2KF84_MOUSE;tr|A2RSH1|A2RSH1_MOUSE;sp|Q01063|PDE4D_MOUSE;tr|F6QFD1|F6QFD1_MOUSE;tr|O70286|O70286_MOUSE	257;132;152;154;157;201;201;208;155	tr|E9PVU7|E9PVU7_MOUSE	QDRAPSKRSPMCNQPSINKATITEEAYQKLA	257	tr|E9PVU7|E9PVU7_MOUSE Phosphodiesterase OS=Mus musculus GN=Pde4d PE=1 SV=1;sp|Q01063-2|PDE4D_MOUSE Isoform 9 of cAMP-specific 3',5'-cyclic phosphodiesterase 4D OS=Mus musculus GN=Pde4d;tr|B1PSD9|B1PSD9_MOUSE Phosphodiesterase OS=Mus musculus GN=Pde4d PE=1	UID14544	1	4179
246900000	342300000	349080000	418330000	472640000	401880000	S	0.725745	0.076759	No	sp|Q8BPN8-2|DMXL2_MOUSE	481	sp|Q8BPN8-2|DMXL2_MOUSE;sp|Q8BPN8|DMXL2_MOUSE;tr|B0V2P5|B0V2P5_MOUSE;tr|B0V2P6|B0V2P6_MOUSE;sp|Q8BPN8-3|DMXL2_MOUSE	481;481;481;307;481	sp|Q8BPN8-2|DMXL2_MOUSE	EDGEREGSPRTHPRPSISMPLPTVLLDRKIE	481	sp|Q8BPN8-2|DMXL2_MOUSE Isoform 2 of DmX-like protein 2 OS=Mus musculus GN=Dmxl2;sp|Q8BPN8|DMXL2_MOUSE DmX-like protein 2 OS=Mus musculus GN=Dmxl2 PE=1 SV=3;tr|B0V2P5|B0V2P5_MOUSE DmX-like protein 2 OS=Mus musculus GN=Dmxl2 PE=1 SV=1;tr|B0V2P6|B0V2P6_MOUSE	UID8172	1	2355
51942000	63367000	55391000	49270000	54812000	49209000	S	1.11357	0.0768504	No	tr|E9Q1L5|E9Q1L5_MOUSE	407	tr|E9Q1L5|E9Q1L5_MOUSE;sp|Q8BUH8|SENP7_MOUSE	407;434	tr|E9Q1L5|E9Q1L5_MOUSE	SEESQLLISAEPIVVSSDEEGPVEHKNSVIL	407	tr|E9Q1L5|E9Q1L5_MOUSE Sentrin-specific protease 7 OS=Mus musculus GN=Senp7 PE=1 SV=1;sp|Q8BUH8|SENP7_MOUSE Sentrin-specific protease 7 OS=Mus musculus GN=Senp7 PE=1 SV=1	UID28527	2	2391
51942000	63367000	55391000	49270000	54812000	49209000	S	1.11357	0.0768504	No	tr|E9Q1L5|E9Q1L5_MOUSE	408	tr|E9Q1L5|E9Q1L5_MOUSE;sp|Q8BUH8|SENP7_MOUSE	408;435	tr|E9Q1L5|E9Q1L5_MOUSE	EESQLLISAEPIVVSSDEEGPVEHKNSVILK	408	tr|E9Q1L5|E9Q1L5_MOUSE Sentrin-specific protease 7 OS=Mus musculus GN=Senp7 PE=1 SV=1;sp|Q8BUH8|SENP7_MOUSE Sentrin-specific protease 7 OS=Mus musculus GN=Senp7 PE=1 SV=1	UID28528	2	2391
47915000	23800000	43676000	28858000	17168000	21912000	S	1.69848	0.0768795	No	tr|A0PJT4|A0PJT4_MOUSE	233	sp|P60853|LZTS1_MOUSE;tr|A0PJT4|A0PJT4_MOUSE;tr|A1L146|A1L146_MOUSE	233;233;232	sp|P60853|LZTS1_MOUSE;tr|A0PJT4|A0PJT4_MOUSE	ILQDSNMMSLKALSFSDGGSKLAHPGKADKG	233;233	sp|P60853|LZTS1_MOUSE Leucine zipper putative tumor suppressor 1 OS=Mus musculus GN=Lzts1 PE=2 SV=3;tr|A0PJT4|A0PJT4_MOUSE Leucine zipper, putative tumor suppressor 1 OS=Mus musculus GN=Lzts1 PE=2 SV=1;tr|A1L146|A1L146_MOUSE Lzts1 protein (Fragment) OS=Mus	UID2942	1	961;3994
1190100000	994680000	1159200000	1291900000	1326800000	1463200000	S	0.819221	0.0770582	No	tr|B2M0S2|B2M0S2_MOUSE	495	tr|B2M0S2|B2M0S2_MOUSE;tr|Q3TDM8|Q3TDM8_MOUSE;tr|E9Q855|E9Q855_MOUSE;tr|Q3UK26|Q3UK26_MOUSE;sp|O35609|SCAM3_MOUSE;tr|Q3UXS0|Q3UXS0_MOUSE;tr|B2M0S3|B2M0S3_MOUSE	495;78;78;78;78;79;267	tr|B2M0S2|B2M0S2_MOUSE	LPPPSAPSVQSSRKLSPTEPRNYGSYSTQAS	495	tr|B2M0S2|B2M0S2_MOUSE Secretory carrier-associated membrane protein OS=Mus musculus GN=Gm45927 PE=2 SV=1;tr|Q3TDM8|Q3TDM8_MOUSE Secretory carrier-associated membrane protein OS=Mus musculus GN=Scamp3 PE=2 SV=1;tr|E9Q855|E9Q855_MOUSE Secretory carrier-asso	UID14110	1	4075
146100000	121040000	135670000	89058000	99269000	105930000	S	1.36891	0.0771618	No	tr|Q9WVH5|Q9WVH5_MOUSE	326	tr|Q9WVH5|Q9WVH5_MOUSE;sp|Q9R1E0|FOXO1_MOUSE;tr|Q8BPP2|Q8BPP2_MOUSE	326;326;47	tr|Q9WVH5|Q9WVH5_MOUSE	RPRTSSNASTISGRLSPIMTEQDDLGDGDVH	326	tr|Q9WVH5|Q9WVH5_MOUSE Forkhead protein FKHR1 OS=Mus musculus GN=Foxo1 PE=2 SV=1;sp|Q9R1E0|FOXO1_MOUSE Forkhead box protein O1 OS=Mus musculus GN=Foxo1 PE=1 SV=2;tr|Q8BPP2|Q8BPP2_MOUSE Uncharacterized protein (Fragment) OS=Mus musculus GN=Foxo1 PE=2 SV=1	UID12624	1	3711
119830000	91446000	100230000	144880000	125360000	110700000	S	0.81773	0.0772308	No	tr|A0A2C9F2C1|A0A2C9F2C1_MOUSE	202	tr|A0A2C9F2C1|A0A2C9F2C1_MOUSE;sp|Q9R0N7-4|SYT7_MOUSE	202;158	tr|A0A2C9F2C1|A0A2C9F2C1_MOUSE	SNPRAYGRGQARQGTSAGSKYRAAGGRSRSN	202	tr|A0A2C9F2C1|A0A2C9F2C1_MOUSE Synaptotagmin-7 OS=Mus musculus GN=Syt7 PE=4 SV=1;sp|Q9R0N7-4|SYT7_MOUSE Isoform 4 of Synaptotagmin-7 OS=Mus musculus GN=Syt7	UID13765	1	3992
54604000	62959000	70419000	58047000	73065000	81733000	S	0.883187	0.0772324	No	tr|E9PUC5|E9PUC5_MOUSE	348	tr|E9PUC5|E9PUC5_MOUSE;sp|Q2PFD7-3|PSD3_MOUSE;sp|Q2PFD7-5|PSD3_MOUSE;tr|F6Z9E6|F6Z9E6_MOUSE;tr|A0A1D5RLK2|A0A1D5RLK2_MOUSE;sp|Q2PFD7-2|PSD3_MOUSE;sp|Q2PFD7|PSD3_MOUSE;tr|A0A1D5RMH7|A0A1D5RMH7_MOUSE;sp|Q2PFD7-4|PSD3_MOUSE	348;490;976;977;1007;1008;1009;1261;961	tr|E9PUC5|E9PUC5_MOUSE	GLKKSHSSPSLNPDASPVTAKVKRNVSERKD	348	tr|E9PUC5|E9PUC5_MOUSE PH and SEC7 domain-containing protein 3 OS=Mus musculus GN=Psd3 PE=1 SV=1;sp|Q2PFD7-3|PSD3_MOUSE Isoform 3 of PH and SEC7 domain-containing protein 3 OS=Mus musculus GN=Psd3;sp|Q2PFD7-5|PSD3_MOUSE Isoform 5 of PH and SEC7 domain-cont	UID14506	1;2;3;4	4168
91473000	85617000	99598000	61346000	0	0	S	4.51029	0.0773477	No	sp|Q5SNZ0-3|GRDN_MOUSE	1372	sp|Q5SNZ0-3|GRDN_MOUSE;sp|Q5SNZ0-2|GRDN_MOUSE;sp|Q5SNZ0|GRDN_MOUSE;tr|Q6ZPV9|Q6ZPV9_MOUSE;tr|F6R1B7|F6R1B7_MOUSE;tr|Z4YLN8|Z4YLN8_MOUSE	1372;1427;1427;382;408;127	sp|Q5SNZ0-3|GRDN_MOUSE	RERQKSLTLTPTRSDSSEGFLQLPHQDSQDS	1372	sp|Q5SNZ0-3|GRDN_MOUSE Isoform 3 of Girdin OS=Mus musculus GN=Ccdc88a;sp|Q5SNZ0-2|GRDN_MOUSE Isoform 2 of Girdin OS=Mus musculus GN=Ccdc88a;sp|Q5SNZ0|GRDN_MOUSE Girdin OS=Mus musculus GN=Ccdc88a PE=1 SV=2;tr|Q6ZPV9|Q6ZPV9_MOUSE MKIAA1212 protein (Fragment)	UID4835	1	1504
41596000	39195000	41715000	42410000	41489000	43022000	S	0.965215	0.0773979	No	sp|Q61609|S20A1_MOUSE	269	sp|Q61609|S20A1_MOUSE	269	sp|Q61609|S20A1_MOUSE	VCPRMKRKIEREVKSSPSESPLMEKKSNLKE	269	sp|Q61609|S20A1_MOUSE Sodium-dependent phosphate transporter 1 OS=Mus musculus GN=Slc20a1 PE=1 SV=1	UID5313	1;2	1641
0	47272000	0	46438000	61293000	38503000	S	0.323263	0.0774422	No	sp|P19246|NFH_MOUSE	523	sp|P19246|NFH_MOUSE;tr|Q80TQ3|Q80TQ3_MOUSE	523;533	sp|P19246|NFH_MOUSE	SPEKETKSRVKEEAKSPGEAKSPGEAKSPAE	523	sp|P19246|NFH_MOUSE Neurofilament heavy polypeptide OS=Mus musculus GN=Nefh PE=1 SV=3;tr|Q80TQ3|Q80TQ3_MOUSE MKIAA0845 protein (Fragment) OS=Mus musculus GN=Nefh PE=2 SV=1	UID42300	1;2;3	685
0	47272000	0	46438000	61293000	38503000	S	0.323263	0.0774422	No	sp|P19246|NFH_MOUSE	529	sp|P19246|NFH_MOUSE;tr|Q80TQ3|Q80TQ3_MOUSE	529;539	sp|P19246|NFH_MOUSE	KSRVKEEAKSPGEAKSPGEAKSPAEAKSPGE	529	sp|P19246|NFH_MOUSE Neurofilament heavy polypeptide OS=Mus musculus GN=Nefh PE=1 SV=3;tr|Q80TQ3|Q80TQ3_MOUSE MKIAA0845 protein (Fragment) OS=Mus musculus GN=Nefh PE=2 SV=1	UID42301	1;2;3	685
0	47272000	0	46438000	61293000	38503000	S	0.323263	0.0774422	No	sp|P19246|NFH_MOUSE	535	sp|P19246|NFH_MOUSE;tr|Q80TQ3|Q80TQ3_MOUSE	535;551	sp|P19246|NFH_MOUSE	EAKSPGEAKSPGEAKSPAEAKSPGEAKSPGE	535	sp|P19246|NFH_MOUSE Neurofilament heavy polypeptide OS=Mus musculus GN=Nefh PE=1 SV=3;tr|Q80TQ3|Q80TQ3_MOUSE MKIAA0845 protein (Fragment) OS=Mus musculus GN=Nefh PE=2 SV=1	UID42335	1;2;3	685
23416000	32358000	20853000	26866000	37681000	30422000	S	0.806863	0.0775898	No	sp|Q9EPN1|NBEA_MOUSE	1257	sp|Q9EPN1|NBEA_MOUSE;sp|Q9EPN1-3|NBEA_MOUSE;sp|Q9EPN1-4|NBEA_MOUSE	1257;1257;1257	sp|Q9EPN1|NBEA_MOUSE	VPNVDAGSIISDTERSDDGKESGKEIRKIQT	1257	sp|Q9EPN1|NBEA_MOUSE Neurobeachin OS=Mus musculus GN=Nbea PE=1 SV=1;sp|Q9EPN1-3|NBEA_MOUSE Isoform 3 of Neurobeachin OS=Mus musculus GN=Nbea;sp|Q9EPN1-4|NBEA_MOUSE Isoform 4 of Neurobeachin OS=Mus musculus GN=Nbea	UID11462	1;2	3463
20832000	26260000	0	28361000	39869000	22333000	S	0.519992	0.0777866	No	sp|A2AG50-2|MA7D2_MOUSE	57	sp|A2AG50-2|MA7D2_MOUSE;sp|A2AG50|MA7D2_MOUSE;sp|A2AG50-3|MA7D2_MOUSE;tr|A2AG51|A2AG51_MOUSE	57;241;57;57	sp|A2AG50-2|MA7D2_MOUSE	LPKQTESPMSKHLSSSTVAISYSPDRALGSP	57	sp|A2AG50-2|MA7D2_MOUSE Isoform 2 of MAP7 domain-containing protein 2 OS=Mus musculus GN=Map7d2;sp|A2AG50|MA7D2_MOUSE MAP7 domain-containing protein 2 OS=Mus musculus GN=Map7d2 PE=1 SV=1;sp|A2AG50-3|MA7D2_MOUSE Isoform 3 of MAP7 domain-containing protein 2	UID130	1	190
20832000	26260000	0	28361000	39869000	22333000	S	0.519992	0.0777866	No	tr|Q3TS73|Q3TS73_MOUSE	18	tr|Q3TS73|Q3TS73_MOUSE	18	tr|Q3TS73|Q3TS73_MOUSE	LPKQTESPMSKHLSSSTVAISYSPDRALGSP	18	tr|Q3TS73|Q3TS73_MOUSE Uncharacterized protein (Fragment) OS=Mus musculus GN=Map7d2 PE=2 SV=1	UID15229	1	4411
4204000	0	0	6621000	7818400	5632600	S	0.209446	0.0778257	No	tr|B2RSW8|B2RSW8_MOUSE	1769	tr|B2RSW8|B2RSW8_MOUSE;sp|Q9R0L6|PCM1_MOUSE;sp|Q9R0L6-2|PCM1_MOUSE	1769;1769;1808	tr|B2RSW8|B2RSW8_MOUSE	EVYDAKGPKNVRSDVSDQEEDEESERCPVSI	1769	tr|B2RSW8|B2RSW8_MOUSE Pericentriolar material 1 OS=Mus musculus GN=Pcm1 PE=2 SV=1;sp|Q9R0L6|PCM1_MOUSE Pericentriolar material 1 protein OS=Mus musculus GN=Pcm1 PE=1 SV=2;sp|Q9R0L6-2|PCM1_MOUSE Isoform 2 of Pericentriolar material 1 protein OS=Mus musculu	UID12576	1;2;3	3694
38335000	60501000	49406000	51808000	64657000	62372000	S	0.828922	0.0778335	No	sp|Q3UHK1|MYCT_MOUSE	629	sp|Q3UHK1|MYCT_MOUSE;tr|Q0VDP2|Q0VDP2_MOUSE;tr|Q0VDP1|Q0VDP1_MOUSE	629;496;520	sp|Q3UHK1|MYCT_MOUSE	RYIEYIRVKGSNYHLSDNDASDVE_______	629	sp|Q3UHK1|MYCT_MOUSE Proton myo-inositol cotransporter OS=Mus musculus GN=Slc2a13 PE=1 SV=2;tr|Q0VDP2|Q0VDP2_MOUSE Slc2a13 protein OS=Mus musculus GN=Slc2a13 PE=2 SV=2;tr|Q0VDP1|Q0VDP1_MOUSE Slc2a13 protein (Fragment) OS=Mus musculus GN=Slc2a13 PE=2 SV=1	UID4180	1;2	1350
48876000	66311000	66707000	18407000	0	38589000	S	3.19135	0.0779457	No	tr|Q9JL09|Q9JL09_MOUSE	25	tr|Q9JL09|Q9JL09_MOUSE	25	tr|Q9JL09|Q9JL09_MOUSE	DMVLDNMIASGQLDDSIRENVREALLKRHHH	25	tr|Q9JL09|Q9JL09_MOUSE Electroneutral sodium bicarbonate cotransporter (Fragment) OS=Mus musculus GN=Slc4a7 PE=2 SV=1	UID15585	1	4594
61966000	118100000	91003000	0	89397000	0	S	3.03219	0.0781227	No	sp|Q3TYD6|LMTK2_MOUSE	784	sp|Q3TYD6|LMTK2_MOUSE	784	sp|Q3TYD6|LMTK2_MOUSE	RGQNEGAGVRRHSGTSPQASPALLTEEGSPT	784	sp|Q3TYD6|LMTK2_MOUSE Serine/threonine-protein kinase LMTK2 OS=Mus musculus GN=Lmtk2 PE=1 SV=3	UID24083	2;3	1293
10750000	10172000	10863000	16111000	18627000	13632000	T	0.657122	0.0781616	No	sp|Q91WE1|SNX15_MOUSE	148	sp|Q91WE1|SNX15_MOUSE;tr|D3Z479|D3Z479_MOUSE	148;148	sp|Q91WE1|SNX15_MOUSE	EVSRDLRILPPPLIPTPPPDEARLLQPLPAE	148	sp|Q91WE1|SNX15_MOUSE Sorting nexin-15 OS=Mus musculus GN=Snx15 PE=1 SV=1;tr|D3Z479|D3Z479_MOUSE Sorting nexin-15 OS=Mus musculus GN=Snx15 PE=1 SV=1	UID18053	1	2969
[truncated: 19,185 more rows]

## Sheet: L-high FC>1.25 and unique
Intensity WT_L1	Intensity WT_L2	Intensity WT_L3	Intensity WT_R1	Intensity WT_R2	Intensity WT_R3	C: Amino acid	FoldChange	T_TEST	More High	Gene	Site	T: Protein	N: Position	T: Proteins	T: Positions within proteins	T: Leading proteins	T: Sequence window	T: Positions	T: Fasta headers	T: Unique identifier	M: Number of Phospho (STY)	M: Protein group IDs
[truncated: 688 more rows]

## Sheet: R-high FC>1.25 and unique
Intensity WT_L1	Intensity WT_L2	Intensity WT_L3	Intensity WT_R1	Intensity WT_R2	Intensity WT_R3	C: Amino acid	FoldChange	T_TEST	More High	Gene	Site	T: Protein	N: Position	T: Proteins	T: Positions within proteins	T: Leading proteins	T: Sequence window	T: Positions	T: Fasta headers	T: Unique identifier	M: Number of Phospho (STY)	M: Protein group IDs
[truncated: 558 more rows]
