# Supplementary material for: Autism-related proteins form a complex to maintain the striatal asymmetry in mice
Source: Cell Res. 2025 Sep 2;35(10):762–74. doi: 10.1038/s41422-025-01174-9 (PMC12485048; doi:10.1038/s41422-025-01174-9)
Supplement: Supplementary file 10 — Supplementary information, Table S2 [file 41422_2025_1174_MOESM10_ESM.xlsx]

## Sheet: Sheet1
Left-high（FC>1.25+unique）	Right-high（FC>1.25+unique）
Sgip1	Sgip1
Snrk	Zdhhc5
Pitpnm1	Gatad2b
Rragc	S1pr5
Clint1	Pnpo
Lbh	Necab2
Mobp	Pde2a
Dlgap1	Alpk3
Rtn3	Cacna1d
Ctnnbip1	Dffa
Mtor	Cds2
Asap1	Brap
Jmy	Rims1
Nup210	Lpin2
Add3	Rrbp1
Add1	5730455P16Rik
Pclo	Cep97
Afdn	Pip4p2
Syt11	Ptms
Hebp1	Zfp687
Trpv2	Rwdd2a
Epb41l3	Pabir1
Kcnq2	Rgs3
Ank3	Arpp21
Shank3	Nbea
Rprd1b	Vps35
Syt7	Magi3
Map7d2	Kcnh7
Fam217b	Slco1c1
Epb41l1	Strn
Bsn	Ranbp2
Hbb-bs	Rtn3
5031439G07Rik	Trim2
Slc4a7	Mapk8ip3
Dnm1l	Dync1h1
Cracdl	Rnf14
Camsap1	Cend1
Slc24a2	Sorcs1
Sptbn2	Ddi2
Wdr20	Mink1
Atg9a	Atxn2
Pygo2	Srcin1
Slc7a2	Asap1
Slc4a1	Dbn1
Camk2b	Add3
Cnr1	Add2
Tuba4a	Map1a
Tubb4b	Pclo
Ppp1r21	Adam22
Oxr1	Akap12
Sptbn1	Trpv2
Begain	Epb41l3
Prkab2	Cacna1h
Mff	Nos1
Sgsm1	Tjp2
Gprin3	Pikfyve
Prkar1b	Hnrnpc
Arel1	Kcnq2
Map1b	Ank3
Cadm4	Hnrnpa2b1
Camk2g	Cacna1e
Palm	Ncam1
Rims2	Scn2a
Chgb	Hcn3
Kcnip4	Nup205
Map2	Rprd1b
Arfgef2	Ank2
Ankrd63	Sorbs1
Atf2	Lmo7
Map4	Srrm1
Marcksl1	Tbc1d16
Rab12	Bsn
Prkcg	Epb41l1
Hnrnpul2	5031439G07Rik
Psd	Gas7
C2cd4c	Tnik
Dlg4	Apc
Map3k10	Clasp2
Morc2a	Dgkh
Eeig1	D430041D05Rik
Cnksr2	Rims2
Cc2d1b	Pcdh10
Rapgef2	Cracdl
Stx1b	Akap6
Rem2	Pdpk1
Bcl7b	Kdm2a
Reep3	Myo18a
Syap1	Pcdh1
Pebp1	Ppp1r9a
Ufd1	Rbm6
Dclk1	Zc3h11a
Srcin1	Huwe1
Trp53bp1	Sptbn2
Eif4ebp2	Smarcc2
Akap12	Syn1
Wnk1	Mprip
Scn2a	Rsrc2
D430041D05Rik	Clns1a
Atp5f1a	Osbpl8
Pde4b	Nlrp12
Pianp	Tcof1
Relch	Kcnh2
Epn1	Rabep1
Anks1b	Mbp
Ablim2	Pgrmc1
Fbxl3	Dync1i1
Nsun2	Mapt
Ank2	Chrm1
Map3k13	Slc4a2
Rufy3	Aldoa
Apba1	Map2
Fam117b	Gnl1
Dlgap4	Pfkm
Pitpnm3	Drd2
Plekha7	Eif4ebp2
Gprin1	Hpca
Sorbs2	Camkv
Prr7	Gprin1
Pacs2	Stxbp5l
Git1	C2cd4c
Amph	Rap1gap2
Osbp2	Arhgef2
Sh3kbp1	Grik5
Map3k12	Pacsin1
Slc30a1	Rai1
Khdrbs1	Gpsm1
Speg	Ptpn23
Spen	Ano8
Mprip	Pcp4l1
Hycc1	Plekha6
Ccdc85c	Kcnf1
Zc3h4	Gabbr2
Map6	Lrrc7
Gabbr2	Hsp90ab1
Lrrc7	Epn1
Btbd8	Slc6a17
Phf24	Prkar1b
Sipa1l3	Dnm3
Usp8	Anapc2
Ubap2l	Epn2
Rbsn	Pacs1
Nfasc	Ccm2
Rusc1	Nono
Tmem169	Ankrd17
Eif4b	Necap2
Pan2	Ralgps2
Synpr	Arhgef7
Flrt3	Tssc4
Slc6a17	Nt5c
Gcfc2	Usp14
Ppfia2	Nup210
Prkd2	Add1
Anapc2	Kif1a
Clasrp	Rab11fip5
Rabep1	Map1b
Wipf1	Mark3
Pacs1	Epb41l2
Plcl2	Dpysl3
Dcaf8	Braf
Ctnnd2	Slc8a1
Zdhhc5	Chgb
Mark1	Rgs7
Gatad2b	Cnp
Cacng8	Atp9b
Terf2ip	Atf2
Anapc4	Clint1
Cic	Ccdc43
Gpr37l1	Map7d1
Tmem51	Or6z5
Clcc1	Bltp1
Rims1	Med14
Ankrd17	Ankrd63
Nsfl1c	Apba1
Ints12	Otud7b
Pabir1	Nefh
Fam13c	Fry
Clstn2	Ntf3
Ralgps2	Syngap1
Ppp1r1a	Srpk2
Jph3	Stmn3
Tacc2	Pip4k2a
Pip5k1c	Cask
Cend1	Slc4a4
Fmn2	Th
Mink1	Rasgrf1
Rasgrp2	Rab12
Myo9b	Lmna
Map1a	Sparcl1
Cbfa2t2	Kif5a
Fzr1	Cdk12
Adam22	Ptpn1
Phf2	Arfgef3
Plcb1	Limch1
Dync1i2	Dab2ip
Hnrnpc	Hdgfl2
Snapin	Tgfbrap1
Mtmr7	Cap1
Mecp2	Htt
Unc119	Tiam1
Kif1a	Slc1a2
Abi2	Astn1
Nhsl2	Slc20a1
Ncoa7	Dlg4
Vcf1	Sptbn1
Bclaf3	Etl4
Apc	Pkp4
Clasp2	Cep170
Tsc22d4	Retreg2
Mcf2l	Ttyh3
Synj1	Ttbk1
Cul9	Erc2
Phactr2	Adcy9
Syn1	Vat1l
Evi5l	Phf24
Arhgef11	Adgrl1
Prkca	Tyro3
Myh11	Cdh11
Rad23a	Eif4b
Atp2b2	Mak16
Map7d1	Nutm1
Psmd4	Ablim2
Ring1	Dmxl2
Mbp	Tnks1bp1
Reps1	Suds3
Dync1i1	Pakap
Parg	Gprin3
Robo1	Arhgap25
Mapt	Arhgef10
Gusb	Sipa1l1
Th	Cacnb2
Marcks	Synpo
Gnl1	Ralgps1
Mrtfb	Wdr24
Stim1	Fnbp1l
Nf1	Bclaf1
Clu	Exoc1
Fam171b	Gramd1a
Dennd1b	Vps4a
Camkv	Tra2b
Prkaa1	Bcl7b
Eps15l1	Stk26
D630045J12Rik	Prkcg
Ehbp1	Rnmt
Cep170	Nfix
Arhgap21	Mga
Ahdc1	Mpp1
Sbf1	Sphk2
Zfyve28	Smpd3
Plppr4	Rasgrf2
R3hdm2	Dclk1
C2cd2l	Trp53bp1
Shank2	Pcm1
Efl1	Nucb2
Hycc2	Prob1
Gps1	Camsap2
Mettl16	Lig3
Bcl9	Iqsec1
Lysmd2	Kidins220
Arfgap3	Cacna1a
Mapk8ip3	Iqsec2
Foxo1	5730522E02Rik
Stxbp4	Syt6
Shf	Matr3
Ntrk2	Nucb1
Rasal2	Wdr20
Atp6v0a2	Gm11541
Fam131b	Dst
Robo2	Nf1
Scaf4	Dpysl2
Ppp2r5d	Dnajc5
Snca	Map6d1
Grin2a	Tom1l2
Grin2b	Dlgap3
Camsap3	Ube2o
Hectd2	Amph
Fam171a2	Tmem63c
Bltp3b	Sirt2
Nfx1	Lrfn1
Nefh	Gmps
Ttc7b	Cacnb4
Syngap1	Aifm3
Dpysl2	Pde4b
Cbl	Septin4
Chga	Caskin1
Ap2a1	Trim3
Lsp1	Shisa6
Plaa	Smim13
Htr2a	Arhgap17
Tjp1	Hmgn1
Tnks1bp1	Tax1bp1
Inpp5j	Fhdc1
Kif2a	Kif2a
Alkbh5	Srprb
Lmtk2	Nherf1
Esyt2	Pdap1
Ptpn12	Ccnl1
Agap2	Oxr1
Aak1	Unc13a
Dnm1	Ermn
Abl2	Trim41
Brsk1	Wdr81
Tom1l2	Aatk
Tiam1	Pcyt1b
Drd1	Ccdc88a
Ralbp1	Srrm2
Ttbk1	Abr
Prrt3	Gatad2a
Dagla	Rabl6
Ube2o	B3gnt7
Adcy9	Fam169a
Huwe1	Nfatc2
Etl4	Map3k12
Cdc42bpb	Stip1
Limk1	Eps15l1
Ptpn5	Tbc1d1
Aatk	Safb
Arhgap33	Slc9a1
Bcas1	Golga5
Atcay	Myo15a
Suds3	Snap91
Ndrg4	Kcnj11
Srrm2	Kcna6
Gphn	Muc16
Gemin5	Sema4a
Arhgap39	Tgoln1
Actb	Mctp1
Vps50	Hepacam
Ppip5k1	Nqo1
Eif3b	Cbarp
Mepce	Begain
Ppp1ca	Mtss2
Tra2b	Camkk2
Dlg2	Arhgap23
Med1	Tprg1l
Myo5a	Dpysl5
Stk26	Cdc5l
Dlg3	Ptprs
Rgs3	Lgals3bp
Nbea	Rreb1
Kcnh7	Epha7
Add2	Manea
Atp8a1	Srp68
Lrba	Klhl38
Camsap2	Serpinb13
Nefm	Pde5a
Lyst	Psmd6
Maged2	Eif4g1
Pam	Mapk4
Gpr155	Hycc1
Zranb2	Fkbp15
Nfib	Bcr
Trpm3	Prrt3
Gbf1	Atp1a3
Cdk16	Atp1a2
L1cam	Sbf1
Mark2	Zfyve28
Slc6a9	Kdm3b
Kif5c	Cspg5
Hrh1	Ccp110
Chd8	Ppp6r1
Zc3h18	Erbin
Sf1	Cadps
Sipa1l2	Gpatch8
Adgrl1	Dnajc6
Svop	Wipi2
Tbc1d10b	Arfgef1
Dnm3	Atg2b
Pak5	Lrfn4
Dido1	Prickle2
Vwa5b1	Shank2
Uri1	Dlg1
Fam8a1	Prr5
Pdha1	Tmem169
Dennd4b	Wbp1l
Cacna2d2	Klhl26
Pir	Atl1
Slc2a13	Ino80c
Ncl	Armcx3
Ankrd34b	Mia3
Tanc1	Elmo1
Pik3r6	Rgs7bp
Unc13a	Ndrg4
Vwde	Stx16
Smarca2	Snx17
Jcad	Ppme1
Cep170b	Camk1d
Ccdc88a	Golim4
Ccdc85a	Gpr158
Synrg	Csnk1g3
Ssh2	Amer2
Slf1	Bcas3
Akap5	Rapgef2
Pip4p2	Cdk14
Tprg1l	Eif3b
Wbp4	Scamp1
Slc9a1	Rtn1
Hsph1	Hspa12a
Jak2	Tdrd7
Sos1	Unc5b
Pak1	Anln
Hepacam	Appl1
Ttn	Stk32c
Sqstm1	Mapre2
Sbno1	Itpka
Cbarp	Irf2bp1
Wdr44	Luzp1
Dclre1c	Aspscr1
Arhgap23
Hectd1
Hecw2
Sesn3
Igkc
Cdh18
Dgkb
Hdac4
Phldb1
Nup98
Washc2
Atp1a2
Syne1
Tubb2a
Med26
Fbxo11
Prrc2a
Kcnf1
Pcdh19
Tpr
Avl9
Kcmf1
Tmcc2
Rnf214
Necab1
Snip1
Dlgap2
Baiap2
Plekhm3
Larp6
Cadps2
Atg16l1
Myo9a
Snap23
Mb21d2
Gramd4
Nedd4l
Mical3
Taf10
Rtn1
Itgb1bp1
Stxbp5
Hecw1
Mapre2
Golph3l
Tmcc3
Cdc16
Rab11fip5
Exoc1
Tbc1d22a
