# Supplementary material for: Autism-related proteins form a complex to maintain the striatal asymmetry in mice
Source: Cell Res. 2025 Sep 2;35(10):762–74. doi: 10.1038/s41422-025-01174-9 (PMC12485048; doi:10.1038/s41422-025-01174-9)
Supplement: Supplementary file 11 — Supplementary information, Table S3 [file 41422_2025_1174_MOESM11_ESM.xlsx]

## Sheet: Proteomics
WT_1L	WT_2L	WT_3L	WT_1R	WT_2R	WT_3R	FoldChange	T.TEST	T: Gene names	T: Fasta headers	N: Peptides	N: Razor + unique peptides	N: Unique peptides	N: Sequence coverage [%]	N: Unique + razor sequence coverage [%]	N: Unique sequence coverage [%]	N: Mol. weight [kDa]	N: Q-value	N: Score	N: Intensity	N: MS/MS count	T: Protein IDs	T: Majority protein IDs	T: Protein names
1845600000	2041700000	1838800000	1996400000	2184100000	1983900000	0.928898	0.00028706	D10Jhu81e	ES1 protein homolog, mitochondrial OS=Mus musculus GN=D10Jhu81e PE=1 SV=1;ES1 protein homolog, mitochondrial (Fragment) OS=Mus musculus GN=D10Jhu81e PE=1 SV=1	12	12	12	66.5	66.5	66.5	28.09	0	78.287	26254000000	215	Q9D172;A0A1W2P7B6;A0A1W2P870	Q9D172;A0A1W2P7B6	ES1 protein homolog, mitochondrial
61335000	64522000	87125000	42629000	44725000	66798000	1.38164	0.000591624	Scg3	Isoform 2 of Secretogranin-3 OS=Mus musculus GN=Scg3;Secretogranin-3 OS=Mus musculus GN=Scg3 PE=1 SV=1	7	7	7	23.6	23.6	23.6	52.783	0	65.438	742880000	46	P47867-2;P47867	P47867-2;P47867	Secretogranin-3
15956000	14903000	14739000	0	0	0	#DIV/0!	0.000628692	Lrrc8c	Uncharacterized protein (Fragment) OS=Mus musculus GN=Lrrc8c PE=2 SV=1;Volume-regulated anion channel subunit LRRC8C OS=Mus musculus GN=Lrrc8c PE=1 SV=1;Lrrc8c protein (Fragment) OS=Mus musculus GN=Lrrc8c PE=2 SV=1	4	3	3	10.8	8.7	8.7	64.08	0.00020387	4.1429	185310000	12	Q3TNL3;Q8R502;Q8VE36	Q3TNL3;Q8R502;Q8VE36	Volume-regulated anion channel subunit LRRC8C
5084500000	5057000000	4368600000	5244400000	5232600000	4537600000	0.966399	0.000731672	Idh3a	Isocitrate dehydrogenase [NAD] subunit, mitochondrial OS=Mus musculus GN=Idh3a PE=1 SV=1;Isocitrate dehydrogenase [NAD] subunit alpha, mitochondrial OS=Mus musculus GN=Idh3a PE=1 SV=1;Isoform 2 of Isocitrate dehydrogenase [NAD] subunit alpha, mitochondrial	23	23	23	51.3	51.3	51.3	41.52	0	128.16	62467000000	342	A0A1L1STE6;Q9D6R2;Q9D6R2-2	A0A1L1STE6;Q9D6R2;Q9D6R2-2	Isocitrate dehydrogenase [NAD] subunit alpha, mitochondrial
13719000	14186000	18720000	16080000	16310000	21060000	0.872311	0.00110663	Entpd1	Ectonucleoside triphosphate diphosphohydrolase 1 OS=Mus musculus GN=Entpd1 PE=1 SV=1;Entpd1 protein OS=Mus musculus GN=Entpd1 PE=2 SV=1;Uncharacterized protein OS=Mus musculus GN=Entpd1 PE=1 SV=1;Ectonucleoside triphosphate diphosphohydrolase 1 OS=Mus musc	3	3	3	19.1	19.1	19.1	32.062	0.00020129	3.8772	163600000	9	D6RHQ2;Q921Q6;Q544U5;Q8CDV7;P55772;Q8CEB1	D6RHQ2;Q921Q6;Q544U5;Q8CDV7;P55772;Q8CEB1	Ectonucleoside triphosphate diphosphohydrolase 1
10233000	12154000	12012000	9349100	11188000	11019000	1.09009	0.00119632	Ppp4r2	Serine/threonine-protein phosphatase 4 regulatory subunit 2 OS=Mus musculus GN=Ppp4r2 PE=1 SV=1;Serine/threonine-protein phosphatase 4 regulatory subunit 2 OS=Mus musculus GN=Ppp4r2 PE=1 SV=1;Serine/threonine-protein phosphatase 4 regulatory subunit 2 (Fra	6	6	6	30.7	30.7	30.7	46.448	0	19.872	144280000	50	A0A0R4J0U2;Q0VGB7;A0A0N4SVH3;A4QMV1;A0A0N4SV05	A0A0R4J0U2;Q0VGB7;A0A0N4SVH3;A4QMV1;A0A0N4SV05	Serine/threonine-protein phosphatase 4 regulatory subunit 2
134770000	121770000	131560000	127690000	114670000	125220000	1.05582	0.00133392	Gorasp2	Uncharacterized protein OS=Mus musculus GN=Gorasp2 PE=2 SV=1;Golgi reassembly stacking protein 2, isoform CRA_d OS=Mus musculus GN=Gorasp2 PE=1 SV=1;Uncharacterized protein OS=Mus musculus GN=Gorasp2 PE=2 SV=1;Golgi reassembly-stacking protein 2 OS=Mus mus	8	8	8	30.9	30.9	30.9	44.999	0	19.619	1566800000	63	Q3TG07;A2ATI9;Q3TX06;Q99JX3;Q3TIK1;Q99JX3-2;A2ATI8;A2ATI6;Q3V458;Q922I9	Q3TG07;A2ATI9;Q3TX06;Q99JX3;Q3TIK1;Q99JX3-2;A2ATI8;A2ATI6;Q3V458	Golgi reassembly-stacking protein 2
0	0	0	32739000	29614000	28736000	0	0.00159674	Rlbp1	Retinaldehyde binding protein 1, isoform CRA_a OS=Mus musculus GN=Rlbp1 PE=1 SV=1;Retinaldehyde-binding protein 1 OS=Mus musculus GN=Rlbp1 PE=1 SV=3;Retinaldehyde-binding protein 1 (Fragment) OS=Mus musculus GN=Rlbp1 PE=1 SV=2	5	5	5	27.1	27.1	27.1	36.408	0	4.5513	230510000	12	Q544Y3;Q9Z275;A0A0U1RQ07;A0A0U1RNL2;A0A0U1RPV9;A0A0U1RP66	Q544Y3;Q9Z275;A0A0U1RQ07	Retinaldehyde-binding protein 1
190230000	194620000	196120000	201470000	207640000	207990000	0.941452	0.00186694	Gna13	Uncharacterized protein OS=Mus musculus GN=Gna13 PE=2 SV=1;Guanine nucleotide-binding protein subunit alpha-13 OS=Mus musculus GN=Gna13 PE=1 SV=1	18	17	17	53.1	50.9	50.9	44.038	0	34.741	2429700000	117	Q3UE40;P27601;Q9D034;Q8C5L2	Q3UE40;P27601	Guanine nucleotide-binding protein subunit alpha-13
70147000	82637000	72226000	62382000	74583000	65271000	1.11261	0.00187211	Srp68	Signal recognition particle subunit SRP68 OS=Mus musculus GN=Srp68 PE=1 SV=1;Signal recognition particle subunit SRP68 OS=Mus musculus GN=Srp68 PE=1 SV=2;Srp68 protein OS=Mus musculus GN=Srp68 PE=2 SV=1	12	12	12	34.1	34.1	34.1	65.952	0	41.949	901990000	99	A2AAN2;Q8BMA6;Q8K258	A2AAN2;Q8BMA6;Q8K258	Signal recognition particle subunit SRP68
14433000	15207000	14569000	11206000	11755000	11669000	1.27661	0.00250944		Lipid droplet-associated hydrolase (Fragment) OS=Mus musculus GN=Ldah PE=1 SV=1;Lipid droplet-associated hydrolase OS=Mus musculus GN=Ldah PE=1 SV=1;Lipid droplet-associated hydrolase OS=Mus musculus GN=Ldah PE=1 SV=1;Lipid droplet-associated hydrolase OS=	3	3	3	25.3	25.3	25.3	21.634	0	5.1309	183810000	22	A0A1W2P7T7;A0A0F6AIX6;A0A1W2P7C8;A0A0F6AIX5;A0A1W2P6L7;Q8BVA5-2;Q8BVA5;A0A1W2P6J8;A0A1W2P820	A0A1W2P7T7;A0A0F6AIX6;A0A1W2P7C8;A0A0F6AIX5;A0A1W2P6L7;Q8BVA5-2;Q8BVA5	UPF0554 protein C2orf43 homolog
108090000	110980000	132350000	102850000	106500000	127920000	1.04195	0.00307284	Tmed2	Uncharacterized protein OS=Mus musculus PE=2 SV=1;Transmembrane emp24 domain-containing protein 2 (Fragment) OS=Mus musculus GN=Tmed2 PE=1 SV=1;Transmembrane emp24 domain trafficking protein 2 OS=Mus musculus GN=Tmed2 PE=1 SV=1;Transmembrane emp24 domain-c	6	6	6	54.1	54.1	54.1	18.262	0	32.265	1955600000	65	Q8C1Z9;F6V6T4;A2RS53;Q9R0Q3;Q3THL1;Q3U9H7;Q8BPI2	Q8C1Z9;F6V6T4;A2RS53;Q9R0Q3;Q3THL1;Q3U9H7;Q8BPI2	Transmembrane emp24 domain-containing protein 2
11097000	21573000	17390000	16892000	27511000	22311000	0.750367	0.00326245	Tsc22d2	MCG8104 OS=Mus musculus GN=Tsc22d2 PE=1 SV=1;TSC22 domain family, member 2 OS=Mus musculus GN=Tsc22d2 PE=1 SV=1;Uncharacterized protein (Fragment) OS=Mus musculus GN=Tsc22d2 PE=2 SV=1	6	4	4	15.8	13.6	13.6	75.37	0	13.519	206250000	18	A0A0G2JFZ4;E9Q7M2;Q3V1I7;A7LCN1;Q9CVK3;Q6PE86;Q148S0;Q3U1C5;F6VXN4;D3YZZ4;Q8BYC5;Q3U4M0;Q3U413;Q9EQN3	A0A0G2JFZ4;E9Q7M2;Q3V1I7
780450000	792960000	814610000	864270000	872870000	882780000	0.911486	0.00368036	Arfgap1	ADP-ribosylation factor GTPase-activating protein 1 OS=Mus musculus GN=Arfgap1 PE=1 SV=1;ADP-ribosylation factor GTPase-activating protein 1 OS=Mus musculus GN=Arfgap1 PE=1 SV=1;Arfgap1 protein OS=Mus musculus GN=Arfgap1 PE=2 SV=1;ADP-ribosylation factor G	18	18	18	58.7	58.7	58.7	44.207	0	157.66	10423000000	243	V9GWV1;V9GXM1;Q6PB94;Q3TGS9;Q9EPJ9-2;Q9EPJ9;Q05DE0;Q05BC5	V9GWV1;V9GXM1;Q6PB94;Q3TGS9;Q9EPJ9-2;Q9EPJ9;Q05DE0;Q05BC5	ADP-ribosylation factor GTPase-activating protein 1
68022000	65541000	72971000	60636000	59674000	66483000	1.10568	0.00445978	Kif5a	Kinesin heavy chain isoform 5A OS=Mus musculus GN=Kif5a PE=1 SV=3;Kinesin-like protein (Fragment) OS=Mus musculus PE=2 SV=1;Kinesin-like protein (Fragment) OS=Mus musculus GN=Kif5a PE=2 SV=1	26	13	13	30.1	19.6	19.6	117.02	0	23.53	797470000	39	P33175;Q3US62;Q05CD7;O70402	P33175;Q3US62;Q05CD7	Kinesin heavy chain isoform 5A;Kinesin-like protein
180710000	179170000	182830000	196760000	192890000	195650000	0.927234	0.00456411	Dagla	Dagla protein (Fragment) OS=Mus musculus GN=Dagla PE=2 SV=1;Sn1-specific diacylglycerol lipase alpha OS=Mus musculus GN=Dagla PE=1 SV=2	20	20	20	31	31	31	115.24	0	90.591	2368900000	135	A4FU75;Q6WQJ1;S4R2M3	A4FU75;Q6WQJ1	Sn1-specific diacylglycerol lipase alpha
451690000	452710000	456670000	428050000	434050000	435440000	1.04896	0.00457848	Plcl2	Inactive phospholipase C-like protein 2 OS=Mus musculus GN=Plcl2 PE=1 SV=2	26	26	26	34.9	34.9	34.9	125.77	0	48.082	5532600000	149	Q8K394	Q8K394	Inactive phospholipase C-like protein 2
4499700	3892400	3498400	0	0	0	#DIV/0!	0.00535562	Ring1;Rnf2	Ring finger protein 1 OS=Mus musculus GN=Ring1 PE=2 SV=1;Isoform 2 of E3 ubiquitin-protein ligase RING1 OS=Mus musculus GN=Ring1;E3 ubiquitin-protein ligase RING1 OS=Mus musculus GN=Ring1 PE=1 SV=2;Isoform 3 of E3 ubiquitin-protein ligase RING1 OS=Mus musc	4	4	4	20.2	20.2	20.2	42.612	0	7.8729	50218000	9	A0A068BFS4;O35730-2;O35730;O35730-3;Q9CQJ4;A0A087WQQ3;A0A087WRE9	A0A068BFS4;O35730-2;O35730;O35730-3;Q9CQJ4	E3 ubiquitin-protein ligase RING1;E3 ubiquitin-protein ligase RING2
205230000	197440000	209630000	220000000	211070000	221030000	0.938966	0.00551867	Spag9	JNK-interacting leucine zipper protein long form OS=Mus musculus GN=Spag9 PE=2 SV=1;Isoform 2 of C-Jun-amino-terminal kinase-interacting protein 4 OS=Mus musculus GN=Spag9;C-Jun-amino-terminal kinase-interacting protein 4 OS=Mus musculus GN=Spag9 PE=1 SV=2	32	32	3	35.1	35.1	2	146.13	0	176.86	2595100000	189	B8X349;Q58A65-2;Q58A65;Q58A65-5;A0A0R4J196;Q58A65-4;F8WH31;E9PUD1;F6SH61;Z4YMB8;Q8C7W0;F6WNT4;Q6PA03;A9CQK3	B8X349;Q58A65-2;Q58A65;Q58A65-5;A0A0R4J196;Q58A65-4;F8WH31;E9PUD1;F6SH61;Z4YMB8	C-Jun-amino-terminal kinase-interacting protein 4
21985000	24743000	24651000	27186000	31471000	30950000	0.796578	0.00555349	Atp2b2	Calcium-transporting ATPase OS=Mus musculus GN=Atp2b2 PE=1 SV=1	52	3	3	48	3.6	3.6	127.3	0	9.7283	363950000	34	S4R1C4	S4R1C4	Calcium-transporting ATPase
269580000	254710000	276700000	274260000	258310000	280890000	0.98467	0.00559447	Ociad2	OCIA domain-containing protein 2 OS=Mus musculus GN=Ociad2 PE=1 SV=1;OCIA domain-containing protein 2 (Fragment) OS=Mus musculus GN=Ociad2 PE=1 SV=3;OCIA domain-containing protein 2 OS=Mus musculus GN=Ociad2 PE=1 SV=1	9	9	9	68.2	68.2	68.2	16.925	0	45.9	3472000000	84	Q9D8W7;A0A0J9YUI7;A0A0J9YU56;A0A0J9YU93	Q9D8W7;A0A0J9YUI7;A0A0J9YU56	OCIA domain-containing protein 2
55967000	57943000	58580000	47558000	47091000	49334000	1.19799	0.00564196	Mrrf	Ribosome-recycling factor, mitochondrial OS=Mus musculus GN=Mrrf PE=1 SV=1	6	6	6	35.9	35.9	35.9	29.05	0	31.289	676720000	31	Q9D6S7	Q9D6S7	Ribosome-recycling factor, mitochondrial
42638000000	42720000000	42746000000	40757000000	41227000000	40820000000	1.04316	0.0059986	Atp5b	ATP synthase subunit beta, mitochondrial OS=Mus musculus GN=Atp5b PE=1 SV=2	34	34	34	80.7	80.7	80.7	56.3	0	323.31	574240000000	2303	P56480	P56480	ATP synthase subunit beta, mitochondrial
305230000	322590000	329220000	339280000	348580000	361620000	0.911918	0.00630455	Dock3	Dedicator of cytokinesis protein 3 OS=Mus musculus GN=Dock3 PE=1 SV=1;Dedicator of cytokinesis protein 3 OS=Mus musculus GN=Dock3 PE=1 SV=1;Uncharacterized protein (Fragment) OS=Mus musculus GN=Dock3 PE=2 SV=1	42	42	41	33.4	33.4	33.1	233.28	0	170.22	4140500000	331	F8VPQ1;Q8CIQ7;Q3UHH9;F6VMI1;Q6A088;F6YXW9;F7CVM6	F8VPQ1;Q8CIQ7;Q3UHH9	Dedicator of cytokinesis protein 3
204570000	240120000	272300000	187570000	217620000	251450000	1.09191	0.00649754	Sh2d5	Vascular SH2 domain-containing protein OS=Mus musculus GN=Sh2d5 PE=1 SV=1;SH2 domain-containing protein 5 OS=Mus musculus GN=Sh2d5 PE=1 SV=3	11	11	11	45.9	45.9	45.9	47.38	0	49.028	2775800000	63	A2AM67;Q8JZW5;A2AM66	A2AM67;Q8JZW5	SH2 domain-containing protein 5
6140300	7575500	2417500	3543800	5620100	0	1.76053	0.00669107	Pcid2	Pcid2 protein (Fragment) OS=Mus musculus GN=Pcid2 PE=2 SV=1;PCI domain-containing protein 2 OS=Mus musculus GN=Pcid2 PE=1 SV=1;Uncharacterized protein OS=Mus musculus GN=Pcid2 PE=2 SV=1	3	3	3	10.3	10.3	10.3	47.018	0	14.266	67535000	12	A0JLQ7;Q8BFV2;Q8BNM3;E9Q5V9;E9Q1H5	A0JLQ7;Q8BFV2;Q8BNM3	PCI domain-containing protein 2
8700100000	8830000000	8325900000	8533400000	8613000000	8109200000	1.02377	0.00690488	Ppp2r1a	Serine/threonine-protein phosphatase 2A 65 kDa regulatory subunit A alpha isoform OS=Mus musculus GN=Ppp2r1a PE=1 SV=3;Protein phosphatase 2 (Formerly 2A), regulatory subunit A (PR 65), alpha isoform OS=Mus musculus GN=Ppp2r1a PE=2 SV=1;Uncharacterized pro	31	31	23	64.7	64.7	49.1	65.322	0	323.31	104040000000	517	Q76MZ3;Q7TMX2;Q8C2E1;G3UWL2	Q76MZ3;Q7TMX2;Q8C2E1	Serine/threonine-protein phosphatase 2A 65 kDa regulatory subunit A alpha isoform
21338000	23072000	26101000	20369000	21772000	24981000	1.05049	0.00709646	Smc1a	Structural maintenance of chromosomes protein 1A OS=Mus musculus GN=Smc1a PE=1 SV=4;Smc1a protein (Fragment) OS=Mus musculus GN=Smc1a PE=2 SV=1	11	11	11	13.5	13.5	13.5	143.23	0	47.032	290020000	46	Q9CU62;A0JLM6;Q7TNG4;Q6A0B0	Q9CU62;A0JLM6	Structural maintenance of chromosomes protein 1A
132590000	131210000	135350000	138800000	138270000	140550000	0.955773	0.0075386	Prkcd	Protein kinase C delta type OS=Mus musculus GN=Prkcd PE=2 SV=1;Protein kinase C delta type OS=Mus musculus GN=Prkcd PE=2 SV=1;Protein kinase C delta type OS=Mus musculus GN=Prkcd PE=2 SV=1;Protein kinase C delta type OS=Mus musculus GN=Prkcd PE=1 SV=3;Isof	14	14	14	31.3	31.3	31.3	77.546	0	38.384	1651000000	121	Q53YN4;Q3UNG2;Q3TGE4;P28867;P28867-2;Q80UN7;Q1MX43;Q1MX41;Q1MX42;Q1MX40;F1DGF6;Q3TT74;Q920N8;Q8CAV6;F8WGT6;A6H667;Q02111	Q53YN4;Q3UNG2;Q3TGE4;P28867;P28867-2;Q80UN7;Q1MX43;Q1MX41;Q1MX42;Q1MX40	Protein kinase C delta type;Protein kinase C delta type;Protein kinase C delta type regulatory subunit;Protein kinase C delta type catalytic subunit;Protein kinase C
175880000	210390000	168800000	187970000	219490000	180780000	0.943611	0.00774664	Slc44a1	Choline transporter-like protein 1 OS=Mus musculus GN=Slc44a1 PE=1 SV=1;Choline transporter-like protein 1 OS=Mus musculus GN=Slc44a1 PE=1 SV=1;Choline transporter-like protein 1 OS=Mus musculus GN=Slc44a1 PE=1 SV=3;Isoform 2 of Choline transporter-like pr	9	9	9	16.3	16.3	16.3	73.044	0	29.951	2239900000	82	A2AMH5;A2AMH4;Q6X893;Q6X893-2;A2AMH3;A2AMH8	A2AMH5;A2AMH4;Q6X893;Q6X893-2;A2AMH3	Choline transporter-like protein 1
17173000	20693000	20421000	11730000	15653000	13694000	1.41897	0.00777021	Polr2b	DNA-directed RNA polymerase II subunit RPB2 OS=Mus musculus GN=Polr2b PE=1 SV=2	6	6	6	7.8	7.8	7.8	133.91	0	108.06	197370000	20	Q8CFI7	Q8CFI7	DNA-directed RNA polymerase II subunit RPB2
15401000	33508000	12792000	0	15991000	0	3.85848	0.0079472	Ints3	Integrator complex subunit 3 OS=Mus musculus GN=Ints3 PE=1 SV=1;Integrator complex subunit 3 OS=Mus musculus GN=Ints3 PE=1 SV=2	5	5	5	11.4	11.4	11.4	117.25	0	27.122	164670000	18	A0A0G2JFJ6;Q7TPD0;A0A4X7;Q7TPD0-2	A0A0G2JFJ6;Q7TPD0	Integrator complex subunit 3
1613000000	1552800000	1349400000	1454100000	1356700000	1205000000	1.12436	0.00844625	Rhoa;Rhoc	Ras family member A OS=Mus musculus GN=Rhoa PE=1 SV=1;Transforming protein RhoA OS=Mus musculus GN=Rhoa PE=1 SV=1;Transforming protein RhoA (Fragment) OS=Mus musculus GN=Rhoa PE=1 SV=1;Uncharacterized protein OS=Mus musculus GN=Rhoa PE=2 SV=1;Rho-related G	10	10	8	71	71	57.5	21.782	0	62.721	18369000000	147	Q4VAE6;Q9QUI0;A0A0A6YXF6;Q3TN61;Q62159;A0A0G2JEP8;H3BL56;Q9CR99;C0IQA7;A0A0A6YWJ1	Q4VAE6;Q9QUI0;A0A0A6YXF6;Q3TN61;Q62159;A0A0G2JEP8;H3BL56	Transforming protein RhoA;Rho-related GTP-binding protein RhoC
1152300000	1122900000	1106600000	1244300000	1250000000	1215700000	0.911536	0.00847125	Igsf8	Immunoglobulin superfamily member 8 OS=Mus musculus GN=Igsf8 PE=1 SV=1;Immunoglobulin superfamily member 8 OS=Mus musculus GN=Igsf8 PE=1 SV=1;Immunoglobulin superfamily member 8 OS=Mus musculus GN=Igsf8 PE=1 SV=2	19	19	19	59.7	59.7	59.7	58.131	0	144.03	14743000000	249	G3UYZ1;A0A0R4J117;Q8R366;A0A0A6YWK7;D3Z4Q8;A0A0A6YVX9	G3UYZ1;A0A0R4J117;Q8R366	Immunoglobulin superfamily member 8
123400000	142810000	136470000	130200000	147710000	142340000	0.958192	0.00865805	Rab6a	RAB6, member RAS oncogene family, isoform CRA_a OS=Mus musculus GN=Rab6a PE=2 SV=1;Ras-related protein Rab-6A OS=Mus musculus GN=Rab6a PE=1 SV=4;RAB6, member RAS oncogene family, isoform CRA_c OS=Mus musculus GN=Rab6a PE=2 SV=1;Isoform 2 of Ras-related pro	10	5	5	63.5	31.7	31.7	23.59	0	43.447	1726600000	56	Q0PD54;P35279;Q3U4W5;P35279-2;D3YV69	Q0PD54;P35279;Q3U4W5;P35279-2;D3YV69	Ras-related protein Rab-6A
14222000	11673000	13644000	16358000	14631000	16360000	0.835055	0.00866249	Znfx1	NFX1-type zinc finger-containing protein 1 OS=Mus musculus GN=Znfx1 PE=1 SV=3;NFX1-type zinc finger-containing protein 1 OS=Mus musculus GN=Znfx1 PE=1 SV=1	12	12	12	10.6	10.6	10.6	218.83	0	17.095	174080000	24	Q8R151;A2A5R6;A2A5R4;A2A5R5	Q8R151;A2A5R6	NFX1-type zinc finger-containing protein 1
1586800000	1619900000	1521500000	1561300000	1584500000	1491300000	1.01965	0.00874854	Nrcam	Isoform 3 of Neuronal cell adhesion molecule OS=Mus musculus GN=Nrcam;Neuronal cell adhesion molecule OS=Mus musculus GN=Nrcam PE=1 SV=2	40	40	1	52.1	52.1	2	139.04	0	275.78	20153000000	456	Q810U4-3;Q810U4;Q6P9Y5;A0A1W2P7X4;A0A1W2P6Z1;Q6QRP1	Q810U4-3;Q810U4	Neuronal cell adhesion molecule
197790000	210210000	210270000	207730000	221460000	218310000	0.954857	0.00902335	Nln	Neurolysin, mitochondrial OS=Mus musculus GN=Nln PE=1 SV=1;Uncharacterized protein OS=Mus musculus GN=Nln PE=2 SV=1;Neurolysin, mitochondrial OS=Mus musculus GN=Nln PE=1 SV=1;Uncharacterized protein OS=Mus musculus GN=Nln PE=2 SV=1	18	18	18	36.5	36.5	36.5	80.428	0	57.794	2569400000	133	Q91YP2;Q3UUI1;A0A286YD12;Q3TB65;A0A286YD77;Q8C7J2	Q91YP2;Q3UUI1;A0A286YD12;Q3TB65	Neurolysin, mitochondrial
24687000000	26669000000	25501000000	26213000000	27972000000	26584000000	0.951566	0.00948128	GAPDH;Gapdh;Gm3839	Glyceraldehyde-3-phosphate dehydrogenase OS=Mus musculus GN=GAPDH PE=2 SV=1;Glyceraldehyde-3-phosphate dehydrogenase OS=Mus musculus GN=Gapdh PE=1 SV=1;Glyceraldehyde-3-phosphate dehydrogenase OS=Mus musculus GN=Gapdh PE=1 SV=2;Glyceraldehyde-3-phosphate d	31	31	22	88.9	88.9	74.5	35.81	0	210.2	406380000000	2298	D2KHZ9;A0A0A0MQF6;P16858;S4R1W1;A0A1D5RLD8;S4R257;Q4VBD1;Q3TUZ9;S4R1W8;S4R1N5;W8QM43;Q8CEV2;Q2VWQ4;V9GXA7;Q3V2I5;A0A0R4J0X7;S4R2G5;Q64467;V9GXK0;Q8BJ40	D2KHZ9;A0A0A0MQF6;P16858;S4R1W1;A0A1D5RLD8;S4R257	Glyceraldehyde-3-phosphate dehydrogenase
60675000	56674000	55822000	68715000	65683000	62160000	0.881017	0.00987994	Tacc1	Transforming acidic coiled-coil-containing protein 1 OS=Mus musculus GN=Tacc1 PE=1 SV=1;Transforming acidic coiled-coil-containing protein 1 OS=Mus musculus GN=Tacc1 PE=1 SV=1;Isoform 2 of Transforming acidic coiled-coil-containing protein 1 OS=Mus musculu	15	15	14	30.7	30.7	29.3	84.253	0	55.656	741770000	91	F8VQ95;Q6Y685;Q6Y685-2;A0A1B0GRF4;Q3UUD7;A0A1B0GRH3;A0A1B0GSC1;A0A1B0GR30	F8VQ95;Q6Y685;Q6Y685-2	Transforming acidic coiled-coil-containing protein 1
122790000	79186000	76202000	130740000	87345000	82048000	0.926849	0.0100337	Spcs2	Signal peptidase complex subunit 2 (Fragment) OS=Mus musculus GN=Spcs2 PE=1 SV=1;Signal peptidase complex subunit 2 OS=Mus musculus GN=Spcs2 PE=1 SV=1;Signal peptidase complex subunit 2 OS=Mus musculus GN=Spcs2 PE=1 SV=1;Signal peptidase complex subunit 2	6	6	6	33.3	33.3	33.3	28.078	0	81.435	1164300000	44	A0A140LJ01;A0A140LHG8;Q9CYN2;A0A140LHR3;A0A140LJG6;A0A140LIK0;A0A140LHW5	A0A140LJ01;A0A140LHG8;Q9CYN2;A0A140LHR3;A0A140LJG6;A0A140LIK0	Signal peptidase complex subunit 2
791870000	865350000	772660000	861600000	920550000	851530000	0.922618	0.0101356	Asrgl1	Isoaspartyl peptidase/L-asparaginase OS=Mus musculus GN=Asrgl1 PE=1 SV=1	14	14	14	54.6	54.6	54.6	33.95	0	65.217	10261000000	139	Q8C0M9	Q8C0M9	Isoaspartyl peptidase/L-asparaginase;Isoaspartyl peptidase/L-asparaginase alpha chain;Isoaspartyl peptidase/L-asparaginase beta chain
24771000000	26095000000	25592000000	25113000000	26584000000	26017000000	0.983838	0.0101733	Stxbp1	Syntaxin-binding protein 1 OS=Mus musculus GN=Stxbp1 PE=1 SV=2	52	52	3	82.8	82.8	6.1	67.568	0	323.31	322940000000	1295	O08599;A0A140LHJ4;Q99J48;Q548T0;F8WGM5;Q64324	O08599	Syntaxin-binding protein 1
61851000	65345000	61980000	66179000	71539000	67863000	0.920202	0.0109584	Adcy1	Adenylate cyclase type 1 OS=Mus musculus GN=Adcy1 PE=1 SV=2;MKIAA4070 protein (Fragment) OS=Mus musculus GN=Adcy1 PE=2 SV=1	14	14	14	18.9	18.9	18.9	123.37	0	28.718	860930000	58	O88444;Q5DTQ1	O88444;Q5DTQ1	Adenylate cyclase type 1
25072000	28618000	38560000	30395000	35040000	42987000	0.850842	0.0112598	Lmbrd2	Isoform 2 of LMBR1 domain-containing protein 2 OS=Mus musculus GN=Lmbrd2;LMBR1 domain-containing protein 2 OS=Mus musculus GN=Lmbrd2 PE=1 SV=1;Isoform 3 of LMBR1 domain-containing protein 2 OS=Mus musculus GN=Lmbrd2	5	5	5	13.3	13.3	13.3	75.737	0	55.896	427240000	37	Q8C561-2;Q8C561;Q8C561-3	Q8C561-2;Q8C561;Q8C561-3	LMBR1 domain-containing protein 2
137260000	136670000	143070000	144490000	144460000	148450000	0.953361	0.0112734	Lppr3	Phospholipid phosphatase-related protein type 3 OS=Mus musculus GN=Plppr3 PE=1 SV=1;Phospholipid phosphatase-related protein type 3 OS=Mus musculus GN=Plppr3 PE=1 SV=1;MKIAA4076 protein (Fragment) OS=Mus musculus GN=Plppr3 PE=2 SV=1	10	10	10	24.3	24.3	24.3	76.724	0	65.686	1951700000	44	A0A0R3P9D0;Q7TPB0;Q5DTP6;E9QAX3;Q7TPB0-2;E9PVZ4;E9PZA9;E9Q8U7	A0A0R3P9D0;Q7TPB0;Q5DTP6	Lipid phosphate phosphatase-related protein type 3
1915900000	1909700000	1818700000	1812800000	1829700000	1702000000	1.0561	0.0112958	Cct2	Chaperonin subunit 2 (Beta), isoform CRA_a OS=Mus musculus GN=Cct2 PE=1 SV=1;T-complex protein 1 subunit beta OS=Mus musculus GN=Cct2 PE=1 SV=4;Brain cDNA, clone MNCb-1272, similar to Mus musculus chaperonin subunit 2 (beta) (Cct2), mRNA OS=Mus musculus GN	37	37	37	81.9	81.9	81.9	57.477	0	226.36	22416000000	426	Q542X7;P80314;Q9JJD8;A0A1W2P7B7;A0A1W2P828;A0A1W2P6Q3;A0A1W2P871;A0A1W2P8B6	Q542X7;P80314;Q9JJD8	T-complex protein 1 subunit beta
827510000	802540000	806920000	860690000	834980000	851590000	0.956702	0.0113995	Akr1b3;Akr1b1	Uncharacterized protein (Fragment) OS=Mus musculus GN=Akr1b3 PE=2 SV=1;MCG6067, isoform CRA_b OS=Mus musculus GN=Akr1b3 PE=1 SV=1;Aldose reductase OS=Mus musculus GN=Akr1b1 PE=1 SV=3;Aldo-keto reductase family 1, member B3 (Aldose reductase) OS=Mus musculu	16	16	16	62.9	62.9	62.9	35.051	0	69.052	10026000000	145	Q3TCL2;Q3UDY1;P45376;Q5U415;D3YVJ7;Q3ULP0	Q3TCL2;Q3UDY1;P45376;Q5U415;D3YVJ7;Q3ULP0	Aldose reductase
198890000	198080000	203920000	178860000	173570000	187030000	1.11387	0.0114591	Vps45	Vacuolar protein sorting-associated protein 45 OS=Mus musculus GN=Vps45 PE=1 SV=1;Uncharacterized protein OS=Mus musculus GN=Vps45 PE=2 SV=1	18	18	18	45.3	45.3	45.3	65.052	0	63.399	2228400000	126	P97390;Q3THX4	P97390;Q3THX4	Vacuolar protein sorting-associated protein 45
0	0	0	16028000	11345000	16168000	0	0.0117149	Gpc6	Glypican 6, isoform CRA_a OS=Mus musculus GN=Gpc6 PE=1 SV=1;Uncharacterized protein OS=Mus musculus GN=Gpc6 PE=2 SV=1;Glypican-6 OS=Mus musculus GN=Gpc6 PE=1 SV=1;Glypican-6 OS=Mus musculus GN=Gpc6 PE=1 SV=1;Uncharacterized protein OS=Mus musculus GN=Gpc6	6	6	6	19.1	19.1	19.1	63.056	0	8.1046	169420000	21	Q3V1C9;Q3TP69;Q8R3X6;Q9R087;Q8BSI4	Q3V1C9;Q3TP69;Q8R3X6;Q9R087;Q8BSI4	Glypican-6;Secreted glypican-6
133610000	129310000	125170000	142480000	137580000	136870000	0.930828	0.0118879	Ppp2r2c	Serine/threonine-protein phosphatase 2A 55 kDa regulatory subunit B gamma isoform OS=Mus musculus GN=Ppp2r2c PE=1 SV=1	13	9	8	52.6	44.3	41.6	51.461	0	71.477	1602600000	116	Q8BG02;A0A0J9YUU0	Q8BG02	Serine/threonine-protein phosphatase 2A 55 kDa regulatory subunit B gamma isoform
117430000	126590000	119960000	104530000	111110000	101070000	1.14925	0.0119043	Ccdc132	Syndetin OS=Mus musculus GN=Vps50 PE=1 SV=2;Isoform 2 of Syndetin OS=Mus musculus GN=Vps50;Isoform 3 of Syndetin OS=Mus musculus GN=Vps50	17	17	17	33	33	33	111.17	0	56.713	1335700000	115	Q8CI71;Q8CI71-2;Q8CI71-3;Q9D9P9;Q0GET0;Q9CXB4	Q8CI71;Q8CI71-2;Q8CI71-3	Coiled-coil domain-containing protein 132
18799000	19363000	18737000	12892000	15371000	13473000	1.36331	0.0121672	Ythdf3	Ythdf3 protein (Fragment) OS=Mus musculus GN=Ythdf3 PE=2 SV=1;YTH domain-containing family protein 3 OS=Mus musculus GN=Ythdf3 PE=1 SV=2;Isoform 2 of YTH domain-containing family protein 3 OS=Mus musculus GN=Ythdf3;Isoform 3 of YTH domain-containing family	8	4	4	25.6	16.5	16.5	51.75	0	11.995	203450000	22	Q7TN20;Q8BYK6;Q8BYK6-2;Q8BYK6-3;Q8BVC6;Q8R5D2	Q7TN20;Q8BYK6;Q8BYK6-2;Q8BYK6-3;Q8BVC6;Q8R5D2	YTH domain-containing family protein 3
41669000	41515000	41109000	37588000	36748000	37891000	1.10751	0.0121878	Asic4	Acid-sensing ion channel 4 OS=Mus musculus GN=Asic4 PE=1 SV=1;Acid-sensing ion channel 4 OS=Mus musculus GN=Asic4 PE=2 SV=1	8	8	8	25.4	25.4	25.4	57.13	0	53.258	460840000	56	D3YYS9;Q7TNS7	D3YYS9;Q7TNS7	Acid-sensing ion channel 4
1290000	1811300	1345200	0	0	0	#DIV/0!	0.012216	Atp6v0b	V-type proton ATPase 21 kDa proteolipid subunit (Fragment) OS=Mus musculus GN=Atp6v0b PE=3 SV=1;V-type proton ATPase 21 kDa proteolipid subunit (Fragment) OS=Mus musculus GN=Atp6v0b PE=3 SV=8;V-type proton ATPase 21 kDa proteolipid subunit OS=Mus musculus	1	1	1	41.7	41.7	41.7	8.7943	0	21.516	13107000	20	M0QW50;M0QWE4;A0A0A0MQJ5;Q8JZR5;Q3U889;Q91V37	M0QW50;M0QWE4;A0A0A0MQJ5;Q8JZR5;Q3U889;Q91V37	V-type proton ATPase 21 kDa proteolipid subunit
79999000	75240000	103460000	86716000	82427000	108330000	0.932339	0.012529	Arhgap21	Arhgap21 protein OS=Mus musculus GN=Arhgap21 PE=2 SV=1;Rho GTPase-activating protein 21 OS=Mus musculus GN=Arhgap21 PE=1 SV=1;Rho GTPase-activating protein 21 OS=Mus musculus GN=Arhgap21 PE=1 SV=1;Rho GTPase-activating protein 21 OS=Mus musculus GN=Arhgap2	21	21	20	15.9	15.9	15.4	216.8	0	48.81	1091500000	114	B2RWX1;B7ZCJ1;B7ZCJ0;A0A0A0MQE8;Q6DFV3;G3UWM5;G3UX38;F6WQR2;A2BHQ2	B2RWX1;B7ZCJ1;B7ZCJ0;A0A0A0MQE8;Q6DFV3;G3UWM5	Rho GTPase-activating protein 21
132000000	141160000	152800000	141680000	147720000	161890000	0.943872	0.012603	Cope	Coatomer subunit epsilon OS=Mus musculus GN=Cope PE=1 SV=3;Coatomer subunit epsilon (Fragment) OS=Mus musculus GN=Cope PE=1 SV=1;Coatomer subunit epsilon OS=Mus musculus GN=Cope PE=2 SV=1;Coatomer subunit epsilon (Fragment) OS=Mus musculus GN=Cope PE=1 SV=	9	9	9	58.8	58.8	58.8	34.567	0	31.189	1961600000	80	O89079;D3Z315;Q9D1J2;F6YFR7;E9Q6I5;F6XIG5	O89079;D3Z315;Q9D1J2;F6YFR7	Coatomer subunit epsilon
32931000	31635000	31621000	36126000	36316000	35309000	0.892678	0.0126094	Tbrg4	Isoform 2 of Protein TBRG4 OS=Mus musculus GN=Tbrg4;Protein TBRG4 OS=Mus musculus GN=Tbrg4 PE=1 SV=1;Protein TBRG4 OS=Mus musculus GN=Tbrg4 PE=1 SV=1	8	8	8	20.7	20.7	20.7	68.141	0	16.28	438990000	37	Q91YM4-2;Q91YM4;E9PUT1;Q5SWP1;Q5SWP0	Q91YM4-2;Q91YM4;E9PUT1	Protein TBRG4
29732000	33375000	31928000	22710000	27912000	23760000	1.27766	0.0127187	Mrpl9	Mitochondrial ribosomal protein L9 OS=Mus musculus GN=Mrpl9 PE=1 SV=1;39S ribosomal protein L9, mitochondrial OS=Mus musculus GN=Mrpl9 PE=1 SV=1;39S ribosomal protein L9, mitochondrial OS=Mus musculus GN=Mrpl9 PE=1 SV=2;Uncharacterized protein OS=Mus muscu	4	4	4	20.4	20.4	20.4	30.244	0	6.9237	337550000	13	Q14B21;Q3UK02;Q99N94;Q8CA04	Q14B21;Q3UK02;Q99N94;Q8CA04	39S ribosomal protein L9, mitochondrial
100370000	120060000	103590000	101640000	121960000	105270000	0.985253	0.012789	Tdrkh	Tudor and KH domain-containing protein OS=Mus musculus GN=Tdrkh PE=1 SV=1;Tdrkh protein OS=Mus musculus GN=Tdrkh PE=2 SV=1;Tudor and KH domain-containing protein OS=Mus musculus GN=Tdrkh PE=1 SV=1;Tudor and KH domain-containing protein OS=Mus musculus GN=T	13	13	13	34.9	34.9	34.9	61.608	0	49.637	1345200000	108	A0A0G2JFB2;Q6PGG8;Q80VL1;A0A0G2JFE0;A0A0G2JE08;A0A0G2JFP5;A0A0G2JEH9	A0A0G2JFB2;Q6PGG8;Q80VL1;A0A0G2JFE0;A0A0G2JE08	Tudor and KH domain-containing protein
61186000	55193000	46450000	69022000	62055000	56497000	0.868079	0.0128	Ccdc58	Coiled-coil domain-containing protein 58 OS=Mus musculus GN=Ccdc58 PE=1 SV=1;Coiled-coil domain-containing protein 58 OS=Mus musculus GN=Ccdc58 PE=1 SV=1;Coiled-coil domain-containing protein 58 OS=Mus musculus GN=Ccdc58 PE=1 SV=1	6	6	6	54.5	54.5	54.5	15.601	0	12.852	711100000	35	F8WJI3;Q8R3Q6;E9Q4B5	F8WJI3;Q8R3Q6;E9Q4B5	Coiled-coil domain-containing protein 58
134340000	129000000	131480000	122050000	119380000	117040000	1.1014	0.012981	Cacna1c	Voltage-dependent L-type calcium channel subunit alpha OS=Mus musculus GN=Cacna1c PE=1 SV=1;Voltage-dependent L-type calcium channel subunit alpha OS=Mus musculus GN=Cacna1c PE=2 SV=1;Voltage-dependent L-type calcium channel subunit alpha OS=Mus musculus G	10	10	7	7.2	7.2	5.5	239.69	0	19.94	1509400000	63	A0A087WQT9;Q5S8D1;F8WJL1;B7ZN95;A0A087WR02;A0A087WPZ8;C7TQ60;A0A087WS40;C7TQ61;A0A087WQJ4;A0A087WRZ6;A0A087WS67;A0A087WPP1;Q0PCR6;C7TQ59;C7TQ57;A0A087WRM3;C7TQ58;A0A087WSE7;F7C376;C7TQ62;Q01815-2;Q01815;A0A1W2P6T3;A0A1W2P805;A0A1W2P6Z7;A0A1W2P731;Q01815-3;A3KPC9;A0A286YCE7	A0A087WQT9;Q5S8D1;F8WJL1;B7ZN95;A0A087WR02;A0A087WPZ8;C7TQ60;A0A087WS40;C7TQ61;A0A087WQJ4;A0A087WRZ6;A0A087WS67;A0A087WPP1;Q0PCR6;C7TQ59;C7TQ57;A0A087WRM3;C7TQ58;A0A087WSE7;F7C376;C7TQ62;Q01815-2;Q01815;A0A1W2P6T3;A0A1W2P805;A0A1W2P6Z7;A0A1W2P731;Q01815-3	Voltage-dependent L-type calcium channel subunit alpha-1C
47207000	45183000	42257000	48633000	46767000	44344000	0.963526	0.0134813	Fxr2	Uncharacterized protein (Fragment) OS=Mus musculus GN=Fxr2 PE=2 SV=1	11	8	2	24.1	18.8	4.1	70.528	0	45.177	548720000	74	Q3TA75	Q3TA75
24023000	15943000	14660000	25016000	17356000	15682000	0.940952	0.0137571	Kcnk1	Potassium channel subfamily K member 1 OS=Mus musculus GN=Kcnk1 PE=1 SV=2;Potassium channel subfamily K member 1 OS=Mus musculus GN=Kcnk1 PE=1 SV=1	2	2	2	11.6	11.6	11.6	38.201	0	9.9086	218650000	29	O08581;A0A1D5RMH2	O08581;A0A1D5RMH2	Potassium channel subfamily K member 1
177860000	170190000	174080000	142750000	146950000	145670000	1.19928	0.0138243	Aplp2	CDE1-binding protein CDEBP OS=Mus musculus GN=Aplp2 PE=4 SV=1;Amyloid-like protein 2 (Fragment) OS=Mus musculus GN=Aplp2 PE=1 SV=1;Amyloid-like protein 2 OS=Mus musculus GN=Aplp2 PE=1 SV=1;Uncharacterized protein OS=Mus musculus GN=Aplp2 PE=2 SV=1;Uncharac	15	14	14	30.3	29.2	29.2	86.716	0	54.017	1972100000	119	Q61482;A0A1L1SS44;Q60709;Q3UDL6;Q3TPZ7;Q06335;Q7TT34;Q64348;Q06335-2;Q3U775;Q3U9N6;Q9CYS4;Q3TV12;Q8R0R7	Q61482;A0A1L1SS44;Q60709;Q3UDL6;Q3TPZ7;Q06335;Q7TT34;Q64348;Q06335-2	Amyloid-like protein 2
397570000	397890000	458900000	425340000	439970000	492600000	0.923743	0.0141568	Dgki	Diacylglycerol kinase OS=Mus musculus GN=Dgki PE=1 SV=1;Diacylglycerol kinase OS=Mus musculus GN=Dgki PE=1 SV=1;Diacylglycerol kinase OS=Mus musculus GN=Dgki PE=1 SV=1;Diacylglycerol kinase OS=Mus musculus GN=Dgki PE=1 SV=1	30	30	28	43.3	43.3	41	115.96	0	135.14	5438400000	246	D3Z2W1;D3YWQ0;D3Z519;S4R2G0;S4R215	D3Z2W1;D3YWQ0;D3Z519;S4R2G0	Diacylglycerol kinase
202920000	206520000	187250000	184870000	187610000	161170000	1.11813	0.0143586	Rin1	Ras and Rab interactor 1 OS=Mus musculus GN=Rin1 PE=4 SV=1;Ras and Rab interactor 1 OS=Mus musculus GN=Rin1 PE=1 SV=1	22	22	22	42.2	42.2	42.2	84.313	0	54.014	2246400000	121	A0A2C9F2A2;Q921Q7;A0A286YCC1;A0A286YCR5;A0A286YDL8	A0A2C9F2A2;Q921Q7	Ras and Rab interactor 1
98814000	107210000	116100000	114060000	118030000	126710000	0.897781	0.0149452	Erc1	ELKS/Rab6-interacting/CAST family member 1 OS=Mus musculus GN=Erc1 PE=1 SV=1;ELKS/Rab6-interacting/CAST family member 1 OS=Mus musculus GN=Erc1 PE=1 SV=1;ELKS/Rab6-interacting/CAST family member 1 OS=Mus musculus GN=Erc1 PE=1 SV=1;Isoform 2 of ELKS/Rab6-in	24	14	8	30.2	22.2	12.7	108.85	0	38.223	1389900000	94	V9GWT6;V9GXH3;F8VPM7;Q99MI1-2;Q99MI1;V9GXF0;V9GXP8;V9GX53;V9GXL1	V9GWT6;V9GXH3;F8VPM7;Q99MI1-2;Q99MI1;V9GXF0;V9GXP8;V9GX53	ELKS/Rab6-interacting/CAST family member 1
0	0	0	4920700	3162000	4167400	0	0.0152101	Ints4	Integrator complex subunit 4 OS=Mus musculus GN=Ints4 PE=1 SV=1;Isoform 3 of Integrator complex subunit 4 OS=Mus musculus GN=Ints4;Isoform 2 of Integrator complex subunit 4 OS=Mus musculus GN=Ints4	4	4	4	6.7	6.7	6.7	108.19	0.00020429	4.2122	50766000	7	Q8CIM8;Q8CIM8-3;Q8CIM8-2	Q8CIM8;Q8CIM8-3;Q8CIM8-2	Integrator complex subunit 4
16232000	15730000	17211000	14020000	14238000	15630000	1.12042	0.0161495	8430419L09Rik;Kiaa1467	RIKEN cDNA 8430419L09 OS=Mus musculus GN=Fam234b PE=2 SV=1;Protein FAM234B OS=Mus musculus GN=Fam234b PE=1 SV=1;Isoform 2 of Protein FAM234B OS=Mus musculus GN=Fam234b	6	6	6	21	21	21	67.061	0	9.8474	210780000	26	B2RPZ7;Q8BYI8;Q8BYI8-2;Q99L10	B2RPZ7;Q8BYI8;Q8BYI8-2	Uncharacterized protein KIAA1467
5027200000	5027000000	5281600000	5179200000	5161900000	5377400000	0.975653	0.0165786	Pacsin1	Uncharacterized protein OS=Mus musculus GN=Pacsin1 PE=1 SV=1;Protein kinase C and casein kinase substrate in neurons protein 1 OS=Mus musculus GN=Pacsin1 PE=1 SV=1;Uncharacterized protein OS=Mus musculus GN=Pacsin1 PE=2 SV=1	29	29	26	76.2	76.2	71.4	50.575	0	302.08	66154000000	477	Q543Y7;Q61644;Q3TYF2	Q543Y7;Q61644;Q3TYF2	Protein kinase C and casein kinase substrate in neurons protein 1
91941000	97931000	97114000	81552000	84487000	80560000	1.16378	0.0170314	Snw1	SNW domain-containing protein 1 OS=Mus musculus GN=Snw1 PE=1 SV=1;SNW domain-containing protein 1 OS=Mus musculus GN=Snw1 PE=1 SV=3;Uncharacterized protein (Fragment) OS=Mus musculus GN=Snw1 PE=2 SV=1;Uncharacterized protein (Fragment) OS=Mus musculus GN=S	10	10	10	33.2	33.2	33.2	61.461	0	19.361	1139500000	43	A0A0B4J1E2;Q9CSN1;Q3TM37;Q9CV75;Q80VH1	A0A0B4J1E2;Q9CSN1;Q3TM37;Q9CV75	SNW domain-containing protein 1
168470000	179830000	189990000	182570000	194110000	199110000	0.934872	0.017809	Apeh	Acylamino-acid-releasing enzyme OS=Mus musculus GN=Apeh PE=1 SV=3;Acylamino-acid-releasing enzyme (Fragment) OS=Mus musculus GN=Apeh PE=1 SV=1;Isoform 2 of Acylamino-acid-releasing enzyme OS=Mus musculus GN=Apeh	18	18	18	43.2	43.2	43.2	81.58	0	63.551	2282800000	95	Q8R146;A0A0R4J107;Q8R146-2;A0A0A6YXV0	Q8R146;A0A0R4J107;Q8R146-2	Acylamino-acid-releasing enzyme
223370000	225860000	216700000	219200000	220220000	213100000	1.02055	0.0179855	Pkp4	Plakophilin-4 OS=Mus musculus GN=Pkp4 PE=1 SV=1;Plakophilin-4 OS=Mus musculus GN=Pkp4 PE=1 SV=1;Isoform 2 of Plakophilin-4 OS=Mus musculus GN=Pkp4;Plakophilin-4 OS=Mus musculus GN=Pkp4 PE=1 SV=1;Uncharacterized protein (Fragment) OS=Mus musculus GN=Pkp4 PE	25	23	23	38.8	37.2	37.2	131.55	0	57.675	2593800000	132	Q68FH0;A2AS45;Q68FH0-2;A2AS47;Q3UIX3;A2AS44;Q05D18;Q68FH0-3;V9GXG7	Q68FH0;A2AS45;Q68FH0-2;A2AS47;Q3UIX3;A2AS44;Q05D18	Plakophilin-4
50154000	45381000	45958000	37162000	36321000	37429000	1.27572	0.0185375	Clcn4-2;Clcn4	Chloride channel protein OS=Mus musculus GN=Clcn4 PE=1 SV=1;Chloride channel protein OS=Mus musculus GN=Clcn4 PE=2 SV=1;H(+)/Cl(-) exchange transporter 4 OS=Mus musculus GN=Clcn4 PE=2 SV=2;Chloride channel protein OS=Mus musculus GN=Clcn4 PE=1 SV=1	6	6	5	16.6	16.6	15.6	80.154	0	26.753	539930000	43	A0A1B0GT29;Q8CBL5;Q61418;Q3LRV6;A0A1B0GRB0;A0A1B0GST3;A0A1B0GRR0	A0A1B0GT29;Q8CBL5;Q61418;Q3LRV6	Chloride channel protein;H(+)/Cl(-) exchange transporter 4
1364600000	1367800000	1314300000	1415100000	1404200000	1346400000	0.971433	0.0190669	Ctbp1	C-terminal-binding protein 1 OS=Mus musculus GN=Ctbp1 PE=1 SV=2;Isoform 2 of C-terminal-binding protein 1 OS=Mus musculus GN=Ctbp1;C-terminal-binding protein 1 OS=Mus musculus GN=Ctbp1 PE=1 SV=1;C-terminal-binding protein 1 OS=Mus musculus GN=Ctbp1 PE=1 SV	17	17	13	59.6	59.6	51.7	47.744	0	104.65	16294000000	223	O88712;O88712-2;A0A0J9YU62;A0A0J9YUM4;O88712-3;A0A0J9YTW3;A0A0J9YUR5;A0A0J9YVI3;A0A0J9YU66;A0A0J9YVC3	O88712;O88712-2;A0A0J9YU62;A0A0J9YUM4;O88712-3;A0A0J9YTW3	C-terminal-binding protein 1
36900000	36944000	37440000	33227000	32576000	31516000	1.1435	0.0198308	Fxn	Fxn protein OS=Mus musculus GN=Fxn PE=2 SV=1;Uncharacterized protein OS=Mus musculus GN=Fxn PE=2 SV=1;Frataxin OS=Mus musculus GN=Fxn PE=1 SV=1;Frataxin, mitochondrial OS=Mus musculus GN=Fxn PE=1 SV=1	3	3	3	40.6	40.6	40.6	11.084	0	6.8329	409990000	22	Q6PDS4;Q3UG34;Q3TV21;O35943	Q6PDS4;Q3UG34;Q3TV21;O35943	Frataxin, mitochondrial;Frataxin intermediate form;Frataxin mature form
87283000	89363000	99057000	101660000	103190000	120250000	0.848056	0.0200786	Pvrl1	Nectin-1 OS=Mus musculus GN=Nectin1 PE=1 SV=3	10	10	10	36.1	36.1	36.1	57.034	0	47.485	1179800000	93	Q9JKF6;A0A1L1SQP1	Q9JKF6	Nectin-1
53633000	55550000	53684000	62815000	61054000	61938000	0.876539	0.020226	Pick1	Galectin OS=Mus musculus GN=Pick1 PE=2 SV=1;Galectin OS=Mus musculus GN=Pick1 PE=1 SV=1;Protein interacting with C kinase 1 OS=Mus musculus GN=Pick1 PE=1 SV=1;PRKCA-binding protein OS=Mus musculus GN=Pick1 PE=1 SV=1;PRKCA-binding protein OS=Mus musculus GN	5	4	4	15.3	11.1	11.1	58.971	0	8.7976	679170000	33	Q8C1W2;E9QAC6;Q80VC8;E9PUZ5;Q62083	Q8C1W2;E9QAC6;Q80VC8;E9PUZ5;Q62083	Galectin;PRKCA-binding protein
398350000	386660000	424200000	416490000	405140000	435520000	0.961866	0.0206404	Rims1	Isoform 5 of Regulating synaptic membrane exocytosis protein 1 OS=Mus musculus GN=Rims1;Isoform 4 of Regulating synaptic membrane exocytosis protein 1 OS=Mus musculus GN=Rims1;Isoform 3 of Regulating synaptic membrane exocytosis protein 1 OS=Mus musculus G	42	42	2	46.7	46.7	2.7	150.65	0	217.38	5111600000	304	Q99NE5-5;Q99NE5-4;Q99NE5-3;Q99NE5;F6Y0S3;F6VBV0;F6VBT9;F6VBR4;A0A087WSA4;Q6BCX0;Q6BCW8;Q6BCW5;Q7TPL9;B7UCC5	Q99NE5-5;Q99NE5-4;Q99NE5-3;Q99NE5;F6Y0S3;F6VBV0;F6VBT9;F6VBR4	Regulating synaptic membrane exocytosis protein 1
405590000	453480000	408060000	395710000	436780000	394430000	1.03277	0.0209686	Kif5b	Kinesin-1 heavy chain OS=Mus musculus GN=Kif5b PE=1 SV=3;Kinesin-like protein (Fragment) OS=Mus musculus GN=Kif5b PE=1 SV=1	46	36	34	57.9	47.4	46.2	109.55	0	323.31	5021500000	272	Q61768;E9QAK5;Q3UWI9;Q8CFE7;Q6NSS5;Q05CG8;Q9CUT6	Q61768;E9QAK5	Kinesin-1 heavy chain;Kinesin-like protein
82104000	107190000	138690000	109710000	123320000	162710000	0.828787	0.0217905	Gid8	Glucose-induced degradation protein 8 homolog OS=Mus musculus GN=Gid8 PE=1 SV=1	10	10	10	66.2	66.2	66.2	26.778	0	50.236	1507700000	64	Q9D7M1	Q9D7M1	Glucose-induced degradation protein 8 homolog
38632000	31288000	37397000	33596000	25289000	33902000	1.1566	0.0219268	Emc10	ER membrane protein complex subunit 10 OS=Mus musculus GN=Emc10 PE=1 SV=1;ER membrane protein complex subunit 10 OS=Mus musculus GN=Emc10 PE=1 SV=1;Isoform 2 of ER membrane protein complex subunit 10 OS=Mus musculus GN=Emc10;ER membrane protein complex sub	3	3	3	20.1	20.1	20.1	27.821	0	11.732	390410000	20	A0A0X1KG66;A0A0X1KG67;Q3TAS6-2;Q3TAS6;D3Z665	A0A0X1KG66;A0A0X1KG67;Q3TAS6-2;Q3TAS6;D3Z665	ER membrane protein complex subunit 10
320550000	333010000	330240000	311570000	322800000	324300000	1.02621	0.0221896	Nit2	Omega-amidase NIT2 OS=Mus musculus GN=Nit2 PE=1 SV=1	12	12	12	59.8	59.8	59.8	30.501	0	49.897	3946400000	118	Q9JHW2	Q9JHW2	Omega-amidase NIT2
1013900000	1033900000	1123500000	1056600000	1068900000	1148300000	0.968691	0.0222559	Gm20425	Predicted gene 20425 OS=Mus musculus GN=Gm20425 PE=4 SV=1	40	40	5	45.3	45.3	5.7	107.8	0	198.54	13067000000	393	E9Q035;F7BAE9;F7CJN9;E9Q2Q7;P47758;Q542X6;E9Q939;A0A1W2P830;CON__Q2HJF0	E9Q035
1178800000	1089200000	1163400000	1241900000	1157500000	1203200000	0.952479	0.0227766	Agk	Acylglycerol kinase, mitochondrial OS=Mus musculus GN=Agk PE=1 SV=1	20	20	20	70.3	70.3	70.3	46.975	0	103.82	14059000000	221	Q9ESW4;Q9ESW4-2;A0A0J9YU24	Q9ESW4	Acylglycerol kinase, mitochondrial
197340000	186920000	184950000	123050000	133670000	140500000	1.43298	0.0230223	Scoc	Isoform 3 of Short coiled-coil protein OS=Mus musculus GN=Scoc;Isoform 2 of Short coiled-coil protein OS=Mus musculus GN=Scoc;Short coiled-coil protein OS=Mus musculus GN=Scoc PE=1 SV=1	4	4	4	69.1	69.1	69.1	9.2833	0	50.585	1797600000	39	Q78YZ6-3;Q78YZ6-2;Q78YZ6	Q78YZ6-3;Q78YZ6-2;Q78YZ6	Short coiled-coil protein
2241900000	2314600000	1928400000	2171600000	2254700000	1888200000	1.02699	0.023306	Atp5f1	ATP synthase, H+ transporting, mitochondrial F0 complex, subunit b, isoform 1 OS=Mus musculus GN=Atp5f1 PE=1 SV=1;ATP synthase F(0) complex subunit B1, mitochondrial OS=Mus musculus GN=Atp5f1 PE=1 SV=1;Uncharacterized protein OS=Mus musculus GN=Atp5f1 PE=2	18	18	18	57	57	57	28.948	0	51.482	26073000000	203	Q5I0W0;Q9CQQ7;Q3UF04;Q3TJD4;A0A0G2JGX3;Q64218	Q5I0W0;Q9CQQ7;Q3UF04;Q3TJD4	ATP synthase F(0) complex subunit B1, mitochondrial
439260000	454550000	503880000	481430000	487430000	560470000	0.913923	0.0238303	Lin7a	Protein lin-7 homolog A OS=Mus musculus GN=Lin7a PE=1 SV=2;MCG16980, isoform CRA_b OS=Mus musculus GN=Lin7a PE=1 SV=1	11	11	6	60.5	60.5	37.3	25.992	0	57.279	5890600000	102	Q8JZS0;Q3TUM0	Q8JZS0;Q3TUM0	Protein lin-7 homolog A
175590000	161420000	176520000	146510000	144530000	154980000	1.15136	0.0240173	Flad1	FAD synthase OS=Mus musculus GN=Flad1 PE=1 SV=1;Isoform 2 of FAD synthase OS=Mus musculus GN=Flad1	18	18	18	55.5	55.5	55.5	54.766	0	66.616	1972000000	93	Q8R123;Q8R123-2;F8WGX4;E0CZ66	Q8R123;Q8R123-2	FAD synthase;Molybdenum cofactor biosynthesis protein-like region;FAD synthase region
915540000	910440000	1019200000	958940000	960410000	1091500000	0.944976	0.0241791	Efhd2	EF-hand domain-containing protein D2 OS=Mus musculus GN=Efhd2 PE=1 SV=1;EF-hand domain-containing protein D2 OS=Mus musculus GN=Efhd2 PE=1 SV=1	15	15	13	73.8	73.8	65	26.8	0	98.802	12774000000	217	Q8C845;Q9D8Y0	Q8C845;Q9D8Y0	EF-hand domain-containing protein D2
173810000	160710000	162890000	148390000	146040000	138560000	1.14878	0.0243875	Cpne4	Copine-4 OS=Mus musculus GN=Cpne4 PE=1 SV=1;Copine-4 OS=Mus musculus GN=Cpne4 PE=1 SV=1;Copine-4 (Fragment) OS=Mus musculus GN=Cpne4 PE=1 SV=1	19	18	18	50.8	49.2	49.2	62.407	0	42.382	1941100000	114	Q8BLR2;Q9D6C8;A0A1L1SSY1;A0A1L1SU07;D3Z5V2;Q8CEQ2	Q8BLR2;Q9D6C8;A0A1L1SSY1	Copine-4
368150000	344190000	326750000	387630000	368720000	340610000	0.947245	0.0245837	Diras2	Uncharacterized protein OS=Mus musculus GN=Diras2 PE=1 SV=1;GTP-binding protein Di-Ras2 OS=Mus musculus GN=Diras2 PE=1 SV=1	12	12	10	71.9	71.9	63.8	22.498	0	102.59	4210800000	100	Q3UWU7;Q5PR73	Q3UWU7;Q5PR73	GTP-binding protein Di-Ras2
34761000	29522000	33357000	32225000	25163000	30253000	1.11409	0.0251301	Ccdc51	Isoform 2 of Coiled-coil domain-containing protein 51 OS=Mus musculus GN=Ccdc51;Coiled-coil domain-containing protein 51 OS=Mus musculus GN=Ccdc51 PE=1 SV=1	7	7	7	24.3	24.3	24.3	41.761	0	14.551	375040000	64	Q3URS9-2;Q3URS9	Q3URS9-2;Q3URS9	Coiled-coil domain-containing protein 51
296530000	299140000	311180000	323670000	314440000	336050000	0.930905	0.0251641	Lrrc47	Leucine rich repeat containing 47 OS=Mus musculus GN=Lrrc47 PE=1 SV=1;Leucine-rich repeat-containing protein 47 OS=Mus musculus GN=Lrrc47 PE=1 SV=1	22	22	1	57.1	57.1	3.3	63.589	0	53.897	4047900000	149	B1AX98;Q505F5;F6YT33;F6Z4L9	B1AX98;Q505F5	Leucine-rich repeat-containing protein 47
252030000	251210000	246140000	249000000	246020000	240920000	1.01826	0.0252067	Strn3	Striatin-3 OS=Mus musculus GN=Strn3 PE=1 SV=1	16	14	1	36.2	33.8	2.8	77.731	0	74.581	3049900000	114	B2RQS1;Q3UTR6;Q3TNV4;B3STQ1;B3STQ3;B3STQ4	B2RQS1
108550000	103340000	100630000	103190000	98086000	92241000	1.06474	0.0253312	U2af1	MCG14259, isoform CRA_a OS=Mus musculus GN=U2af1 PE=1 SV=1;Splicing factor U2AF 35 kDa subunit OS=Mus musculus GN=U2af1 PE=1 SV=4	9	9	1	39.3	39.3	5.4	27.815	0	37.73	1284500000	72	Q14C24;Q9D883	Q14C24;Q9D883	Splicing factor U2AF 35 kDa subunit
256910000	282730000	297320000	330370000	327880000	344820000	0.834398	0.0258011	Sema7a	Semaphorin-7A OS=Mus musculus GN=Sema7a PE=1 SV=1	23	23	23	52	52	52	74.993	0	103.63	3699400000	213	Q9QUR8	Q9QUR8	Semaphorin-7A
154660000	159880000	126810000	147500000	146900000	115590000	1.07649	0.0261166	Tsg101	MCG123182 OS=Mus musculus GN=Tsg101 PE=1 SV=1;Tumor susceptibility gene 101 protein OS=Mus musculus GN=Tsg101 PE=1 SV=2;Uncharacterized protein OS=Mus musculus GN=Tsg101 PE=2 SV=1;Tumor susceptibility gene 101 protein (Fragment) OS=Mus musculus GN=Tsg101 P	16	16	16	47.8	47.8	47.8	44.123	0	31.723	1685400000	96	Q3UCW0;Q61187;Q3UK08;A0A1B0GS09;Q6LBE4;A0A1B0GS10;A0A1B0GRX2;D3Z0S9;D3Z2V5	Q3UCW0;Q61187;Q3UK08;A0A1B0GS09	Tumor susceptibility gene 101 protein
248310000	243770000	255060000	235030000	221640000	231270000	1.08605	0.026255	Vps51	Vacuolar protein sorting-associated protein 51 homolog OS=Mus musculus GN=Vps51 PE=1 SV=2;Isoform 2 of Vacuolar protein sorting-associated protein 51 homolog OS=Mus musculus GN=Vps51	28	28	28	56	56	56	86.186	0	98.631	2795300000	195	Q3UVL4;Q3UVL4-2;Q3UVL4-3;E0CX85;F6TKZ2	Q3UVL4;Q3UVL4-2	Vacuolar protein sorting-associated protein 51 homolog
144700000	141110000	143780000	128940000	116630000	128870000	1.14729	0.0265763	Mccc1	Methylcrotonoyl-CoA carboxylase subunit alpha, mitochondrial OS=Mus musculus GN=Mccc1 PE=1 SV=2;Uncharacterized protein OS=Mus musculus GN=Mccc1 PE=2 SV=1	18	18	18	37.8	37.8	37.8	79.343	0	53.411	1638400000	107	Q99MR8;Q3TVD9;A0A0G2JF64;A0A0G2JFQ5	Q99MR8;Q3TVD9	Methylcrotonoyl-CoA carboxylase subunit alpha, mitochondrial
151980000	140910000	155530000	165540000	150630000	173100000	0.916508	0.0266	Nol3	Nucleolar protein 3 (Apoptosis repressor with CARD domain) OS=Mus musculus GN=Nol3 PE=2 SV=1;Uncharacterized protein OS=Mus musculus GN=Nol3 PE=2 SV=1;Apoptosis repressor interacting with CARD OS=Mus musculus GN=Nol3 PE=1 SV=1;Nucleolar protein 3 OS=Mus mu	7	7	7	53.2	53.2	53.2	24.627	0	37.054	1908100000	111	Q8R2S3;Q8C550;Q53YU5;Q9D1X0	Q8R2S3;Q8C550;Q53YU5;Q9D1X0	Nucleolar protein 3
80920000	78370000	86077000	73435000	72997000	81840000	1.07489	0.0267741	Snx30	Sorting nexin-30 OS=Mus musculus GN=Snx30 PE=1 SV=1	9	9	9	27.2	27.2	27.2	49.52	0	14.347	1029800000	59	Q8CE50;Q8C684	Q8CE50	Sorting nexin-30
81629000	81851000	81355000	97229000	98445000	90579000	0.85531	0.0268476	Arhgap26	Rho GTPase-activating protein 26 OS=Mus musculus GN=Arhgap26 PE=1 SV=1;Rho GTPase-activating protein 26 OS=Mus musculus GN=Arhgap26 PE=1 SV=3;Arhgap26 protein OS=Mus musculus GN=Arhgap26 PE=2 SV=1	15	15	8	37.9	37.9	14.8	85.951	0	29.386	1115300000	82	E9QAQ3;Q6ZQ82;B9EJ96;F6XTB7;Q3U860;Q9D0J3;F7D661;F6Q7M1;D3Z1X5	E9QAQ3;Q6ZQ82;B9EJ96	Rho GTPase-activating protein 26
60289000	62869000	55097000	54761000	53049000	48051000	1.14368	0.0271859	Cd99l2	CD99 antigen-like protein 2 OS=Mus musculus GN=Cd99l2 PE=1 SV=1;Isoform 2 of CD99 antigen-like protein 2 OS=Mus musculus GN=Cd99l2;CD99 antigen-like protein 2 OS=Mus musculus GN=Cd99l2 PE=1 SV=1;CD99 antigen-like protein 2 OS=Mus musculus GN=Cd99l2 PE=1 SV	7	7	7	56.5	56.5	56.5	23.235	0	31.922	623330000	21	A2AP74;Q8BIF0-2;Q8BIF0;I7HJQ8	A2AP74;Q8BIF0-2;Q8BIF0;I7HJQ8	CD99 antigen-like protein 2
168620000	179430000	172890000	175590000	190780000	185680000	0.943646	0.0273196	Iars	Isoleucine--tRNA ligase, cytoplasmic OS=Mus musculus GN=Iars PE=1 SV=2;Uncharacterized protein (Fragment) OS=Mus musculus GN=Iars PE=2 SV=1	22	22	22	28.5	28.5	28.5	144.27	0	57.003	2267600000	172	Q8BU30;Q3UWS7;E9Q866	Q8BU30;Q3UWS7	Isoleucine--tRNA ligase, cytoplasmic
173090000	185250000	191420000	154000000	164290000	159250000	1.15123	0.027597	Tmx2	Thioredoxin-related transmembrane protein 2 OS=Mus musculus GN=Tmx2 PE=1 SV=1;Thioredoxin-related transmembrane protein 2 OS=Mus musculus GN=Tmx2 PE=1 SV=1	8	8	8	35.8	35.8	35.8	29.591	0	24.118	1943000000	74	D3Z2J6;Q9D710;D3YYX0	D3Z2J6;Q9D710	Thioredoxin-related transmembrane protein 2
98177000	92550000	69382000	88431000	75819000	51510000	1.20555	0.0282745	Rims2	Regulating synaptic membrane exocytosis protein 2 OS=Mus musculus GN=Rims2 PE=1 SV=1;Rims2 protein OS=Mus musculus GN=Rims2 PE=2 SV=1;Regulating synaptic membrane exocytosis 2 OS=Mus musculus GN=Rims2 PE=1 SV=1;MKIAA0751 protein (Fragment) OS=Mus musculus	18	17	15	20.5	19.9	17.1	172.86	0	41.134	1054600000	52	Q9EQZ7;Q0VF51;D9HP81;Q6ZQ55;Q9EQZ7-3;Q6BCV9;Q6BCV7;Q6BCW3;Q6BCW1	Q9EQZ7;Q0VF51;D9HP81;Q6ZQ55;Q9EQZ7-3	Regulating synaptic membrane exocytosis protein 2
78887000	79655000	73082000	92810000	94163000	96149000	0.818107	0.0283838	Aprt	Adenine phosphoribosyltransferase OS=Mus musculus GN=Aprt PE=1 SV=2	6	6	6	53.9	53.9	53.9	19.724	0	24.918	977310000	81	P08030;A0A1D5RLR6	P08030	Adenine phosphoribosyltransferase
437150000	402640000	370730000	494950000	437450000	435410000	0.885006	0.0284118	Slc25a1	Tricarboxylate transport protein, mitochondrial OS=Mus musculus GN=Slc25a1 PE=1 SV=1;Tricarboxylate transport protein, mitochondrial (Fragment) OS=Mus musculus GN=Slc25a1 PE=1 SV=1	11	11	11	48.6	48.6	48.6	33.931	0	49.643	5711400000	95	Q8JZU2;F6VVY4	Q8JZU2;F6VVY4	Tricarboxylate transport protein, mitochondrial
450870000	457640000	442420000	428700000	435380000	406210000	1.06348	0.0288243	Ppm1a	Protein phosphatase 1A OS=Mus musculus GN=Ppm1a PE=1 SV=1;Protein phosphatase 1A OS=Mus musculus GN=Ppm1a PE=1 SV=1;Protein phosphatase 2C alpha 3 OS=Mus musculus GN=Ppm1a PE=2 SV=1;PP alpha 2 OS=Mus musculus GN=Ppm1a PE=2 SV=1	15	15	13	57.1	57.1	51.3	42.432	0	60.015	5272000000	150	P49443;Q9EQE2;Q9EQE3;Q8R4T7;A0A1Y7VJZ4	P49443;Q9EQE2;Q9EQE3;Q8R4T7	Protein phosphatase 1A
669970000	668470000	636020000	755740000	721090000	734970000	0.892694	0.0290335	Ptges3	Uncharacterized protein OS=Mus musculus GN=Ptges3 PE=2 SV=1;Prostaglandin E synthase 3 OS=Mus musculus GN=Ptges3 PE=1 SV=1;Prostaglandin E synthase 3 OS=Mus musculus GN=Ptges3 PE=1 SV=1;Uncharacterized protein OS=Mus musculus GN=Ptges3 PE=2 SV=2	6	6	6	41.9	41.9	41.9	18.747	0	26.258	8473900000	60	Q3TJG6;Q9R0Q7;D3Z7C6;Q9CRH1	Q3TJG6;Q9R0Q7;D3Z7C6;Q9CRH1	Prostaglandin E synthase 3
775730000	797310000	749450000	805760000	837030000	770810000	0.962251	0.0291605	Gsn	Gelsolin, isoform CRA_c OS=Mus musculus GN=Gsn PE=2 SV=1;Isoform 2 of Gelsolin OS=Mus musculus GN=Gsn;Gelsolin OS=Mus musculus GN=Gsn PE=1 SV=3;Uncharacterized protein OS=Mus musculus GN=Gsn PE=2 SV=1;Uncharacterized protein OS=Mus musculus GN=Gsn PE=2 SV=	31	31	8	57.2	57.2	12.2	80.762	0	215.84	9926900000	298	Q6PAC1;P13020-2;P13020;Q3UCW8;Q3U9Q8;Q3TGJ9;A6PWS5;CON__Q3SX14	Q6PAC1;P13020-2;P13020;Q3UCW8;Q3U9Q8;Q3TGJ9	Gelsolin
3116300000	3508200000	3533400000	3832500000	4064800000	3915800000	0.859884	0.0291919	Cox6a1	Cytochrome c oxidase subunit 6A, mitochondrial OS=Mus musculus GN=Cox6a1 PE=1 SV=1;Cytochrome c oxidase subunit 6A1, mitochondrial OS=Mus musculus GN=Cox6a1 PE=1 SV=2	4	4	4	60.7	60.7	60.7	12.483	0	16.05	44697000000	91	Q9DCW5;P43024	Q9DCW5;P43024	Cytochrome c oxidase subunit 6A, mitochondrial;Cytochrome c oxidase subunit 6A1, mitochondrial
230040000	255630000	238830000	238470000	271470000	251330000	0.951699	0.0292243	Mpp3	MAGUK p55 subfamily member 3 OS=Mus musculus GN=Mpp3 PE=1 SV=1;MAGUK p55 subfamily member 3 OS=Mus musculus GN=Mpp3 PE=1 SV=2	26	26	26	65	65	65	66.486	0	117.02	3092500000	214	Q6XE40;O88910;B1AQF7	Q6XE40;O88910	MAGUK p55 subfamily member 3
155640000	148510000	152170000	169970000	167510000	162370000	0.912914	0.0293456	Snx3	Sorting nexin 3, isoform CRA_b OS=Mus musculus GN=Snx3 PE=1 SV=1;Sorting nexin-3 OS=Mus musculus GN=Snx3 PE=1 SV=3;Sorting nexin-3 OS=Mus musculus GN=Snx3 PE=1 SV=1;Uncharacterized protein (Fragment) OS=Mus musculus GN=Snx3 PE=2 SV=1;Uncharacterized protei	8	7	7	59.3	59.3	59.3	18.762	0	20.446	1929400000	100	Q78ZM0;O70492;D3Z789;Q9CU14;Q9CSC2;D3Z6Z0	Q78ZM0;O70492;D3Z789;Q9CU14;Q9CSC2;D3Z6Z0	Sorting nexin-3
253040000	287040000	219500000	224090000	265870000	203920000	1.09468	0.0299371	Ndufb6	MCG9810 OS=Mus musculus GN=Ndufb6 PE=1 SV=1;NADH dehydrogenase [ubiquinone] 1 beta subcomplex subunit 6 OS=Mus musculus GN=Ndufb6 PE=1 SV=3;NADH dehydrogenase [ubiquinone] 1 beta subcomplex subunit 6 OS=Mus musculus GN=Ndufb6 PE=1 SV=1	6	6	6	49.2	49.2	49.2	15.515	0	16.934	3305100000	79	A2AP31;Q3UIU2;A2AP32	A2AP31;Q3UIU2;A2AP32	NADH dehydrogenase [ubiquinone] 1 beta subcomplex subunit 6
668380000	644430000	618300000	690450000	669530000	656850000	0.957498	0.0300084	Grb2	Growth factor receptor bound protein 2, isoform CRA_b OS=Mus musculus GN=Grb2 PE=2 SV=1;Uncharacterized protein OS=Mus musculus GN=Grb2 PE=2 SV=1;Growth factor receptor-bound protein 2 OS=Mus musculus GN=Grb2 PE=1 SV=1;Growth factor receptor-bound protein	15	15	15	73.7	73.7	73.7	25.238	0	43.686	8593500000	170	Q3U5I5;Q3U1Q4;Q60631;B1AT92;Q60631-2;B1AT95	Q3U5I5;Q3U1Q4;Q60631;B1AT92;Q60631-2	Growth factor receptor-bound protein 2
0	484350000	0	275610000	726000000	144660000	0.422544	0.0301956	Hmgcs1	Uncharacterized protein (Fragment) OS=Mus musculus GN=Hmgcs1 PE=2 SV=1	3	2	2	73.3	44.8	44.8	11.802	0	77.947	3521900000	23	Q3UJQ2	Q3UJQ2
24697000	21643000	23579000	21906000	16543000	20048000	1.19526	0.0305111	Atrn	Attractin OS=Mus musculus GN=Atrn PE=2 SV=1;Attractin OS=Mus musculus GN=Atrn PE=1 SV=3;MKIAA0548 protein (Fragment) OS=Mus musculus GN=Atrn PE=2 SV=1	6	6	6	7.2	7.2	7.2	158.04	0	11.162	259160000	25	B9EIU3;Q9WU60;Q8CHF0	B9EIU3;Q9WU60;Q8CHF0	Attractin
55481000	62342000	51046000	54041000	59586000	48611000	1.04087	0.0306538	Pacs2	Phosphofurin acidic cluster sorting protein 2 OS=Mus musculus GN=Pacs2 PE=1 SV=1;Phosphofurin acidic cluster sorting protein 2 OS=Mus musculus GN=Pacs2 PE=1 SV=1;Phosphofurin acidic cluster sorting protein 2 OS=Mus musculus GN=Pacs2 PE=1 SV=2;Uncharacteriz	12	10	10	21.2	19.4	19.4	98.192	0	33.234	658030000	87	E9Q7E9;A0A1Y7VLZ7;Q3V3Q7;Q3V3Y3;Q6PCX4	E9Q7E9;A0A1Y7VLZ7;Q3V3Q7;Q3V3Y3	Phosphofurin acidic cluster sorting protein 2
60388000	56105000	65158000	55769000	50885000	57036000	1.10973	0.0311166	Tp53bp1	Isoform 2 of TP53-binding protein 1 OS=Mus musculus GN=Tp53bp1;TP53-binding protein 1 OS=Mus musculus GN=Tp53bp1 PE=1 SV=3;Isoform 3 of TP53-binding protein 1 OS=Mus musculus GN=Tp53bp1	16	16	16	18.8	18.8	18.8	212.03	0	39.003	724310000	68	P70399-5;P70399;P70399-6;Q8C0U1;Q8BLA0;A2AU90;Q3UG49;Q3V1P7;F6QNC8;Q8BZ87;F6S5E4;F6ZRL3	P70399-5;P70399;P70399-6	Tumor suppressor p53-binding protein 1
2304000000	2366000000	2043900000	2406300000	2446300000	2191800000	0.953083	0.0311349	Hsp90b1	Heat shock protein 90, beta (Grp94), member 1 OS=Mus musculus GN=Hsp90b1 PE=2 SV=1;Heat shock protein 90kDa beta (Grp94), member 1 OS=Mus musculus GN=Hsp90b1 PE=1 SV=1;Endoplasmin OS=Mus musculus GN=Hsp90b1 PE=1 SV=2;Uncharacterized protein OS=Mus musculus	42	41	41	60.1	58.6	58.6	92.489	0	230.46	29152000000	484	Q91V38;Q3UAD6;P08113;Q3UBU0;Q3TUD6;Q8CCY5;F7C312;Q8C2R2;Q9CW12	Q91V38;Q3UAD6;P08113;Q3UBU0;Q3TUD6;Q8CCY5;F7C312	Endoplasmin
155130000	158010000	155320000	173220000	174500000	164740000	0.91414	0.0314368	Stxbp5	Syntaxin-binding protein 5 OS=Mus musculus GN=Stxbp5 PE=1 SV=1;Syntaxin-binding protein 5 OS=Mus musculus GN=Stxbp5 PE=1 SV=1;Syntaxin-binding protein 5 OS=Mus musculus GN=Stxbp5 PE=1 SV=3	18	17	17	29.1	28.4	28.4	121.71	0	58.12	1926500000	98	D3Z2Q2;D3Z079;Q8K400;Q8K400-2;F6WXQ4	D3Z2Q2;D3Z079;Q8K400	Syntaxin-binding protein 5
637260000	682500000	715480000	517130000	620460000	610480000	1.16428	0.0314852	Ndufab1	Acyl carrier protein (Fragment) OS=Mus musculus GN=Ndufab1 PE=1 SV=1;Acyl carrier protein (Fragment) OS=Mus musculus GN=Ndufab1 PE=1 SV=1;Acyl carrier protein OS=Mus musculus GN=Ndufab1 PE=1 SV=1;Acyl carrier protein OS=Mus musculus GN=Ndufab1 PE=2 SV=1;Ac	4	4	4	26	26	26	14.309	0	9.5011	8284900000	75	F6ZFT1;F8WJ64;Q569N0;Q3TJG2;Q9CR21	F6ZFT1;F8WJ64;Q569N0;Q3TJG2;Q9CR21	Acyl carrier protein;Acyl carrier protein, mitochondrial
43592000	37152000	49506000	39579000	32404000	42292000	1.13979	0.0314951	Dip2a	Disco-interacting protein 2 homolog A OS=Mus musculus GN=Dip2a PE=1 SV=1;Disco-interacting protein 2 homolog A OS=Mus musculus GN=Dip2a PE=1 SV=1;Dip2a protein (Fragment) OS=Mus musculus GN=Dip2a PE=2 SV=1;Disco-interacting protein 2 homolog A OS=Mus muscu	15	9	9	16.5	10.9	10.9	169.52	0	14.046	447330000	23	F8WI56;D3Z7D3;Q66L71;Q8BWT5;F7DDW0	F8WI56;D3Z7D3;Q66L71;Q8BWT5	Disco-interacting protein 2 homolog A
55345000	50303000	35864000	57121000	52973000	39298000	0.947253	0.0316977	Pnn	Pinin OS=Mus musculus GN=Pnn PE=1 SV=1;Pinin OS=Mus musculus GN=Pnn PE=1 SV=4	7	7	7	13.2	13.2	13.2	82.504	0	89.449	577510000	31	Q3TUQ5;O35691;Q9CV89	Q3TUQ5;O35691	Pinin
212640000	210670000	209680000	200530000	191120000	198370000	1.07283	0.0319499	Fkbp8	Isoform 2 of Peptidyl-prolyl cis-trans isomerase FKBP8 OS=Mus musculus GN=Fkbp8;Peptidyl-prolyl cis-trans isomerase FKBP8 OS=Mus musculus GN=Fkbp8 PE=1 SV=2;Peptidylprolyl isomerase OS=Mus musculus GN=Fkbp8 PE=2 SV=1	12	12	12	40.4	40.4	40.4	43.615	0	82.174	2483200000	95	O35465-2;O35465;C9K0Z7;F6WP10	O35465-2;O35465;C9K0Z7	Peptidyl-prolyl cis-trans isomerase FKBP8
651670000	598210000	699300000	621690000	550160000	671680000	1.05731	0.0319717	Cdh2	Uncharacterized protein OS=Mus musculus GN=Cdh2 PE=2 SV=1;Uncharacterized protein OS=Mus musculus GN=Cdh2 PE=2 SV=1;Cadherin-2 OS=Mus musculus GN=Cdh2 PE=1 SV=2;Cadherin-2 OS=Mus musculus GN=Cdh2 PE=1 SV=1	16	16	15	30.8	30.8	29.6	99.855	0	103.6	7941600000	157	Q8BSI9;Q3UIC2;P15116;D3YYT0	Q8BSI9;Q3UIC2;P15116;D3YYT0	Cadherin-2
5798600000	6158900000	5409700000	5673200000	6011100000	5182600000	1.02966	0.0325627	Atp5o	ATP synthase subunit O, mitochondrial OS=Mus musculus GN=Atp5o PE=1 SV=1;Uncharacterized protein OS=Mus musculus GN=Atp5o PE=2 SV=1;Uncharacterized protein OS=Mus musculus GN=Atp5o PE=2 SV=1	14	14	14	69.5	69.5	69.5	23.363	0	187.61	67877000000	217	Q9DB20;Q3THG0;Q3TF25;F7D3P8;F6XVM5	Q9DB20;Q3THG0;Q3TF25	ATP synthase subunit O, mitochondrial
6874900	6981100	7589200	6422400	6208500	6698800	1.10944	0.0327406	Smarca5	SWI/SNF-related matrix-associated actin-dependent regulator of chromatin subfamily A member 5 OS=Mus musculus GN=Smarca5 PE=1 SV=1	4	4	4	5.2	5.2	5.2	121.63	0	7.8723	90411000	28	Q91ZW3	Q91ZW3	SWI/SNF-related matrix-associated actin-dependent regulator of chromatin subfamily A member 5
10985000000	10733000000	10276000000	11436000000	10961000000	10641000000	0.9684	0.033097	Got1	Aspartate aminotransferase, cytoplasmic OS=Mus musculus GN=Got1 PE=1 SV=3	31	31	31	89.1	89.1	89.1	46.247	0	159.51	130450000000	463	P05201;F7ALS6	P05201	Aspartate aminotransferase, cytoplasmic
606690000	973360000	735770000	848530000	1410500000	1207700000	0.668013	0.0331176	Hist1h3e;Hist2h3b;Hist1h3b;H3f3a	Histone H3 (Fragment) OS=Mus musculus GN=Hist1h3e PE=2 SV=1;Histone H3 OS=Mus musculus GN=Hist2h3b PE=2 SV=1;Histone H3.2 OS=Mus musculus GN=Hist2h3c1 PE=1 SV=1;Histone H3.2 OS=Mus musculus GN=Hist1h3b PE=1 SV=2;Histone H3 OS=Mus musculus GN=H3f3a PE=1 SV=	6	6	2	51.1	51.1	24.8	15.029	0	50.349	12703000000	72	A1L0U3;B9EI85;A0A1W2P768;P84228;F8WI35	A1L0U3;B9EI85;A0A1W2P768;P84228;F8WI35	Histone H3;Histone H3.2
30527000	28315000	32582000	25685000	24053000	24928000	1.22444	0.0334103	Elp3	Isoform 2 of Elongator complex protein 3 OS=Mus musculus GN=Elp3;Elongator complex protein 3 OS=Mus musculus GN=Elp3 PE=1 SV=1;Elongator complex protein 3 OS=Mus musculus GN=Elp3 PE=1 SV=1	8	8	8	23.7	23.7	23.7	64.265	0	16.608	306010000	50	Q9CZX0-2;A0A286YDB8;Q9CZX0	Q9CZX0-2;A0A286YDB8;Q9CZX0	Elongator complex protein 3
402660000	439660000	360910000	431000000	459640000	399720000	0.932476	0.033422	Rps19	Rps19 protein (Fragment) OS=Mus musculus GN=Rps19 PE=2 SV=1;40S ribosomal protein S19 OS=Mus musculus GN=Rps19 PE=1 SV=3;40S ribosomal protein S19 (Fragment) OS=Mus musculus GN=Rps19 PE=1 SV=2;40S ribosomal protein S19 (Fragment) OS=Mus musculus GN=Rps19 P	9	9	9	43	43	43	16.661	0	14.406	5190500000	64	Q5M9P3;Q9CZX8;D3YUT3;D3YUG3;D3Z5R8;D3Z722;S4R223	Q5M9P3;Q9CZX8;D3YUT3;D3YUG3;D3Z5R8;D3Z722;S4R223	40S ribosomal protein S19
85396000	84912000	77050000	67462000	69622000	68029000	1.20596	0.0334679	Mbnl2	Muscleblind-like 2 isoform 3 OS=Mus musculus GN=Mbnl2 PE=2 SV=1;Isoform 2 of Muscleblind-like protein 2 OS=Mus musculus GN=Mbnl2	6	6	1	29.6	29.6	9.7	39.442	0	26.479	923560000	55	D0EX61;Q8C181-2	D0EX61;Q8C181-2	Muscleblind-like protein 2
122180000	117590000	117850000	125810000	123530000	125140000	0.954978	0.0343044	Gm5218;Gm17669;Rpl29	60S ribosomal protein L29 OS=Mus musculus GN=Gm5218 PE=3 SV=1;60S ribosomal protein L29 OS=Mus musculus GN=Gm17669 PE=3 SV=1;60S ribosomal protein L29 OS=Mus musculus GN=Rpl29 PE=1 SV=1;60S ribosomal protein L29 OS=Mus musculus GN=Rpl29 PE=1 SV=2;60S ribos	2	2	1	12.3	12.3	7.1	16.853	0.00074074	2.5225	1533500000	12	F6YH22;F6QL70;Q5M8M8;P47915;A0A1L1SUN1;A0A1L1SS27	F6YH22;F6QL70;Q5M8M8;P47915;A0A1L1SUN1;A0A1L1SS27	60S ribosomal protein L29
95404000	105580000	106720000	85209000	98139000	92250000	1.1165	0.0346242	Nucb1	Nucleobindin-1 OS=Mus musculus GN=Nucb1 PE=1 SV=2;Nucleobindin 1, isoform CRA_b OS=Mus musculus GN=Nucb1 PE=1 SV=1;Uncharacterized protein OS=Mus musculus GN=Nucb1 PE=2 SV=1;Uncharacterized protein (Fragment) OS=Mus musculus GN=Nucb1 PE=2 SV=1;Nucleobindin	13	13	13	38.6	38.6	38.6	53.408	0	67.357	1210300000	72	Q02819;A0A1C7CYU3;Q8BRD3;Q3TCI1;A0A1B0GR41;A0A1B0GR92;A0A1B0GS16;A0A1B0GT83	Q02819;A0A1C7CYU3;Q8BRD3;Q3TCI1;A0A1B0GR41	Nucleobindin-1
8390100000	8217000000	8518300000	8830400000	8535200000	8742300000	0.962368	0.0346627	Pebp1	MCG7941, isoform CRA_f OS=Mus musculus GN=Pebp1 PE=1 SV=1;Uncharacterized protein OS=Mus musculus GN=Pebp1 PE=2 SV=1;Phosphatidylethanolamine-binding protein 1 OS=Mus musculus GN=Pebp1 PE=1 SV=3;Phosphatidylethanolamine-binding protein 1 OS=Mus musculus GN	14	14	14	93	93	93	20.83	0	184.85	109170000000	331	Q5EBQ2;Q3TGC5;P70296;D3Z1V4;D6RHS6;E9QLE5;Q8VIN1-2;Q8VIN1	Q5EBQ2;Q3TGC5;P70296;D3Z1V4;D6RHS6	Phosphatidylethanolamine-binding protein 1;Hippocampal cholinergic neurostimulating peptide
43336000	54291000	48244000	40615000	48852000	44089000	1.09221	0.0346794	Anxa11	Annexin A11 OS=Mus musculus GN=Anxa11 PE=1 SV=2;Annexin OS=Mus musculus GN=Anxa11 PE=1 SV=1	7	7	7	18.3	18.3	18.3	54.079	0	10.111	554460000	28	P97384;D3Z7U0	P97384;D3Z7U0	Annexin A11;Annexin
234340000	254980000	263280000	259620000	267570000	286060000	0.925423	0.0349334	Tprg1l;Tprgl	Tumor protein p63-regulated gene 1-like protein OS=Mus musculus GN=Tprg1l PE=1 SV=1;Transformation-related protein 63-regulated-like OS=Mus musculus GN=Tprgl PE=1 SV=1	12	12	12	61.3	61.3	61.3	29.814	0	84.012	3144500000	123	Q9DBS2;B1AX95	Q9DBS2;B1AX95	Tumor protein p63-regulated gene 1-like protein
37131000	37726000	38772000	28409000	32904000	33360000	1.20023	0.0349701	Smad4	Mothers against decapentaplegic homolog OS=Mus musculus GN=Smad4 PE=2 SV=1;Mothers against decapentaplegic homolog OS=Mus musculus GN=Smad4 PE=3 SV=1;Mothers against decapentaplegic homolog 4 OS=Mus musculus GN=Smad4 PE=1 SV=2	5	5	5	19.1	19.1	19.1	49.927	0	22.088	411630000	23	E3SRG8;Q811W8;P97471;E3SRG7;E3SRH0;E3SRG9	E3SRG8;Q811W8;P97471	Mothers against decapentaplegic homolog;Mothers against decapentaplegic homolog 4
87812000	90346000	95950000	82453000	79577000	86256000	1.104	0.0349809	1110005A23Rik;Sarnp	1110005A23Rik protein OS=Mus musculus GN=1110005A23Rik PE=2 SV=1;MCG113697 OS=Mus musculus GN=1110005A23Rik PE=1 SV=1;SAP domain-containing ribonucleoprotein OS=Mus musculus GN=Sarnp PE=1 SV=3;SAP domain-containing ribonucleoprotein OS=Mus musculus GN=Sarn	8	8	8	42.6	42.6	42.6	23.461	0	41.589	1083300000	54	B7ZWI2;B2RXM7;Q9D1J3;A0A1W2P7G2;A0A1W2P6N2	B7ZWI2;B2RXM7;Q9D1J3;A0A1W2P7G2;A0A1W2P6N2	SAP domain-containing ribonucleoprotein
0	0	0	4852100	8058100	4551300	0	0.0352181	Atpaf2	ATP synthase mitochondrial F1 complex assembly factor 2 OS=Mus musculus GN=Atpaf2 PE=1 SV=1;ATP synthase mitochondrial F1 complex assembly factor 2 OS=Mus musculus GN=Atpaf2 PE=1 SV=1;ATP synthase mitochondrial F1 complex assembly factor 2 OS=Mus musculus	2	2	2	12.4	12.4	12.4	34.287	0	5.8995	50617000	4	A0A0R4J1C5;Q91YY4;H3BLF0	A0A0R4J1C5;Q91YY4;H3BLF0	ATP synthase mitochondrial F1 complex assembly factor 2
361400000	347900000	398600000	335920000	300280000	347470000	1.12629	0.0355998	Farsa	Phenylalanine--tRNA ligase alpha subunit OS=Mus musculus GN=Farsa PE=1 SV=1;Phenylalanine--tRNA ligase alpha subunit OS=Mus musculus GN=Farsa PE=1 SV=1;Uncharacterized protein OS=Mus musculus GN=Farsa PE=2 SV=1;Uncharacterized protein OS=Mus musculus GN=Fa	21	21	21	58.4	58.4	58.4	57.47	0	135.24	4498600000	124	E9PWY9;Q8C0C7;Q8BJG2;Q8BXN0;Q4FJQ2;Q3U0Y9;Q9CT72;D6RIJ2	E9PWY9;Q8C0C7;Q8BJG2;Q8BXN0;Q4FJQ2	Phenylalanine--tRNA ligase alpha subunit
17643000	13884000	15487000	17204000	13497000	14780000	1.03371	0.0356425	Rbsn	Rabenosyn-5 OS=Mus musculus GN=Rbsn PE=1 SV=1;Zfyve20 protein (Fragment) OS=Mus musculus GN=Rbsn PE=2 SV=1	5	5	5	11	11	11	88.49	0	6.8071	204610000	19	Q80Y56;Q05D95;A0A0N4SUN4	Q80Y56;Q05D95	Rabenosyn-5
163720000	172270000	163440000	152600000	149820000	146430000	1.11269	0.035651	Rbm39	Uncharacterized protein (Fragment) OS=Mus musculus GN=Rbm39 PE=2 SV=1;Uncharacterized protein OS=Mus musculus GN=Rbm39 PE=2 SV=1;Isoform 2 of RNA-binding protein 39 OS=Mus musculus GN=Rbm39;RNA-binding protein 39 OS=Mus musculus GN=Rbm39 PE=1 SV=2;Rbm39 pr	11	11	11	34	34	34	58.366	0	73.149	1943100000	117	Q3UXT6;Q3U313;Q8VH51-2;Q8VH51;Q0VGU9;Q8VH51-3;F7AA45;E9Q8F0;B7ZD61;Q3UZ51;B7ZD63	Q3UXT6;Q3U313;Q8VH51-2;Q8VH51;Q0VGU9;Q8VH51-3;F7AA45;E9Q8F0	RNA-binding protein 39
1369200000	1282000000	1240000000	1279200000	1207600000	1196200000	1.05653	0.0361669	Srr	Isoform 2 of Serine racemase OS=Mus musculus GN=Srr;Serine racemase OS=Mus musculus GN=Srr PE=1 SV=1	15	15	15	74.8	74.8	74.8	34.03	0	86.144	15443000000	171	Q9QZX7-2;Q9QZX7;Z4YMF3;Q9QZX7-3;A8Y5D6	Q9QZX7-2;Q9QZX7	Serine racemase
2029200000	2139700000	2120700000	2116000000	2182500000	2202300000	0.967512	0.0367497	Srcin1	SRC kinase-signaling inhibitor 1 OS=Mus musculus GN=Srcin1 PE=1 SV=1;Isoform 2 of SRC kinase signaling inhibitor 1 OS=Mus musculus GN=Srcin1	70	70	0	70.8	70.8	0	130.61	0	323.31	26754000000	603	B1AQX9;Q9QWI6-2	B1AQX9;Q9QWI6-2
130740000	132760000	121830000	137660000	142360000	135610000	0.927099	0.0369076	Rps11	MCG23457 OS=Mus musculus GN=Rps11 PE=1 SV=1;Uncharacterized protein OS=Mus musculus GN=Rps11 PE=2 SV=1;40S ribosomal protein S11 OS=Mus musculus GN=Rps11 PE=1 SV=3;40S ribosomal protein S11 OS=Mus musculus GN=Rps11 PE=1 SV=1;40S ribosomal protein S11 (Frag	8	8	8	44.3	44.3	44.3	18.431	0	19.486	1575400000	47	Q3UC02;Q9DB79;P62281;A0A1B0GRR3;A0A1B0GSE8;Q9D0P6;Q9CW75	Q3UC02;Q9DB79;P62281;A0A1B0GRR3;A0A1B0GSE8;Q9D0P6	40S ribosomal protein S11
39336000	39891000	45012000	38057000	37633000	42342000	1.05259	0.0375288	Abhd14b	Protein ABHD14B OS=Mus musculus GN=Abhd14b PE=1 SV=1;Protein ABHD14B (Fragment) OS=Mus musculus GN=Abhd14b PE=1 SV=1;Protein ABHD14B (Fragment) OS=Mus musculus GN=Abhd14b PE=1 SV=1;Protein ABHD14B OS=Mus musculus GN=Abhd14b PE=1 SV=1;Protein ABHD14B (Fragm	5	5	5	37.1	37.1	37.1	22.45	0	15.185	501830000	52	E9QN99;A0A087WPF8;A0A087WSR2;Q8VCR7;A0A087WP24;A0A087WRJ2;A0A1L1SUX1;A0A1L1SRH5	E9QN99;A0A087WPF8;A0A087WSR2;Q8VCR7;A0A087WP24;A0A087WRJ2	Alpha/beta hydrolase domain-containing protein 14B
704540000	685410000	718020000	657320000	660740000	667370000	1.06172	0.0375698	Rasgrp2	RAS guanyl-releasing protein 2 OS=Mus musculus GN=Rasgrp2 PE=1 SV=2;Isoform 2 of RAS guanyl-releasing protein 2 OS=Mus musculus GN=Rasgrp2	29	29	29	68.6	68.6	68.6	69.445	0	251.46	8373400000	245	Q9QUG9;Q9QUG9-2;D3Z2F9;D3YXD6;D6RDD3;Q9QUG9-3;D3YZX2;D3YZP2;D3Z3N3;D3YZP4;D3YZP1	Q9QUG9;Q9QUG9-2	RAS guanyl-releasing protein 2
123950000	127720000	149850000	118970000	120930000	146550000	1.039	0.0379657	Acap2	Centaurin beta 2 OS=Mus musculus GN=Acap2 PE=2 SV=1;Arf-GAP with coiled-coil, ANK repeat and PH domain-containing protein 2 OS=Mus musculus GN=Acap2 PE=1 SV=2;Isoform 2 of Arf-GAP with coiled-coil, ANK repeat and PH domain-containing protein 2 OS=Mus muscu	17	17	16	33.3	33.3	32	88.085	0	35.605	1579700000	79	D4AFX6;Q6ZQK5;Q6ZQK5-2	D4AFX6;Q6ZQK5;Q6ZQK5-2	Arf-GAP with coiled-coil, ANK repeat and PH domain-containing protein 2
32331000	27257000	28737000	35541000	32150000	35366000	0.85705	0.0381049	Ltn1	E3 ubiquitin-protein ligase listerin OS=Mus musculus GN=Ltn1 PE=1 SV=3;Rnf160 protein OS=Mus musculus GN=Ltn1 PE=2 SV=1	7	7	7	8.4	8.4	8.4	198.92	0	20.165	392750000	27	Q6A009;Q14B86	Q6A009;Q14B86	E3 ubiquitin-protein ligase listerin
7863900	7651500	7939900	8440700	8852400	9045800	0.890519	0.0384592	Seh1l	Isoform 2 of Nucleoporin SEH1 OS=Mus musculus GN=Seh1l;Nucleoporin SEH1 OS=Mus musculus GN=Seh1l PE=2 SV=1	3	3	3	11.5	11.5	11.5	39.422	0	5.3032	88053000	8	Q8R2U0-2;Q8R2U0	Q8R2U0-2;Q8R2U0	Nucleoporin SEH1
140230000	146510000	138500000	154570000	162770000	146140000	0.917494	0.039541	Coq9	Ubiquinone biosynthesis protein COQ9, mitochondrial OS=Mus musculus GN=Coq9 PE=1 SV=1;Ubiquinone biosynthesis protein COQ9, mitochondrial (Fragment) OS=Mus musculus GN=Coq9 PE=1 SV=2	9	9	9	45	45	45	35.082	0	57.541	1936700000	79	Q8K1Z0;F6SFF5;A0A1D5RLE9	Q8K1Z0;F6SFF5	Ubiquinone biosynthesis protein COQ9, mitochondrial
36714000	39875000	38645000	53747000	53151000	46625000	0.750598	0.03982	Iglon5	IgLON family member 5 OS=Mus musculus GN=Iglon5 PE=2 SV=2	7	6	6	28	25.6	25.6	36.766	0	16.308	572450000	43	Q8HW98;A0A0U1RP50	Q8HW98	IgLON family member 5
1733700000	1798000000	1910900000	1697900000	1722600000	1856000000	1.03148	0.0400997	Actr2	ARP2 actin-related protein 2 homolog (Yeast) OS=Mus musculus GN=Actr2 PE=1 SV=1;Actin-related protein 2 OS=Mus musculus GN=Actr2 PE=1 SV=1;Uncharacterized protein OS=Mus musculus PE=2 SV=1	20	20	20	56.6	56.6	56.6	44.76	0	212.34	21540000000	285	Q5SW83;P61161;Q8BMA4	Q5SW83;P61161;Q8BMA4	Actin-related protein 2
405860000	408940000	420970000	382850000	394070000	389570000	1.05939	0.0401459	Rnh1	Uncharacterized protein OS=Mus musculus GN=Rnh1 PE=2 SV=1;Ribonuclease inhibitor OS=Mus musculus GN=Rnh1 PE=1 SV=1;Ribonuclease inhibitor OS=Mus musculus GN=Rnh1 PE=1 SV=1	21	21	21	75	75	75	49.843	0	149.6	5050900000	227	Q3UM23;Q91VI7;A0A1B0GSG5;A0A1B0GRG4;A0A1B0GRY7	Q3UM23;Q91VI7;A0A1B0GSG5	Ribonuclease inhibitor
4468600000	4624000000	4604600000	4637100000	4775800000	4683000000	0.971715	0.0407274	Aldoc	Fructose-bisphosphate aldolase C OS=Mus musculus GN=Aldoc PE=1 SV=4	29	20	20	84	68.9	68.9	39.394	0	321.56	60362000000	485	P05063	P05063	Fructose-bisphosphate aldolase C
20311000	22267000	23094000	23241000	26847000	25382000	0.870174	0.0410176	Mpp5	Membrane protein, palmitoylated 5 (MAGUK p55 subfamily member 5) OS=Mus musculus GN=Mpp5 PE=1 SV=1;MAGUK p55 subfamily member 5 OS=Mus musculus GN=Mpp5 PE=1 SV=1;MAGUK p55 subfamily member 5 OS=Mus musculus GN=Mpp5 PE=1 SV=1	7	7	7	25.5	25.5	25.5	77.229	0	24.479	306510000	29	B2RRY4;Q9JLB2;A0A1W2P6P0	B2RRY4;Q9JLB2;A0A1W2P6P0	MAGUK p55 subfamily member 5
29858000	29918000	25424000	26172000	26296000	18843000	1.19477	0.0416709	Wash1	WASH complex subunit 1 OS=Mus musculus GN=Washc1 PE=1 SV=1	4	4	4	19.4	19.4	19.4	51.658	0	28.351	267160000	28	Q8VDD8	Q8VDD8	WAS protein family homolog 1
253140000	259580000	263410000	246790000	248070000	249420000	1.04279	0.0421077	Cryz	Quinone oxidoreductase OS=Mus musculus GN=Cryz PE=1 SV=1;Crystallin, zeta OS=Mus musculus GN=Cryz PE=2 SV=1;Uncharacterized protein OS=Mus musculus GN=Cryz PE=2 SV=1;Quinone oxidoreductase (Fragment) OS=Mus musculus GN=Cryz PE=1 SV=5;Quinone oxidoreductase	15	15	15	62.2	62.2	62.2	35.268	0	101.68	3069700000	140	P47199;Q80XR3;Q3UYY0;A0A0A6YXR4;V9GXY8;A0A0A6YVS7;D3YUG9;D3Z2X0;D3YWU6;D3Z4Q4;A0A0G2JFU5	P47199;Q80XR3;Q3UYY0;A0A0A6YXR4;V9GXY8;A0A0A6YVS7	Quinone oxidoreductase
163250000	161730000	158990000	157280000	148570000	147760000	1.06693	0.0422371	Gpsm1	Isoform 2 of G-protein-signaling modulator 1 OS=Mus musculus GN=Gpsm1;Isoform 3 of G-protein-signaling modulator 1 OS=Mus musculus GN=Gpsm1;G-protein-signaling modulator 1 OS=Mus musculus GN=Gpsm1 PE=1 SV=3;Isoform 5 of G-protein-signaling modulator 1 OS=M	16	16	15	39.5	39.5	37.2	67.563	0	107.47	1890500000	99	Q6IR34-2;Q6IR34-3;Q6IR34;Q6IR34-5;Q8R0E6;F6SX81;A2AIV3;Q6IR34-4;A2AIV4;A2AEL5	Q6IR34-2;Q6IR34-3;Q6IR34;Q6IR34-5;Q8R0E6;F6SX81;A2AIV3	G-protein-signaling modulator 1
89368000	94516000	90196000	80175000	83047000	71797000	1.1662	0.0423571	M6pr	Mannose-6-phosphate receptor, cation dependent, isoform CRA_a OS=Mus musculus GN=M6pr PE=1 SV=1;Uncharacterized protein OS=Mus musculus GN=M6pr PE=2 SV=1;Cation-dependent mannose-6-phosphate receptor OS=Mus musculus GN=M6pr PE=1 SV=1	9	9	9	36.3	36.3	36.3	31.172	0	27.209	1035100000	53	Q3UKQ5;Q3UF03;P24668	Q3UKQ5;Q3UF03;P24668	Cation-dependent mannose-6-phosphate receptor
275520000	303900000	309770000	252980000	267140000	291230000	1.09594	0.042526	Lcmt1	Leucine carboxyl methyltransferase 1 OS=Mus musculus GN=Lcmt1 PE=1 SV=1;Leucine carboxyl methyltransferase 1 OS=Mus musculus GN=Lcmt1 PE=1 SV=1	14	14	14	53	53	53	38.192	0	43.815	3501700000	143	A2RTH5;A0A0U1RNF2;Q78K29;Q9D963;Q6PDZ4;A0A0U1RPZ5	A2RTH5;A0A0U1RNF2
14770000	18543000	16084000	7686900	10020000	12241000	1.64943	0.0426727	mt-Atp6;Mtatp6	ATP synthase subunit a OS=Mus musculus GN=mt-Atp6 PE=1 SV=1;ATP synthase subunit a (Fragment) OS=Mus musculus GN=mt-Atp6 PE=2 SV=1;ATP synthase subunit a (Fragment) OS=Mus musculus PE=2 SV=1;ATP synthase subunit a OS=Mus musculus GN=Mtatp6 PE=1 SV=1;ATP sy	3	3	3	36.3	36.3	36.3	25.095	0	7.5225	146920000	31	Q7JCY9;Q3V257;Q3TKD9;P00848;Q3V2U3;A0A141CM46;A0A141CM20;A0A075DCB0	Q7JCY9;Q3V257;Q3TKD9;P00848;Q3V2U3;A0A141CM46	ATP synthase subunit a
146720000	153520000	204640000	155980000	162280000	221000000	0.936246	0.0429316	Tecr	Very-long-chain enoyl-CoA reductase OS=Mus musculus GN=Tecr PE=1 SV=1;Uncharacterized protein OS=Mus musculus GN=Tecr PE=2 SV=1;MCG11048, isoform CRA_c OS=Mus musculus GN=Tecr PE=1 SV=1;Gpsn2 protein OS=Mus musculus GN=Tecr PE=1 SV=1	9	9	9	35.4	35.4	35.4	36.09	0	13.917	2262000000	38	Q9CY27;Q9CWN2;G3UWE1;Q52L67;A0A1D5RLH3;A0A1D5RLB4;Q3TAN8	Q9CY27;Q9CWN2;G3UWE1;Q52L67	Very-long-chain enoyl-CoA reductase
126660000	132540000	148280000	114180000	112940000	121150000	1.17001	0.0429865	Rrbp1	Ribosome-binding protein 1 OS=Mus musculus GN=Rrbp1 PE=1 SV=1;Ribosome-binding protein 1 OS=Mus musculus GN=Rrbp1 PE=1 SV=2;MKIAA1398 protein (Fragment) OS=Mus musculus GN=Rrbp1 PE=2 SV=1	24	24	24	32.2	32.2	32.2	158.39	0	97.687	1532000000	131	A2AVJ7;Q99PL5;Q6ZPS0;Q99PL5-6;Q99PL5-4;Q99PL5-3;Q99PL5-2;Q99PL5-7;Q99PL5-8;Q99PL5-5;Q3ULC0;Q99PL5-12;Q99PL5-11;Q99PL5-10;Q99PL5-9;Q8CAB9;Q8C7E8	A2AVJ7;Q99PL5;Q6ZPS0	Ribosome-binding protein 1
26989000	32992000	26292000	36415000	42451000	30699000	0.787414	0.0436988	Commd8	COMM domain containing 8 OS=Mus musculus GN=Commd8 PE=1 SV=1;COMM domain-containing protein 8 OS=Mus musculus GN=Commd8 PE=1 SV=1;Commd8 protein (Fragment) OS=Mus musculus GN=Commd8 PE=2 SV=1	6	6	6	60.7	60.7	60.7	20.852	0	22.417	413510000	32	Q4QQP1;Q9CZG3;Q80UT2;A0A0G2JEX2;A0A0G2JH18	Q4QQP1;Q9CZG3;Q80UT2	COMM domain-containing protein 8
61702000	59586000	61450000	54174000	55921000	53352000	1.11803	0.0438298	Ranbp9	Ran-binding protein 9 OS=Mus musculus GN=Ranbp9 PE=1 SV=1;Ran-binding protein 9 OS=Mus musculus GN=Ranbp9 PE=1 SV=1;Isoform 2 of Ran-binding protein 9 OS=Mus musculus GN=Ranbp9	12	12	11	29	29	26.6	75.767	0	67.792	752870000	67	E9Q5D6;P69566;P69566-2;A0A1Y7VLX7	E9Q5D6;P69566;P69566-2	Ran-binding protein 9
289660000	289520000	321180000	309600000	299880000	344590000	0.943704	0.0443732	Vcpip1	Deubiquitinating protein VCIP135 OS=Mus musculus GN=Vcpip1 PE=1 SV=1;MKIAA1850 protein (Fragment) OS=Mus musculus GN=Vcpip1 PE=2 SV=1;Deubiquitinating protein VCIP135 OS=Mus musculus GN=Vcpip1 PE=1 SV=1;Isoform 2 of Deubiquitinating protein VCIP135 OS=Mus	38	38	38	48.7	48.7	48.7	134.44	0	152.07	3795400000	229	A0A0R4J0M9;Q80T83;Q8CDG3;Q8CDG3-2;Q05DM9;Q3UMT4	A0A0R4J0M9;Q80T83;Q8CDG3;Q8CDG3-2;Q05DM9;Q3UMT4	Deubiquitinating protein VCIP135
303120000	301060000	369130000	354390000	323770000	413870000	0.891285	0.0445074	Adam23	Isoform Gamma of Disintegrin and metalloproteinase domain-containing protein 23 OS=Mus musculus GN=Adam23;Isoform Beta of Disintegrin and metalloproteinase domain-containing protein 23 OS=Mus musculus GN=Adam23;Disintegrin and metalloproteinase domain-cont	15	15	15	32.1	32.1	32.1	91.717	0	111.04	4125000000	201	Q9R1V7-3;Q9R1V7-2;Q9R1V7;Q9R1V7-4	Q9R1V7-3;Q9R1V7-2;Q9R1V7;Q9R1V7-4	Disintegrin and metalloproteinase domain-containing protein 23
107780000	106120000	104520000	110930000	113190000	109770000	0.953667	0.0450066	Add1	Alpha-adducin OS=Mus musculus GN=Add1 PE=1 SV=1	35	2	0	69.7	5.5	0	72.925	0	23.171	1272300000	28	E9Q1K3;Q8BJT2;D3Z0T1;F6V4G5	E9Q1K3
25054000	19935000	15927000	27823000	23225000	21465000	0.84007	0.0450622	Cntnap5a	Contactin-associated protein like 5-1 OS=Mus musculus GN=Cntnap5a PE=1 SV=1	3	3	3	4.4	4.4	4.4	145.71	0	7.2412	278800000	18	Q0V8T9;Q2PAY0	Q0V8T9	Contactin-associated protein like 5-1
79121000	92905000	87010000	72271000	78511000	77830000	1.13308	0.045113	Clybl	Citramalyl-CoA lyase, mitochondrial OS=Mus musculus GN=Clybl PE=1 SV=2;Uncharacterized protein OS=Mus musculus PE=2 SV=1	8	8	8	29.9	29.9	29.9	37.548	0	29.729	986040000	69	Q8R4N0;Q9DCJ6	Q8R4N0;Q9DCJ6	Citrate lyase subunit beta-like protein, mitochondrial
49197000	45901000	53074000	45138000	41278000	45080000	1.12682	0.0455338	Setd3	Histone-lysine N-methyltransferase setd3 OS=Mus musculus GN=Setd3 PE=1 SV=1;Isoform 2 of Histone-lysine N-methyltransferase setd3 OS=Mus musculus GN=Setd3;Isoform 3 of Histone-lysine N-methyltransferase setd3 OS=Mus musculus GN=Setd3	8	8	8	23.2	23.2	23.2	67.175	0	31.471	590900000	67	Q91WC0;Q91WC0-2;Q91WC0-3;F2Z420;F2Z438;D6RCY6;Q91WC0-4	Q91WC0;Q91WC0-2;Q91WC0-3	Histone-lysine N-methyltransferase setd3
51527000	57639000	55274000	58656000	69486000	61086000	0.869005	0.0458106		PRA1 family protein OS=Mus musculus GN=Gm45208 PE=3 SV=1	5	5	0	20.2	20.2	0	31.722	0	28.023	699370000	26	A0A140LJ36;A0A140LIQ4;A0A140LHQ5;S4R186;A0A140LI37;A0A140LJ74;A0A140LI75;A0A140LIN0;A0A140LJC8;A0A140LJG8	A0A140LJ36
293510000	306350000	330110000	299550000	319190000	338340000	0.971674	0.0458249	Nampt	Nicotinamide phosphoribosyltransferase OS=Mus musculus GN=Nampt PE=1 SV=1;Uncharacterized protein OS=Mus musculus GN=Nampt PE=2 SV=1	17	17	17	50.7	50.7	50.7	55.446	0	76.622	4102500000	128	Q99KQ4;Q3TLX1	Q99KQ4;Q3TLX1	Nicotinamide phosphoribosyltransferase
57275000	54222000	49958000	34097000	37190000	39776000	1.45372	0.0464788	Ptpre	Receptor-type tyrosine-protein phosphatase OS=Mus musculus GN=Ptpre PE=1 SV=1;Receptor-type tyrosine-protein phosphatase OS=Mus musculus GN=Ptpre PE=2 SV=1;Receptor-type tyrosine-protein phosphatase OS=Mus musculus GN=Ptpre PE=1 SV=1;Isoform 3 of Receptor-	11	10	10	23.6	22.5	22.5	82.092	0	19.158	491930000	36	A0A1B0GRH2;Q3V1H5;A0A1B0GRT6;P49446-3;P49446-2;P49446;Q3TU63;Q05CJ9	A0A1B0GRH2;Q3V1H5;A0A1B0GRT6;P49446-3;P49446-2;P49446;Q3TU63	Receptor-type tyrosine-protein phosphatase;Receptor-type tyrosine-protein phosphatase epsilon;Protein-tyrosine-phosphatase
362350000	387860000	400030000	376370000	404590000	428410000	0.951107	0.0464928	Trio	Isoform 3 of Triple functional domain protein OS=Mus musculus GN=Trio;Triple functional domain protein OS=Mus musculus GN=Trio PE=1 SV=3;Isoform 4 of Triple functional domain protein OS=Mus musculus GN=Trio;Isoform 2 of Triple functional domain protein OS=	55	55	48	33.4	33.4	29.9	288.71	0	271.09	4709000000	336	Q0KL02-3;Q0KL02;Q0KL02-4;Q0KL02-2	Q0KL02-3;Q0KL02;Q0KL02-4;Q0KL02-2	Triple functional domain protein
10906000000	10587000000	10704000000	11017000000	10845000000	10912000000	0.982395	0.0468303	Mdh1	Malate dehydrogenase, cytoplasmic OS=Mus musculus GN=Mdh1 PE=1 SV=3	18	18	18	65	65	65	36.511	0	106.23	131140000000	407	P14152;B1ATQ3	P14152	Malate dehydrogenase, cytoplasmic
348710000	355050000	317070000	322700000	339940000	282330000	1.08028	0.0469052	Lingo1	Leucine-rich repeat and immunoglobulin-like domain-containing nogo receptor-interacting protein 1 OS=Mus musculus GN=Lingo1 PE=1 SV=1;Leucine-rich repeat and immunoglobulin-like domain-containing nogo receptor-interacting protein 1 OS=Mus musculus GN=Lingo	13	13	12	32.1	32.1	29.7	69.831	0	69.133	3974700000	116	A9DA50;Q9D1T0	A9DA50;Q9D1T0	Leucine-rich repeat and immunoglobulin-like domain-containing nogo receptor-interacting protein 1
133020000	110040000	125640000	114990000	87408000	115920000	1.15828	0.0470696	Tcp11l1	T-complex protein 11-like protein 1 OS=Mus musculus GN=Tcp11l1 PE=1 SV=1	13	13	13	50.5	50.5	50.5	56.331	0	137.36	1305900000	71	Q8BTG3	Q8BTG3	T-complex protein 11-like protein 1
20047000	20565000	21939000	18305000	18020000	18101000	1.14929	0.0472477	Adcy3	Adenylate cyclase 3 OS=Mus musculus GN=Adcy3 PE=2 SV=1;Adenylate cyclase type 3 OS=Mus musculus GN=Adcy3 PE=1 SV=1;Adenylate cyclase 3, isoform CRA_b (Fragment) OS=Mus musculus GN=Adcy3 PE=2 SV=1;Adenylate cyclase type 3 OS=Mus musculus GN=Adcy3 PE=1 SV=2;	5	5	5	8.6	8.6	8.6	128.99	0	10.517	270070000	21	Q6PGC0;B8JK56;Q80TY9;Q8VHH7;Q6PG12	Q6PGC0;B8JK56;Q80TY9;Q8VHH7;Q6PG12	Adenylate cyclase type 3
209600000	201360000	231090000	196970000	173860000	202030000	1.12078	0.0478717	Nomo1	Nodal modulator 1 OS=Mus musculus GN=Nomo1 PE=1 SV=1	27	27	27	36.5	36.5	36.5	133.42	0	79.308	2493900000	176	Q6GQT9	Q6GQT9	Nodal modulator 1
38130000	36065000	54735000	28730000	32023000	46126000	1.20632	0.0479307	Poldip2	Polymerase delta-interacting protein 2 (Fragment) OS=Mus musculus GN=Poldip2 PE=1 SV=1;Polymerase delta-interacting protein 2 OS=Mus musculus GN=Poldip2 PE=1 SV=1	7	7	7	36.3	36.3	36.3	32.545	0	16.818	496750000	26	F6SQH7;Q91VA6	F6SQH7;Q91VA6	Polymerase delta-interacting protein 2
28912000	33845000	26964000	34136000	36439000	33079000	0.865582	0.0480861	Dtymk	Thymidylate kinase OS=Mus musculus GN=Dtymk PE=1 SV=2;Thymidylate kinase OS=Mus musculus GN=Dtymk PE=1 SV=1	6	6	6	36.8	36.8	36.8	23.914	0	7.3412	353410000	23	P97930;D3Z3R3;Q6GRA7;P97930-2	P97930;D3Z3R3	Thymidylate kinase
65528000	62385000	66121000	61650000	57192000	57746000	1.09879	0.0488656	Yars2	Tyrosine--tRNA ligase, mitochondrial OS=Mus musculus GN=Yars2 PE=1 SV=2;Tyrosine--tRNA ligase OS=Mus musculus GN=Yars2 PE=2 SV=1;Tyrosine--tRNA ligase OS=Mus musculus GN=Yars2 PE=1 SV=1	9	9	9	31.1	31.1	31.1	52.597	0	33.76	782460000	68	Q8BYL4;Q3UUD9;E9PX65;Q8BJJ2;F7BWC1	Q8BYL4;Q3UUD9;E9PX65	Tyrosine--tRNA ligase, mitochondrial;Tyrosine--tRNA ligase
1421700000	1482900000	1289000000	1359900000	1373500000	1143400000	1.08172	0.0489568	Cd81	Tetraspanin OS=Mus musculus GN=Cd81 PE=2 SV=1;CD81 antigen OS=Mus musculus GN=Cd81 PE=1 SV=2;CD81 antigen (Fragment) OS=Mus musculus GN=Cd81 PE=1 SV=1	4	4	4	30.9	30.9	30.9	25.828	0	126.31	15958000000	115	Q3UWG5;P35762;A0A140LJL0	Q3UWG5;P35762;A0A140LJL0	Tetraspanin;CD81 antigen
124730000	123090000	124490000	148070000	133180000	147020000	0.869335	0.0489941	Hecw2	E3 ubiquitin-protein ligase HECW2 OS=Mus musculus GN=Hecw2 PE=1 SV=1	27	27	24	26.7	26.7	23.8	176.23	0	59.556	1637800000	170	Q6I6G8;A3KPB7;Q6I6G8-2	Q6I6G8	E3 ubiquitin-protein ligase HECW2
431580000	441200000	353540000	444530000	452870000	376810000	0.962416	0.0490512	Kiaa1671	RIKEN cDNA 2900026A02 gene OS=Mus musculus GN=2900026A02Rik PE=1 SV=1;RIKEN cDNA 2900026A02 gene OS=Mus musculus GN=2900026A02Rik PE=1 SV=1;Uncharacterized protein KIAA1671 OS=Mus musculus GN=Kiaa1671 PE=2 SV=1	11	11	11	46	46	46	43.215	0	33.587	7915400000	96	A0A1D5RLN6;A0A1B0GR85;Q8BRV5	A0A1D5RLN6;A0A1B0GR85;Q8BRV5	Uncharacterized protein KIAA1671
3257900000	3561300000	3485900000	3097700000	3447500000	3417000000	1.03442	0.0492775	Cadm2	Cell adhesion molecule 2 (Fragment) OS=Mus musculus GN=Cadm2 PE=1 SV=1;Isoform 3 of Cell adhesion molecule 2 OS=Mus musculus GN=Cadm2;Isoform 2 of Cell adhesion molecule 2 OS=Mus musculus GN=Cadm2;Cell adhesion molecule 2 OS=Mus musculus GN=Cadm2 PE=1 SV=2	17	17	17	54	54	54	47.345	0	153.82	43463000000	267	G3UZM4;Q8BLQ9-3;Q8BLQ9-2;Q8BLQ9;D3Z0N3	G3UZM4;Q8BLQ9-3;Q8BLQ9-2;Q8BLQ9	Cell adhesion molecule 2
333600000	324400000	356400000	322060000	315310000	337110000	1.04097	0.049446	Usp15	Ubiquitin carboxyl-terminal hydrolase 15 OS=Mus musculus GN=Usp15 PE=1 SV=1;Isoform 5 of Ubiquitin carboxyl-terminal hydrolase 15 OS=Mus musculus GN=Usp15;Isoform 2 of Ubiquitin carboxyl-terminal hydrolase 15 OS=Mus musculus GN=Usp15	31	31	30	47.6	47.6	46.7	112.32	0	162.2	4100300000	236	Q8R5H1;Q8R5H1-5;Q8R5H1-2;Q3TSV9;Q3TPH3;Q8R5H1-3;Q3TQV7;Q8R5H1-4;A0A1W2P8B7	Q8R5H1;Q8R5H1-5;Q8R5H1-2	Ubiquitin carboxyl-terminal hydrolase 15
92333000	112210000	77485000	107040000	119870000	85273000	0.903406	0.0496755	Gabra1	Gamma-aminobutyric acid (GABA-A) receptor, subunit alpha 1 OS=Mus musculus GN=Gabra1 PE=1 SV=1;Uncharacterized protein OS=Mus musculus GN=Gabra1 PE=2 SV=1;Gamma-aminobutyric acid receptor subunit alpha-1 OS=Mus musculus GN=Gabra1 PE=1 SV=1;Gamma-aminobutyr	11	11	7	24.4	24.4	16.7	51.753	0	60.417	1193200000	64	Q544F7;Q3URD4;P62812;A0A0U1RPE4;A0A140LJE7;Q8CAB3;B1AVY2;Q8BHJ7;P26049;Q8CIZ6;A0A0H2UKB5;A0A0G2JGP5;E9Q2L8	Q544F7;Q3URD4;P62812;A0A0U1RPE4	Gamma-aminobutyric acid receptor subunit alpha-1
2864900000	2881500000	2993100000	2808400000	2839200000	2901100000	1.02232	0.049989	Dmxl2	Isoform 2 of DmX-like protein 2 OS=Mus musculus GN=Dmxl2;DmX-like protein 2 OS=Mus musculus GN=Dmxl2 PE=1 SV=3;DmX-like protein 2 OS=Mus musculus GN=Dmxl2 PE=1 SV=1;DmX-like protein 2 (Fragment) OS=Mus musculus GN=Dmxl2 PE=1 SV=1	118	118	116	61.5	61.5	61	337.01	0	323.31	36629000000	1232	Q8BPN8-2;Q8BPN8;B0V2P5;F6RYL8;B0V2P6;Q8BPN8-3;Q05CM4	Q8BPN8-2;Q8BPN8;B0V2P5;F6RYL8	DmX-like protein 2
18109000	25048000	17710000	13606000	15161000	11555000	1.50952	0.0500446	Kif1b	Kinesin-like protein KIF1B OS=Mus musculus GN=Kif1b PE=1 SV=2;Isoform 2 of Kinesin-like protein KIF1B OS=Mus musculus GN=Kif1b	14	6	4	12.3	6.1	4.5	204.08	0	13.69	182410000	14	Q60575;Q60575-2;Q6PB45;F6XNB6;Q8C6Z0	Q60575;Q60575-2	Kinesin-like protein KIF1B
123920000	132160000	112580000	106320000	114300000	104890000	1.13256	0.0501278	Slc2a1	Uncharacterized protein OS=Mus musculus GN=Slc2a1 PE=2 SV=1;Uncharacterized protein OS=Mus musculus GN=Slc2a1 PE=2 SV=1;Solute carrier family 2, facilitated glucose transporter member 1 OS=Mus musculus GN=Slc2a1 PE=1 SV=4;Uncharacterized protein (Fragment)	7	7	7	12.6	12.6	12.6	54.07	0	13.796	1428000000	52	Q3U2J2;Q3TD17;P17809;Q8BTM5;A0A140LIU2;G3UYL0;A2A7P3;G3V010	Q3U2J2;Q3TD17;P17809;Q8BTM5	Solute carrier family 2, facilitated glucose transporter member 1
5042600000	4796700000	4871800000	6180500000	5648700000	5347700000	0.856447	0.0503223	Thy1	Thy-1 membrane glycoprotein (Fragment) OS=Mus musculus GN=Thy1 PE=1 SV=1;Thy-1 membrane glycoprotein OS=Mus musculus GN=Thy1 PE=1 SV=1;CD90.1 OS=Mus musculus GN=Thy1 PE=2 SV=1	6	6	6	58.4	58.4	58.4	14.038	0	251.79	61054000000	140	A0A1L1SUX8;P01831;Q53YX2	A0A1L1SUX8;P01831;Q53YX2	Thy-1 membrane glycoprotein
25764000000	27550000000	23322000000	27563000000	28959000000	26349000000	0.924763	0.0508611	Cnp	2,3-cyclic-nucleotide 3-phosphodiesterase OS=Mus musculus GN=Cnp PE=2 SV=1;2,3-cyclic-nucleotide 3-phosphodiesterase OS=Mus musculus GN=Cnp PE=1 SV=3;2,3-cyclic-nucleotide 3-phosphodiesterase OS=Mus musculus GN=Cnp PE=2 SV=1;Isoform CNPI of 2,3-	37	37	37	76.9	76.9	76.9	47.123	0	323.31	315430000000	1012	Q3TYV5;P16330;Q3TYL9;P16330-2;Q09J73	Q3TYV5;P16330;Q3TYL9;P16330-2	2,3-cyclic-nucleotide 3-phosphodiesterase
32907000	32264000	32951000	35661000	33597000	36197000	0.930463	0.0508886	Lrtm2	Leucine-rich repeat and transmembrane domain-containing protein 2 OS=Mus musculus GN=Lrtm2 PE=2 SV=1	6	6	6	32.4	32.4	32.4	41.038	0	69.661	423730000	41	Q8BGX3	Q8BGX3	Leucine-rich repeat and transmembrane domain-containing protein 2
13734000	12356000	13923000	12532000	11423000	11900000	1.11597	0.05165	Txlna	Taxilin alpha, isoform CRA_a OS=Mus musculus GN=Txlna PE=2 SV=1;Alpha-taxilin OS=Mus musculus GN=Txlna PE=1 SV=1	5	5	5	15	15	15	62.368	0	13.073	159060000	27	Q3UD58;Q6PAM1;A2ADZ2;Q3UXT5;Q6PAM1-2;A8Y5J8;A2ADZ3;A2ADZ4	Q3UD58;Q6PAM1	Alpha-taxilin
19835000	15265000	20714000	19204000	13734000	19572000	1.06292	0.0516883	Ttc3	E3 ubiquitin-protein ligase TTC3 OS=Mus musculus GN=Ttc3 PE=1 SV=1;Isoform 5 of E3 ubiquitin-protein ligase TTC3 OS=Mus musculus GN=Ttc3;Isoform 4 of E3 ubiquitin-protein ligase TTC3 OS=Mus musculus GN=Ttc3;Isoform 3 of E3 ubiquitin-protein ligase TTC3 OS=	6	6	6	6.2	6.2	6.2	223.91	0	22.566	246780000	30	G5E8T2;O88196-5;O88196-4;O88196-3;O88196-6;O88196-2;O88196;Q3UG21;D3Z485;A0A0R4J1T2;D6RHT6;D6RDD2;D6RD03;D6RFU5;D3Z2K0	G5E8T2;O88196-5;O88196-4;O88196-3;O88196-6;O88196-2;O88196;Q3UG21	E3 ubiquitin-protein ligase TTC3
28735000000	28668000000	26466000000	30224000000	29282000000	27835000000	0.960248	0.0516929	Atp5a1	ATP synthase subunit alpha, mitochondrial OS=Mus musculus GN=Atp5a1 PE=1 SV=1;ATP synthase subunit alpha OS=Mus musculus GN=Atp5a1 PE=1 SV=1	40	40	40	69.6	69.6	69.6	59.752	0	323.31	364900000000	1181	Q03265;D3Z6F5;Q3U452;D6RJ16	Q03265;D3Z6F5	ATP synthase subunit alpha, mitochondrial;ATP synthase subunit alpha
360450000	369750000	351950000	346460000	340020000	317560000	1.0778	0.0518561	Rpl7a	Ribosomal protein L7A OS=Mus musculus GN=Rpl7a PE=2 SV=1;Ribosomal protein L7A OS=Mus musculus GN=Rpl7a PE=2 SV=1;MCG11348 OS=Mus musculus GN=Rpl7a PE=1 SV=1;Rpl7a protein (Fragment) OS=Mus musculus GN=Rpl7a PE=2 SV=1;60S ribosomal protein L7a OS=Mus muscu	15	15	15	55.6	55.6	55.6	30.024	0	34.216	4276000000	119	Q6P1A9;Q5EBG5;Q58ET1;Q80UT7;P12970;A0A140T8L1;A0A140T8L3;V9GX35;Q8CDE3	Q6P1A9;Q5EBG5;Q58ET1;Q80UT7;P12970;A0A140T8L1;A0A140T8L3	60S ribosomal protein L7a
60766000	47994000	51767000	67978000	65825000	66592000	0.801053	0.0521618	Golga3	Isoform 1 of Golgin subfamily A member 3 OS=Mus musculus GN=Golga3;Golgin subfamily A member 3 OS=Mus musculus GN=Golga3 PE=1 SV=3	19	19	1	20.5	20.5	0.7	162.82	0	115	844960000	63	P55937-1;P55937	P55937-1;P55937	Golgin subfamily A member 3
1985300000	1820600000	1846200000	1873000000	1770000000	1721500000	1.05361	0.0526611	Gphn	Gephyrin OS=Mus musculus GN=Gphn PE=1 SV=1;Gephyrin OS=Mus musculus GN=Gphn PE=1 SV=2	36	36	36	67.6	67.6	67.6	83.665	0	241.72	22387000000	423	A0JNY3;Q8BUV3;Q571C2	A0JNY3;Q8BUV3	Gephyrin;Molybdopterin adenylyltransferase;Molybdopterin molybdenumtransferase
140730000	140050000	123660000	148290000	149670000	140100000	0.923253	0.0528318	Ak2	Isoform 2 of Adenylate kinase 2, mitochondrial OS=Mus musculus GN=Ak2;Adenylate kinase 2, mitochondrial OS=Mus musculus GN=Ak2 PE=1 SV=5	10	10	10	59.1	59.1	59.1	25.605	0	84.006	1669500000	83	Q9WTP6-2;Q9WTP6;F7BP55	Q9WTP6-2;Q9WTP6	Adenylate kinase 2, mitochondrial;Adenylate kinase 2, mitochondrial, N-terminally processed
473680000	445960000	485850000	500250000	508920000	528260000	0.914181	0.0528628	Prosc	Pyridoxal phosphate homeostasis protein OS=Mus musculus GN=Plpbp PE=2 SV=1;Pyridoxal phosphate-binding protein (Fragment) OS=Mus musculus GN=Plpbp PE=1 SV=1;Proline synthetase co-transcribed OS=Mus musculus GN=Plpbp PE=1 SV=1;Pyridoxal phosphate-binding pr	13	13	1	51.5	51.5	3.4	35.873	0	81.394	6138300000	105	Q3UYN1;A0A1B0GRP7;Q6P8V7;A0A1B0GRR5;A0A1B0GSP5;Q80ZV3;A0A1B0GQY5;A0A1B0GSA1	Q3UYN1;A0A1B0GRP7;Q6P8V7;A0A1B0GRR5
141470000	148730000	183150000	122420000	132820000	175510000	1.0989	0.0529125	Grn	Granulin OS=Mus musculus GN=Grn PE=2 SV=1;Uncharacterized protein OS=Mus musculus GN=Grn PE=2 SV=1;Uncharacterized protein (Fragment) OS=Mus musculus GN=Grn PE=2 SV=1;Uncharacterized protein OS=Mus musculus GN=Grn PE=2 SV=2;Uncharacterized protein OS=Mus m	11	11	11	34.8	34.8	34.8	63.458	0	55.877	1923900000	116	Q544Y8;Q3UC19;Q3U9K2;Q9D2V3;Q3UD85;Q3UAJ3;Q3U9N4;Q3U8W3;Q3TW77;P28798;Q3TX66;Q3TWT4;Q3TVQ3;Q3U5Q6;Q3UDD6;H3BJE0;H3BJ90;H3BLC9	Q544Y8;Q3UC19;Q3U9K2;Q9D2V3;Q3UD85;Q3UAJ3;Q3U9N4;Q3U8W3;Q3TW77;P28798;Q3TX66;Q3TWT4;Q3TVQ3;Q3U5Q6;Q3UDD6	Granulins;Acrogranin;Granulin-1;Granulin-2;Granulin-3;Granulin-4;Granulin-5;Granulin-6;Granulin-7
174250000	162680000	153250000	169010000	151380000	146730000	1.04937	0.0530185	Dnaja4	Uncharacterized protein OS=Mus musculus GN=Dnaja4 PE=2 SV=1;Uncharacterized protein OS=Mus musculus GN=Dnaja4 PE=2 SV=1;DnaJ homolog subfamily A member 4 OS=Mus musculus GN=Dnaja4 PE=1 SV=1;DnaJ homolog subfamily A member 4 (Fragment) OS=Mus musculus GN=Dn	12	12	12	45.1	45.1	45.1	47.981	0	65.991	1930100000	92	A0A1S6GWG8;A0A1S6GWG7;Q9JMC3;D3Z1U5;Q8R1X2	A0A1S6GWG8;A0A1S6GWG7;Q9JMC3;D3Z1U5	DnaJ homolog subfamily A member 4
124360000	89885000	130060000	92780000	76780000	99114000	1.2815	0.0531376	Snrpb2	U2 small nuclear ribonucleoprotein B OS=Mus musculus GN=Snrpb2 PE=1 SV=1;U2-snRNP-specific b protein (Fragment) OS=Mus musculus GN=Snrpb2 PE=2 SV=1;U2-snRNP-specific b protein (Fragment) OS=Mus musculus GN=Snrpb2 PE=2 SV=1;U2 small nuclear ribonucleo	4	4	4	24.9	24.9	24.9	25.323	0	15.646	1098100000	21	Q9CQI7;Q62379;Q62378;A2CES4	Q9CQI7;Q62379;Q62378;A2CES4	U2 small nuclear ribonucleoprotein B
100200000	93227000	91981000	122280000	106110000	102110000	0.863564	0.0532163	Abhd11	Protein ABHD11 OS=Mus musculus GN=Abhd11 PE=1 SV=1;Abhydrolase domain containing 11, isoform CRA_b OS=Mus musculus GN=Abhd11 PE=1 SV=1	8	8	8	65.1	65.1	65.1	33.56	0	29.219	1158200000	56	Q8K4F5;D3YYK0;A0A0J9YU40;A0A0J9YVC2;A0A0J9YV94	Q8K4F5;D3YYK0	Alpha/beta hydrolase domain-containing protein 11
390400000	398120000	407760000	415540000	422530000	418130000	0.952301	0.0533166	Ociad1	OCIA domain-containing protein 1 OS=Mus musculus GN=Ociad1 PE=1 SV=1;Isoform 3 of OCIA domain-containing protein 1 OS=Mus musculus GN=Ociad1;Isoform 2 of OCIA domain-containing protein 1 OS=Mus musculus GN=Ociad1;OCIA domain-containing protein 1 OS=Mus mus	13	13	13	68	68	68	27.61	0	70.549	5042100000	128	Q9CRD0;Q9CRD0-3;Q9CRD0-2;A0A0J9YUK7;A0A0J9YUB6;A0A0J9YTV7;A0A0J9YTV6	Q9CRD0;Q9CRD0-3;Q9CRD0-2;A0A0J9YUK7;A0A0J9YUB6	OCIA domain-containing protein 1
194360000	199540000	203180000	173690000	176960000	194060000	1.09614	0.0534091	Atp2b4	Calcium-transporting ATPase OS=Mus musculus GN=Atp2b4 PE=2 SV=1;Calcium-transporting ATPase OS=Mus musculus GN=Atp2b4 PE=1 SV=1;Calcium-transporting ATPase OS=Mus musculus GN=Atp2b4 PE=1 SV=1;Calcium-transporting ATPase OS=Mus musculus GN=Atp2b4 PE=2 SV=2	36	24	5	41.4	30.1	5.5	129.24	0	98.21	2481400000	172	H2BL43;E9Q828;F7AAP4;D1FNM8;Q6Q476	H2BL43;E9Q828;F7AAP4;D1FNM8	Calcium-transporting ATPase
335130000	315860000	305890000	316410000	308040000	293240000	1.04271	0.0536245	Hdlbp	Uncharacterized protein OS=Mus musculus GN=Hdlbp PE=2 SV=1;High density lipoprotein (HDL) binding protein, isoform CRA_d OS=Mus musculus GN=Hdlbp PE=1 SV=1;Vigilin OS=Mus musculus GN=Hdlbp PE=1 SV=1;Vigilin OS=Mus musculus GN=Hdlbp PE=1 SV=1	29	29	29	34	34	34	141.74	0	106.25	4089400000	201	Q3V1M8;Q3U4Z7;Q8VDJ3;A0A087WP83;Q8BX68;A0PJE9;A0A087WS92;A0A087WQY9;A0A087WPC5;A0A087WPH2	Q3V1M8;Q3U4Z7;Q8VDJ3;A0A087WP83	Vigilin
76892000	63678000	84626000	63189000	51904000	59835000	1.28736	0.0538984	Sap18;Gm10094	MCG49778 OS=Mus musculus GN=Sap18 PE=2 SV=1;Histone deacetylase complex subunit SAP18 OS=Mus musculus GN=Sap18 PE=1 SV=1;Histone deacetylase complex subunit SAP18 OS=Mus musculus GN=Sap18 PE=1 SV=1;Histone deacetylase complex subunit SAP18 OS=Mus musculus	7	7	7	47.7	47.7	47.7	17.595	0	29.755	799300000	27	Q4FZH3;E9Q317;O55128;D3YY73;D3Z2N9;D3YY55	Q4FZH3;E9Q317;O55128;D3YY73;D3Z2N9	Histone deacetylase complex subunit SAP18
58730000	60332000	57622000	48958000	54924000	52991000	1.12629	0.0539917	Tamm41	Phosphatidate cytidylyltransferase, mitochondrial OS=Mus musculus GN=Tamm41 PE=1 SV=1;Phosphatidate cytidylyltransferase, mitochondrial OS=Mus musculus GN=Tamm41 PE=1 SV=2;Phosphatidate cytidylyltransferase, mitochondrial OS=Mus musculus GN=Tamm41 PE=1 SV=	7	7	7	34.4	34.4	34.4	37.896	0	24.731	667240000	30	G5E881;Q3TUH1;D6RGT1;G3UWL8;Q3TUH1-2	G5E881;Q3TUH1;D6RGT1;G3UWL8;Q3TUH1-2	Phosphatidate cytidylyltransferase, mitochondrial
47660000	54438000	40922000	66092000	62596000	52052000	0.791302	0.0541896	Clcn6;mKIAA0046	Chloride channel protein OS=Mus musculus GN=Clcn6 PE=2 SV=1;Chloride channel protein OS=Mus musculus GN=Clcn6 PE=1 SV=1;Chloride transport protein 6 OS=Mus musculus GN=Clcn6 PE=1 SV=1;Chloride channel protein (Fragment) OS=Mus musculus GN=mKIAA0046 PE=3 SV	9	9	9	15.7	15.7	15.7	96.979	0	27.681	634860000	47	Q3UM91;A2A7F6;O35454;Q5DU51;E9Q741;Q8BR31	Q3UM91;A2A7F6;O35454;Q5DU51;E9Q741	Chloride channel protein;Chloride transport protein 6
43846000	38812000	51366000	36368000	33134000	38720000	1.23842	0.0542081	Eif3m	Eukaryotic translation initiation factor 3 subunit M OS=Mus musculus GN=Eif3m PE=1 SV=1;Eukaryotic translation initiation factor 3 subunit M (Fragment) OS=Mus musculus GN=Eif3m PE=1 SV=1;Eukaryotic translation initiation factor 3 subunit M OS=Mus musculus	6	6	6	25.9	25.9	25.9	42.516	0	19.347	533380000	49	Q99JX4;A2A701;A2A702	Q99JX4;A2A701;A2A702	Eukaryotic translation initiation factor 3 subunit M
23100000	23664000	28682000	18762000	21172000	22553000	1.20739	0.0543114	Ica1	Islet cell autoantigen 1 OS=Mus musculus GN=Ica1 PE=1 SV=1;Islet cell autoantigen 1 OS=Mus musculus GN=Ica1 PE=2 SV=1;Islet cell autoantigen 1 OS=Mus musculus GN=Ica1 PE=1 SV=3;Isoform 2 of Islet cell autoantigen 1 OS=Mus musculus GN=Ica1;Islet cell autoan	7	7	7	17.8	17.8	17.8	52.93	0	7.6235	302180000	19	D3Z118;A5A8K4;P97411;P97411-2;D3Z376;S4R217;D3Z119;D3Z020;F7BG11	D3Z118;A5A8K4;P97411;P97411-2;D3Z376;S4R217;D3Z119	Islet cell autoantigen 1
89988000	96556000	86939000	110080000	128450000	135050000	0.73206	0.0544572	Tpm4	Tropomyosin alpha-4 chain OS=Mus musculus GN=Tpm4 PE=1 SV=3	15	11	11	57.3	48.8	48.8	28.467	0	56.164	1260800000	51	Q6IRU2	Q6IRU2	Tropomyosin alpha-4 chain
22303000	26773000	26731000	24157000	29234000	30885000	0.899509	0.0546051	Syt5	Synaptotagmin-5 OS=Mus musculus GN=Syt5 PE=1 SV=1	10	6	6	26.9	19.4	19.4	43.129	0	6.7713	324270000	20	Q9R0N5	Q9R0N5	Synaptotagmin-5
45400000	52593000	36172000	50294000	56214000	44350000	0.889346	0.0546839	Ank2	Isoform 7 of Ankyrin-2 OS=Mus musculus GN=Ank2	18	2	2	59.9	3.7	3.7	49.54	0.00020296	4.0494	608590000	23	Q8C8R3-7	Q8C8R3-7	Ankyrin-2
130660000	136570000	135310000	135620000	149180000	145420000	0.935661	0.0547325	Lrba	Lipopolysaccharide-responsive and beige-like anchor protein OS=Mus musculus GN=Lrba PE=1 SV=1;Lipopolysaccharide-responsive and beige-like anchor protein OS=Mus musculus GN=Lrba PE=1 SV=1;Lipopolysaccharide-responsive and beige-like anchor protein OS=Mus m	23	15	15	12.4	9.2	9.2	286.19	0	102.83	1769400000	95	A0A0A6YXX3;A0A0A6YXL6;E9Q3Y4;Q9ESE1-3;Q9ESE1-2;Q9ESE1;A0A1D5RM41;Q8CBR4;Q8BSM6	A0A0A6YXX3;A0A0A6YXL6;E9Q3Y4;Q9ESE1-3;Q9ESE1-2;Q9ESE1;A0A1D5RM41	Lipopolysaccharide-responsive and beige-like anchor protein
41743000	39582000	48044000	49657000	45678000	51172000	0.883023	0.054765	Fam175b	BRISC complex subunit Abraxas 2 OS=Mus musculus GN=Abraxas2 PE=1 SV=1;BRISC complex subunit Abraxas 2 OS=Mus musculus GN=Abraxas2 PE=1 SV=1;BRISC complex subunit Abraxas 2 (Fragment) OS=Mus musculus GN=Abraxas2 PE=1 SV=2	8	8	8	31.1	31.1	31.1	46.942	0	27.539	597430000	37	Q3TCJ1;Z4YJY0;D3Z4D8;Q6A0B5;D6RJ39	Q3TCJ1;Z4YJY0;D3Z4D8	BRISC complex subunit Abro1
0	0	217610000	212470000	251230000	315670000	0.279213	0.0553348	U2surp	Isoform 3 of U2 snRNP-associated SURP motif-containing protein OS=Mus musculus GN=U2surp;Isoform 2 of U2 snRNP-associated SURP motif-containing protein OS=Mus musculus GN=U2surp;U2 snRNP-associated SURP motif-containing protein OS=Mus musculus GN=U2surp PE	5	5	5	8.1	8.1	8.1	113.26	0.00020602	4.3981	2286900000	14	Q6NV83-3;Q6NV83-2;Q6NV83;A0A087WRG2;A0A087WQT2;A0A087WR93	Q6NV83-3;Q6NV83-2;Q6NV83;A0A087WRG2	U2 snRNP-associated SURP motif-containing protein
1568700000	1606800000	1759100000	1596600000	1619700000	1774700000	0.9887	0.055336	Oxr1	Oxidation resistance protein 1 OS=Mus musculus GN=Oxr1 PE=1 SV=3;Isoform 4 of Oxidation resistance protein 1 OS=Mus musculus GN=Oxr1;Isoform 2 of Oxidation resistance protein 1 OS=Mus musculus GN=Oxr1;Oxidation resistance protein 1 OS=Mus musculus GN=Oxr1	43	43	43	68.5	68.5	68.5	95.911	0	323.31	21306000000	431	Q4KMM3;Q4KMM3-4;Q4KMM3-2;E9Q0A7;Q4KMM3-3;Q8C715;B1H3M0	Q4KMM3;Q4KMM3-4;Q4KMM3-2;E9Q0A7;Q4KMM3-3	Oxidation resistance protein 1
59664000	85579000	68551000	68000000	89020000	77094000	0.913205	0.0555849	Ugt8	2-hydroxyacylsphingosine 1-beta-galactosyltransferase OS=Mus musculus GN=Ugt8 PE=1 SV=2	7	7	7	21.6	21.6	21.6	61.248	0	24.55	939830000	52	Q64676	Q64676	2-hydroxyacylsphingosine 1-beta-galactosyltransferase
64998000	64334000	82807000	79320000	78189000	88535000	0.862199	0.0558867	Hccs	Cytochrome c-type heme lyase OS=Mus musculus GN=Hccs PE=1 SV=2;Cytochrome c heme lyase OS=Mus musculus GN=Hccs PE=2 SV=1	9	9	9	50.7	50.7	50.7	30.977	0	19.363	960090000	69	P53702;Q8BP79;G3UXK7	P53702;Q8BP79	Cytochrome c-type heme lyase
28537000	13756000	28634000	19562000	5869700	11971000	1.89631	0.0560092	Cdk14	Pftk1 protein OS=Mus musculus GN=Cdk14 PE=2 SV=1;Cyclin-dependent kinase 14 OS=Mus musculus GN=Cdk14 PE=1 SV=1;Isoform 2 of Cyclin-dependent kinase 14 OS=Mus musculus GN=Cdk14;Cyclin-dependent kinase 14 OS=Mus musculus GN=Cdk14 PE=1 SV=2;Uncharacterized pr	5	3	3	13.5	9.7	9.7	47.684	0	9.5707	268680000	18	Q6NVF8;E9PVC7;O35495-2;O35495;Q8C411;Q8BN81;O35495-3;Q8BFX6;D3YV23;E9Q9M2;Q9D4N7;Q8BQ67	Q6NVF8;E9PVC7;O35495-2;O35495;Q8C411;Q8BN81;O35495-3	Cyclin-dependent kinase 14
81341000	78067000	68509000	95501000	88372000	74095000	0.883509	0.0561502	Suox	Sulfite oxidase, mitochondrial OS=Mus musculus GN=Suox PE=1 SV=2	10	10	10	36.1	36.1	36.1	60.755	0	52.381	946500000	74	Q8R086	Q8R086	Sulfite oxidase, mitochondrial
317510000	328490000	325810000	297060000	315170000	317360000	1.04542	0.0561874	Tjp1	Tight junction protein ZO-1 OS=Mus musculus GN=Tjp1 PE=1 SV=1;Tight junction protein ZO-1 OS=Mus musculus GN=Tjp1 PE=1 SV=2;Tight junction protein ZO-1 OS=Mus musculus GN=Tjp1 PE=1 SV=1	48	48	48	42.8	42.8	42.8	188.85	0	141.27	3870300000	302	B9EHJ3;P39447;A0A0U1RPW2;Q91YW2;A0A0U1RPB2	B9EHJ3;P39447;A0A0U1RPW2	Tight junction protein ZO-1
74150000	81542000	73138000	84196000	85611000	79946000	0.916225	0.0562225	Rab11fip2	Uncharacterized protein OS=Mus musculus GN=Rab11fip2 PE=2 SV=1;Rab11 family-interacting protein 2 OS=Mus musculus GN=Rab11fip2 PE=1 SV=1;Isoform 2 of Rab11 family-interacting protein 2 OS=Mus musculus GN=Rab11fip2;RAB11 family interacting protein 2 (Class	14	14	13	42.3	42.3	42.3	60.026	0	32.194	1044700000	102	Q3U366;G3XA57;G3XA57-2;G3UW57;Q6KAN5;E9Q8L9;Q9D620	Q3U366;G3XA57;G3XA57-2;G3UW57	Rab11 family-interacting protein 2
196330000	214640000	220730000	187350000	194560000	197270000	1.09068	0.0571167	Tpd52l2	Tumor protein D54 OS=Mus musculus GN=Tpd52l2 PE=1 SV=1;Uncharacterized protein OS=Mus musculus GN=Tpd52l2 PE=2 SV=1;Tumor protein D54 OS=Mus musculus GN=Tpd52l2 PE=1 SV=1;Tumor protein D52-like 2, isoform CRA_c OS=Mus musculus GN=Tpd52l2 PE=1 SV=1;Tumor pr	13	13	2	62.9	62.9	9.2	25.067	0	192.04	2486900000	102	A2AUD5;Q9CZ22;Q9CYZ2;Q3TAI4;V9GWU5	A2AUD5;Q9CZ22;Q9CYZ2;Q3TAI4;V9GWU5	Tumor protein D54
42022000	37055000	46045000	49908000	41928000	49368000	0.886108	0.0571469	Gpcpd1	Glycerophosphocholine phosphodiesterase GPCPD1 OS=Mus musculus GN=Gpcpd1 PE=1 SV=1;Isoform 2 of Glycerophosphocholine phosphodiesterase GPCPD1 OS=Mus musculus GN=Gpcpd1;Glycerophosphocholine phosphodiesterase GPCPD1 OS=Mus musculus GN=Gpcpd1 PE=1 SV=1;Isof	11	11	11	32.6	32.6	32.6	76.578	0	25.93	563080000	60	Q8C0L9;Q8C0L9-2;B0R058;Q8C0L9-3;A2AMD6	Q8C0L9;Q8C0L9-2;B0R058;Q8C0L9-3	Glycerophosphocholine phosphodiesterase GPCPD1
25870000	29857000	21764000	21615000	23047000	18919000	1.21878	0.0573021	Tomm5	Isoform 2 of Mitochondrial import receptor subunit TOM5 homolog OS=Mus musculus GN=Tomm5;Mitochondrial import receptor subunit TOM5 homolog OS=Mus musculus GN=Tomm5 PE=3 SV=1;Isoform 3 of Mitochondrial import receptor subunit TOM5 homolog OS=Mus musculus G	3	3	3	58.1	58.1	58.1	5.1161	0.0023478	2.1964	255980000	12	B1AXP6-2;B1AXP6;B1AXP6-3;B1AXP6-4	B1AXP6-2;B1AXP6;B1AXP6-3;B1AXP6-4	Mitochondrial import receptor subunit TOM5 homolog
71920000	60698000	65396000	60616000	56191000	57721000	1.13457	0.0575372	2410002F23Rik	RIKEN cDNA 2410002F23 gene OS=Mus musculus GN=2410002F23Rik PE=1 SV=1;Uncharacterized protein OS=Mus musculus GN=2410002F23Rik PE=2 SV=1;2410002F23Rik protein OS=Mus musculus GN=2410002F23Rik PE=2 SV=1;RIKEN cDNA 2410002F23 gene OS=Mus musculus GN=2410002F	8	8	8	44	44	44	32.373	0	14.989	761430000	60	Q3TE80;Q3T9M2;Q9CWW9;A0A087WSJ7;A0A087WQ29;A0A087WPT9;D3Z520;D3Z276;D3Z7R5	Q3TE80;Q3T9M2;Q9CWW9;A0A087WSJ7
593880000	611460000	586460000	579100000	585990000	549230000	1.0452	0.0576222	Eps15l1	Epidermal growth factor receptor substrate 15-like 1 OS=Mus musculus GN=Eps15l1 PE=1 SV=3;Isoform 2 of Epidermal growth factor receptor substrate 15-like 1 OS=Mus musculus GN=Eps15l1;Isoform 4 of Epidermal growth factor receptor substrate 15-like 1 OS=Mus	44	44	44	75.2	75.2	75.2	99.307	0	253.47	7526300000	377	Q60902;Q60902-2;Q60902-4;Q60902-3;A0A1D5RLS1	Q60902;Q60902-2;Q60902-4;Q60902-3;A0A1D5RLS1	Epidermal growth factor receptor substrate 15-like 1
40347000	37559000	32136000	34357000	26495000	27023000	1.25226	0.057623	Luc7l3	Luc7-like protein 3 OS=Mus musculus GN=Luc7l3 PE=1 SV=1;Isoform 3 of Luc7-like protein 3 OS=Mus musculus GN=Luc7l3;Isoform 2 of Luc7-like protein 3 OS=Mus musculus GN=Luc7l3	6	6	6	19.7	19.7	19.7	51.45	0	26.964	381330000	25	Q5SUF2;Q5SUF2-3;Q5SUF2-2	Q5SUF2;Q5SUF2-3;Q5SUF2-2	Luc7-like protein 3
1299800000	1207700000	1104500000	1218200000	1156700000	1070600000	1.04832	0.0577766	Vps35	Vacuolar protein sorting-associated protein 35 OS=Mus musculus GN=Vps35 PE=1 SV=1;Vacuolar protein sorting-associated protein 35 OS=Mus musculus GN=Vps35 PE=1 SV=1;Vacuolar protein sorting-associated protein 35 OS=Mus musculus GN=Vps35 PE=2 SV=1;Vacuolar p	37	37	37	55.2	55.2	55.2	91.712	0	323.31	14356000000	362	Q3TRJ1;Q9EQH3;Q3TKU6;Q3TJ43;Q3UQJ1;Q3TUV7	Q3TRJ1;Q9EQH3;Q3TKU6;Q3TJ43;Q3UQJ1	Vacuolar protein sorting-associated protein 35
164890000	153540000	160410000	155770000	148290000	147130000	1.06128	0.0578469	Arfgef2	Brefeldin A-inhibited guanine nucleotide-exchange protein 2 OS=Mus musculus GN=Arfgef2 PE=1 SV=1;Uncharacterized protein (Fragment) OS=Mus musculus GN=Arfgef2 PE=2 SV=1	26	26	20	23.8	23.8	18.4	202.24	0	83.698	1878800000	183	A2A5R2;Q3U5C3;Q3U2F2;F6YCJ0	A2A5R2;Q3U5C3	Brefeldin A-inhibited guanine nucleotide-exchange protein 2
594950000	639030000	599660000	553530000	585410000	579210000	1.06722	0.0578684	Huwe1	E3 ubiquitin-protein ligase HUWE1 OS=Mus musculus GN=Huwe1 PE=1 SV=1;E3 ubiquitin-protein ligase HUWE1 OS=Mus musculus GN=Huwe1 PE=1 SV=5;Mcl-1 ubiquitin ligase OS=Mus musculus GN=Huwe1 PE=2 SV=1;Isoform 3 of E3 ubiquitin-protein ligase HUWE1 OS=Mus muscul	76	76	66	31.7	31.7	27.9	482.69	0	318.51	7241400000	430	A2AFQ0;Q7TMY8;Q4JG03;Q7TMY8-3;Q7TMY8-4;Q7TMY8-2;Q8BKX3;F6XP90;Q8C0G8;Q9CU76;F6UYC1;Q3TL29	A2AFQ0;Q7TMY8;Q4JG03;Q7TMY8-3;Q7TMY8-4;Q7TMY8-2	E3 ubiquitin-protein ligase HUWE1
1727900000	1752000000	1529600000	1716500000	1724800000	1513000000	1.01114	0.0583111	Tagln3	Transgelin-3 OS=Mus musculus GN=Tagln3 PE=1 SV=1;Transgelin OS=Mus musculus GN=Tagln3 PE=2 SV=1	14	14	11	78.4	78.4	63.8	22.47	0	234.25	21473000000	262	Q9R1Q8;Q9D6K2;Q8BT95	Q9R1Q8;Q9D6K2	Transgelin-3;Transgelin
2615200000	2607400000	2851200000	2539400000	2551100000	2720700000	1.03362	0.0587556	Akap5	A-kinase anchor protein 5 OS=Mus musculus GN=Akap5 PE=1 SV=1;A-kinase anchor protein 5 OS=Mus musculus GN=Akap5 PE=1 SV=2	38	38	38	73.9	73.9	73.9	80.202	0	323.31	33910000000	481	H3BIV5;D3YVF0	H3BIV5;D3YVF0	A-kinase anchor protein 5
1487200000	1506200000	1309900000	1413100000	1453800000	1185400000	1.06194	0.0594068	Hadha	Trifunctional enzyme subunit alpha, mitochondrial OS=Mus musculus GN=Hadha PE=1 SV=1;Uncharacterized protein (Fragment) OS=Mus musculus GN=Hadha PE=2 SV=1	29	29	29	59.4	59.4	59.4	82.669	0	306.84	16534000000	353	Q8BMS1;Q3TB39	Q8BMS1;Q3TB39	Trifunctional enzyme subunit alpha, mitochondrial;Long-chain enoyl-CoA hydratase;Long chain 3-hydroxyacyl-CoA dehydrogenase
35619000	28310000	27621000	32663000	27167000	25592000	1.07174	0.0598272	Plekhb1	Pleckstrin homology domain containing, family B (Evectins) member 1, isoform CRA_b OS=Mus musculus GN=Plekhb1 PE=2 SV=1;Pleckstrin homology domain-containing family B member 1 (Fragment) OS=Mus musculus GN=Plekhb1 PE=1 SV=8;Isoform 4 of Pleckstrin homology	5	5	5	38.1	38.1	38.1	21.34	0	19.936	369030000	22	Q3TP62;D3YZT7;Q9QYE9-4;Q9QYE9-2;Q9QYE9-3;Q9QYE9;D3Z6S5;D3Z1E2;D3YV71;A0A140LHQ7	Q3TP62;D3YZT7;Q9QYE9-4;Q9QYE9-2;Q9QYE9-3;Q9QYE9;D3Z6S5;D3Z1E2;D3YV71	Pleckstrin homology domain-containing family B member 1
99227000	101600000	106190000	82041000	91913000	80996000	1.20422	0.0605668	Actn4	Alpha-actinin-4 (Fragment) OS=Mus musculus GN=Actn4 PE=1 SV=1	35	2	2	73.7	6.6	6.6	59.897	0	16.552	1180100000	45	E9Q2W9	E9Q2W9
145200000	126960000	131640000	130180000	120860000	115170000	1.10265	0.0608995	Copg2	Coatomer subunit gamma-2 OS=Mus musculus GN=Copg2 PE=1 SV=1;Isoform 4 of Coatomer subunit gamma-2 OS=Mus musculus GN=Copg2	18	16	16	38.9	35.6	35.6	97.679	0	118.86	1539700000	124	Q9QXK3;Q9QXK3-4;Q9QXK3-3;Q922G9;Q9QXK3-2;Q923S3	Q9QXK3;Q9QXK3-4	Coatomer subunit gamma-2
1209500000	1150200000	1037800000	1185000000	1111800000	1022600000	1.02353	0.0609799	Ran;1700009N14Rik	GTP-binding nuclear protein Ran OS=Mus musculus GN=Ran PE=2 SV=1;GTP-binding nuclear protein Ran OS=Mus musculus GN=Ran PE=1 SV=3;GTP-binding nuclear protein Ran OS=Mus musculus GN=1700009N14Rik PE=2 SV=1	10	10	10	45.4	45.4	45.4	24.351	0	102.59	14192000000	119	Q3ULW0;P62827;Q14AA6;A6H622;Q61820	Q3ULW0;P62827;Q14AA6	GTP-binding nuclear protein Ran
319330000	339350000	331200000	347640000	349710000	355410000	0.940271	0.0610458	Psmc5	Uncharacterized protein OS=Mus musculus GN=Psmc5 PE=2 SV=1;26S proteasome regulatory subunit 8 OS=Mus musculus GN=Psmc5 PE=1 SV=1;Psmc5 protein (Fragment) OS=Mus musculus GN=Psmc5 PE=2 SV=1;26S proteasome regulatory subunit 8 OS=Mus musculus GN=Psmc5 PE=1	22	22	22	55	55	55	46.677	0	162.24	4088600000	188	A0A1S6GWH1;P62196;Q99KR1;Q8K1K2	A0A1S6GWH1;P62196;Q99KR1;Q8K1K2	26S protease regulatory subunit 8
63731000	57602000	57609000	53265000	53351000	51222000	1.13371	0.0610756	Txndc12	Thioredoxin domain-containing protein 12 OS=Mus musculus GN=Txndc12 PE=1 SV=1	6	6	6	54.7	54.7	54.7	19.048	0	19.814	621230000	56	Q9CQU0	Q9CQU0	Thioredoxin domain-containing protein 12
203260000	225890000	223760000	219460000	248600000	232250000	0.932316	0.061486	Aimp1	Aminoacyl tRNA synthase complex-interacting multifunctional protein 1 OS=Mus musculus GN=Aimp1 PE=1 SV=1;Aminoacyl tRNA synthase complex-interacting multifunctional protein 1 OS=Mus musculus GN=Aimp1 PE=1 SV=2;Uncharacterized protein OS=Mus musculus GN=Aim	15	15	15	69	69	69	35.166	0	66.2	2648900000	127	Q3UZG4;P31230;Q8C2U7;A0A0G2JDW6;A0A0G2JEU9;A0A0G2JDV0;A0A0G2JDH0;Q3TUZ1	Q3UZG4;P31230;Q8C2U7	Aminoacyl tRNA synthase complex-interacting multifunctional protein 1;Endothelial monocyte-activating polypeptide 2
444190000	412890000	425810000	483640000	451150000	440610000	0.93274	0.0615499	Ptma;Gm12504	Uncharacterized protein OS=Mus musculus GN=Ptma PE=2 SV=1;Prothymosin alpha OS=Mus musculus GN=Ptma PE=1 SV=1;Prothymosin alpha OS=Mus musculus GN=Ptma PE=1 SV=2;Uncharacterized protein (Fragment) OS=Mus musculus GN=Ptma PE=2 SV=1;Uncharacterized protein (	7	7	7	36	36	36	12.325	0	323.31	5552900000	83	Q3U6E4;Q0VGU2;P26350;Q8C2T3;Q3U8X6;Q3UA54;Q8CAQ5;A0A087WP98;A0A087WPN6;A0A087WQN2	Q3U6E4;Q0VGU2;P26350;Q8C2T3;Q3U8X6;Q3UA54;Q8CAQ5	Prothymosin alpha;Prothymosin alpha, N-terminally processed;Thymosin alpha
20694000	24230000	25758000	27022000	33025000	29025000	0.793538	0.0617917	Cars2	MCG11180, isoform CRA_a OS=Mus musculus GN=Cars2 PE=1 SV=1;Probable cysteine--tRNA ligase, mitochondrial OS=Mus musculus GN=Cars2 PE=1 SV=2	7	7	7	23.6	23.6	23.6	61.342	0	25.725	298950000	42	G3X975;Q8BYM8;A0A1B0GSW7;A0A1B0GR87;Q9CX12;Q8BY51;Q8BW29;A0A1B0GRF1;Q9CWJ0	G3X975;Q8BYM8	Probable cysteine--tRNA ligase, mitochondrial
7361700	5556400	10540000	8435300	6097700	11040000	0.917299	0.0622985	Ttc5	Uncharacterized protein OS=Mus musculus GN=Ttc5 PE=2 SV=1;Tetratricopeptide repeat protein 5 OS=Mus musculus GN=Ttc5 PE=1 SV=2;Uncharacterized protein OS=Mus musculus GN=Ttc5 PE=2 SV=1	4	4	4	10.7	10.7	10.7	48.709	0	7.748	111100000	25	Q8C8M9;Q99LG4;Q8BNN3	Q8C8M9;Q99LG4;Q8BNN3	Tetratricopeptide repeat protein 5
43183000	46155000	45327000	38011000	37259000	41645000	1.15182	0.062324	Cstf1	Cleavage stimulation factor subunit 1 OS=Mus musculus GN=Cstf1 PE=1 SV=1	3	3	3	11.8	11.8	11.8	48.381	0	6.268	520770000	15	Q99LC2	Q99LC2	Cleavage stimulation factor subunit 1
162180000	143030000	128660000	146800000	101590000	88102000	1.28939	0.0628196	Hspa12b	Heat shock 70 kDa protein 12B OS=Mus musculus GN=Hspa12b PE=1 SV=1	8	6	6	17.4	14.5	14.5	76.118	0	41.802	1434800000	48	Q9CZJ2	Q9CZJ2	Heat shock 70 kDa protein 12B
30511000	30111000	42322000	31469000	32779000	44699000	0.9449	0.0631553	Dnal1	Isoform 3 of Dynein light chain 1, axonemal OS=Mus musculus GN=Dnal1;Isoform 2 of Dynein light chain 1, axonemal OS=Mus musculus GN=Dnal1;Dynein light chain 1, axonemal OS=Mus musculus GN=Dnal1 PE=1 SV=2	4	4	4	34.4	34.4	34.4	17.054	0	7.2406	421260000	33	Q05A62-3;Q05A62-2;Q05A62;D3YTL1;D3YYU7	Q05A62-3;Q05A62-2;Q05A62	Dynein light chain 1, axonemal
831020000	757170000	752820000	920890000	807600000	790590000	0.929311	0.0632969	Psmb2	Proteasome subunit beta type-2 OS=Mus musculus GN=Psmb2 PE=1 SV=1;Proteasome subunit beta type OS=Mus musculus GN=Psmb2 PE=2 SV=1	13	13	13	75.1	75.1	75.1	22.906	0	63.621	10056000000	155	Q9R1P3;Q8BJX0	Q9R1P3;Q8BJX0	Proteasome subunit beta type-2;Proteasome subunit beta type
70182000	65779000	68800000	67056000	64265000	64605000	1.04509	0.0634197	Mrps18b	Uncharacterized protein OS=Mus musculus GN=Mrps18b PE=2 SV=1;28S ribosomal protein S18b, mitochondrial OS=Mus musculus GN=Mrps18b PE=1 SV=1;Uncharacterized protein OS=Mus musculus GN=Mrps18b PE=2 SV=1;28S ribosomal protein S18b, mitochondrial (Fragment) OS	6	6	6	46.9	46.9	46.9	28.686	0	20.516	958530000	49	Q3TKB7;Q99N84;Q3THT9;G3UYQ9;G3UYX8;Q542W5;G3UX79;Q99N84-2	Q3TKB7;Q99N84;Q3THT9;G3UYQ9;G3UYX8;Q542W5;G3UX79;Q99N84-2	28S ribosomal protein S18b, mitochondrial
40945000	51584000	48122000	34078000	45729000	34970000	1.22543	0.0634428	Wbp11	Uncharacterized protein OS=Mus musculus GN=Wbp11 PE=2 SV=1;Uncharacterized protein OS=Mus musculus GN=Wbp11 PE=2 SV=1;WW domain-binding protein 11 OS=Mus musculus GN=Wbp11 PE=1 SV=2;Uncharacterized protein OS=Mus musculus GN=Wbp11 PE=2 SV=1	5	5	5	13.3	13.3	13.3	69.878	0	11.261	501670000	23	Q3UKQ3;Q3U6Q1;Q923D5;Q3TXH8;Q3U521;A0A0N4SWF7	Q3UKQ3;Q3U6Q1;Q923D5;Q3TXH8	WW domain-binding protein 11
4826000000	4933900000	4607100000	4956000000	4980200000	4720200000	0.980254	0.0635525	Gdi2	Rab GDP dissociation inhibitor (Fragment) OS=Mus musculus GN=Gdi2 PE=2 SV=1;Rab GDP dissociation inhibitor (Fragment) OS=Mus musculus GN=Gdi2 PE=2 SV=1;Rab GDP dissociation inhibitor beta OS=Mus musculus GN=Gdi2 PE=1 SV=1;Rab GDP dissociation inhibitor OS=	36	36	30	69.9	69.9	56.8	57.439	0	261.79	58941000000	458	Q3UC72;Q3UPA3;Q61598;Q3UUX9;Q61598-2;Q3TIY6;A0A1Y7VL99;Q9CZ18;A0A1Y7VLG4	Q3UC72;Q3UPA3;Q61598;Q3UUX9;Q61598-2;Q3TIY6;A0A1Y7VL99	Rab GDP dissociation inhibitor beta
314220000	276530000	335230000	325420000	301030000	347610000	0.95064	0.0636878	Sf3b1	Splicing factor 3B subunit 1 OS=Mus musculus GN=Sf3b1 PE=1 SV=1;Splicing factor 3B subunit 1 OS=Mus musculus GN=Sf3b1 PE=1 SV=1;Uncharacterized protein (Fragment) OS=Mus musculus GN=Sf3b1 PE=2 SV=1	31	31	31	42.4	42.4	42.4	145.83	0	190.19	4027500000	241	G5E866;Q99NB9;Q3US00;A0JLN0;Q3UIB4;A0A087WNS2;Q3TB51;Q8C839;Q8C2Y9	G5E866;Q99NB9;Q3US00	Splicing factor 3B subunit 1
70143000	81468000	69209000	65978000	70886000	57444000	1.13644	0.064542	Pigs	Phosphatidylinositol glycan anchor biosynthesis, class S OS=Mus musculus GN=Pigs PE=1 SV=1;Uncharacterized protein OS=Mus musculus GN=Pigs PE=2 SV=1;GPI transamidase component PIG-S OS=Mus musculus GN=Pigs PE=1 SV=3;Uncharacterized protein OS=Mus musculus	15	15	15	47	47	47	61.71	0	32.945	809890000	64	Q3V307;Q3U643;Q6PD26;Q3V3K6;Q3V397	Q3V307;Q3U643;Q6PD26;Q3V3K6;Q3V397	GPI transamidase component PIG-S
487890000	494980000	501600000	468110000	469260000	492520000	1.03817	0.0647361	Pgm2l1	Glucose 1,6-bisphosphate synthase OS=Mus musculus GN=Pgm2l1 PE=1 SV=1;Pgm2l1 protein OS=Mus musculus GN=Pgm2l1 PE=2 SV=1	31	31	31	58.8	58.8	58.8	70.279	0	123.32	5796100000	280	Q8CAA7;I6L9A5;E0CX81	Q8CAA7;I6L9A5	Glucose 1,6-bisphosphate synthase
124480000	127770000	116470000	98798000	117250000	86389000	1.21916	0.06498	Vti1a	Vesicle transport through interaction with t-SNAREs homolog 1A OS=Mus musculus GN=Vti1a PE=1 SV=1	6	6	1	31.7	31.7	7.6	25.868	0	39.21	1384600000	47	Q5FWJ7;Q8CET6;Q8CBJ3	Q5FWJ7
2838900000	2522700000	2906700000	2547600000	2417900000	2699800000	1.07867	0.0650197	Crym	Crystallin, mu OS=Mus musculus GN=Crym PE=1 SV=1;Ketimine reductase mu-crystallin OS=Mus musculus GN=Crym PE=1 SV=1	14	14	14	82.1	82.1	82.1	33.523	0	90.899	35045000000	222	Q3UPX0;O54983	Q3UPX0;O54983	Ketimine reductase mu-crystallin
3324800000	3419400000	3481000000	3444500000	3482300000	3533000000	0.977571	0.0650752	Pde1b	Calcium/calmodulin-dependent 3,5-cyclic nucleotide phosphodiesterase 1B OS=Mus musculus GN=Pde1b PE=1 SV=2;Phosphodiesterase OS=Mus musculus GN=Pde1b PE=2 SV=1;Phosphodiesterase OS=Mus musculus GN=Pde1b PE=2 SV=1	35	35	33	80	80	77.4	61.225	0	254.37	42570000000	473	Q01065;Q9DBS6;Q6PDS5	Q01065;Q9DBS6;Q6PDS5	Calcium/calmodulin-dependent 3,5-cyclic nucleotide phosphodiesterase 1B
3035900000	3037000000	3062100000	2894100000	2984600000	2916800000	1.0386	0.0651861	Sfxn3	Sideroflexin-3 OS=Mus musculus GN=Sfxn3 PE=1 SV=1;Sideroflexin-3 OS=Mus musculus GN=Sfxn3 PE=1 SV=1;Isoform 2 of Sideroflexin-3 OS=Mus musculus GN=Sfxn3	17	17	16	70.7	70.7	64.8	35.406	0	133.17	37550000000	271	Q91V61;Q3U4F0;Q91V61-2	Q91V61;Q3U4F0;Q91V61-2	Sideroflexin-3
46798000	39569000	38373000	50258000	46058000	47881000	0.865067	0.0654335	Gdpgp1	GDP-D-glucose phosphorylase 1 OS=Mus musculus GN=Gdpgp1 PE=1 SV=2	8	8	8	45.6	45.6	45.6	42.514	0	55.74	545380000	31	Q3TLS3;Q8C3E3	Q3TLS3	GDP-D-glucose phosphorylase 1
84477000	84326000	100320000	96710000	92443000	104820000	0.915468	0.0656481	Irgq	Immunity-related GTPase family Q protein OS=Mus musculus GN=Irgq PE=1 SV=1	10	10	10	31	31	31	59.323	0	30.536	1232300000	88	Q8VIM9	Q8VIM9	Immunity-related GTPase family Q protein
31704000	31866000	26817000	41409000	35326000	36194000	0.800388	0.0658129	Dis3l2	DIS3-like exonuclease 2 OS=Mus musculus GN=Dis3l2 PE=1 SV=1;Isoform 2 of DIS3-like exonuclease 2 OS=Mus musculus GN=Dis3l2;Uncharacterized protein OS=Mus musculus GN=Dis3l2 PE=2 SV=1	10	10	10	18.2	18.2	18.2	97.774	0	18.362	448830000	56	Q8CI75;Q8CI75-2;Q8C0W5;A0A087WP08	Q8CI75;Q8CI75-2;Q8C0W5	DIS3-like exonuclease 2
128200000	128320000	135660000	134240000	143370000	153150000	0.910437	0.066123	Cmas	Cytidine monophospho-N-acetylneuraminic acid synthetase OS=Mus musculus GN=Cmas PE=1 SV=1;N-acylneuraminate cytidylyltransferase OS=Mus musculus GN=Cmas PE=1 SV=2;Isoform 2 of N-acylneuraminate cytidylyltransferase OS=Mus musculus GN=Cmas	14	14	14	47.7	47.7	47.7	48.029	0	37.982	1704200000	70	A0A0R4J0B4;Q99KK2;Q99KK2-2;A0A0N4SW65;A0A0N4SWC3	A0A0R4J0B4;Q99KK2;Q99KK2-2	N-acylneuraminate cytidylyltransferase
20043000	22642000	19693000	22847000	25366000	20687000	0.905341	0.0664921	Prps2	Ribose-phosphate pyrophosphokinase 2 OS=Mus musculus GN=Prps2 PE=1 SV=4	9	2	2	41.8	11.6	11.6	34.786	0	11.262	255240000	21	Q9CS42	Q9CS42	Ribose-phosphate pyrophosphokinase 2
396000000	388730000	432650000	376460000	379770000	406640000	1.04688	0.0673312	Psmd11	MCG19050, isoform CRA_d OS=Mus musculus GN=Psmd11 PE=1 SV=1;26S proteasome non-ATPase regulatory subunit 11 OS=Mus musculus GN=Psmd11 PE=1 SV=3;Psmd11 protein (Fragment) OS=Mus musculus GN=Psmd11 PE=2 SV=1;Uncharacterized protein OS=Mus musculus GN=Psmd11	24	24	24	63.3	63.3	63.3	47.436	0	188.84	4920500000	196	Q5BKQ9;Q8BG32;Q7TMI0;Q8BK73;Q3THG2;Q497E8;Q3UWW9;Q8C0Z6;Q8K2N7;G3UYH2;G3UWW7;G3UXL5;G3UYI4;G3UYL3;G3UYL8;G3UX15;G3UZ33;G3UX67;G3UWV7;G3UZ28	Q5BKQ9;Q8BG32;Q7TMI0;Q8BK73;Q3THG2;Q497E8;Q3UWW9;Q8C0Z6;Q8K2N7;G3UYH2	26S proteasome non-ATPase regulatory subunit 11
34824000	29170000	36734000	33802000	27874000	34291000	1.04961	0.0676715	Pdlim1	PDZ and LIM domain protein 1 OS=Mus musculus GN=Pdlim1 PE=1 SV=4;Uncharacterized protein OS=Mus musculus GN=Pdlim1 PE=2 SV=1;PDZ and LIM domain protein 1 (Fragment) OS=Mus musculus GN=Pdlim1 PE=1 SV=1	4	4	4	23.9	23.9	23.9	35.774	0	8.8245	491010000	20	O70400;Q3TZ17;S4R1V0	O70400;Q3TZ17;S4R1V0	PDZ and LIM domain protein 1
9596600	13021000	12690000	7828100	10490000	8229400	1.32998	0.0677131	Gigyf1	GRB10-interacting GYF protein 1 OS=Mus musculus GN=Gigyf1 PE=1 SV=2	4	4	4	7.4	7.4	7.4	116.24	0	16.184	149760000	22	Q99MR1	Q99MR1	PERQ amino acid-rich with GYF domain-containing protein 1
208740000	224780000	181140000	166890000	189500000	167020000	1.17434	0.0680245	Farp1	FERM, ARHGEF and pleckstrin domain-containing protein 1 OS=Mus musculus GN=Farp1 PE=1 SV=1;Farp1 protein (Fragment) OS=Mus musculus GN=Farp1 PE=2 SV=1	20	20	20	29.3	29.3	29.3	118.87	0	102.79	2243500000	147	F8VPU2;Q8K2R0;E9Q805;Q3UY58;Q8R2X2;Q99KU3;Q8BM51;Q80VF7	F8VPU2;Q8K2R0	FERM, RhoGEF and pleckstrin domain-containing protein 1
238770000	207550000	251240000	214320000	196330000	239610000	1.07274	0.068212	Arrb1	Beta-arrestin-1 OS=Mus musculus GN=Arrb1 PE=1 SV=1;Beta-arrestin-1 OS=Mus musculus GN=Arrb1 PE=1 SV=1;Isoform 1B of Beta-arrestin-1 OS=Mus musculus GN=Arrb1	18	18	18	61.5	61.5	61.5	46.972	0	73.468	2795100000	117	Q8BWG8;J3QNU6;Q8BWG8-2;Q3U172;E0CY53;F7DF62;E0CYB1	Q8BWG8;J3QNU6;Q8BWG8-2	Beta-arrestin-1
56880000	62536000	66258000	53865000	53820000	57817000	1.12188	0.0684722	Cald1	Caldesmon 1 OS=Mus musculus GN=Cald1 PE=1 SV=1;Caldesmon 1 OS=Mus musculus GN=Cald1 PE=1 SV=1;Caldesmon 1 OS=Mus musculus GN=Cald1 PE=1 SV=1;Caldesmon 1 OS=Mus musculus GN=Cald1 PE=1 SV=1;Caldesmon 1 OS=Mus musculus GN=Cald1 PE=1 SV=1;Caldesmon 1 OS=Mus mu	11	11	11	19	19	19	89.272	0	58.607	704120000	55	E9QA15;Q8VCQ8;E9Q0M9;E9QA16;D3Z6I7;S4R1T7;Q3UGC3;Q7TMN5;Q3TUS1;E9Q9F3;F6QLP8;F6T2Z7;F6RGN9;F6ZAW1;Q8VD79	E9QA15;Q8VCQ8;E9Q0M9;E9QA16;D3Z6I7;S4R1T7;Q3UGC3
1245300000	1330600000	1535200000	1607900000	1734400000	1671000000	0.820039	0.068919	S100b	Protein S100 OS=Mus musculus GN=S100b PE=1 SV=1;Protein S100-B OS=Mus musculus GN=S100b PE=1 SV=2	4	4	4	44.6	44.6	44.6	10.728	0	61.425	16116000000	54	Q3UY00;P50114	Q3UY00;P50114	Protein S100;Protein S100-B
127710000	132110000	119610000	132220000	136680000	121180000	0.972698	0.0697526	Rgs7bp	Regulator of G-protein signaling 7-binding protein OS=Mus musculus GN=Rgs7bp PE=1 SV=1	7	7	7	51.4	51.4	51.4	29.023	0	22.418	1585400000	90	Q8BQP9	Q8BQP9	Regulator of G-protein signaling 7-binding protein
368870000	433740000	441130000	341540000	414760000	392460000	1.08268	0.0698874	Pitrm1	Isoform 2 of Presequence protease, mitochondrial OS=Mus musculus GN=Pitrm1;Presequence protease, mitochondrial OS=Mus musculus GN=Pitrm1 PE=1 SV=1;Isoform 3 of Presequence protease, mitochondrial OS=Mus musculus GN=Pitrm1	31	31	31	47.8	47.8	47.8	117.21	0	124.98	4678200000	208	Q8K411-2;Q8K411;Q8K411-3	Q8K411-2;Q8K411;Q8K411-3	Presequence protease, mitochondrial
9201700	11513000	13066000	0	0	9273400	3.64275	0.0702599	Ppox	Protoporphyrinogen oxidase OS=Mus musculus GN=Ppox PE=1 SV=1;Protoporphyrinogen oxidase OS=Mus musculus GN=Ppox PE=2 SV=1;Protoporphyrinogen oxidase (Fragment) OS=Mus musculus GN=Ppox PE=1 SV=1	4	4	4	13.6	13.6	13.6	50.87	0	7.4361	116050000	26	P51175;Q3UQA3;A0A0A6YX50	P51175;Q3UQA3;A0A0A6YX50	Protoporphyrinogen oxidase
581950000	549190000	605770000	599850000	598920000	659670000	0.934606	0.0705303	Mapre1	Microtubule-associated protein, RP/EB family, member 1 OS=Mus musculus GN=Mapre1 PE=1 SV=1;Microtubule-associated protein RP/EB family member 1 OS=Mus musculus GN=Mapre1 PE=1 SV=3	18	18	16	73.1	73.1	72.8	30.016	0	105.35	7200200000	185	Q3U4H0;Q61166	Q3U4H0;Q61166	Microtubule-associated protein RP/EB family member 1
125150000	114950000	131770000	130820000	125600000	136070000	0.947464	0.0705526	Apba1	Uncharacterized protein OS=Mus musculus GN=Apba1 PE=2 SV=1;Amyloid-beta A4 precursor protein-binding family A member 1 OS=Mus musculus GN=Apba1 PE=1 SV=2;Isoform 3 of Amyloid-beta A4 precursor protein-binding family A member 1 OS=Mus musculus GN=Apba1;Isof	15	15	13	35.9	35.9	32.7	93.064	0	103.91	1640400000	135	Q3UH26;B2RUJ5;B2RUJ5-3;B2RUJ5-2	Q3UH26;B2RUJ5;B2RUJ5-3;B2RUJ5-2	Amyloid beta A4 precursor protein-binding family A member 1
530280000	508860000	529820000	547950000	561620000	567980000	0.935269	0.0707629	Pls3	Plastin-3 OS=Mus musculus GN=Pls3 PE=1 SV=1;Plastin-3 (Fragment) OS=Mus musculus GN=Pls3 PE=1 SV=1;Plastin-3 OS=Mus musculus GN=Pls3 PE=1 SV=3;Uncharacterized protein OS=Mus musculus GN=Pls3 PE=2 SV=1;Uncharacterized protein OS=Mus musculus GN=Pls3 PE=2 SV	31	31	26	63.8	63.8	56.3	71.745	0	140.4	6617700000	291	B1AX58;A0A1C7CYV0;Q99K51;Q3UJG9;Q3UKB1	B1AX58;A0A1C7CYV0;Q99K51;Q3UJG9;Q3UKB1	Plastin-3
215170000	203900000	201590000	225890000	229510000	234310000	0.899885	0.0709688	Abcb7	ATP-binding cassette sub-family B member 7, mitochondrial OS=Mus musculus GN=Abcb7 PE=1 SV=3	18	18	18	44.3	44.3	44.3	82.58	0	109.52	2613800000	118	Q61102	Q61102	ATP-binding cassette sub-family B member 7, mitochondrial
7078400	8164500	10477000	0	0	7822600	3.2879	0.0713514	Arhgap20	Rho GTPase-activating protein 20 OS=Mus musculus GN=Arhgap20 PE=1 SV=1;Rho GTPase-activating protein 20 OS=Mus musculus GN=Arhgap20 PE=1 SV=1	5	5	5	7.6	7.6	7.6	127.76	0	6.8717	111370000	12	D3YUH8;Q6IFT4;Q6IFT4-2	D3YUH8;Q6IFT4	Rho GTPase-activating protein 20
560970000	556570000	505680000	587400000	592600000	572650000	0.926152	0.0718241	Psmb1	Proteasome subunit beta type OS=Mus musculus GN=Psmb1 PE=1 SV=1;Proteasome subunit beta type-1 OS=Mus musculus GN=Psmb1 PE=1 SV=1	11	11	11	61.7	61.7	61.7	26.372	0	117.81	7110200000	185	Q6RI64;O09061	Q6RI64;O09061	Proteasome subunit beta type;Proteasome subunit beta type-1
85954000	93394000	84757000	111990000	103880000	98397000	0.840384	0.0719707	Oplah	5-oxoprolinase OS=Mus musculus GN=Oplah PE=1 SV=1;5-oxoprolinase (Fragment) OS=Mus musculus GN=Oplah PE=1 SV=8;Uncharacterized protein (Fragment) OS=Mus musculus GN=Oplah PE=2 SV=1	22	22	22	33.5	33.5	33.5	137.61	0	80.398	1127400000	123	Q8K010;E9Q484;Q3TYS9;A0A1B0GSQ4;Q3TPB5;E9PZB8	Q8K010;E9Q484;Q3TYS9	5-oxoprolinase
25285000	30312000	27228000	17046000	19749000	23812000	1.36659	0.0721385	Epg5	Ectopic P granules protein 5 homolog OS=Mus musculus GN=Epg5 PE=1 SV=2	10	10	10	8.7	8.7	8.7	290.8	0	44.315	303260000	41	Q80TA9	Q80TA9	Ectopic P granules protein 5 homolog
169920000	141760000	162670000	159490000	137880000	156640000	1.0448	0.0721905	Dnajc7	DnaJ homolog subfamily C member 7 OS=Mus musculus GN=Dnajc7 PE=1 SV=2;Uncharacterized protein OS=Mus musculus GN=Dnajc7 PE=2 SV=1;DnaJ homolog subfamily C member 7 (Fragment) OS=Mus musculus GN=Dnajc7 PE=1 SV=1	25	25	25	59.9	59.9	59.9	56.475	0	184.16	1940700000	143	Q9QYI3;Q3UL32;F7BTP8;A2A5E1	Q9QYI3;Q3UL32;F7BTP8	DnaJ homolog subfamily C member 7
175510000	166160000	166560000	168990000	150210000	146290000	1.09182	0.0724807	Elmo1	MKIAA0281 protein (Fragment) OS=Mus musculus GN=Elmo1 PE=2 SV=1;Engulfment and cell motility protein 1 OS=Mus musculus GN=Elmo1 PE=1 SV=2;Isoform 2 of Engulfment and cell motility protein 1 OS=Mus musculus GN=Elmo1;Isoform 3 of Engulfment and cell motility	18	18	16	34	34	31.7	85.62	0	48.109	2017200000	176	Q571D6;Q8BPU7;Q8BPU7-2;Q8BPU7-3;Q8BPU7-4;A0A1Y7VIX9	Q571D6;Q8BPU7;Q8BPU7-2;Q8BPU7-3	Engulfment and cell motility protein 1
912760000	1006200000	1019900000	950750000	1103400000	1138600000	0.920479	0.072568	Cox7a2	Cytochrome c oxidase subunit 7A2, mitochondrial OS=Mus musculus GN=Cox7a2 PE=1 SV=2	3	3	3	56.6	56.6	56.6	9.2908	0	11.711	13638000000	57	P48771	P48771	Cytochrome c oxidase subunit 7A2, mitochondrial
25356000	30929000	31214000	21739000	29727000	27635000	1.10617	0.0726537	Ubr3	E3 ubiquitin-protein ligase UBR3 OS=Mus musculus GN=Ubr3 PE=1 SV=1;Isoform 3 of E3 ubiquitin-protein ligase UBR3 OS=Mus musculus GN=Ubr3;E3 ubiquitin-protein ligase UBR3 OS=Mus musculus GN=Ubr3 PE=1 SV=3	8	8	8	9.3	9.3	9.3	213.07	0	16.888	346690000	44	F6QC57;Q5U430-3;Q5U430;F6RDS0;B3DFI9;Q8CAW0;B7ZNW2	F6QC57;Q5U430-3;Q5U430	E3 ubiquitin-protein ligase UBR3
2215500000	2049900000	2117100000	2061400000	1999900000	2006800000	1.05181	0.0738457	Dnajc13	DnaJ heat shock protein family (Hsp40) member C13 OS=Mus musculus GN=Dnajc13 PE=1 SV=1;DnaJ heat shock protein family (Hsp40) member C13 OS=Mus musculus GN=Dnajc13 PE=1 SV=1	25	25	24	19.2	19.2	18.4	254.44	0	71.398	26887000000	143	G3X922;D4AFX7;Q8CHD7;Q3UX52;Q3UQJ7;Q8BNL1;Q3TNE7;A0A087WRC9;A0A087WS25	G3X922;D4AFX7
13731000	12120000	13605000	12376000	11618000	12003000	1.09609	0.0743292	Lnpep	Leucyl-cystinyl aminopeptidase OS=Mus musculus GN=Lnpep PE=1 SV=1;Aminopeptidase (Fragment) OS=Mus musculus GN=Lnpep PE=2 SV=1	4	4	4	6.5	6.5	6.5	117.3	0	10.385	156770000	31	Q8C129;Q3TTA8;Q6NY09;Q8BZ14	Q8C129;Q3TTA8	Leucyl-cystinyl aminopeptidase
42103000	35964000	44011000	36864000	31769000	33610000	1.194	0.0748643	Inpp5f	Inositol polyphosphate-5-phosphatase F OS=Mus musculus GN=Inpp5f PE=2 SV=1;Phosphatidylinositide phosphatase SAC2 OS=Mus musculus GN=Inpp5f PE=1 SV=1;Isoform 2 of Phosphatidylinositide phosphatase SAC2 OS=Mus musculus GN=Inpp5f;Isoform 3 of Phosphatidylino	12	12	12	21.2	21.2	21.2	127.61	0	50.642	421380000	54	B2RQ14;Q8CDA1;Q8CDA1-2;Q8CDA1-3;Q8CDA1-4	B2RQ14;Q8CDA1;Q8CDA1-2;Q8CDA1-3	Phosphatidylinositide phosphatase SAC2
258500000	254900000	253610000	281460000	276100000	260850000	0.937195	0.0748956	Uba6	Ubiquitin-like modifier-activating enzyme 6 OS=Mus musculus GN=Uba6 PE=1 SV=1;Ubiquitin-like modifier-activating enzyme 6 OS=Mus musculus GN=Uba6 PE=1 SV=1	33	33	33	46.7	46.7	46.7	117.96	0	116.99	3132500000	246	Q8C7R4;D3Z061	Q8C7R4;D3Z061	Ubiquitin-like modifier-activating enzyme 6
29845000	24528000	19939000	24173000	21400000	17819000	1.17226	0.0749453	Upf2	UPF2 regulator of nonsense transcripts homolog (yeast) OS=Mus musculus GN=Upf2 PE=1 SV=1;UPF2 regulator of nonsense transcripts homolog (yeast) (Fragment) OS=Mus musculus GN=Upf2 PE=1 SV=1	8	8	8	10.6	10.6	10.6	147.55	0	14.443	263750000	24	A2AT37;F6Q3G7;Q810R2	A2AT37;F6Q3G7
68182000	73702000	79620000	64131000	61365000	67015000	1.1506	0.0750291	Tfrc	Transferrin receptor, isoform CRA_a OS=Mus musculus GN=Tfrc PE=1 SV=1;Transferrin receptor protein 1 OS=Mus musculus GN=Tfrc PE=1 SV=1;Transferrin receptor protein 1 OS=Mus musculus GN=Tfrc PE=1 SV=1	12	12	12	20.8	20.8	20.8	85.73	0	37.445	867450000	77	Q542D9;Q62351;Q8C872;Q8JZS3	Q542D9;Q62351;Q8C872	Transferrin receptor protein 1
64889000	63636000	74263000	61719000	53704000	67148000	1.11074	0.0752478	Ylpm1	YLP motif-containing protein 1 OS=Mus musculus GN=Ylpm1 PE=1 SV=2;YLP motif-containing protein 1 (Fragment) OS=Mus musculus GN=Ylpm1 PE=1 SV=1;YLP motif-containing protein 1 OS=Mus musculus GN=Ylpm1 PE=1 SV=1;YLP motif-containing protein 1 OS=Mus musculus	16	16	16	13.5	13.5	13.5	241.05	0	70.004	896500000	61	D3YWX2;F6YTL8;E9Q803;Q9R0I7;Q8C8U8;Q3UTT5;Q3TMN3	D3YWX2;F6YTL8;E9Q803;Q9R0I7	YLP motif-containing protein 1
64570000	66897000	58830000	55456000	60056000	41305000	1.2135	0.075325	2023-09-08	Septin-8 OS=Mus musculus GN=Sept8 PE=1 SV=1	24	2	2	60.7	8.4	8.4	50.895	0	19.202	681890000	19	B7ZC46	B7ZC46
1525900000	1495700000	1550300000	1463500000	1422000000	1399000000	1.06708	0.0755517	Ndufv2	NADH dehydrogenase [ubiquinone] flavoprotein 2, mitochondrial OS=Mus musculus GN=Ndufv2 PE=1 SV=2;Isoform 2 of NADH dehydrogenase [ubiquinone] flavoprotein 2, mitochondrial OS=Mus musculus GN=Ndufv2	14	14	14	71.4	71.4	71.4	27.285	0	91.541	18580000000	212	Q9D6J6;Q9D6J6-2;M0QWP9;D6RGN4	Q9D6J6;Q9D6J6-2	NADH dehydrogenase [ubiquinone] flavoprotein 2, mitochondrial
19157000	19066000	18968000	17532000	17864000	15863000	1.11573	0.075597	Rabggtb	Geranylgeranyl transferase type-2 subunit beta OS=Mus musculus GN=Rabggtb PE=1 SV=1;Geranylgeranyl transferase type-2 subunit beta OS=Mus musculus GN=Rabggtb PE=1 SV=2;Geranylgeranyl transferase type-2 subunit beta OS=Mus musculus GN=Rabggtb PE=1 SV=1;Rabg	3	3	3	11.8	11.8	11.8	36.884	0	4.8469	239380000	26	Q3TVF4;P53612;Q6PFA1;Q99KZ1;A0A0G2JDK3;A0A0G2JGU4;Q9JIF6;A0A0G2JF29;A0A0G2JG79;Q9CRG6	Q3TVF4;P53612;Q6PFA1;Q99KZ1;A0A0G2JDK3;A0A0G2JGU4;Q9JIF6;A0A0G2JF29;A0A0G2JG79	Geranylgeranyl transferase type-2 subunit beta
135510000	147220000	132740000	127920000	138860000	114930000	1.08844	0.0757036	Atg4b	Cysteine protease OS=Mus musculus GN=Atg4b PE=1 SV=1;Cysteine protease OS=Mus musculus GN=Atg4b PE=2 SV=1;Cysteine protease ATG4B OS=Mus musculus GN=Atg4b PE=1 SV=2	11	11	11	45.8	45.8	45.8	44.403	0	40.046	1639200000	79	A0A0R4J065;Q3UNF6;Q8BGE6;A0A087WNY2;D3YZP6;A0A087WRT0;A0A087WNR6	A0A0R4J065;Q3UNF6;Q8BGE6	Cysteine protease ATG4B
23333000	21916000	15604000	17681000	14821000	13425000	1.32499	0.0762746	Sorcs1;sorCS1	Isoform 2 of VPS10 domain-containing receptor SorCS1 OS=Mus musculus GN=Sorcs1;VPS10 domain-containing receptor SorCS1 OS=Mus musculus GN=Sorcs1 PE=1 SV=1;Isoform 4 of VPS10 domain-containing receptor SorCS1 OS=Mus musculus GN=Sorcs1;Isoform 3 of VPS10 dom	3	3	3	5.6	5.6	5.6	127.87	0.00020149	3.9057	221210000	15	Q9JLC4-2;Q9JLC4;Q9JLC4-4;Q9JLC4-3;Q1HL23;A0A1B0GT94;Q1HL25;E9PYT6;A0A1B0GRN1;Q1HL24;E9QQ63;A0A1B0GRB7;Q8BSV0;E9QQ02;A0A1B0GRC4;Q8BQQ0	Q9JLC4-2;Q9JLC4;Q9JLC4-4;Q9JLC4-3;Q1HL23;A0A1B0GT94;Q1HL25;E9PYT6;A0A1B0GRN1;Q1HL24;E9QQ63;A0A1B0GRB7;Q8BSV0;E9QQ02;A0A1B0GRC4	VPS10 domain-containing receptor SorCS1
58454000	47180000	53862000	48270000	36095000	50472000	1.18288	0.0773213	Prrt1	Proline-rich transmembrane protein 1 OS=Mus musculus GN=Prrt1 PE=1 SV=1;Proline-rich transmembrane protein 1 OS=Mus musculus GN=Prrt1 PE=1 SV=1	3	3	3	12.1	12.1	12.1	31.389	0.00020259	3.9937	716590000	24	A2CG20;O35449;Q14C00	A2CG20;O35449	Proline-rich transmembrane protein 1
841410000	867480000	933890000	790500000	833850000	841520000	1.07174	0.0773548	Gmps	Guanine monphosphate synthetase OS=Mus musculus GN=Gmps PE=1 SV=1;GMP synthase [glutamine-hydrolyzing] OS=Mus musculus GN=Gmps PE=1 SV=2	36	36	36	70	70	70	76.723	0	174.25	10230000000	287	B2RRH9;Q3THK7	B2RRH9;Q3THK7	GMP synthase [glutamine-hydrolyzing]
144770000	166130000	138160000	129120000	160760000	120320000	1.09473	0.0779125	Pddc1	Glutamine amidotransferase-like class 1 domain-containing protein 1 OS=Mus musculus GN=Gatd1 PE=1 SV=1	6	6	6	56.8	56.8	56.8	23.277	0	40.427	1662900000	57	Q8BFQ8	Q8BFQ8	Parkinson disease 7 domain-containing protein 1
235750000	233020000	237290000	262610000	245550000	248520000	0.933103	0.0779156	Trim46	Tripartite motif-containing protein 46 OS=Mus musculus GN=Trim46 PE=1 SV=1;Tripartite motif-containing protein 46 OS=Mus musculus GN=Trim46 PE=1 SV=1;Tripartite motif-containing protein 46 OS=Mus musculus GN=Trim46 PE=1 SV=1;Trim46 protein OS=Mus musculus	24	24	24	58.4	58.4	58.4	80.915	0	88.521	2920700000	149	D3YXA6;Q7TNM2;Q3TC52;J3JSM8;E9PUI3;Q7TNM2-2;D3YYF9	D3YXA6;Q7TNM2;Q3TC52;J3JSM8;E9PUI3;Q7TNM2-2	Tripartite motif-containing protein 46
32530000	35897000	31257000	37606000	42482000	44373000	0.800926	0.0788343	Gpt2	Alanine aminotransferase 2 OS=Mus musculus GN=Gpt2 PE=1 SV=1	7	7	6	24.9	24.9	21.5	57.943	0	29.664	479370000	55	Q8BGT5	Q8BGT5	Alanine aminotransferase 2
3861000000	3855400000	3989000000	3638500000	3781200000	3739700000	1.04893	0.079046	Napb	Beta-soluble NSF attachment protein OS=Mus musculus GN=Napb PE=1 SV=2	27	27	23	84.9	84.9	73.5	33.557	0	323.31	49119000000	500	P28663;D6RHL2	P28663	Beta-soluble NSF attachment protein
744650000	771520000	779600000	697810000	746180000	762650000	1.04039	0.0792341	Cbr3	Carbonyl reductase [NADPH] 3 OS=Mus musculus GN=Cbr3 PE=1 SV=1	22	22	20	79.8	79.8	76.9	30.953	0	89.469	9387600000	218	Q8K354	Q8K354	Carbonyl reductase [NADPH] 3
50113000	51786000	39452000	43039000	34993000	31805000	1.28692	0.0792968	Cdk18	PCTAIRE-motif protein kinase 3 OS=Mus musculus GN=Cdk18 PE=1 SV=1;Cyclin-dependent kinase 18 OS=Mus musculus GN=Cdk18 PE=1 SV=1;Pctk3 protein (Fragment) OS=Mus musculus GN=Cdk18 PE=2 SV=1	11	7	7	33.9	24.6	24.6	51.847	0	29.277	533720000	52	Q0VDL6;Q04899;Q0VDL5	Q0VDL6;Q04899;Q0VDL5	Cyclin-dependent kinase 18
5386300000	5152000000	5291500000	5537500000	5202800000	5381400000	0.981894	0.0795611	2023-09-07	Septin-7 OS=Mus musculus GN=Sept7 PE=1 SV=2;Uncharacterized protein OS=Mus musculus GN=Sept7 PE=2 SV=1;Septin-7 OS=Mus musculus GN=Sept7 PE=1 SV=2;Septin-7 OS=Mus musculus GN=Sept7 PE=1 SV=1;Uncharacterized protein OS=Mus musculus GN=Sept7 PE=2 SV=1;MKIAA4	31	31	28	73	73	69.3	50.648	0	203.31	68119000000	430	E9Q1G8;Q8C2A3;E9Q9F5;O55131;Q3UNN1;Q5DTS3;Q3UGE0;Q8C752	E9Q1G8;Q8C2A3;E9Q9F5;O55131;Q3UNN1;Q5DTS3	Septin-7
23900000000	24704000000	23746000000	23430000000	24551000000	23230000000	1.01599	0.0796827	Hspa8	Uncharacterized protein OS=Mus musculus GN=Hspa8 PE=2 SV=1;Heat shock cognate 71 kDa protein OS=Mus musculus GN=Hspa8 PE=1 SV=1;Heat shock cognate 71 kDa protein OS=Mus musculus GN=Hspa8 PE=1 SV=1;Uncharacterized protein OS=Mus musculus GN=Hspa8 PE=2 SV=1;	41	41	30	71.7	71.7	53.7	70.898	0	310.35	304940000000	1473	Q3UBA6;P63017;Q504P4;Q3U9L2;Q3TQ13;Q3TH56;Q3TEK2;Q3ULM1;Q3TZJ3;Q3TF16;Q3TRH3;Q3KQJ4;Q3UDS0;Q3TH04;Q3TB63;Q3UXU1;Q3UBR0;D3Z5E2;Q9QZ38;Q9R2A1	Q3UBA6;P63017;Q504P4;Q3U9L2;Q3TQ13;Q3TH56;Q3TEK2;Q3ULM1;Q3TZJ3;Q3TF16;Q3TRH3;Q3KQJ4;Q3UDS0;Q3TH04;Q3TB63;Q3UXU1	Heat shock cognate 71 kDa protein
286780000	311470000	316590000	274930000	272570000	289340000	1.09321	0.0800316	Akr7a2	Aflatoxin B1 aldehyde reductase member 2 OS=Mus musculus GN=Akr7a2 PE=1 SV=3	12	12	12	53.4	53.4	53.4	40.612	0	113.6	3755900000	134	Q8CG76	Q8CG76	Aflatoxin B1 aldehyde reductase member 2
26170000	22886000	19873000	12037000	17377000	12942000	1.62737	0.0800666	Celsr2	Cadherin EGF LAG seven-pass G-type receptor 2 OS=Mus musculus GN=Celsr2 PE=1 SV=1;Isoform 2 of Cadherin EGF LAG seven-pass G-type receptor 2 OS=Mus musculus GN=Celsr2;Cadherin EGF LAG seven-pass G-type receptor 2 OS=Mus musculus GN=Celsr2 PE=1 SV=2;MKIAA02	8	8	8	5.8	5.8	5.8	316.98	0	12.694	253050000	27	A2AEE7;Q9R0M0-2;Q9R0M0;Q5DU39;F7BHW1	A2AEE7;Q9R0M0-2;Q9R0M0;Q5DU39	Cadherin EGF LAG seven-pass G-type receptor 2
38614000	37761000	50764000	40408000	43643000	56649000	0.903618	0.0801582	Atg5	Autophagy protein 5 OS=Mus musculus GN=Atg5 PE=1 SV=1	8	8	8	35.3	35.3	35.3	32.402	0	15.37	524760000	42	Q99J83	Q99J83	Autophagy protein 5
43846000	43109000	45351000	31569000	39582000	35525000	1.24026	0.0817949	Eif2a	Eukaryotic translation initiation factor 2A OS=Mus musculus GN=Eif2a PE=1 SV=2;Isoform 2 of Eukaryotic translation initiation factor 2A OS=Mus musculus GN=Eif2a	11	11	11	30.1	30.1	30.1	64.403	0	15.879	521220000	34	Q8BJW6;Q8BJW6-2;D3YZZ6;D6RFN2;D6RGA6	Q8BJW6;Q8BJW6-2	Eukaryotic translation initiation factor 2A;Eukaryotic translation initiation factor 2A, N-terminally processed
638570000	637970000	653720000	649820000	656520000	659690000	0.981806	0.082192	Ptpn11	Tyrosine-protein phosphatase non-receptor type 11 OS=Mus musculus GN=Ptpn11 PE=1 SV=2;Isoform 2 of Tyrosine-protein phosphatase non-receptor type 11 OS=Mus musculus GN=Ptpn11;Uncharacterized protein (Fragment) OS=Mus musculus GN=Ptpn11 PE=2 SV=1;Ptpn11 pro	34	34	34	67	67	67	68.46	0	190.06	8017000000	311	P35235;P35235-2;Q9CT18;Q05C78;Q63848	P35235;P35235-2;Q9CT18;Q05C78	Tyrosine-protein phosphatase non-receptor type 11
147620000	160090000	170440000	132690000	151760000	165350000	1.06303	0.0824261	Synj2bp	Synaptojanin-2-binding protein OS=Mus musculus GN=Synj2bp PE=1 SV=1	7	7	3	75.2	75.2	29.7	15.815	0	33.195	1974700000	78	Q9D6K5	Q9D6K5	Synaptojanin-2-binding protein
483720000	485590000	463940000	474690000	471050000	437620000	1.03606	0.0825517	Txnrd1	Isoform 2 of Thioredoxin reductase 1, cytoplasmic OS=Mus musculus GN=Txnrd1;Thioredoxin reductase 1, cytoplasmic OS=Mus musculus GN=Txnrd1 PE=1 SV=3;Thioredoxin reductase 1 (Fragment) OS=Mus musculus GN=Txnrd1 PE=4 SV=1	19	19	18	62.3	62.3	59.3	54.544	0	115.76	5528000000	221	Q9JMH6-2;Q9JMH6;Q91Y95;Q91Y98;A0A1W2P6U1	Q9JMH6-2;Q9JMH6;Q91Y95	Thioredoxin reductase 1, cytoplasmic
1923100000	2273300000	2404300000	2085200000	2324700000	2585300000	0.943604	0.0829006	Cox5b	Cytochrome c oxidase subunit 5B, mitochondrial OS=Mus musculus GN=Gm11273 PE=1 SV=1;Cytochrome c oxidase subunit 5B, mitochondrial OS=Mus musculus GN=Cox5b PE=1 SV=1	10	10	8	73.6	73.6	51.9	13.847	0	45.733	33403000000	269	Q9D881;P19536;F7C106	Q9D881;P19536	Cytochrome c oxidase subunit 5B, mitochondrial
184040000	164070000	175920000	199880000	220170000	220940000	0.817532	0.0831881	Aimp2	Aminoacyl tRNA synthase complex-interacting multifunctional protein 2 OS=Mus musculus GN=Aimp2 PE=1 SV=1	9	9	1	51.8	51.8	6.1	31.097	0	49.632	2443100000	96	Q8R3V2	Q8R3V2
279510000	295690000	276490000	315310000	311630000	291150000	0.927676	0.0837603	Fsd1	Fibronectin type III and SPRY domain-containing protein 1 OS=Mus musculus GN=Fsd1 PE=1 SV=1;Isoform 2 of Fibronectin type III and SPRY domain-containing protein 1 OS=Mus musculus GN=Fsd1	18	18	18	62.9	62.9	62.9	55.524	0	67.778	3617600000	196	Q7TPM6;Q7TPM6-2	Q7TPM6;Q7TPM6-2	Fibronectin type III and SPRY domain-containing protein 1
2653100000	2725300000	2427000000	2775900000	2764800000	2568600000	0.962525	0.0840065	Nefh	Neurofilament heavy polypeptide OS=Mus musculus GN=Nefh PE=1 SV=3;MKIAA0845 protein (Fragment) OS=Mus musculus GN=Nefh PE=2 SV=1	41	39	37	41.2	39.4	38.5	116.99	0	313.43	34143000000	459	P19246;Q80TQ3;Q9CRS6;Q9CV13;Q61764;CON__Q7RTS7;CON__Q32MB2;CON__Q3TTY5;B2RTP7;Q3TTY5	P19246;Q80TQ3	Neurofilament heavy polypeptide
549650000	523470000	533090000	576710000	599010000	571830000	0.919121	0.0841745	Psma2	Proteasome subunit alpha type OS=Mus musculus GN=Psma2 PE=2 SV=1;Proteasome subunit alpha type-2 OS=Mus musculus GN=Psma2 PE=1 SV=3;Proteasome subunit alpha type OS=Mus musculus GN=Psma2 PE=2 SV=1;Proteasome endopeptidase complex (Fragment) OS=Mus musculus	12	12	12	53.8	53.8	53.8	27.509	0	83.824	6851600000	132	Q3UWT6;P49722;Q9CZ58;Q8BKE0	Q3UWT6;P49722;Q9CZ58;Q8BKE0	Proteasome subunit alpha type;Proteasome subunit alpha type-2
32087000	36104000	31876000	36680000	38120000	33761000	0.921758	0.0848098	Cbr4	Carbonyl reductase family member 4 OS=Mus musculus GN=Cbr4 PE=1 SV=2;Carbonyl reductase family member 4 (Fragment) OS=Mus musculus GN=Cbr4 PE=1 SV=1	5	5	5	25.8	25.8	25.8	25.414	0	10.307	425050000	42	Q91VT4;D3Z6C4	Q91VT4;D3Z6C4	Carbonyl reductase family member 4
7464600	6536800	7902100	8119900	7700800	8284300	0.90867	0.0851805	Rnf114	Uncharacterized protein OS=Mus musculus GN=Rnf114 PE=2 SV=1;E3 ubiquitin-protein ligase RNF114 OS=Mus musculus GN=Rnf114 PE=1 SV=2;Uncharacterized protein (Fragment) OS=Mus musculus GN=Rnf114 PE=2 SV=1	3	3	3	19.8	19.8	19.8	23.839	0.00020404	4.1733	84506000	12	Q8C521;Q9ET26;Q3UC35;S4R1Z0	Q8C521;Q9ET26;Q3UC35	E3 ubiquitin-protein ligase RNF114
13328000	14589000	13468000	12738000	14351000	12634000	1.04184	0.0852238	Fam134c	Reticulophagy regulator 3 OS=Mus musculus GN=Retreg3 PE=1 SV=1;Isoform 2 of Reticulophagy regulator 3 OS=Mus musculus GN=Retreg3	3	3	3	11.8	11.8	11.8	51.637	0.00020678	4.4578	182230000	15	Q9CQV4;Q9CQV4-2	Q9CQV4;Q9CQV4-2	Protein FAM134C
323310000	317200000	314580000	313340000	310050000	294730000	1.04027	0.085315	Ilf3	Interleukin enhancer-binding factor 3 OS=Mus musculus GN=Ilf3 PE=1 SV=2;Isoform 3 of Interleukin enhancer-binding factor 3 OS=Mus musculus GN=Ilf3;Interleukin enhancer-binding factor 3 OS=Mus musculus GN=Ilf3 PE=1 SV=1;Interleukin enhancer-binding factor 3	29	29	26	50	50	47.4	96.02	0	158.12	3800700000	235	Q9Z1X4;Q9Z1X4-3;A0A1L1STE4;Q45VK5;Q45VK6;Q9Z1X4-2;Q3UD30;A0A1L1SSU8;A0A1L1ST48;A0A1L1SQR7;A0A1L1SR62;A0A1L1SQ69;A0A1L1SU19	Q9Z1X4;Q9Z1X4-3;A0A1L1STE4;Q45VK5;Q45VK6;Q9Z1X4-2;Q3UD30	Interleukin enhancer-binding factor 3
8735000	6985000	15216000	6678600	0	10612000	1.78918	0.0855133	Stk25	Uncharacterized protein OS=Mus musculus GN=Stk25 PE=2 SV=1;Serine/threonine-protein kinase 25 OS=Mus musculus GN=Stk25 PE=1 SV=2;Serine/threonine kinase 25 (Yeast) OS=Mus musculus GN=Stk25 PE=2 SV=1;Serine/threonine-protein kinase 25 (Fragment) OS=Mus musc	9	5	5	35.2	21.1	21.1	48.185	0	6.4564	97579000	19	Q3U6Y0;Q9Z2W1;Q7TPV1;D3Z359;A0A087WQY6	Q3U6Y0;Q9Z2W1;Q7TPV1;D3Z359	Serine/threonine-protein kinase 25
72465000	77148000	70762000	78925000	79789000	80017000	0.92311	0.0857184	Pfdn1	Prefoldin 1 OS=Mus musculus GN=Pfdn1 PE=1 SV=1;Prefoldin subunit 1 OS=Mus musculus GN=Pfdn1 PE=1 SV=1;Uncharacterized protein (Fragment) OS=Mus musculus GN=Pfdn1 PE=2 SV=1;Prefoldin 1 OS=Mus musculus GN=Pfdn1 PE=2 SV=1	5	5	5	49.2	49.2	49.2	14.255	0	23.22	997300000	74	Q9CQF7;Q9CWM4;Q8CEH4;Q8R3R9	Q9CQF7;Q9CWM4;Q8CEH4;Q8R3R9	Prefoldin subunit 1
183820000	187110000	228040000	190480000	210860000	251230000	0.917863	0.0859393	Rcn1	Reticulocalbin-1 OS=Mus musculus GN=Rcn1 PE=1 SV=1	12	12	12	51.7	51.7	51.7	38.113	0	97.104	2632600000	124	Q05186	Q05186	Reticulocalbin-1
821510000	811500000	715890000	836610000	840850000	764640000	0.961836	0.0860103	Ndrg1	N-myc downstream regulated gene 1 OS=Mus musculus GN=Ndrg1 PE=1 SV=1;N-myc downstream regulated gene 1 OS=Mus musculus GN=Ndrg1 PE=2 SV=1;Protein NDRG1 OS=Mus musculus GN=Ndrg1 PE=1 SV=1;Uncharacterized protein OS=Mus musculus GN=Ndrg1 PE=2 SV=1;Uncharacte	17	17	17	72.8	72.8	72.8	43.008	0	130.63	10379000000	260	Q545R3;B7ZWC0;Q62433;Q3TD08;Q3TSR4;E9Q514;E9Q5I8;E9Q3F9;E9PVF3;F6VLR8;E9Q0J8;E9PZC7;E9Q7G8;E9Q147;E9Q7V2	Q545R3;B7ZWC0;Q62433;Q3TD08;Q3TSR4	Protein NDRG1
66528000	79686000	80942000	61473000	64411000	62313000	1.20701	0.0862232	Ube3c	Ubiquitin-protein ligase E3C OS=Mus musculus GN=Ube3c PE=1 SV=2	14	14	14	21.8	21.8	21.8	123.97	0	37.219	916510000	69	Q80U95;A0A0G2JDR9	Q80U95	Ubiquitin-protein ligase E3C
162460000	162830000	154070000	147080000	158520000	143070000	1.0684	0.0863649	Msn	Moesin OS=Mus musculus GN=Msn PE=1 SV=3;Uncharacterized protein OS=Mus musculus GN=Msn PE=2 SV=1;Msn protein (Fragment) OS=Mus musculus GN=Msn PE=2 SV=1	27	15	15	50.6	32.8	32.8	67.766	0	47.622	1872300000	106	P26041;Q3TZQ2;Q05DU4;Q3UF33	P26041;Q3TZQ2;Q05DU4	Moesin
146770000	137710000	138130000	142660000	131930000	126560000	1.0535	0.087012	Ptprf	Receptor-type tyrosine-protein phosphatase F OS=Mus musculus GN=Ptprf PE=1 SV=1;Receptor-type tyrosine-protein phosphatase F (Fragment) OS=Mus musculus GN=Ptprf PE=1 SV=1;Receptor-type tyrosine-protein phosphatase F (Fragment) OS=Mus musculus GN=Ptprf PE=1	31	22	19	28.3	22.3	19.5	211.49	0	71.249	1698500000	120	A2A8L5;F6Y3V0;F6S1X8;Q4U1Z0;Q3V0J9;Q3TT24;Q64696;Q4JFB8	A2A8L5;F6Y3V0;F6S1X8	Receptor-type tyrosine-protein phosphatase F
25649000	29405000	26855000	39546000	37871000	31056000	0.75511	0.0874357	Fam63a	Fam63a protein OS=Mus musculus GN=Mindy1 PE=2 SV=1;Isoform 2 of Ubiquitin carboxyl-terminal hydrolase MINDY-1 OS=Mus musculus GN=Mindy1;Ubiquitin carboxyl-terminal hydrolase MINDY-1 OS=Mus musculus GN=Mindy1 PE=1 SV=1	3	3	3	13.2	13.2	13.2	51.225	0	16.004	326990000	22	B7ZMR0;Q76LS9-2;Q76LS9	B7ZMR0;Q76LS9-2;Q76LS9	Protein FAM63A
24993000	33291000	26540000	22921000	25512000	20069000	1.23827	0.0876289	Kidins220;mKIAA1250	Kinase D-interacting substrate 220 OS=Mus musculus GN=Kidins220 PE=1 SV=1;Kinase D-interacting substrate 220 OS=Mus musculus GN=Kidins220 PE=1 SV=1;Kidins220 protein (Fragment) OS=Mus musculus GN=Kidins220 PE=2 SV=1;Kidins220 protein OS=Mus musculus GN=Kid	13	13	13	10.8	10.8	10.8	195.83	0	21.273	305700000	45	A0A1Y7VME9;E9Q9B7;Q80SX9;B2RXL7;A0A1Y7VMH7;Q3V2X2;A0A1Y7VNF8;Q80TG7;A0A076N9K6;A0A076N1C3;Q52KP9;A0A076N402;A0A076NBC4;A0A076N8A1;A0A076N9K1;A0A1Y7VK25	A0A1Y7VME9;E9Q9B7;Q80SX9;B2RXL7;A0A1Y7VMH7;Q3V2X2;A0A1Y7VNF8;Q80TG7
275770000	266150000	269920000	270200000	262230000	258790000	1.02606	0.0876505	Dlgap2	Disks large-associated protein 2 OS=Mus musculus GN=Dlgap2 PE=1 SV=1;Disks large-associated protein 2 OS=Mus musculus GN=Dlgap2 PE=1 SV=2;Isoform 2 of Disks large-associated protein 2 OS=Mus musculus GN=Dlgap2	28	27	7	39.6	38.9	9.2	119.27	0	110.62	3410100000	231	Q0VF59;Q8BJ42;Q8BJ42-2	Q0VF59;Q8BJ42;Q8BJ42-2	Disks large-associated protein 2
157620000	137510000	133210000	164640000	152150000	156790000	0.904472	0.0876657	Tsfm	Tsfm protein (Fragment) OS=Mus musculus GN=Tsfm PE=2 SV=1;Elongation factor Ts, mitochondrial OS=Mus musculus GN=Tsfm PE=2 SV=1;Elongation factor Ts, mitochondrial OS=Mus musculus GN=Tsfm PE=1 SV=1;Elongation factor Ts, mitochondrial OS=Mus musculus GN=Tsf	13	13	13	61.8	61.8	61.8	35.116	0	85.728	1901600000	89	Q8K239;A0A1S6GWJ9;Q9CZR8;Q3TA37;Q80UT3;Q8VDE3;Q9CX33;D3Z4M7	Q8K239;A0A1S6GWJ9;Q9CZR8;Q3TA37;Q80UT3	Elongation factor Ts;Elongation factor Ts, mitochondrial
1650700000	1620500000	1753400000	1701100000	1666100000	1766900000	0.978672	0.0876682	Pura	Transcriptional activator protein Pur-alpha OS=Mus musculus GN=Pura PE=1 SV=1;Uncharacterized protein OS=Mus musculus GN=Pura PE=2 SV=1	12	12	12	51.1	51.1	51.1	34.883	0	81.955	21620000000	159	P42669;Q8C6E9	P42669;Q8C6E9	Transcriptional activator protein Pur-alpha
22162000	19326000	22262000	23111000	22766000	25679000	0.890911	0.0878144	Mpdz	Multiple PDZ domain protein OS=Mus musculus GN=Mpdz PE=1 SV=1;Mpdz protein OS=Mus musculus GN=Mpdz PE=1 SV=1;Isoform 2 of Multiple PDZ domain protein OS=Mus musculus GN=Mpdz;Multiple PDZ domain protein OS=Mus musculus GN=Mpdz PE=1 SV=2;Isoform 4 of Multipl	9	9	9	8.9	8.9	8.9	218.8	0	13.369	297660000	45	D3YUX2;B2RQR2;Q8VBX6-2;Q8VBX6;Q8VBX6-4;A3KG84;Q3TUR5;A3KG83;F7D0H8;I7HJS5	D3YUX2;B2RQR2;Q8VBX6-2;Q8VBX6;Q8VBX6-4	Multiple PDZ domain protein
38815000	44865000	56518000	58219000	55518000	62793000	0.794188	0.0883124	Pithd1	PITH domain-containing protein 1 OS=Mus musculus GN=Pithd1 PE=1 SV=1;PITH domain-containing protein 1 (Fragment) OS=Mus musculus GN=Pithd1 PE=1 SV=1;Isoform 2 of PITH domain-containing protein 1 OS=Mus musculus GN=Pithd1	6	6	6	43.6	43.6	43.6	24.192	0	37.216	684380000	35	Q8BWR2;B1AV57;Q8BWR2-2;B1AV58	Q8BWR2;B1AV57;Q8BWR2-2	PITH domain-containing protein 1
2507900000	2480400000	2233900000	2067100000	1889400000	2075100000	1.19739	0.088568	Syp	Synaptophysin OS=Mus musculus GN=Syp PE=1 SV=2;Syp protein (Fragment) OS=Mus musculus GN=Syp PE=2 SV=1	13	13	13	68.5	68.5	68.5	34.024	0	127.01	27438000000	216	Q62277;A4FUR8;F6VR28	Q62277;A4FUR8	Synaptophysin
34335000	36631000	30808000	31859000	27434000	24008000	1.22176	0.0886457	Tns1	Tensin 1 OS=Mus musculus GN=Tns1 PE=1 SV=1;Tensin 1 OS=Mus musculus GN=Tns1 PE=1 SV=1;Tensin 1 OS=Mus musculus GN=Tns1 PE=1 SV=1	13	13	1	14.7	14.7	1	198.98	0	16.06	386840000	48	A0A087WQS0;A0A1D5RM59;E9Q0S6;A0A087WR29;A0A087WS32;A0A087WP40;Q8C6V6	A0A087WQS0;A0A1D5RM59;E9Q0S6
248930000	248370000	243450000	236070000	237420000	240070000	1.0381	0.0886503	Lars	Leucyl-tRNA synthetase OS=Mus musculus GN=Lars PE=2 SV=1;Leucine--tRNA ligase, cytoplasmic OS=Mus musculus GN=Lars PE=1 SV=2;MKIAA1352 protein (Fragment) OS=Mus musculus GN=Lars PE=2 SV=1	32	32	32	42.1	42.1	42.1	134.19	0	107.18	2913800000	207	Q7TSZ3;Q8BMJ2;Q6ZPT2;Q99JK2;Q9CQM4	Q7TSZ3;Q8BMJ2;Q6ZPT2	Leucine--tRNA ligase, cytoplasmic
34453000	33909000	28230000	27907000	18630000	22081000	1.40768	0.0887148	Gcat	Uncharacterized protein OS=Mus musculus PE=2 SV=1;2-amino-3-ketobutyrate coenzyme A ligase, mitochondrial OS=Mus musculus GN=Gcat PE=1 SV=2;2-amino-3-ketobutyrate coenzyme A ligase, mitochondrial OS=Mus musculus GN=Gcat PE=1 SV=1	7	7	7	34.6	34.6	34.6	44.904	0	23.108	323570000	40	Q9CZ08;O88986;E9PWY6	Q9CZ08;O88986;E9PWY6	2-amino-3-ketobutyrate coenzyme A ligase, mitochondrial
28377000	32039000	23242000	34627000	34249000	31523000	0.833255	0.0888227	Gmds	GDP-mannose 4,6 dehydratase OS=Mus musculus GN=Gmds PE=1 SV=1	6	6	6	26.3	26.3	26.3	41.984	0	20.733	402410000	51	Q8K0C9;J3QMC6	Q8K0C9	GDP-mannose 4,6 dehydratase
223710000	221470000	229870000	207280000	208320000	194460000	1.10653	0.0890829	Ide	Insulin-degrading enzyme (Fragment) OS=Mus musculus GN=Ide PE=1 SV=1;Insulin degrading enzyme OS=Mus musculus GN=Ide PE=2 SV=1;Insulin-degrading enzyme OS=Mus musculus GN=Ide PE=1 SV=1	25	25	25	37.5	37.5	37.5	114.15	0	38.086	2656400000	153	F6RPJ9;Q8CGB9;Q9JHR7;Q8CE37	F6RPJ9;Q8CGB9;Q9JHR7	Insulin-degrading enzyme
22476000	28750000	36107000	21354000	27742000	33539000	1.05685	0.0892461	Tpbg	Trophoblast glycoprotein OS=Mus musculus GN=Tpbg PE=1 SV=3	5	5	5	15	15	15	46.451	0	16.529	381830000	23	Q9Z0L0;Q8C7R8	Q9Z0L0	Trophoblast glycoprotein
24629000	24581000	23679000	23627000	21032000	19860000	1.12973	0.0897468	Emb	Uncharacterized protein OS=Mus musculus GN=Emb PE=2 SV=1;Uncharacterized protein OS=Mus musculus GN=Emb PE=2 SV=1;Uncharacterized protein OS=Mus musculus GN=Emb PE=2 SV=1;Embigin OS=Mus musculus GN=Emb PE=1 SV=2	5	5	5	16.1	16.1	16.1	37.03	0	5.054	275700000	24	Q3UFK0;Q3TSZ8;Q3TI59;P21995	Q3UFK0;Q3TSZ8;Q3TI59;P21995	Embigin
161580000	133910000	148440000	186130000	184490000	166250000	0.826885	0.0901651	Ppt1	Uncharacterized protein OS=Mus musculus GN=Ppt1 PE=2 SV=1;Uncharacterized protein OS=Mus musculus GN=Ppt1 PE=2 SV=1;Uncharacterized protein OS=Mus musculus GN=Ppt1 PE=2 SV=1;Palmitoyl-protein thioesterase 1 OS=Mus musculus GN=Ppt1 PE=1 SV=1;Palmitoyl-prote	8	8	8	38.7	38.7	38.7	34.154	0	41.715	1989600000	77	Q3TEL0;Q3UB92;Q3U6W3;Q3U6J9;Q8VBX5;O88531;Q3TAR8;B1B0P8;Q3UFT5;B1B0P9	Q3TEL0;Q3UB92;Q3U6W3;Q3U6J9;Q8VBX5;O88531;Q3TAR8;B1B0P8;Q3UFT5;B1B0P9	Palmitoyl-protein thioesterase 1
60651000	63314000	67148000	66814000	77657000	89135000	0.8181	0.0901914	Abcf1	ATP-binding cassette, sub-family F (GCN20), member 1 OS=Mus musculus GN=Abcf1 PE=2 SV=1;ATP-binding cassette sub-family F member 1 OS=Mus musculus GN=Abcf1 PE=1 SV=1	17	17	17	30.1	30.1	30.1	94.815	0	25.185	894130000	64	Q5RL55;Q6P542;Q3U6P1;A1A4B8;Q99K92;Q9JL47	Q5RL55;Q6P542	ATP-binding cassette sub-family F member 1
202720000	217360000	164930000	147810000	194650000	142620000	1.20601	0.0910106	Sar1b	SAR1 gene homolog B (S. cerevisiae) OS=Mus musculus GN=Sar1b PE=1 SV=1;GTP-binding protein SAR1b OS=Mus musculus GN=Sar1b PE=1 SV=1;Uncharacterized protein OS=Mus musculus GN=Sar1b PE=2 SV=1	11	8	8	83.3	69.7	69.7	22.382	0	76.749	2055100000	68	Q0VGU0;Q9CQC9;Q3U281	Q0VGU0;Q9CQC9;Q3U281	GTP-binding protein SAR1b
79970000	84104000	34884000	36155000	60277000	21059000	1.69339	0.0912042	Lsm7	U6 snRNA-associated Sm-like protein LSm7 OS=Mus musculus GN=Lsm7 PE=1 SV=1	3	3	3	32	32	32	11.636	0	18.82	600740000	30	Q9CQQ8;A0A1W2P6N1	Q9CQQ8	U6 snRNA-associated Sm-like protein LSm7
109260000	100840000	120820000	110540000	101540000	121220000	0.992859	0.091656	Srrm2	Serine/arginine repetitive matrix protein 2 OS=Mus musculus GN=Srrm2 PE=1 SV=3;Isoform 3 of Serine/arginine repetitive matrix protein 2 OS=Mus musculus GN=Srrm2;Isoform 2 of Serine/arginine repetitive matrix protein 2 OS=Mus musculus GN=Srrm2	23	23	23	15.5	15.5	15.5	294.84	0	56.716	1491000000	107	Q8BTI8;Q8BTI8-3;Q8BTI8-2;A0A087WRX8;Q05BN4;A0A087WPS9;Q05CY4;A0A087WR98	Q8BTI8;Q8BTI8-3;Q8BTI8-2	Serine/arginine repetitive matrix protein 2
114100000	118660000	110160000	120640000	143820000	128600000	0.872437	0.0917341	Srgap1	SLIT-ROBO Rho GTPase-activating protein 1 OS=Mus musculus GN=Srgap1 PE=1 SV=2;SLIT-ROBO Rho GTPase-activating protein 1 OS=Mus musculus GN=Srgap1 PE=1 SV=1	27	23	23	41.7	37.4	37.4	121.43	0	79.729	1542400000	118	Q91Z69;D3YZW1;F7D9F7	Q91Z69;D3YZW1	SLIT-ROBO Rho GTPase-activating protein 1
20027000	26453000	27368000	26821000	29391000	37971000	0.784091	0.0920804	Brsk2	Serine/threonine-protein kinase BRSK2 OS=Mus musculus GN=Brsk2 PE=1 SV=1	22	1	0	48.8	5.5	0	77.777	0	6.4303	366390000	28	G3UWV4	G3UWV4
387550000	376810000	390000000	395070000	396190000	398290000	0.970417	0.0921775	Crk	V-crk sarcoma virus CT10 oncogene homolog (Avian), isoform CRA_a OS=Mus musculus GN=Crk PE=2 SV=1;Adapter molecule crk OS=Mus musculus GN=Crk PE=1 SV=1;V-crk sarcoma virus CT10 oncogene homolog (Avian) OS=Mus musculus GN=Crk PE=2 SV=1;Adapter molecule crk	14	14	14	49.7	49.7	49.7	33.814	0	45.395	4839300000	134	Q5ND51;Q64010;Q91VM1;Q8JZR2;Q5ND50;Q64010-2;Q8BPE7;Q920I1;F7D232;Q3TQV3	Q5ND51;Q64010;Q91VM1;Q8JZR2;Q5ND50;Q64010-2;Q8BPE7;Q920I1;F7D232	Adapter molecule crk
320980000	344430000	326930000	314910000	320560000	308560000	1.05117	0.0922373	Dclk2	Isoform 3 of Serine/threonine-protein kinase DCLK2 OS=Mus musculus GN=Dclk2;Serine/threonine-protein kinase DCLK2 OS=Mus musculus GN=Dclk2 PE=1 SV=1;Isoform 5 of Serine/threonine-protein kinase DCLK2 OS=Mus musculus GN=Dclk2;Isoform 4 of Serine/threonine-p	26	26	24	50.7	50.7	48.4	84.479	0	115.4	3827700000	166	Q6PGN3-3;A0A0A6YX71;Q6PGN3-5;Q6PGN3-4;Q6PGN3-2;Q6PGN3;A0A0A6YWI6;Q6PGN3-6;A0A0A6YX33	Q6PGN3-3;A0A0A6YX71;Q6PGN3-5;Q6PGN3-4;Q6PGN3-2;Q6PGN3;A0A0A6YWI6;Q6PGN3-6;A0A0A6YX33	Serine/threonine-protein kinase DCLK2
178080000	193280000	171110000	162090000	180170000	167100000	1.065	0.0924157	Ethe1	Persulfide dioxygenase ETHE1, mitochondrial OS=Mus musculus GN=Ethe1 PE=1 SV=2	12	12	12	71.7	71.7	71.7	27.738	0	26.468	2200500000	58	Q9DCM0	Q9DCM0	Persulfide dioxygenase ETHE1, mitochondrial
32932000	36166000	39833000	30017000	35374000	37922000	1.05438	0.0925626	Slc27a1	Uncharacterized protein OS=Mus musculus GN=Slc27a1 PE=2 SV=1;Uncharacterized protein (Fragment) OS=Mus musculus GN=Slc27a1 PE=2 SV=1;Solute carrier family 27 (Fatty acid transporter), member 1, isoform CRA_a OS=Mus musculus GN=Slc27a1 PE=1 SV=1;Long-chain	8	7	7	26.4	24.2	24.2	69.409	0	12.77	424560000	40	Q3TN26;Q3TP13;Q544D7;Q60714;A0A1D5RLC0	Q3TN26;Q3TP13;Q544D7;Q60714	Long-chain fatty acid transport protein 1
82871000	78375000	80811000	87040000	82818000	81937000	0.961326	0.0925817	Gatad2b	Gatad2b protein OS=Mus musculus GN=Gatad2b PE=1 SV=1;Transcriptional repressor p66-beta OS=Mus musculus GN=Gatad2b PE=1 SV=1;MKIAA1150 protein (Fragment) OS=Mus musculus GN=Gatad2b PE=2 SV=1;Transcriptional repressor p66-beta (Fragment) OS=Mus musculus GN=	7	7	7	23.4	23.4	23.4	63.638	0	15.27	981090000	38	A1L3S7;Q8VHR5;Q69ZQ5;A0A0U1RNM2;Q8VHR5-2;Q6PAH8	A1L3S7;Q8VHR5;Q69ZQ5;A0A0U1RNM2;Q8VHR5-2	Transcriptional repressor p66-beta
5373900	8788900	12890000	0	3687300	0	7.33675	0.0926766	Cdc73	Parafibromin OS=Mus musculus GN=Cdc73 PE=1 SV=1	3	3	3	10.2	10.2	10.2	60.576	0	5.1461	69554000	10	Q8JZM7	Q8JZM7	Parafibromin
407560000	354150000	330120000	265680000	281610000	284170000	1.31315	0.0935639	Gcsh	Glycine cleavage system H protein, mitochondrial OS=Mus musculus GN=Gcsh PE=1 SV=2;Glycine cleavage system H protein (Fragment) OS=Mus musculus GN=Gcsh PE=2 SV=1	3	3	3	39.4	39.4	39.4	18.637	0	34.941	3918800000	57	Q91WK5;Q9CV53	Q91WK5;Q9CV53	Glycine cleavage system H protein, mitochondrial
22017000	20124000	25360000	24189000	24565000	32902000	0.826651	0.0937549	Magohb;Magoh	Mago nashi protein OS=Mus musculus GN=Magohb PE=1 SV=1;Protein mago nashi homolog 2 OS=Mus musculus GN=Magohb PE=2 SV=1;Protein mago nashi homolog OS=Mus musculus GN=Magoh PE=2 SV=1;Protein mago nashi homolog 2 OS=Mus musculus GN=Magohb PE=4 SV=1	3	3	3	30.4	30.4	30.4	17.31	0	6.2969	299450000	13	A0A023T778;Q9CQL1;P61327;G3UZW7	A0A023T778;Q9CQL1;P61327;G3UZW7	Protein mago nashi homolog 2;Protein mago nashi homolog
3320200000	3443600000	3556400000	3656700000	3554000000	3724700000	0.943742	0.0941532	Add1	Alpha-adducin OS=Mus musculus GN=Add1 PE=1 SV=1;Alpha-adducin OS=Mus musculus GN=Add1 PE=1 SV=1;Isoform 2 of Alpha-adducin OS=Mus musculus GN=Add1	36	35	2	73.2	71.9	7.4	73.234	0	323.31	43254000000	493	F8WGR0;F8WHZ9;Q9QYC0-2;F6RDR0	F8WGR0;F8WHZ9;Q9QYC0-2	Alpha-adducin
306730000	315590000	353940000	301120000	293660000	338410000	1.04615	0.0941628	Arhgap32	Rho GTPase-activating protein 32 OS=Mus musculus GN=Arhgap32 PE=1 SV=2;GTPase-activating protein for Cdc42 and Rac1 OS=Mus musculus GN=Arhgap32 PE=2 SV=1;Isoform 2 of Rho GTPase-activating protein 32 OS=Mus musculus GN=Arhgap32	47	47	47	39.7	39.7	39.7	229.72	0	208.16	3953200000	317	Q811P8;I7HFI3;Q811P8-2;Q3US80;S4R2C0	Q811P8;I7HFI3;Q811P8-2	Rho GTPase-activating protein 32
298080000	315510000	274580000	304670000	325900000	295020000	0.959572	0.0944328	Myo1d	Unconventional myosin-Id OS=Mus musculus GN=Myo1d PE=1 SV=1;Myo1d protein OS=Mus musculus GN=Myo1d PE=2 SV=1;Isoform 2 of Unconventional myosin-Id OS=Mus musculus GN=Myo1d	28	28	28	40.2	40.2	40.2	116.08	0	74.589	3541800000	175	Q5SYD0;B2RWZ2;Q5SYD0-2;Q3UG58;Q8K063;Q91ZI5;Q5SUA5	Q5SYD0;B2RWZ2;Q5SYD0-2	Unconventional myosin-Id
261180000	254040000	281850000	275600000	267900000	317080000	0.926201	0.0948883	Rpl26	MCG50660, isoform CRA_a OS=Mus musculus GN=Rpl26 PE=1 SV=1;60S ribosomal protein L26 OS=Mus musculus GN=Rpl26 PE=1 SV=1;60S ribosomal protein L26 (Fragment) OS=Mus musculus GN=Rpl26 PE=1 SV=1;60S ribosomal protein L26 OS=Mus musculus GN=Rpl26 PE=1 SV=1	6	6	1	39.3	39.3	6.2	17.258	0	17.879	3429200000	50	Q4FZH2;P61255;B1ARA3;B1ARA5	Q4FZH2;P61255;B1ARA3;B1ARA5	60S ribosomal protein L26
91276000	85324000	86038000	93298000	91167000	94109000	0.942794	0.0950573	Gabarapl1	Gamma-aminobutyric acid receptor-associated protein-like 1 OS=Mus musculus GN=Gabarapl1 PE=1 SV=2	3	3	2	24.8	24.8	10.3	14.044	0	6.3262	1076000000	39	Q8R3R8	Q8R3R8	Gamma-aminobutyric acid receptor-associated protein-like 1
236710000	237770000	224090000	274690000	255260000	237380000	0.910391	0.0951859	Crkl	V-crk sarcoma virus CT10 oncogene homolog (Avian)-like OS=Mus musculus GN=Crkl PE=1 SV=1;Crk-like protein OS=Mus musculus GN=Crkl PE=1 SV=2	12	12	12	56.4	56.4	56.4	33.83	0	31.829	2877600000	94	A2RS58;P47941;Q8R5B8	A2RS58;P47941	Crk-like protein
43920000	36932000	42214000	42930000	36049000	39879000	1.0354	0.095337	Srsf11	Uncharacterized protein (Fragment) OS=Mus musculus GN=Srsf11 PE=2 SV=1;Sfrs11 protein (Fragment) OS=Mus musculus GN=Srsf11 PE=2 SV=1;Sfrs11 protein (Fragment) OS=Mus musculus GN=Srsf11 PE=2 SV=1;Uncharacterized protein (Fragment) OS=Mus musculus GN=Srsf11	5	5	5	24.3	24.3	24.3	32.703	0	11.064	520160000	31	Q8C0Z3;Q8CFF2;Q8CGI3;Q9CT17;Q6NSR2;Q3UIX4;F6RDI8;E9Q6E5;D3Z4B0;F6TN80;D6RE22;Q3TR16;Q8BYD3;F6X2U6;Q5XJE4;A0A0G2JEG1;B7ZNC5;Q8BV04	Q8C0Z3;Q8CFF2;Q8CGI3;Q9CT17;Q6NSR2;Q3UIX4;F6RDI8;E9Q6E5;D3Z4B0;F6TN80;D6RE22;Q3TR16;Q8BYD3
102060000	116440000	112930000	88092000	100320000	109050000	1.11419	0.0954053	9630033F20Rik;Tigar	9630033F20Rik protein OS=Mus musculus GN=Tigar PE=1 SV=1;Fructose-2,6-bisphosphatase TIGAR OS=Mus musculus GN=Tigar PE=1 SV=1	10	10	10	60.2	60.2	60.2	29.19	0	26.905	1298500000	52	B2RWB7;Q8BZA9;A0A0J9YV11	B2RWB7;Q8BZA9	Fructose-2,6-bisphosphatase TIGAR
387180000	385940000	390960000	398590000	430120000	437640000	0.91924	0.0954603	Hnrnpab	Heterogeneous nuclear ribonucleoprotein A/B, isoform CRA_c OS=Mus musculus GN=Hnrnpab PE=1 SV=1;Heterogeneous nuclear ribonucleoprotein A/B OS=Mus musculus GN=Hnrnpab PE=1 SV=1;Heterogeneous nuclear ribonucleoprotein A/B, isoform CRA_b OS=Mus musculus GN=H	12	12	12	36.8	36.8	36.8	30.831	0	29.064	4954100000	101	Q544Z3;Q99020;Q9D6G1;Q80XR6;Q3TMZ8;Q20BD0;Q8CIR3	Q544Z3;Q99020;Q9D6G1;Q80XR6;Q3TMZ8;Q20BD0	Heterogeneous nuclear ribonucleoprotein A/B
50789000	46826000	45547000	56352000	59537000	50185000	0.862037	0.0957937	Camk2d	Calcium/calmodulin-dependent protein kinase type II subunit delta OS=Mus musculus GN=Camk2d PE=1 SV=1;Isoform 4 of Calcium/calmodulin-dependent protein kinase type II subunit delta OS=Mus musculus GN=Camk2d;Calcium/calmodulin-dependent protein kinase type	27	1	1	68.7	5.6	5.6	60.003	0	8.984	590650000	20	A0A0G2JGS4;Q6PHZ2-5;Q6PHZ2;Q6PHZ2-2;Q6PHZ2-4;E9Q1V9;Q8CCM0;Q8C8X9;Q8C4I3;O70459;Q3V1X9;E9PXV3;F6RWZ9;E9QAJ4;D6RDQ8	A0A0G2JGS4;Q6PHZ2-5;Q6PHZ2;Q6PHZ2-2;Q6PHZ2-4;E9Q1V9;Q8CCM0;Q8C8X9	Calcium/calmodulin-dependent protein kinase type II subunit delta
59238000	64836000	71741000	54338000	61782000	70429000	1.04967	0.0964827	Eif6	Eukaryotic translation initiation factor 6 OS=Mus musculus GN=Eif6 PE=2 SV=1;Eukaryotic translation initiation factor 6 OS=Mus musculus GN=Eif6 PE=1 SV=1;Eukaryotic translation initiation factor 6 OS=Mus musculus GN=Eif6 PE=2 SV=1;Eukaryotic translation in	5	5	5	40.4	40.4	40.4	26.541	0	23.436	777730000	28	Q9R071;Q545K4;Q3UA13;Q3U818;O55135;Q3UBJ6;Q3U740;A6PWZ2;D6RG53;D6RJJ3;B1AZQ4	Q9R071;Q545K4;Q3UA13;Q3U818;O55135;Q3UBJ6;Q3U740	Eukaryotic translation initiation factor 6
42239000	33542000	40377000	55615000	55798000	46481000	0.735671	0.0966397	Arid1a	AT-rich interactive domain-containing protein 1A OS=Mus musculus GN=Arid1a PE=1 SV=1;AT-rich interactive domain-containing protein 1A OS=Mus musculus GN=Arid1a PE=1 SV=1;Isoform 3 of AT-rich interactive domain-containing protein 1A OS=Mus musculus GN=Arid1	11	11	11	9.9	9.9	9.9	242.67	0	20.67	524560000	43	E9QAQ7;A2BH40;A2BH40-3;A2BH40-4;A2BH40-2	E9QAQ7;A2BH40;A2BH40-3;A2BH40-4;A2BH40-2	AT-rich interactive domain-containing protein 1A
37811000	40069000	44176000	36586000	35417000	39010000	1.09947	0.0967996	Stt3b	Dolichyl-diphosphooligosaccharide--protein glycosyltransferase subunit STT3B OS=Mus musculus GN=Stt3b PE=1 SV=1;Dolichyl-diphosphooligosaccharide--protein glycosyltransferase subunit STT3B OS=Mus musculus GN=Stt3b PE=1 SV=2	6	5	5	11.5	10.7	10.7	93.314	0.00020475	4.2556	519930000	10	A0A0R4J0D3;Q3TDQ1	A0A0R4J0D3;Q3TDQ1	Dolichyl-diphosphooligosaccharide--protein glycosyltransferase subunit STT3B
33614000	40208000	42414000	27907000	32753000	40635000	1.1475	0.0972743	Son	Protein SON OS=Mus musculus GN=Son PE=1 SV=1;Protein SON OS=Mus musculus GN=Son PE=1 SV=1;Protein SON OS=Mus musculus GN=Son PE=1 SV=1;Isoform 2 of Protein SON OS=Mus musculus GN=Son;Isoform 4 of Protein SON OS=Mus musculus GN=Son;Isoform 3 of Protein SON	9	9	9	7.1	7.1	7.1	252.18	0	29.285	425750000	50	H9KV01;H9KV15;H9KV00;Q9QX47-2;Q9QX47-4;Q9QX47-3;Q9QX47;Q8BS91;H9KV02	H9KV01;H9KV15;H9KV00;Q9QX47-2;Q9QX47-4;Q9QX47-3;Q9QX47	Protein SON
306120000	226210000	207220000	324000000	294190000	250050000	0.851781	0.0973545	Enoph1	Enolase-phosphatase E1 OS=Mus musculus GN=Enoph1 PE=1 SV=1;Isoform 2 of Enolase-phosphatase E1 OS=Mus musculus GN=Enoph1	6	6	6	47.9	47.9	47.9	28.6	0	52.491	3488600000	63	Q8BGB7;Q8BGB7-2	Q8BGB7;Q8BGB7-2	Enolase-phosphatase E1
25819000000	24971000000	24958000000	25942000000	25393000000	25186000000	0.989898	0.0987168	Eno2	Enolase 2, gamma neuronal, isoform CRA_a OS=Mus musculus GN=Eno2 PE=1 SV=1;Uncharacterized protein OS=Mus musculus GN=Eno2 PE=2 SV=1;Gamma-enolase OS=Mus musculus GN=Eno2 PE=1 SV=2;Gamma-enolase OS=Mus musculus GN=Eno2 PE=1 SV=1;Gamma-enolase OS=Mus muscul	26	26	20	78.3	78.3	59.9	47.296	0	323.31	334780000000	1667	Q545V3;Q3UJ20;P17183;A0A0N4SUX5;D3Z6E4;Q922A0;D3Z2S4;D3YVD3;A0A0N4SUI6;Q5SX61;Q5SX60;A0A0N4SUW8	Q545V3;Q3UJ20;P17183;A0A0N4SUX5;D3Z6E4;Q922A0	Gamma-enolase;Enolase
807070000	840810000	755130000	812430000	854980000	776550000	0.983244	0.0988577	Acsl6	Long chain acyl-CoA synthetase 6 isoform 1 OS=Mus musculus GN=Acsl6 PE=2 SV=1;Long chain acyl-CoA synthetase 6 isoform 2 OS=Mus musculus GN=Acsl6 PE=2 SV=1;Uncharacterized protein OS=Mus musculus GN=Acsl6 PE=2 SV=1;Long-chain-fatty-acid--CoA ligase 6 OS=Mu	37	37	2	64	64	4.2	78.016	0	127.8	9966600000	329	Q5ICG4;Q5ICG6;Q5F2D0;Q91WC3;Q91WC3-2;A8IP90;Q5F2C5;Q80TQ7;B0QZJ6;F6WYN6;B1ARG5	Q5ICG4;Q5ICG6;Q5F2D0;Q91WC3;Q91WC3-2;A8IP90;Q5F2C5;Q80TQ7	Long-chain-fatty-acid--CoA ligase 6
44753000	52678000	49318000	48844000	56630000	50275000	0.942215	0.0991497	Iqsec3	IQ motif and SEC7 domain-containing protein 3 OS=Mus musculus GN=Iqsec3 PE=1 SV=1;Uncharacterized protein OS=Mus musculus GN=Iqsec3 PE=2 SV=1;IQ motif and SEC7 domain-containing protein 3 OS=Mus musculus GN=Iqsec3 PE=1 SV=1	13	11	11	17.4	16.2	16.2	129.12	0	59.086	633170000	68	Q3TES0;Q3UHJ6;A0A0N4SWH8;D6RHQ8	Q3TES0;Q3UHJ6;A0A0N4SWH8	IQ motif and SEC7 domain-containing protein 3
52402000	47978000	35082000	61135000	54117000	37179000	0.888677	0.0994425	Eif1a;Eif1ax;Gm5662;Gm8300;Gm4027;Gm2016;Gm2056;Gm6803;Gm2035;Gm5039;Gm2075	Eif1a protein OS=Mus musculus GN=Eif1a PE=2 SV=1;Uncharacterized protein OS=Mus musculus GN=Eif1a PE=2 SV=1;Eukaryotic translation initiation factor 1A, X-chromosomal OS=Mus musculus GN=Eif1ax PE=2 SV=3;Eukaryotic translation initiation factor 1A OS=Mus mu	2	2	2	11.8	11.8	11.8	16.502	0.0035606	2.0055	535680000	7	Q4FJR7;Q3UC76;Q8BMJ3;Q60872;Q8BX20;Q3UTA4;Q3UT53;Q3TQZ4;J3QQ02;J3QPI8;J3QP87;J3QNT6;J3QMW5;A0A1Y7VNG9;A0A1Y7VLT7;A0A1Y7VK80;A0A1Y7VJE9	Q4FJR7;Q3UC76;Q8BMJ3;Q60872;Q8BX20;Q3UTA4;Q3UT53;Q3TQZ4;J3QQ02;J3QPI8;J3QP87;J3QNT6;J3QMW5;A0A1Y7VNG9;A0A1Y7VLT7;A0A1Y7VK80;A0A1Y7VJE9	Eukaryotic translation initiation factor 1A, X-chromosomal;Eukaryotic translation initiation factor 1A
112150000	100140000	97259000	118330000	101740000	104280000	0.954367	0.0994741	Ndrg2	Protein NDRG2 OS=Mus musculus GN=Ndrg2 PE=1 SV=1	17	2	2	72	7.8	7.8	40.789	0	25.116	1242700000	28	Q9QYG0;Q8CGR9;Q9CTJ5	Q9QYG0	Protein NDRG2
82101000	80889000	98359000	80508000	74240000	91531000	1.06119	0.0995645	Plekha5	Pleckstrin homology domain-containing, family A member 5 OS=Mus musculus GN=Plekha5 PE=1 SV=1;MKIAA1686 protein (Fragment) OS=Mus musculus GN=Plekha5 PE=2 SV=1;Pleckstrin homology domain-containing, family A member 5 (Fragment) OS=Mus musculus GN=Plekha5 P	22	22	22	30.3	30.3	30.3	144.35	0	75.727	1177900000	118	E9Q6H8;Q6ZPK1;A0A0N4SWD7;A0A0N4SUU0;A0A0N4SWF5;A0A0N4SUY3;Q8CIA7;A0A0N4SV65;A0A1L1SQF5;Q91YS3;A0A0N4SUV0;A0A0N4SW19;Q8VDM7;A0A0N4SWC0;A0A0N4SVR9	E9Q6H8;Q6ZPK1;A0A0N4SWD7;A0A0N4SUU0;A0A0N4SWF5;A0A0N4SUY3;Q8CIA7
158310000	123110000	124790000	165740000	150320000	140510000	0.889699	0.0995826	Cpt1c	Carnitine O-palmitoyltransferase 1, brain isoform OS=Mus musculus GN=Cpt1c PE=1 SV=1	9	9	9	20.4	20.4	20.4	90.029	0	32.578	1733600000	69	Q8BGD5;A0A1D5RLH1;Q80UY0	Q8BGD5	Carnitine O-palmitoyltransferase 1, brain isoform
213510000	234120000	248110000	208980000	219820000	228710000	1.05814	0.0999379	Erp29	Endoplasmic reticulum resident protein 29 OS=Mus musculus GN=Erp29 PE=1 SV=2	13	13	13	53.1	53.1	53.1	28.823	0	35.895	2891600000	115	P57759;A8C1V9;F8WJI4;F8WIM7;D6RG87	P57759	Endoplasmic reticulum resident protein 29
1593300000	1565900000	1507200000	1447600000	1488600000	1237000000	1.11818	0.100496	Hpcal4	Hippocalcin-like 4 OS=Mus musculus GN=Hpcal4 PE=1 SV=1;Hippocalcin-like protein 4 OS=Mus musculus GN=Hpcal4 PE=1 SV=3;Hippocalcin-like protein 4 (Fragment) OS=Mus musculus GN=Hpcal4 PE=1 SV=1	15	12	12	83.8	70.7	70.7	22.215	0	183.69	18688000000	225	B2RRY8;Q8BGZ1;F2Z3Z1	B2RRY8;Q8BGZ1;F2Z3Z1	Hippocalcin-like protein 4
51546000	57090000	46190000	44706000	54029000	43871000	1.08569	0.100593	Stk24	Uncharacterized protein OS=Mus musculus GN=Stk24 PE=2 SV=1;Mammalian sterile twenty 3 kinase OS=Mus musculus GN=Stk24 PE=1 SV=1;Serine/threonine-protein kinase 24 OS=Mus musculus GN=Stk24 PE=1 SV=1	11	5	4	36.4	22.7	19	47.954	0	18.723	558960000	28	Q3U3T6;Q3U335;Q99KH8	Q3U3T6;Q3U335;Q99KH8	Serine/threonine-protein kinase 24;Serine/threonine-protein kinase 24 35 kDa subunit;Serine/threonine-protein kinase 24 12 kDa subunit
3176400000	3429000000	3477600000	3260500000	3640600000	3557900000	0.96405	0.100896	Idh3b	Isocitrate dehydrogenase [NAD] subunit, mitochondrial OS=Mus musculus GN=Idh3b PE=1 SV=1	18	18	18	53.9	53.9	53.9	42.194	0	225.74	44656000000	368	Q91VA7;V9GXV0	Q91VA7	Isocitrate dehydrogenase [NAD] subunit, mitochondrial
385560000	349570000	366350000	353250000	325540000	358930000	1.06144	0.100928	Guk1	Guanylate kinase 1, isoform CRA_a OS=Mus musculus GN=Guk1 PE=2 SV=1;Guanylate kinase OS=Mus musculus GN=Guk1 PE=1 SV=1;Guanylate kinase OS=Mus musculus GN=Guk1 PE=1 SV=1;Guanylate kinase OS=Mus musculus GN=Guk1 PE=1 SV=2	12	12	12	73.2	73.2	73.2	21.918	0	53.487	4278400000	134	Q564F2;E9Q7K1;Q564G0;Q64520;G3UYV3	Q564F2;E9Q7K1;Q564G0;Q64520	Guanylate kinase
450170000	426450000	468820000	458470000	455560000	484440000	0.96208	0.101161	Nrxn3	Neurexin-3 OS=Mus musculus GN=Nrxn3 PE=1 SV=2;Neurexin-3-beta OS=Mus musculus GN=Nrxn3 PE=1 SV=1;Isoform 2a of Neurexin-3 OS=Mus musculus GN=Nrxn3;Neurexin-3-beta OS=Mus musculus GN=Nrxn3 PE=1 SV=1	36	33	2	31.4	29.5	1.6	173.43	0	117.42	5687100000	231	Q6P9K9;E9Q2X2;Q6P9K9-2;A0A087WPQ9;Q8C985;E9Q3Q4;O88724;Q3V3R0;Q8CBZ2;Q3UEY9	Q6P9K9;E9Q2X2;Q6P9K9-2;A0A087WPQ9	Neurexin-3
471830000	471090000	464760000	432520000	461490000	421870000	1.06976	0.101164	U2af2	U2 snRNP auxiliary factor large subunit (Fragment) OS=Mus musculus GN=U2af2 PE=2 SV=1;U2 snRNP auxiliary factor large subunit OS=Mus musculus GN=U2af2 PE=1 SV=1;Splicing factor U2AF 65 kDa subunit OS=Mus musculus GN=U2af2 PE=1 SV=3;U2 snRNP auxiliary facto	13	13	13	57.1	57.1	57.1	44.472	0	51.416	5746600000	157	Q505Q1;Q80XR5;P26369;Q922I0;Q3KQM4;A0A140LJK3	Q505Q1;Q80XR5;P26369;Q922I0;Q3KQM4	Splicing factor U2AF 65 kDa subunit
306960000	271870000	335000000	316630000	289910000	340130000	0.96531	0.101471	Uba2	SUMO-activating enzyme subunit 2 OS=Mus musculus GN=Uba2 PE=1 SV=1	20	20	20	54.5	54.5	54.5	70.568	0	112.01	3842000000	148	Q9Z1F9;H3BLR3;H3BLM2;H3BJQ2;A2BH29	Q9Z1F9	SUMO-activating enzyme subunit 2
81636000	0	49401000	97068000	58016000	83048000	0.55027	0.101543	Atp2b3	Calcium-transporting ATPase OS=Mus musculus GN=Atp2b3 PE=1 SV=1	42	2	2	49.3	3.9	3.9	134.36	0	10.458	581590000	14	Q0VF55	Q0VF55	Calcium-transporting ATPase
338060000	368100000	348270000	355310000	371910000	363030000	0.967145	0.101634	Asna1	ATPase Asna1 OS=Mus musculus GN=Asna1 PE=1 SV=2;Arsenical pump-driving ATPase OS=Mus musculus GN=Asna1 PE=2 SV=1;Arsenical pump-driving ATPase OS=Mus musculus GN=Asna1 PE=2 SV=1	17	17	17	84.2	84.2	84.2	38.822	0	106.43	4351200000	168	O54984;Q8VEI6;Q8C1Q1;A0A1B0GRE1	O54984;Q8VEI6;Q8C1Q1	ATPase Asna1
158290000	169280000	205100000	155760000	161600000	194230000	1.0412	0.101652	Eif2s2	Eif2s2 protein OS=Mus musculus GN=Eif2s2 PE=1 SV=1;Eukaryotic translation initiation factor 2 subunit 2 OS=Mus musculus GN=Eif2s2 PE=1 SV=1	14	14	14	57.4	57.4	57.4	38.092	0	75.97	2132100000	155	Q3ULL5;Q99L45;E0CXJ3	Q3ULL5;Q99L45	Eukaryotic translation initiation factor 2 subunit 2
230370000	239280000	218860000	247110000	258860000	223170000	0.944277	0.101875	Rab18	RAB18, member RAS oncogene family, isoform CRA_a OS=Mus musculus GN=Rab18 PE=1 SV=1;Ras-related protein Rab-18 OS=Mus musculus GN=Rab18 PE=1 SV=2;Uncharacterized protein (Fragment) OS=Mus musculus GN=Rab18 PE=2 SV=1	12	12	12	64.6	64.6	64.6	23.035	0	47.416	2896000000	79	Q0PD38;P35293;Q8CEH2	Q0PD38;P35293;Q8CEH2	Ras-related protein Rab-18
88356000	88849000	71385000	86015000	78838000	64418000	1.08426	0.101897	Dak	Triokinase/FMN cyclase OS=Mus musculus GN=Tkfc PE=1 SV=1;Uncharacterized protein OS=Mus musculus GN=Tkfc PE=2 SV=1	8	8	8	29.2	29.2	29.2	59.69	0	55.919	952940000	72	Q8VC30;Q3UTZ4	Q8VC30;Q3UTZ4	Bifunctional ATP-dependent dihydroxyacetone kinase/FAD-AMP lyase (cyclizing);ATP-dependent dihydroxyacetone kinase;FAD-AMP lyase (cyclizing)
43866000	44159000	46743000	38575000	40649000	35584000	1.17386	0.102424	Erlin1	Erlin-1 OS=Mus musculus GN=Erlin1 PE=1 SV=1;Erlin-1 OS=Mus musculus GN=Erlin1 PE=1 SV=1	9	6	6	40.2	31.3	31.3	39.182	0	18.036	486960000	27	A0A0R4J1G5;Q91X78;E9PUH5;E9PZB0	A0A0R4J1G5;Q91X78	Erlin-1
10346000	9101500	11531000	8237900	8325000	8303800	1.24578	0.102617	Atp2c1	Calcium-transporting ATPase OS=Mus musculus GN=Atp2c1 PE=1 SV=1;Calcium-transporting ATPase OS=Mus musculus GN=Atp2c1 PE=1 SV=1;MKIAA1347 protein (Fragment) OS=Mus musculus GN=Atp2c1 PE=2 SV=1;Calcium-transporting ATPase OS=Mus musculus GN=Atp2c1 PE=2 SV=1	5	5	5	14.5	14.5	14.5	72.329	0	10.606	104430000	20	Q8BMS7;H3BL44;Q69ZL4;Q3TVY6;Q3UZR5;Q80XR2;H3BLI6;H3BIX7;H3BKB1;H3BJY0;H3BLC2;H3BJJ5;Q3UWW0;Q3TTD2;H3BJ99	Q8BMS7;H3BL44;Q69ZL4;Q3TVY6;Q3UZR5;Q80XR2;H3BLI6;H3BIX7;H3BKB1;H3BJY0;H3BLC2	Calcium-transporting ATPase;Calcium-transporting ATPase type 2C member 1
5366600000	5284900000	5630400000	5968600000	5556300000	5828600000	0.938249	0.102638	Ppp3r1	Isoform 2 of Calcineurin subunit B type 1 OS=Mus musculus GN=Ppp3r1;Calcineurin subunit B type 1 OS=Mus musculus GN=Ppp3r1 PE=1 SV=3	13	13	13	78.1	78.1	78.1	18.208	0	196.06	78862000000	639	Q63810-2;Q63810;Q497S1;Q63811	Q63810-2;Q63810	Calcineurin subunit B type 1
16777000	13939000	14302000	0	10334000	0	4.3563	0.103576	Zcchc6	Terminal uridylyltransferase 7 OS=Mus musculus GN=Zcchc6 PE=1 SV=1;Terminal uridylyltransferase 7 OS=Mus musculus GN=Zcchc6 PE=1 SV=3;Terminal uridylyltransferase 7 (Fragment) OS=Mus musculus GN=Zcchc6 PE=1 SV=1	2	2	2	1.8	1.8	1.8	167.15	0.00019342	3.1513	159430000	7	E9PUA2;Q5BLK4;A0A286YDD7	E9PUA2;Q5BLK4;A0A286YDD7	Terminal uridylyltransferase 7
613990000	654950000	691270000	628610000	665280000	723350000	0.971729	0.10372	Camk2g	Calcium/calmodulin-dependent protein kinase type II subunit gamma OS=Mus musculus GN=Camk2g PE=1 SV=1;Isoform 2 of Calcium/calmodulin-dependent protein kinase type II subunit gamma OS=Mus musculus GN=Camk2g;Uncharacterized protein OS=Mus musculus GN=Camk2g	25	12	5	64.3	36.9	15.7	59.606	0	70.025	8284600000	151	Q923T9;Q923T9-2;Q6ZWS7;Q923T9-3;A0A286YDK9;A0A286YCH4;Q8BW40;A0A286YCI7	Q923T9;Q923T9-2;Q6ZWS7;Q923T9-3	Calcium/calmodulin-dependent protein kinase type II subunit gamma
14800000	14330000	13731000	14007000	11885000	10239000	1.18627	0.103883	Phkb	Phosphorylase b kinase regulatory subunit beta OS=Mus musculus GN=Phkb PE=1 SV=1	7	7	7	11.1	11.1	11.1	123.89	0	5.342	157940000	17	Q7TSH2;F7DF70;Q80WB7;Q3U6H6	Q7TSH2	Phosphorylase b kinase regulatory subunit beta
59941000	37536000	40046000	65002000	52689000	46682000	0.836652	0.1039	Hexa	Beta-hexosaminidase OS=Mus musculus GN=Hexa PE=2 SV=1;Beta-hexosaminidase OS=Mus musculus GN=Hexa PE=2 SV=1;Beta-hexosaminidase OS=Mus musculus GN=Hexa PE=2 SV=1;Beta-hexosaminidase OS=Mus musculus GN=Hexa PE=2 SV=1;Beta-hexosaminidase OS=Mus musculus GN=H	6	6	6	17.4	17.4	17.4	60.552	0	25.114	572320000	25	Q8BNS6;Q3UCP6;Q3U936;Q3TW10;Q3TVI2;Q3TKF6;Q3THQ0;P29416;Q3TXV7	Q8BNS6;Q3UCP6;Q3U936;Q3TW10;Q3TVI2;Q3TKF6;Q3THQ0;P29416;Q3TXV7	Beta-hexosaminidase;Beta-hexosaminidase subunit alpha
18181000	18480000	15850000	19350000	23993000	20718000	0.819703	0.104547	Lrfn4	Leucine-rich repeat and fibronectin type-III domain-containing protein 4 OS=Mus musculus GN=Lrfn4 PE=1 SV=1	6	6	6	15.6	15.6	15.6	67.251	0	7.2516	241710000	19	Q80XU8	Q80XU8	Leucine-rich repeat and fibronectin type-III domain-containing protein 4
288580000	270680000	318920000	302160000	296570000	368020000	0.908384	0.105151	Calcoco1	Calcium-binding and coiled-coil domain-containing protein 1 OS=Mus musculus GN=Calcoco1 PE=1 SV=1;Calcium-binding and coiled-coil domain-containing protein 1 OS=Mus musculus GN=Calcoco1 PE=1 SV=2	30	30	30	55.8	55.8	55.8	70.932	0	199.41	3723600000	225	E9Q7U2;Q8CGU1	E9Q7U2;Q8CGU1	Calcium-binding and coiled-coil domain-containing protein 1
180030000	162430000	183740000	191700000	192610000	194980000	0.908353	0.105178	Kpna6	Importin subunit alpha OS=Mus musculus GN=Kpna6 PE=1 SV=1;Importin subunit alpha OS=Mus musculus GN=Kpna6 PE=1 SV=1;Importin subunit alpha-7 OS=Mus musculus GN=Kpna6 PE=1 SV=2	15	15	8	40.5	40.5	30.8	59.602	0	60.765	2249500000	112	Q4FJZ2;Q8BH30;O35345;A2ADZ6	Q4FJZ2;Q8BH30;O35345	Importin subunit alpha;Importin subunit alpha-7
758360000	777040000	772470000	695750000	755020000	677240000	1.08452	0.105395	Eif4h;mKIAA0038	Williams-Beuren syndrome chromosome region 1 homolog (Human), isoform CRA_b OS=Mus musculus GN=Eif4h PE=2 SV=1;Williams-Beuren syndrome chromosome region 1 homolog (Human), isoform CRA_a OS=Mus musculus GN=Eif4h PE=2 SV=1;Isoform Short of Eukaryotic transl	14	14	14	69.3	69.3	69.3	25.186	0	58.556	9100800000	123	Q3TG58;Q564E5;Q9WUK2-2;Q9WUK2;Q80U88;Q3V244;Q9ET00	Q3TG58;Q564E5;Q9WUK2-2;Q9WUK2;Q80U88;Q3V244	Eukaryotic translation initiation factor 4H
1312100000	1334000000	1366700000	1262900000	1254200000	1201600000	1.07909	0.105662	Coro1c	Coronin OS=Mus musculus GN=Coro1c PE=2 SV=1;Coronin OS=Mus musculus GN=Coro1c PE=1 SV=1;Coronin OS=Mus musculus GN=Coro1c PE=2 SV=1;Coronin-1C OS=Mus musculus GN=Coro1c PE=1 SV=2;Coronin OS=Mus musculus GN=Coro1c PE=2 SV=1	21	21	21	54.2	54.2	54.2	53.092	0	143.19	16075000000	268	Q5PPQ7;Q499X7;Q3TEU8;Q9WUM4;Q3TF74;Q3U8F0;E9PX03;E9PZJ0;E9PVJ1;A1ILN2;B9EIZ7;Q920M5-3;Q920M5-2;Q920M5;Q920M5-4	Q5PPQ7;Q499X7;Q3TEU8;Q9WUM4;Q3TF74	Coronin;Coronin-1C
1766400000	1717000000	1884500000	1909900000	1813600000	1916900000	0.951688	0.106056	2023-09-08	Septin-8 OS=Mus musculus GN=Sept8 PE=1 SV=1;Septin-8 OS=Mus musculus GN=Sept8 PE=1 SV=1;Septin-8 OS=Mus musculus GN=Sept8 PE=1 SV=4;Isoform 2 of Septin-8 OS=Mus musculus GN=Sept8	24	21	2	59.1	52.1	8.5	55.874	0	323.31	23100000000	349	B1AQZ0;B1AQY9;Q8CHH9;Q8CHH9-2;E0CYM4	B1AQZ0;B1AQY9;Q8CHH9;Q8CHH9-2	Septin-8
455950000	444860000	415160000	414650000	431810000	396490000	1.05875	0.106162	Mcu	Calcium uniporter protein, mitochondrial OS=Mus musculus GN=Mcu PE=1 SV=2;Isoform 2 of Calcium uniporter protein, mitochondrial OS=Mus musculus GN=Mcu	12	12	12	34.9	34.9	34.9	39.681	0	78.927	4955200000	130	Q3UMR5;Q3UMR5-2	Q3UMR5;Q3UMR5-2	Calcium uniporter protein, mitochondrial
18649000	19435000	25456000	16100000	18304000	24638000	1.07618	0.106404	Poldip3	Uncharacterized protein OS=Mus musculus GN=Poldip3 PE=2 SV=1;Uncharacterized protein (Fragment) OS=Mus musculus GN=Poldip3 PE=2 SV=1;MKIAA1649 protein (Fragment) OS=Mus musculus GN=Poldip3 PE=2 SV=1;Polymerase delta-interacting protein 3 OS=Mus musculus GN	5	5	5	16.9	16.9	16.9	46.231	0.00020644	4.4338	278160000	13	Q3U8V1;Q3TJ78;Q571G8;Q8BG81;Q3UDD3;Q8C713;F6VR84	Q3U8V1;Q3TJ78;Q571G8;Q8BG81;Q3UDD3;Q8C713	Polymerase delta-interacting protein 3
171810000	172260000	178000000	153530000	156910000	133450000	1.17612	0.106934	Dynlt3	Dynein light chain Tctex-type 3, isoform CRA_d OS=Mus musculus GN=Dynlt3 PE=1 SV=1;Dynein light chain Tctex-type 3 OS=Mus musculus GN=Dynlt3 PE=1 SV=1;Uncharacterized protein OS=Mus musculus GN=Dynlt3 PE=2 SV=1;Uncharacterized protein OS=Mus musculus GN=Dy	5	5	5	78.4	78.4	78.4	12.957	0	32.178	2067100000	71	Q542J7;P56387;Q9D2T5;Q9D6M5	Q542J7;P56387;Q9D2T5;Q9D6M5	Dynein light chain Tctex-type 3
291550000	302860000	354010000	298560000	334230000	388170000	0.928949	0.107119	Rpl22	MCG12304 OS=Mus musculus GN=Rpl22 PE=1 SV=1;60S ribosomal protein L22 OS=Mus musculus GN=Rpl22 PE=1 SV=2	4	4	4	50.8	50.8	50.8	14.759	0	26.123	4296200000	45	Q4VAG4;P67984	Q4VAG4;P67984	60S ribosomal protein L22
81739000	71751000	72516000	80350000	65438000	65776000	1.06826	0.107144	Snrpe	Small nuclear ribonucleoprotein E OS=Mus musculus GN=Snrpe PE=1 SV=1;Small nuclear ribonucleoprotein E OS=Mus musculus GN=Snrpe PE=1 SV=1	3	3	3	52.2	52.2	52.2	10.803	0	19.737	855410000	39	P62305;E9Q4F4;E9Q0W8	P62305;E9Q4F4	Small nuclear ribonucleoprotein E
1922700000	1918200000	1932500000	1981800000	2005500000	1951800000	0.9721	0.107381	Cct3	T-complex protein 1 subunit gamma OS=Mus musculus GN=Cct3 PE=1 SV=1;T-complex protein 1 subunit gamma OS=Mus musculus GN=Cct3 PE=1 SV=1;T-complex protein 1 subunit gamma OS=Mus musculus GN=Cct3 PE=1 SV=1;T-complex protein 1 subunit gamma OS=Mus musculus GN	33	33	33	68.8	68.8	68.8	60.629	0	200.55	24057000000	362	Q3U4U6;P80318;Q3U0I3;E9Q133;Q3UJP4;F6Q609;Q3TBM6;Q9R1U1;F6ZVG8	Q3U4U6;P80318;Q3U0I3;E9Q133;Q3UJP4;F6Q609	T-complex protein 1 subunit gamma
102180000	109160000	111220000	120320000	113460000	122330000	0.905788	0.107455	Ncln	Nicalin OS=Mus musculus GN=Ncln PE=1 SV=2;Nicalin OS=Mus musculus GN=Ncln PE=1 SV=1	12	12	12	31.8	31.8	31.8	62.907	0	32.958	1407800000	105	Q8VCM8;D3YU17;F6S731	Q8VCM8;D3YU17	Nicalin
9473700	0	0	12174000	13142000	10406000	0.265206	0.107462	Lsm1	MCG14522 OS=Mus musculus GN=Lsm1 PE=1 SV=1;U6 snRNA-associated Sm-like protein LSm1 OS=Mus musculus GN=Lsm1 PE=1 SV=1;Uncharacterized protein (Fragment) OS=Mus musculus GN=Lsm1 PE=2 SV=1;Uncharacterized protein (Fragment) OS=Mus musculus GN=Lsm1 PE=2 SV=1	2	2	2	36.8	36.8	36.8	15.236	0.00019708	3.4617	131520000	9	Q544C9;Q8VC85;Q9CRP6;Q9CR79	Q544C9;Q8VC85;Q9CRP6;Q9CR79	U6 snRNA-associated Sm-like protein LSm1
15691000	15513000	16671000	12073000	14343000	11336000	1.26814	0.1079	Lypd1	Ly6/PLAUR domain-containing protein 1 OS=Mus musculus GN=Lypd1 PE=1 SV=1;Ly6/PLAUR domain-containing protein 1 OS=Mus musculus GN=Lypd1 PE=1 SV=1	3	3	3	59.6	59.6	59.6	9.4051	0	16.472	190550000	42	E0CXP0;Q8BLC3;F6TKE8	E0CXP0;Q8BLC3	Ly6/PLAUR domain-containing protein 1
17334000	16433000	21837000	16299000	14087000	17699000	1.15637	0.108249		UPF0565 protein C2orf69 homolog OS=Mus musculus PE=2 SV=3	5	5	5	21.6	21.6	21.6	41.689	0	5.25	209200000	12	Q9D9H8	Q9D9H8	UPF0565 protein C2orf69 homolog
0	15746000	14018000	15400000	23680000	43515000	0.360361	0.108335	Ccdc53	WASH complex subunit 3 (Fragment) OS=Mus musculus GN=Washc3 PE=1 SV=1;Uncharacterized protein OS=Mus musculus GN=Washc3 PE=2 SV=1;Coiled-coil domain containing 53, isoform CRA_c OS=Mus musculus GN=Washc3 PE=1 SV=1;WASH complex subunit 3 OS=Mus musculus GN=	2	2	2	15.2	15.2	15.2	18.893	0.0002035	4.0955	237680000	12	S4R1P7;Q9CYF6;G3UWG7;S4R287;Q9CR27;S4R1K7	S4R1P7;Q9CYF6;G3UWG7;S4R287;Q9CR27;S4R1K7	WASH complex subunit CCDC53
738560000	720290000	667400000	728550000	716940000	652270000	1.01358	0.108389	Srm	MCG16662 OS=Mus musculus GN=Srm PE=1 SV=1;Spermidine synthase OS=Mus musculus GN=Srm PE=1 SV=1;Uncharacterized protein OS=Mus musculus GN=Srm PE=2 SV=1;Uncharacterized protein OS=Mus musculus GN=Srm PE=2 SV=1	17	17	17	85.8	85.8	85.8	33.995	0	160.52	8768400000	188	Q543H0;Q64674;Q8BSZ8;Q3UJL7	Q543H0;Q64674;Q8BSZ8;Q3UJL7	Spermidine synthase
89592000	105430000	70978000	107410000	130380000	127610000	0.727969	0.108852	Enpp5	MKIAA4152 protein (Fragment) OS=Mus musculus GN=Enpp5 PE=2 SV=1;Enpp5 protein (Fragment) OS=Mus musculus GN=Enpp5 PE=2 SV=1	9	9	1	29.1	29.1	1.9	54.491	0	36.078	1169400000	54	Q5DTL0;Q5FWJ8	Q5DTL0;Q5FWJ8
19429000	20487000	11961000	12698000	11247000	10057000	1.5257	0.109503	Prkci	Protein kinase C OS=Mus musculus GN=Prkci PE=2 SV=1;Protein kinase C OS=Mus musculus GN=Prkci PE=2 SV=1;Protein kinase C (Fragment) OS=Mus musculus GN=Prkci PE=2 SV=1;Protein kinase C iota type OS=Mus musculus GN=Prkci PE=1 SV=3;Uncharacterized protein (Fr	4	4	4	14.8	14.8	14.8	67.169	0	18.412	176570000	16	Q3UMD5;Q3TJJ5;Q5DTK3;Q62074;Q3UGW9;D3YXY0	Q3UMD5;Q3TJJ5;Q5DTK3;Q62074;Q3UGW9	Protein kinase C;Protein kinase C iota type
35475000	33976000	33375000	41121000	37047000	34817000	0.910085	0.109555	Rasa1	RAS p21 protein activator 1 OS=Mus musculus GN=Rasa1 PE=2 SV=1;RAS p21 protein activator 1 OS=Mus musculus GN=Rasa1 PE=1 SV=1;Uncharacterized protein OS=Mus musculus GN=Rasa1 PE=2 SV=1;Uncharacterized protein (Fragment) OS=Mus musculus GN=Rasa1 PE=2 SV=1;R	10	10	10	17.8	17.8	17.8	93.651	0	29.449	467010000	46	Q91YX7;E9PYG6;Q3V090;Q3TTA2;A0A286YDU0	Q91YX7;E9PYG6;Q3V090;Q3TTA2;A0A286YDU0
1763600000	1800700000	1745600000	1721900000	1791100000	1696700000	1.01923	0.109704	Kpnb1	Uncharacterized protein OS=Mus musculus GN=Kpnb1 PE=2 SV=1;Importin subunit beta-1 OS=Mus musculus GN=Kpnb1 PE=1 SV=2;Karyopherin (Importin) beta 1 OS=Mus musculus GN=Kpnb1 PE=2 SV=1;Uncharacterized protein OS=Mus musculus GN=Kpnb1 PE=2 SV=1	46	46	46	69.8	69.8	69.8	97.112	0	285.81	21965000000	485	Q3TFE8;P70168;Q7TSZ6;Q3UHW8	Q3TFE8;P70168;Q7TSZ6;Q3UHW8	Importin subunit beta-1
98228000	96199000	97733000	126190000	104450000	110740000	0.85582	0.109846	Ddhd2	Phospholipase DDHD2 OS=Mus musculus GN=Ddhd2 PE=1 SV=3;Phospholipase DDHD2 OS=Mus musculus GN=Ddhd2 PE=1 SV=1;Isoform 2 of Phospholipase DDHD2 OS=Mus musculus GN=Ddhd2;Isoform 3 of Phospholipase DDHD2 OS=Mus musculus GN=Ddhd2;Phospholipase DDHD2 OS=Mus mus	15	15	15	43.3	43.3	43.3	79.576	0	80.479	1345000000	93	Q80Y98;A0A1B0GSA5;Q80Y98-2;Q80Y98-3;A0A1B0GS27;A0A1B0GRX3;A0A1B0GT91;A0A1B0GSV3	Q80Y98;A0A1B0GSA5;Q80Y98-2;Q80Y98-3;A0A1B0GS27	Phospholipase DDHD2
498610000	493300000	525540000	584170000	539440000	547480000	0.90806	0.109873	Fahd2	Fumarylacetoacetate hydrolase domain-containing 2A OS=Mus musculus GN=Fahd2a PE=1 SV=1;Fumarylacetoacetate hydrolase domain-containing protein 2A OS=Mus musculus GN=Fahd2 PE=1 SV=1	10	10	10	56.2	56.2	56.2	34.676	0	69.826	6865500000	122	A0A0R4J094;Q3TC72	A0A0R4J094;Q3TC72	Fumarylacetoacetate hydrolase domain-containing protein 2A
43517000	43874000	45923000	37721000	39512000	32338000	1.21669	0.109893	Snf8	Vacuolar-sorting protein SNF8 OS=Mus musculus GN=Snf8 PE=1 SV=1;Vacuolar-sorting protein SNF8 OS=Mus musculus GN=Snf8 PE=1 SV=1	6	6	6	51.9	51.9	51.9	28.886	0	11.659	515510000	36	Q9CZ28;A2A6M1	Q9CZ28;A2A6M1	Vacuolar-sorting protein SNF8
13422000	19767000	20392000	0	13868000	16239000	1.77969	0.110595	Ptbp3	Polypyrimidine tract-binding protein 3 OS=Mus musculus GN=Ptbp3 PE=1 SV=1;Polypyrimidine tract-binding protein 3 OS=Mus musculus GN=Ptbp3 PE=1 SV=1;Isoform 2 of Polypyrimidine tract-binding protein 3 OS=Mus musculus GN=Ptbp3;Polypyrimidine tract-binding pr	6	5	5	21.6	20.1	20.1	59.465	0	21.212	209640000	25	G8JL74;G3UXA6;Q8BHD7-2;Q8BHD7;G3UZ01;G3UY95;G3UXZ6;Q8C5Q1;F7C521	G8JL74;G3UXA6;Q8BHD7-2;Q8BHD7;G3UZ01;G3UY95	Polypyrimidine tract-binding protein 3
33914000	32253000	24108000	34875000	34705000	28239000	0.922878	0.110949	GOLGA7B	Golgin subfamily A member 7B OS=Mus musculus GN=GOLGA7B PE=1 SV=1	4	4	3	35.3	35.3	30.5	18.334	0	41.079	379750000	39	Q9D428	Q9D428	Golgin subfamily A member 7B
19308000	21206000	35170000	20071000	22174000	37511000	0.948944	0.111383	Arpc1b	Actin-related protein 2/3 complex subunit OS=Mus musculus GN=Arpc1b PE=2 SV=1;Actin-related protein 2/3 complex subunit OS=Mus musculus GN=Arpc1b PE=2 SV=1;Actin-related protein 2/3 complex subunit OS=Mus musculus GN=Arpc1b PE=1 SV=1;Actin-related protein	5	4	4	23.9	17.7	17.7	41.064	0	23.593	357410000	22	Q3U094;Q3TCE7;Q91Z25;Q9WV32;Q3TBA2;F6VVE6;D3Z6S0;F6THG2	Q3U094;Q3TCE7;Q91Z25;Q9WV32;Q3TBA2	Actin-related protein 2/3 complex subunit 1B
2878500000	2897400000	3060200000	3049200000	3033300000	3092900000	0.963021	0.112102	Sh3gl2	Endophilin-A1 OS=Mus musculus GN=Sh3gl2 PE=1 SV=1;Endophilin-A1 OS=Mus musculus GN=Sh3gl2 PE=1 SV=2;Endophilin-A1 OS=Mus musculus GN=Sh3gl2 PE=1 SV=1;Endophilin-A1 OS=Mus musculus GN=Sh3gl2 PE=1 SV=1;Endophilin-A1 (Fragment) OS=Mus musculus GN=Sh3gl2 PE=1	20	20	15	53.8	53.8	47.8	48.295	0	282.95	39427000000	313	A2ALV3;Q62420;Q8BXU5;A2ALV1;F6ZL13	A2ALV3;Q62420;Q8BXU5;A2ALV1;F6ZL13	Endophilin-A1
23678000	24794000	23476000	27965000	28642000	24279000	0.889499	0.112789	2010107G23Rik	Uncharacterized protein FAM241B (Fragment) OS=Mus musculus GN=Fam241b PE=1 SV=1;Uncharacterized protein FAM241B (Fragment) OS=Mus musculus GN=Fam241b PE=1 SV=1;Uncharacterized protein FAM241B (Fragment) OS=Mus musculus GN=Fam241b PE=1 SV=8;Uncharacterized	3	3	3	38.4	38.4	38.4	10.843	0	7.9885	298090000	21	D3Z7G3;D3YYX8;D3Z2E9;Q9D882;F8WHN9	D3Z7G3;D3YYX8;D3Z2E9;Q9D882	Uncharacterized protein C10orf35 homolog
398990000	379360000	332020000	349920000	367210000	268440000	1.12663	0.112944	Ap1g1	AP-1 complex subunit gamma-1 OS=Mus musculus GN=Ap1g1 PE=1 SV=1;Uncharacterized protein OS=Mus musculus GN=Ap1g1 PE=2 SV=1;AP-1 complex subunit gamma-1 OS=Mus musculus GN=Ap1g1 PE=1 SV=3;Uncharacterized protein (Fragment) OS=Mus musculus GN=Ap1g1 PE=2 SV=1	22	22	22	37.6	37.6	37.6	91.721	0	82.896	4360300000	171	Q8CBB7;Q3UKX8;P22892;Q8CC03;Q8BSZ7	Q8CBB7;Q3UKX8;P22892;Q8CC03	AP-1 complex subunit gamma-1
4678700000	4869900000	5081000000	4916300000	4997600000	5139900000	0.971821	0.112954	Bsn	Protein bassoon OS=Mus musculus GN=Bsn PE=1 SV=4;Isoform 2 of Protein bassoon OS=Mus musculus GN=Bsn	167	167	162	62.1	62.1	61.3	418.84	0	323.31	62458000000	1863	O88737;O88737-2;V9GX98;Q3TUN1;Q3UXD6	O88737;O88737-2	Protein bassoon
4057700000	3971200000	3828600000	4208200000	4026700000	4078100000	0.963007	0.113387	Mif	MCG3124, isoform CRA_b OS=Mus musculus GN=Mif PE=1 SV=1;Macrophage migration inhibitory factor OS=Mus musculus GN=Mif PE=1 SV=2	8	8	8	96.5	96.5	96.5	12.504	0	49.636	51431000000	270	Q545F0;P34884	Q545F0;P34884	Macrophage migration inhibitory factor
207490000	208530000	220040000	205940000	205620000	214190000	1.01648	0.113573	Cep170	Centrosomal protein of 170 kDa OS=Mus musculus GN=Cep170 PE=1 SV=1;Centrosomal protein of 170 kDa OS=Mus musculus GN=Cep170 PE=1 SV=2	33	33	21	31.6	31.6	19.4	173.94	0	109.34	2664000000	200	H7BX26;Q6A065;Q6A065-2;A0A0A6YWV9;A0A0A6YXR9;A0A0A6YX99;Q6A065-3;A0A0A6YXT4	H7BX26;Q6A065	Centrosomal protein of 170 kDa
21635000	16712000	18069000	17597000	15277000	16579000	1.1408	0.113941	Tpd52l1	Tumor protein D53 OS=Mus musculus GN=Tpd52l1 PE=1 SV=1;Tpd52l1 protein OS=Mus musculus GN=Tpd52l1 PE=1 SV=1;Tumor protein D53 OS=Mus musculus GN=Tpd52l1 PE=1 SV=1;Tumor protein D52-like 1, isoform CRA_a OS=Mus musculus GN=Tpd52l1 PE=1 SV=1;Tumor protein D5	5	5	5	44	44	44	20.984	0	7.7894	213470000	19	A0A1L1ST53;B2RUC1;O54818;Q3V2G6;A0A1L1SR11	A0A1L1ST53;B2RUC1;O54818;Q3V2G6;A0A1L1SR11	Tumor protein D53
21397000	22793000	14599000	28327000	24089000	19988000	0.811958	0.114185	Enpep	Aminopeptidase OS=Mus musculus GN=Enpep PE=1 SV=1;Glutamyl aminopeptidase OS=Mus musculus GN=Enpep PE=1 SV=1;Glutamyl aminopeptidase (Fragment) OS=Mus musculus GN=Enpep PE=1 SV=1;Uncharacterized protein (Fragment) OS=Mus musculus GN=Enpep PE=2 SV=1;Glutamy	4	4	4	5	5	5	107.96	0.0018152	2.2562	256740000	22	Q52JJ6;P16406;F7B9G4;Q8CD51;F6YHW2	Q52JJ6;P16406;F7B9G4;Q8CD51;F6YHW2	Glutamyl aminopeptidase
2756500000	2758500000	2698100000	2902100000	3053400000	2776200000	0.940607	0.114242	Prdx1	Peroxiredoxin-1 OS=Mus musculus GN=Prdx1 PE=1 SV=1;Uncharacterized protein OS=Mus musculus GN=Prdx1 PE=2 SV=1;Peroxiredoxin-1 (Fragment) OS=Mus musculus GN=Prdx1 PE=1 SV=8;Peroxiredoxin-1 (Fragment) OS=Mus musculus GN=Prdx1 PE=1 SV=1;Peroxiredoxin-1 (Fragm	16	16	14	81.4	81.4	77.4	22.176	0	101.07	34483000000	218	P35700;Q3U9J9;B1AXW5;B1AXW6;B1AXW4	P35700;Q3U9J9;B1AXW5;B1AXW6;B1AXW4	Peroxiredoxin-1
17985000	15500000	13797000	22271000	19417000	25133000	0.707592	0.114288	Lyst	Lysosomal-trafficking regulator OS=Mus musculus GN=Lyst PE=1 SV=1;Lysosomal trafficking regulator, isoform CRA_a OS=Mus musculus GN=Lyst PE=1 SV=1;Isoform 2 of Lysosomal-trafficking regulator OS=Mus musculus GN=Lyst;Uncharacterized protein (Fragment) OS=Mu	10	10	10	4.9	4.9	4.9	425.28	0	19.156	234980000	17	P97412;G5E8Q0;P97412-2;Q8BN38;Q3TV54;Q3U4C2;Q8BQ04	P97412;G5E8Q0;P97412-2;Q8BN38	Lysosomal-trafficking regulator
62354000	58183000	77764000	74160000	70522000	80051000	0.882385	0.11429	Rasd2	Rasd2 protein (Fragment) OS=Mus musculus GN=Rasd2 PE=2 SV=1;GTP-binding protein Rhes OS=Mus musculus GN=Rasd2 PE=2 SV=1	10	10	10	41	41	41	35.339	0	23.163	873970000	51	Q8JZW1;P63032	Q8JZW1;P63032	GTP-binding protein Rhes
113520000	144690000	127430000	83790000	117940000	122040000	1.19109	0.114829	Eif3d	Eukaryotic translation initiation factor 3 subunit D OS=Mus musculus GN=Eif3d PE=1 SV=2	8	8	8	25.5	25.5	25.5	63.988	0	27.109	1413200000	49	O70194	O70194	Eukaryotic translation initiation factor 3 subunit D
36703000	46281000	40583000	35613000	42188000	34903000	1.09639	0.114836	Sestd1	SEC14 domain and spectrin repeat-containing protein 1 OS=Mus musculus GN=Sestd1 PE=1 SV=1	7	7	7	19.7	19.7	19.7	79.375	0	31.152	475020000	49	Q80UK0	Q80UK0	SEC14 domain and spectrin repeat-containing protein 1
95916000	100810000	90213000	93532000	88793000	77070000	1.10619	0.114927	Ptn	Uncharacterized protein (Fragment) OS=Mus musculus GN=Ptn PE=2 SV=1;Uncharacterized protein OS=Mus musculus PE=2 SV=1;Pleiotrophin OS=Mus musculus GN=Ptn PE=1 SV=1;Uncharacterized protein (Fragment) OS=Mus musculus GN=Ptn PE=2 SV=1;Pleiotrophin OS=Mus musc	4	4	4	32	32	32	17.04	0	41.653	1061700000	49	Q3TSS2;Q9CYE5;Q3UZI5;Q9CSX6;P63089;Q3TSL7;B0LAE3	Q3TSS2;Q9CYE5;Q3UZI5;Q9CSX6;P63089;Q3TSL7;B0LAE3	Pleiotrophin
62545000	62239000	50912000	88490000	67039000	76487000	0.757258	0.115103	Anxa2	Annexin OS=Mus musculus GN=Anxa2 PE=2 SV=1;Annexin OS=Mus musculus GN=Anxa2 PE=1 SV=1;Annexin OS=Mus musculus GN=Anxa2 PE=2 SV=1;Annexin A2 OS=Mus musculus GN=Anxa2 PE=1 SV=2;Annexin (Fragment) OS=Mus musculus GN=Anxa2 PE=1 SV=1;Annexin (Fragment) OS=Mus m	9	9	9	42.5	42.5	42.5	38.609	0	19.623	819010000	61	Q9CZI7;Q542G9;Q3UCD3;P07356;B0V2N8;B0V2N7;Q99KH3;B0V2N5	Q9CZI7;Q542G9;Q3UCD3;P07356;B0V2N8;B0V2N7;Q99KH3	Annexin;Annexin A2
272230000	289230000	244730000	253250000	273580000	241290000	1.04956	0.115127	Acy1	Aminoacylase-1 OS=Mus musculus GN=Acy1 PE=1 SV=1;Aminoacylase-1 OS=Mus musculus GN=Acy1 PE=1 SV=1;Aminoacylase-1 OS=Mus musculus GN=Acy1 PE=1 SV=1;Aminoacylase-1 OS=Mus musculus GN=Acy1 PE=1 SV=1;Aminoacylase-1 OS=Mus musculus GN=Acy1 PE=1 SV=1	21	21	21	77.2	77.2	77.2	45.794	0	62.109	3212400000	138	A0A0R4J050;A0A1L1SS90;Q99JW2;A0A1L1SRC1;A0A1L1SRW7;A0A087WPX1;A0A1L1SSU4;A0A1L1SRL5;A0A087WRE0;A0A087WPV3	A0A0R4J050;A0A1L1SS90;Q99JW2;A0A1L1SRC1;A0A1L1SRW7	Aminoacylase-1
9459200	7634600	10067000	7335700	5711800	9683800	1.19486	0.115157	Pik3cb	Pik3cb protein OS=Mus musculus GN=Pik3cb PE=2 SV=1;Phosphatidylinositol 4,5-bisphosphate 3-kinase catalytic subunit beta isoform OS=Mus musculus GN=Pik3cb PE=1 SV=2	3	3	3	4.7	4.7	4.7	119.64	0	7.863	95754000	10	A0JNZ1;Q8BTI9;Q8CFF1;S4R1S1	A0JNZ1;Q8BTI9	Phosphatidylinositol 4,5-bisphosphate 3-kinase catalytic subunit beta isoform
330050000	318440000	344570000	354230000	358760000	353280000	0.93134	0.116007	Csnk2b;Csnk2b-Ly6g5b	Casein kinase II subunit beta OS=Mus musculus GN=Csnk2b PE=2 SV=1;Casein kinase II subunit beta OS=Mus musculus GN=Csnk2b PE=1 SV=1;Casein kinase II subunit beta (Fragment) OS=Mus musculus GN=Csnk2b PE=1 SV=2;Casein kinase II subunit beta OS=Mus musculus G	6	6	6	41.4	41.4	41.4	24.912	0	29.498	4254700000	57	N0E4C0;P67871;G3UZJ5;N0E4C5;N0E463;G3UZA4;N0E462;G3UXG7;G3UZX4;G3UWU5;N0E636;G3UXU2	N0E4C0;P67871;G3UZJ5;N0E4C5;N0E463;G3UZA4;N0E462;G3UXG7;G3UZX4	Casein kinase II subunit beta
12726000	14692000	15677000	20284000	16158000	20834000	0.752409	0.116447	Mia3	Transport and Golgi organization protein 1 homolog OS=Mus musculus GN=Mia3 PE=1 SV=2;Isoform 3 of Transport and Golgi organization protein 1 homolog OS=Mus musculus GN=Mia3	11	11	6	8.5	8.5	4.6	213.67	0	20.616	213880000	32	Q8BI84;Q8BI84-3;J3KMH5;A0A0A6YX61;A0A0R4J2D3;J3KMG3	Q8BI84;Q8BI84-3	Melanoma inhibitory activity protein 3
94199000	92023000	105860000	93171000	86258000	100360000	1.04394	0.116562	Camsap2	Calmodulin-regulated spectrin-associated protein 2 OS=Mus musculus GN=Camsap2 PE=1 SV=1;Calmodulin-regulated spectrin-associated protein 2 OS=Mus musculus GN=Camsap2 PE=1 SV=1;Calmodulin-regulated spectrin-associated protein 2 OS=Mus musculus GN=Camsap2 PE	23	23	22	26.4	26.4	25.5	165.69	0	54.838	1204000000	159	A0A0A6YY67;H7BX08;Q8C1B1;B2RRE3;Q8C1B1-2;A0A0A6YXV8	A0A0A6YY67;H7BX08;Q8C1B1;B2RRE3;Q8C1B1-2;A0A0A6YXV8	Calmodulin-regulated spectrin-associated protein 2
93982000	109310000	110060000	104640000	114770000	131460000	0.893072	0.116696	Eif5b	Eukaryotic translation initiation factor 5B OS=Mus musculus GN=Eif5b PE=1 SV=2;Uncharacterized protein (Fragment) OS=Mus musculus GN=Eif5b PE=2 SV=1	14	14	14	17.3	17.3	17.3	137.61	0	62.633	1326100000	118	Q05D44;Q8BYY7;Q7TPC0;Q6A002;Q8BYX3	Q05D44;Q8BYY7	Eukaryotic translation initiation factor 5B
1108700000	1067400000	1091600000	1062100000	1056400000	1030700000	1.03763	0.116854	Ncl	Uncharacterized protein OS=Mus musculus GN=Ncl PE=2 SV=1;Uncharacterized protein OS=Mus musculus GN=Ncl PE=2 SV=1;Nucleolin OS=Mus musculus GN=Ncl PE=1 SV=2;Uncharacterized protein OS=Mus musculus GN=Ncl PE=2 SV=1;Uncharacterized protein OS=Mus musculus GN	27	27	27	34.4	34.4	34.4	76.864	0	187.67	13912000000	246	Q8CD23;Q3TL52;P09405;Q3TT41;Q3TGR3;Q8CE30;Q9CT46;A0A087WRM5	Q8CD23;Q3TL52;P09405;Q3TT41;Q3TGR3;Q8CE30	Nucleolin
315530000	292110000	296860000	243050000	263990000	273250000	1.15918	0.117379	Sh3gl1	SH3-domain GRB2-like 1 OS=Mus musculus GN=Sh3gl1 PE=1 SV=1;Endophilin-A2 OS=Mus musculus GN=Sh3gl1 PE=1 SV=1;Uncharacterized protein OS=Mus musculus GN=Sh3gl1 PE=2 SV=1;Uncharacterized protein OS=Mus musculus GN=Sh3gl1 PE=2 SV=1	18	13	13	51.4	44.3	44.3	41.518	0	97.388	3564400000	131	Q3TRJ7;Q62419;Q3U3C4;Q3TJB4	Q3TRJ7;Q62419;Q3U3C4;Q3TJB4	Endophilin-A2
742970000	752100000	729100000	708580000	726930000	646280000	1.06839	0.117439	Eif4a1	Eif4a1 protein (Fragment) OS=Mus musculus GN=Eif4a1 PE=2 SV=1;Uncharacterized protein OS=Mus musculus GN=Eif4a1 PE=1 SV=1;Uncharacterized protein OS=Mus musculus GN=Eif4a1 PE=2 SV=1;Eukaryotic initiation factor 4A-I OS=Mus musculus GN=Eif4a1 PE=1 SV=1;Unch	21	21	12	66.4	66.4	43	46.022	0	111.56	9269500000	219	Q4FZL1;Q5F2A7;Q3TFG3;P60843;Q3UXC2;Q3TGK7;Q3TLL6;Q3U8I0;Q78WR5;Q3TSJ4;Q99LR0	Q4FZL1;Q5F2A7;Q3TFG3;P60843;Q3UXC2;Q3TGK7;Q3TLL6;Q3U8I0;Q78WR5;Q3TSJ4	Eukaryotic initiation factor 4A-I
30175000	35787000	26330000	26239000	32475000	25646000	1.09403	0.11751	Lass1;Cers1	LAG1 homolog, ceramide synthase 1 OS=Mus musculus GN=Lass1 PE=2 SV=1;Ceramide synthase 1 OS=Mus musculus GN=Cers1 PE=1 SV=1	3	3	3	14.6	14.6	14.6	40.1	0	32.032	338440000	27	A2RT05;P27545	A2RT05;P27545	Ceramide synthase 1
230110000	219660000	214410000	218640000	208840000	212420000	1.03794	0.117983	Chmp4b	Charged multivesicular body protein 4b OS=Mus musculus GN=Chmp4b PE=1 SV=2	8	8	8	42.4	42.4	42.4	24.936	0	26.053	2685700000	85	Q9D8B3	Q9D8B3	Charged multivesicular body protein 4b
58213000	56183000	62888000	64116000	64546000	64437000	0.918099	0.118053	Ube4b;mKIAA0684	Ubiquitination factor E4B, UFD2 homolog (S. cerevisiae) OS=Mus musculus GN=Ube4b PE=2 SV=1;MKIAA0684 protein (Fragment) OS=Mus musculus GN=mKIAA0684 PE=2 SV=1;Ubiquitin conjugation factor E4 B OS=Mus musculus GN=Ube4b PE=1 SV=3;Ubiquitin conjugation factor	14	14	14	22	22	22	133.31	0	83.5	751280000	87	Q6NWW1;Q80TU3;Q9ES00;G3UZD6;Q3V426;G3UZM6;H7BXC2	Q6NWW1;Q80TU3;Q9ES00;G3UZD6	Ubiquitin conjugation factor E4 B
186250000	214170000	199820000	178070000	167620000	153840000	1.20161	0.118203	Plin3	Perilipin-3 OS=Mus musculus GN=Plin3 PE=1 SV=1;Perilipin OS=Mus musculus GN=Plin3 PE=2 SV=1	14	14	14	62	62	62	47.262	0	94.541	2288200000	82	Q9DBG5;Q2XSQ4;Q3V4D2	Q9DBG5;Q2XSQ4	Perilipin-3
5681600000	5478500000	5522800000	6022800000	5751500000	5582100000	0.961196	0.118223	Uqcrc2	Cytochrome b-c1 complex subunit 2, mitochondrial OS=Mus musculus GN=Uqcrc2 PE=1 SV=1	22	22	22	66.9	66.9	66.9	48.234	0	133.66	70617000000	405	Q9DB77;A0A140LI98	Q9DB77	Cytochrome b-c1 complex subunit 2, mitochondrial
77509000	81939000	84829000	63950000	65671000	82031000	1.15414	0.118233	Tbca	Tubulin-specific chaperone A OS=Mus musculus GN=Tbca PE=1 SV=1;Tubulin-specific chaperone A OS=Mus musculus GN=Tbca PE=1 SV=1;Tubulin-specific chaperone A OS=Mus musculus GN=Tbca PE=1 SV=3	7	7	7	69	69	69	9.9271	0	32.023	998090000	46	A0A1Y7VJ48;Q5I0U7;P48428	A0A1Y7VJ48;Q5I0U7;P48428	Tubulin-specific chaperone A
150870000	156060000	175870000	171280000	176530000	179480000	0.915625	0.118251	Txndc17	Thioredoxin domain-containing protein 17 OS=Mus musculus GN=Txndc17 PE=1 SV=1	6	6	6	61.8	61.8	61.8	14.015	0	34.363	2154900000	88	Q9CQM5	Q9CQM5	Thioredoxin domain-containing protein 17
2882300000	2827600000	2676300000	3111100000	2913900000	2752100000	0.955464	0.118459	Slc1a3	Amino acid transporter OS=Mus musculus GN=Slc1a3 PE=2 SV=1;Amino acid transporter OS=Mus musculus GN=Slc1a3 PE=2 SV=1;Amino acid transporter OS=Mus musculus GN=Slc1a3 PE=1 SV=1;Excitatory amino acid transporter 1 OS=Mus musculus GN=Slc1a3 PE=1 SV=2	11	11	11	24.5	24.5	24.5	59.592	0	114.65	36358000000	321	Q8C7W8;Q8C3T7;Q543U3;P56564;Q99NG1;Q3TXM3;B2RQX4;O35544;D3YY51;A0A1W2P762	Q8C7W8;Q8C3T7;Q543U3;P56564	Amino acid transporter;Excitatory amino acid transporter 1
1401500000	1528000000	1530700000	1436800000	1704000000	1640900000	0.932764	0.118759	Me2	NAD-dependent malic enzyme, mitochondrial OS=Mus musculus GN=Me2 PE=1 SV=1;Malic enzyme OS=Mus musculus GN=Me2 PE=2 SV=1	27	27	27	69.9	69.9	69.9	65.798	0	208.9	18857000000	360	Q99KE1;Q3TSD4;Q3V2Y4	Q99KE1;Q3TSD4	NAD-dependent malic enzyme, mitochondrial;Malic enzyme
51213000	55974000	55880000	51931000	58109000	59399000	0.962394	0.119501	Ndrg4	Protein NDRG4 OS=Mus musculus GN=Ndrg4 PE=1 SV=1;Isoform 2 of Protein NDRG4 OS=Mus musculus GN=Ndrg4	15	1	1	61.4	6.2	6.2	38.508	0	16.377	618770000	19	Q8BTG7;Q8BTG7-2;A0A1D5RMH3;A0A1D5RM17	Q8BTG7;Q8BTG7-2	Protein NDRG4
52468000	54118000	61343000	54470000	62811000	65976000	0.916358	0.119608	Adam11	Uncharacterized protein (Fragment) OS=Mus musculus GN=Adam11 PE=2 SV=1;A disintegrin and metallopeptidase domain 11, isoform CRA_a OS=Mus musculus GN=Adam11 PE=1 SV=1;Disintegrin and metalloproteinase domain-containing protein 11 OS=Mus musculus GN=Adam11	11	11	11	27.4	27.4	27.4	84.038	0	41.745	816450000	112	Q3TZE2;Q7TQG7;Q9R1V4	Q3TZE2;Q7TQG7;Q9R1V4	Disintegrin and metalloproteinase domain-containing protein 11
101340000	94657000	82221000	109120000	96647000	93259000	0.930414	0.119898	Tpm3	Tropomyosin alpha-3 chain OS=Mus musculus GN=Tpm3 PE=1 SV=1	24	5	2	65.6	12.6	6.1	28.723	0.00020004	3.7193	1191200000	20	D3Z6I8	D3Z6I8
954560000	935900000	967920000	967790000	1008500000	1047900000	0.945172	0.120316	Psat1	Phosphoserine aminotransferase OS=Mus musculus GN=Psat1 PE=2 SV=1;Phosphoserine aminotransferase OS=Mus musculus GN=Psat1 PE=1 SV=1;Phosphoserine aminotransferase OS=Mus musculus GN=Psat1 PE=1 SV=1;Phosphoserine aminotransferase OS=Mus musculus GN=Psat1 PE	19	19	19	67.8	67.8	67.8	40.473	0	99.884	12236000000	237	Q8BTJ1;Q543K5;Q99K85;Q3ULZ3;Q3U6K9;E9Q6P1;Q99JU9	Q8BTJ1;Q543K5;Q99K85;Q3ULZ3;Q3U6K9	Phosphoserine aminotransferase
69332000	62519000	65714000	57896000	58820000	61404000	1.10917	0.120777	Tbce	Tubulin-specific chaperone E OS=Mus musculus GN=Tbce PE=1 SV=1;Tubulin-specific chaperone E OS=Mus musculus GN=Tbce PE=1 SV=1	9	9	9	41.6	41.6	41.6	47.976	0	34.568	790380000	60	E0CZ81;Q8CIV8;E0CXJ6	E0CZ81;Q8CIV8	Tubulin-specific chaperone E
152170000	179180000	166040000	150980000	171970000	159140000	1.03174	0.121082	Idi1	Isopentenyl-diphosphate Delta-isomerase 1 OS=Mus musculus GN=Idi1 PE=1 SV=1;Isopentenyl-diphosphate Delta-isomerase 1 OS=Mus musculus GN=Idi1 PE=1 SV=1	11	11	11	62.6	62.6	62.6	26.289	0	25.388	2017100000	94	P58044;G3XA48;H3BLF8;H3BLP1;H3BKD7	P58044;G3XA48	Isopentenyl-diphosphate Delta-isomerase 1
106610000	101390000	119480000	97449000	99008000	115230000	1.05067	0.121228	Agpat1	1-acyl-sn-glycerol-3-phosphate acyltransferase OS=Mus musculus GN=Agpat1 PE=2 SV=1;1-acyl-sn-glycerol-3-phosphate acyltransferase OS=Mus musculus GN=Agpat1 PE=1 SV=1;1-acyl-sn-glycerol-3-phosphate acyltransferase alpha OS=Mus musculus GN=Agpat1 PE=1 SV=1;1	6	6	6	44.6	44.6	44.6	31.752	0	69.3	1358400000	54	Q91VJ9;A0A0R4J263;O35083;Q8BUB3;G3UWV6;G3UYV9	Q91VJ9;A0A0R4J263;O35083;Q8BUB3;G3UWV6	1-acyl-sn-glycerol-3-phosphate acyltransferase;1-acyl-sn-glycerol-3-phosphate acyltransferase alpha
1860700000	1748900000	1822300000	1828500000	1733300000	1814300000	1.01038	0.121298	Dlg2	Isoform 7 of Disks large homolog 2 OS=Mus musculus GN=Dlg2	41	38	1	55.2	50.9	1.2	109.24	0	172.16	22579000000	438	Q91XM9-7	Q91XM9-7	Disks large homolog 2
123240000	127470000	118600000	154790000	132660000	143190000	0.857584	0.122155	Avl9	Late secretory pathway protein AVL9 homolog OS=Mus musculus GN=Avl9 PE=1 SV=2	17	17	17	48.8	48.8	48.8	72.185	0	53.658	1494700000	106	Q80U56;A0A0N4SUI4	Q80U56	Late secretory pathway protein AVL9 homolog
53662000	54981000	50067000	62924000	77867000	56828000	0.803111	0.122431	Pycrl	Pyrroline-5-carboxylate reductase 3 OS=Mus musculus GN=Pycr3 PE=1 SV=2	4	4	4	21.2	21.2	21.2	28.721	0	14.224	707970000	32	Q9DCC4	Q9DCC4	Pyrroline-5-carboxylate reductase 3
3110000000	3039900000	3005400000	3154700000	3223500000	3094700000	0.966473	0.122654	Scrn1	Secernin-1 OS=Mus musculus GN=Scrn1 PE=1 SV=1	26	26	26	78.5	78.5	78.5	46.325	0	224.82	37499000000	372	Q9CZC8;A0A0N4SWD0;D3YXW0;A0A0N4SVR0	Q9CZC8	Secernin-1
50950000	59306000	59662000	49272000	50431000	54087000	1.10487	0.122734	Elmo2	Isoform 2 of Engulfment and cell motility protein 2 OS=Mus musculus GN=Elmo2;Engulfment and cell motility protein 2 OS=Mus musculus GN=Elmo2 PE=1 SV=1;Isoform 3 of Engulfment and cell motility protein 2 OS=Mus musculus GN=Elmo2;Engulfment and cell motility	14	12	12	31.5	29.2	29.2	82.542	0	38.631	669490000	78	Q8BHL5-2;Q8BHL5;Q8BHL5-3;F6YXR3;Q5GMG0;F6XD63;A2A5A7;D6RHT3	Q8BHL5-2;Q8BHL5;Q8BHL5-3;F6YXR3	Engulfment and cell motility protein 2
56010000	52883000	57051000	46211000	51289000	47271000	1.14625	0.122825	Tmed9	Tmed9 protein OS=Mus musculus GN=Tmed9 PE=1 SV=1;Uncharacterized protein OS=Mus musculus GN=Tmed9 PE=2 SV=1;Transmembrane emp24 domain-containing protein 9 OS=Mus musculus GN=Tmed9 PE=1 SV=2;Transmembrane emp24 domain-containing protein 9 OS=Mus musculus G	8	8	7	46.8	46.8	39.6	27.127	0	40.164	616370000	46	Q6PDC2;Q3TFU8;Q99KF1;A0A286YDS5;Q3U7N8;Q9CZL0;Q8BLM5	Q6PDC2;Q3TFU8;Q99KF1;A0A286YDS5;Q3U7N8;Q9CZL0;Q8BLM5	Transmembrane emp24 domain-containing protein 9
14391000000	14145000000	14872000000	14527000000	14670000000	15643000000	0.968064	0.122921	Camk2b	Calcium/calmodulin-dependent protein kinase II, beta, isoform CRA_b OS=Mus musculus GN=Camk2b PE=1 SV=1;Calcium/calmodulin-dependent protein kinase type II subunit beta OS=Mus musculus GN=Camk2b PE=1 SV=2;Calcium/calmodulin-dependent protein kinase type II	33	33	3	71	71	9.5	72.902	0	239.54	184290000000	666	Q5SVJ0;P28652;Q5SVI0;Q5SVI2;Q8BL41;Q5SVI3;Q5SVI9	Q5SVJ0;P28652;Q5SVI0;Q5SVI2;Q8BL41;Q5SVI3;Q5SVI9	Calcium/calmodulin-dependent protein kinase type II subunit beta
27424000	27826000	30848000	26961000	24919000	28079000	1.07678	0.122974	Gls	Isoform 2 of Glutaminase kidney isoform, mitochondrial OS=Mus musculus GN=Gls	30	2	2	68.7	5.6	5.6	65.994	0	22.805	373310000	16	D3Z7P3-2;F6RDM4	D3Z7P3-2	Glutaminase kidney isoform, mitochondrial
129840000	137790000	146290000	126530000	117880000	125520000	1.11891	0.123049	Mical3	[F-actin]-monooxygenase MICAL3 OS=Mus musculus GN=Mical3 PE=1 SV=2;Isoform 2 of [F-actin]-monooxygenase MICAL3 OS=Mus musculus GN=Mical3;Isoform 3 of [F-actin]-monooxygenase MICAL3 OS=Mus musculus GN=Mical3	24	24	23	16.9	16.9	16.1	223.72	0	71.363	1609500000	155	Q8CJ19;Q8CJ19-2;Q8CJ19-3;A0A0N4SWA5;A0A0N4SVV2;A0A1D5RM34;Q8CJ19-4;A0A1D5RME9;A0A0N4SUZ1;Q5CZW8;A0A0N4SV64	Q8CJ19;Q8CJ19-2;Q8CJ19-3	Protein-methionine sulfoxide oxidase MICAL3
7825600	7214900	10125000	7056400	6451600	10001000	1.07046	0.123166	Zc3h18	Zinc finger CCCH domain-containing protein 18 OS=Mus musculus GN=Zc3h18 PE=1 SV=1;RIKEN cDNA 5830416A07, isoform CRA_c OS=Mus musculus GN=Zc3h18 PE=1 SV=1;Zinc finger CCCH domain-containing protein 18 OS=Mus musculus GN=Zc3h18 PE=1 SV=1;Zinc finger CCCH do	2	2	2	4	4	4	106.14	0	4.8344	91189000	11	H3BIW0;G3X8T2;Q0P678;H3BJJ9	H3BIW0;G3X8T2;Q0P678;H3BJJ9	Zinc finger CCCH domain-containing protein 18
16973000	18112000	16125000	16031000	17878000	14769000	1.05202	0.123375	Stambp	MKIAA4198 protein (Fragment) OS=Mus musculus GN=Stambp PE=2 SV=1;STAM-binding protein OS=Mus musculus GN=Stambp PE=1 SV=1;Uncharacterized protein OS=Mus musculus GN=Stambp PE=2 SV=1	4	4	4	24.6	24.6	24.6	39.4	0	7.2993	195710000	17	Q5DTH9;Q9CQ26;Q3TGB1	Q5DTH9;Q9CQ26;Q3TGB1	STAM-binding protein
365450000	348620000	420530000	381810000	390980000	433490000	0.940578	0.123631	Rpl5	MCG13589 OS=Mus musculus GN=Rpl5 PE=1 SV=1;60S ribosomal protein L5 OS=Mus musculus GN=Rpl5 PE=1 SV=3;Ribosomal protein L5 OS=Mus musculus GN=Rpl5 PE=2 SV=1;Uncharacterized protein OS=Mus musculus GN=Rpl5 PE=2 SV=1;Uncharacterized protein (Fragment) OS=Mus	13	13	13	51.5	51.5	51.5	34.4	0	43.997	5038600000	138	Q58EU6;P47962;Q3TKR5;Q3U850;Q3THE1;D3YYV8	Q58EU6;P47962;Q3TKR5;Q3U850;Q3THE1;D3YYV8	60S ribosomal protein L5
850060000	980920000	930350000	936680000	994210000	1003700000	0.940959	0.124677	Gdap1	Uncharacterized protein OS=Mus musculus GN=Gdap1 PE=2 SV=1;Ganglioside-induced differentiation-associated protein 1 OS=Mus musculus GN=Gdap1 PE=1 SV=1;Uncharacterized protein (Fragment) OS=Mus musculus GN=Gdap1 PE=2 SV=1	15	15	15	50.8	50.8	50.8	41.284	0	68.342	11916000000	142	Q3UEX4;O88741;Q3UTV3;O88741-2;A0A087WQZ4	Q3UEX4;O88741;Q3UTV3	Ganglioside-induced differentiation-associated protein 1
281080000	251610000	216950000	290300000	278410000	263360000	0.900934	0.124837	Armc6	Armadillo repeat-containing protein 6 OS=Mus musculus GN=Armc6 PE=1 SV=1;Isoform 2 of Armadillo repeat-containing protein 6 OS=Mus musculus GN=Armc6	14	14	14	42.5	42.5	42.5	50.683	0	59.026	3286400000	120	Q8BNU0;Q8BNU0-2;D3Z3J0	Q8BNU0;Q8BNU0-2	Armadillo repeat-containing protein 6
8866300	13184000	8039800	6539100	9952900	0	1.82453	0.124945	Lpcat1	Lysophosphatidylcholine acyltransferase 1 OS=Mus musculus GN=Lpcat1 PE=1 SV=1;Isoform 2 of Lysophosphatidylcholine acyltransferase 1 OS=Mus musculus GN=Lpcat1	3	3	3	12.9	12.9	12.9	59.743	0	5.9692	109950000	8	Q3TFD2;Q3TFD2-2;D6RFA8;D6RE48;Q3TFD2-3	Q3TFD2;Q3TFD2-2	Lysophosphatidylcholine acyltransferase 1
146490000	163000000	164580000	150280000	169680000	179390000	0.949374	0.125133	Capza1	Capping protein (Actin filament) muscle Z-line, alpha 1 OS=Mus musculus GN=Capza1 PE=1 SV=1;Uncharacterized protein OS=Mus musculus GN=Capza1 PE=2 SV=1;F-actin-capping protein subunit alpha-1 OS=Mus musculus GN=Capza1 PE=1 SV=4;Uncharacterized protein OS=M	12	10	10	69.2	59.8	59.8	32.953	0	92.751	2061800000	108	Q5RKN9;Q3UAS2;P47753;Q3UJV2;Q3TLJ0;A0A0G2JE27;Q99L12	Q5RKN9;Q3UAS2;P47753;Q3UJV2;Q3TLJ0	F-actin-capping protein subunit alpha-1
6740600	7114000	0	10708000	8210400	6201100	0.551548	0.126169	Tprkb	EKC/KEOPS complex subunit Tprkb OS=Mus musculus GN=Tprkb PE=1 SV=1;EKC/KEOPS complex subunit Tprkb OS=Mus musculus GN=Tprkb PE=1 SV=1;EKC/KEOPS complex subunit Tprkb (Fragment) OS=Mus musculus GN=Tprkb PE=1 SV=1;Tprkb protein OS=Mus musculus GN=Tprkb PE=2	2	2	2	22.3	22.3	22.3	19.556	0	8.5175	81163000	12	Q8QZZ7;D3YXX8;D3Z5E8;Q8R2M6;G3X9K8	Q8QZZ7;D3YXX8;D3Z5E8;Q8R2M6;G3X9K8	EKC/KEOPS complex subunit Tprkb
17226000	20569000	19667000	18298000	27789000	26156000	0.795399	0.126217	Higd1a	HIG1 domain family member 1A, mitochondrial (Fragment) OS=Mus musculus GN=Higd1a PE=1 SV=1;HIG1 domain family member 1A, mitochondrial (Fragment) OS=Mus musculus GN=Higd1a PE=1 SV=1;HIG1 domain family, member 1A OS=Mus musculus GN=Higd1a PE=1 SV=1;HIG1 dom	3	3	3	67.1	67.1	67.1	8.1985	0	26.366	301610000	30	A0A1L1ST61;A0A1L1SV00;Q1XG81;Q8R472;Q9JLR9;A0A1L1SR69	A0A1L1ST61;A0A1L1SV00;Q1XG81;Q8R472;Q9JLR9;A0A1L1SR69	HIG1 domain family member 1A, mitochondrial
114850000	107340000	123240000	129810000	122920000	125580000	0.913087	0.126236	Rpl32	60S ribosomal protein L32 OS=Mus musculus GN=Rpl32 PE=1 SV=2;Ribosomal protein L32 OS=Mus musculus GN=Rpl32 PE=2 SV=1	5	5	5	38.5	38.5	38.5	15.86	0	17.046	1456600000	49	P62911;Q5PR09	P62911;Q5PR09	60S ribosomal protein L32
3593400000	3699200000	3677800000	3690300000	3858800000	3707000000	0.974618	0.127174	Immt	Isoform 2 of MICOS complex subunit Mic60 OS=Mus musculus GN=Immt;MICOS complex subunit MIC60 OS=Mus musculus GN=Immt PE=2 SV=1;MICOS complex subunit MIC60 (Fragment) OS=Mus musculus GN=Immt PE=2 SV=1;MICOS complex subunit MIC60 OS=Mus musculus GN=Immt PE=2	51	51	2	75.1	75.1	3.8	82.928	0	323.31	48556000000	634	Q8CAQ8-2;Q3TVZ5;Q3TQL4;Q3U7N2;Q8CAQ8-3;A0A0U1RP81;Q8CAQ8-4	Q8CAQ8-2;Q3TVZ5;Q3TQL4;Q3U7N2;Q8CAQ8-3;A0A0U1RP81	MICOS complex subunit Mic60
12633000	12089000	11800000	0	10273000	0	3.55514	0.128124	Rundc3b	Gene model 440, (NCBI) OS=Mus musculus GN=Rundc3b PE=1 SV=1;RUN domain-containing protein 3B OS=Mus musculus GN=Rundc3b PE=1 SV=1	2	2	2	10.1	10.1	10.1	50.838	0	21.575	121310000	11	D3YUQ5;Q6PDC0	D3YUQ5;Q6PDC0	RUN domain-containing protein 3B
41243000	41814000	45812000	46632000	46638000	46582000	0.921467	0.128211	Vwa1	von Willebrand factor A domain-containing protein 1 OS=Mus musculus GN=Vwa1 PE=1 SV=1	6	6	6	34	34	34	44.708	0	17.706	537570000	34	Q8R2Z5;Q8R2Z5-2	Q8R2Z5	von Willebrand factor A domain-containing protein 1
25669000	25522000	17542000	31629000	26681000	25310000	0.821968	0.128237	Tcf25	MKIAA1049 protein (Fragment) OS=Mus musculus GN=Tcf25 PE=2 SV=1;Transcription factor 25 OS=Mus musculus GN=Tcf25 PE=1 SV=1;Nuclear localized protein-1 isoform d (Fragment) OS=Mus musculus GN=Tcf25 PE=1 SV=1;Isoform 4 of Transcription factor 25 OS=Mus muscu	6	6	6	27.6	27.6	27.6	57.626	0	11.311	278590000	18	Q80TL2;A0A1D5RM90;B2ZAC8;Q8R3L2-4;Q8R3L2-3;Q8R3L2-2;Q8R3L2-5;Q8R3L2;A0A1D5RLU0	Q80TL2;A0A1D5RM90;B2ZAC8;Q8R3L2-4;Q8R3L2-3;Q8R3L2-2;Q8R3L2-5;Q8R3L2	Transcription factor 25
1055300000	1134400000	1120900000	1038400000	1034300000	1002400000	1.07658	0.128636	Pabpc1	Polyadenylate-binding protein OS=Mus musculus GN=Pabpc1 PE=2 SV=1;Polyadenylate-binding protein OS=Mus musculus GN=Pabpc1 PE=2 SV=1;Polyadenylate-binding protein 1 OS=Mus musculus GN=Pabpc1 PE=1 SV=2;Polyadenylate-binding protein (Fragment) OS=Mus musculus	26	26	11	49.2	49.2	24.8	70.669	0	186.07	13352000000	277	Q8BN32;Q3U8U8;P29341;Q99KL3;Q9DBE3;Q792Y0;Q62029;F6ZAX1;Q3V2M1;Q05DT1;B2RXY9;A2A5N3;Q921B8;Q8C7D3	Q8BN32;Q3U8U8;P29341;Q99KL3	Polyadenylate-binding protein;Polyadenylate-binding protein 1
33820000	32158000	31012000	39142000	33892000	32843000	0.916063	0.128763	Mars2	Methionine-tRNA synthetase 2 (Mitochondrial) OS=Mus musculus GN=Mars2 PE=1 SV=1;Methionine--tRNA ligase, mitochondrial OS=Mus musculus GN=Mars2 PE=1 SV=2	9	9	9	29.2	29.2	29.2	65.804	0	20.647	419760000	59	A2RT28;Q499X9	A2RT28;Q499X9	Methionine--tRNA ligase, mitochondrial
44123000	37134000	41736000	31140000	35256000	31484000	1.25657	0.129136	Grid1	Glutamate receptor ionotropic, delta-1 OS=Mus musculus GN=Grid1 PE=1 SV=2	9	9	8	15.8	15.8	14.5	112.21	0	41.443	435860000	39	Q61627	Q61627	Glutamate receptor ionotropic, delta-1
431610000	437490000	353480000	440060000	470740000	404450000	0.929542	0.129186	Mapk3	Mitogen-activated protein kinase 3 OS=Mus musculus GN=Mapk3 PE=1 SV=5;Mitogen-activated protein kinase (Fragment) OS=Mus musculus GN=Mapk3 PE=1 SV=1;Mitogen-activated protein kinase (Fragment) OS=Mus musculus GN=Mapk3 PE=2 SV=1;Mitogen-activated protein ki	20	14	14	74.5	55.8	55.8	43.066	0	80.186	5171600000	148	Q63844;A0A0U1RPX4;Q3U2H3;D3Z3G6;D3Z6D8;A0A0U1RPZ0	Q63844;A0A0U1RPX4;Q3U2H3;D3Z3G6;D3Z6D8;A0A0U1RPZ0	Mitogen-activated protein kinase 3;Mitogen-activated protein kinase
27481000	27151000	27790000	31486000	28342000	34454000	0.874207	0.129451	Habp4	Intracellular hyaluronan-binding protein 4 OS=Mus musculus GN=Habp4 PE=1 SV=1;Intracellular hyaluronan-binding protein 4 OS=Mus musculus GN=Habp4 PE=1 SV=2;Intracellular hyaluronan-binding protein 4 OS=Mus musculus GN=Habp4 PE=1 SV=1;Habp4 protein (Fragmen	6	6	6	20.4	20.4	20.4	45.965	0	31.219	383870000	56	E9QKB2;Q9JKS5;A0A1Y7VNT1;A7MAY6;Q3UJC1	E9QKB2;Q9JKS5;A0A1Y7VNT1;A7MAY6	Intracellular hyaluronan-binding protein 4
1111400000	1005100000	1164500000	1014700000	978220000	1008800000	1.09304	0.129575	Vdac3	Voltage-dependent anion channel 3 OS=Mus musculus GN=Vdac3 PE=2 SV=1	13	13	1	59.5	59.5	7	30.884	0	94.652	14243000000	241	Q5EBQ0	Q5EBQ0
438140000	446850000	434700000	461910000	457550000	440470000	0.97041	0.129809	Ddx3x;D1Pas1	Ddx3x protein OS=Mus musculus GN=Ddx3x PE=2 SV=1;Ddx3x protein OS=Mus musculus GN=Ddx3x PE=2 SV=1;Uncharacterized protein OS=Mus musculus GN=Ddx3x PE=1 SV=1;ATP-dependent RNA helicase DDX3X OS=Mus musculus GN=Ddx3x PE=1 SV=3;DNA segment, Chr 1, Pasteur Ins	25	24	8	51	49.3	22.7	73.013	0	80.253	5106700000	173	B9EKE9;B7ZWF1;Q3TQX5;Q62167;B9EIA2;P16381	B9EKE9;B7ZWF1;Q3TQX5;Q62167;B9EIA2;P16381	ATP-dependent RNA helicase DDX3X;Putative ATP-dependent RNA helicase Pl10
267490000	297350000	257090000	264350000	291850000	244520000	1.02649	0.129995	Eif3l	Eukaryotic translation initiation factor 3 subunit L OS=Mus musculus GN=Eif3l PE=1 SV=1	20	20	20	42.2	42.2	42.2	66.612	0	75	3323300000	159	Q8QZY1	Q8QZY1	Eukaryotic translation initiation factor 3 subunit L
68559000	67748000	72031000	87138000	70381000	90735000	0.839213	0.130173	Fga	Isoform 2 of Fibrinogen alpha chain OS=Mus musculus GN=Fga;Fibrinogen alpha chain OS=Mus musculus GN=Fga PE=1 SV=1;Fibrinogen A-alpha-chain (Fragment) OS=Mus musculus PE=4 SV=1	12	12	12	40.4	40.4	40.4	61.325	0	44.992	985990000	107	E9PV24-2;E9PV24;Q08284	E9PV24-2;E9PV24;Q08284	Fibrinogen alpha chain;Fibrinopeptide A;Fibrinogen alpha chain
14229000	12570000	14949000	12174000	0	0	3.42928	0.130591	Pnkd	Isoform 4 of Probable hydrolase PNKD OS=Mus musculus GN=Pnkd;Probable hydrolase PNKD OS=Mus musculus GN=Pnkd PE=1 SV=2;Isoform 3 of Probable hydrolase PNKD OS=Mus musculus GN=Pnkd	2	2	2	13.9	13.9	13.9	40.981	0	10.619	145070000	19	Q69ZP3-4;Q69ZP3;Q69ZP3-3	Q69ZP3-4;Q69ZP3;Q69ZP3-3	Probable hydrolase PNKD
554070000	569310000	524330000	515830000	554750000	451900000	1.08225	0.130875	Epha4	Ephrin type-A receptor 4 OS=Mus musculus GN=Epha4 PE=1 SV=2;Isoform Short of Ephrin type-A receptor 4 OS=Mus musculus GN=Epha4;Epha4 protein OS=Mus musculus GN=Epha4 PE=2 SV=1	33	33	30	54.6	54.6	51.1	109.81	0	140.25	6500300000	312	Q03137;Q03137-2;Q99KA8;Q3V1W9;Q8CCR7;A0A087WRH4;A0A087WQW6;Q61821;B7ZNN5;Q8C3U1;Q8BRB1;Q03145;P29319	Q03137;Q03137-2;Q99KA8	Ephrin type-A receptor 4;Receptor protein-tyrosine kinase
20549000	17652000	12311000	23765000	24227000	13747000	0.818154	0.130984	Fam73b;mFLJ00199	Mitoguardin 2 OS=Mus musculus GN=Miga2 PE=1 SV=1;MFLJ00199 protein (Fragment) OS=Mus musculus GN=mFLJ00199 PE=4 SV=1;Isoform 2 of Mitoguardin 2 OS=Mus musculus GN=Miga2	7	7	7	25.1	25.1	25.1	65.547	0	20.11	227690000	23	Q8BK03;Q6KAQ5;Q8BK03-2;H3BLJ3;A2AWJ1	Q8BK03;Q6KAQ5;Q8BK03-2	Protein FAM73B
113170000	106300000	134210000	111420000	98062000	122550000	1.0652	0.13105	Pdcd10	Programmed cell death protein 10 OS=Mus musculus GN=Pdcd10 PE=1 SV=1;Programmed cell death protein 10 OS=Mus musculus GN=Pdcd10 PE=1 SV=2;Uncharacterized protein (Fragment) OS=Mus musculus GN=Pdcd10 PE=2 SV=1	6	6	6	44.8	44.8	44.8	24.715	0	33.908	1449400000	67	Q8VE70;F8WI55;Q3TVB4;E0CY82	Q8VE70;F8WI55;Q3TVB4	Programmed cell death protein 10
4638000000	4471800000	4028000000	4581200000	4134300000	3818200000	1.0482	0.13117	Prkar2b	cAMP-dependent protein kinase type II-beta regulatory subunit OS=Mus musculus GN=Prkar2b PE=1 SV=3;cAMP-dependent protein kinase type II-beta regulatory subunit OS=Mus musculus GN=Prkar2b PE=1 SV=1;Uncharacterized protein OS=Mus musculus GN=Prkar2b PE=2 SV	27	27	25	83.2	83.2	76.2	46.167	0	199.91	55652000000	510	P31324;H3BK84;Q3V2X9	P31324;H3BK84;Q3V2X9	cAMP-dependent protein kinase type II-beta regulatory subunit
192260000	192790000	186610000	181550000	183800000	156890000	1.09463	0.131297	Acss2	cDNA fis, clone TRACH2001275, highly similar to Mus musculus acetyl-CoA synthetase mRNA OS=Mus musculus GN=Acss2 PE=2 SV=1;Uncharacterized protein OS=Mus musculus GN=Acss2 PE=2 SV=1;Uncharacterized protein OS=Mus musculus GN=Acss2 PE=2 SV=1;Acetyl-coenzyme	8	8	8	23	23	23	78.82	0	41.493	2141200000	55	Q8N9U3;Q8C1A8;Q8C141;A2AQN4;Q9QXG4;Q8C113;A2AQN5;F7CU63;D6RHA7;Q8BY91	Q8N9U3;Q8C1A8;Q8C141;A2AQN4;Q9QXG4;Q8C113;A2AQN5	Acetyl-coenzyme A synthetase, cytoplasmic
65355000	68643000	67618000	66184000	68990000	67832000	0.993153	0.131307	Myadm	Myadm protein OS=Mus musculus GN=Myadm PE=1 SV=1;Myeloid-associated differentiation marker OS=Mus musculus GN=Myadm PE=1 SV=2	3	3	3	12.5	12.5	12.5	35.284	0	7.6398	860600000	40	Q0VE46;O35682;A0A0N4SW94	Q0VE46;O35682	Myeloid-associated differentiation marker
99907000	80567000	79748000	87287000	77522000	74134000	1.08905	0.131404	Rpl30	MCG20799 OS=Mus musculus GN=Rpl30 PE=1 SV=1;60S ribosomal protein L30 OS=Mus musculus GN=Rpl30 PE=1 SV=2;Rpl30 protein OS=Mus musculus GN=Rpl30 PE=2 SV=1;Rpl30 protein OS=Mus musculus GN=Rpl30 PE=2 SV=1	6	6	6	66.1	66.1	66.1	12.784	0	14.342	993720000	42	Q58DZ3;P62889;Q497D7;Q5PR15	Q58DZ3;P62889;Q497D7;Q5PR15	60S ribosomal protein L30
100170000	97463000	83311000	98336000	84555000	69729000	1.11212	0.131408	Nudt21	Cleavage and polyadenylation specificity factor subunit 5 OS=Mus musculus GN=Nudt21 PE=1 SV=1;Uncharacterized protein OS=Mus musculus GN=Nudt21 PE=2 SV=1;Cleavage and polyadenylation-specificity factor subunit 5 OS=Mus musculus GN=Nudt21 PE=1 SV=1;Cleavage	10	10	10	60.4	60.4	60.4	26.24	0	42.096	1060400000	67	Q9CQF3;Q9CZQ0;A0A1D5RM23;A0A1D5RLS2;A0A1D5RLT7	Q9CQF3;Q9CZQ0;A0A1D5RM23;A0A1D5RLS2	Cleavage and polyadenylation specificity factor subunit 5
10387000	14728000	16083000	0	11203000	12755000	1.71959	0.131652	Cog5	Conserved oligomeric Golgi complex subunit 5 OS=Mus musculus GN=Cog5 PE=1 SV=3	4	4	4	8.6	8.6	8.6	91.39	0	22.248	148700000	24	Q8C0L8;A0A1W2P822;A0A1W2P7M6	Q8C0L8	Conserved oligomeric Golgi complex subunit 5
62373000	67689000	50121000	56597000	51718000	45330000	1.17272	0.131727	Dpp8	Dipeptidyl peptidase 8 OS=Mus musculus GN=Dpp8 PE=1 SV=1	9	9	9	20.7	20.7	20.7	102.18	0	19.18	615550000	38	Q80YA7;A0A1L1STG9;Q3TAE3	Q80YA7	Dipeptidyl peptidase 8
29750000	34427000	20836000	34713000	35259000	23862000	0.905994	0.132695	Msrb2	Methionine-R-sulfoxide reductase B2, mitochondrial OS=Mus musculus GN=Msrb2 PE=1 SV=1	3	3	3	22.3	22.3	22.3	19.157	0	8.9168	353430000	22	Q78J03	Q78J03	Methionine-R-sulfoxide reductase B2, mitochondrial
54561000	51775000	41900000	37654000	43810000	38136000	1.23943	0.132786	Rqcd1	CCR4-NOT transcription complex subunit 9 OS=Mus musculus GN=Cnot9 PE=1 SV=1	5	5	5	28.1	28.1	28.1	33.601	0	17.047	485770000	40	Q9JKY0	Q9JKY0	Cell differentiation protein RCD1 homolog
65438000	75164000	69599000	52544000	63760000	67924000	1.14098	0.132949	Man2c1	Alpha-mannosidase 2C1 OS=Mus musculus GN=Man2c1 PE=1 SV=1;Alpha-mannosidase OS=Mus musculus GN=Man2c1 PE=2 SV=1;Alpha-mannosidase OS=Mus musculus GN=Man2c1 PE=2 SV=1;Alpha-mannosidase 2C1 OS=Mus musculus GN=Man2c1 PE=1 SV=1;Alpha-mannosidase (Fragment) OS=	9	9	9	15.6	15.6	15.6	115.45	0	55.855	812530000	70	F8WIE1;Q8BWY6;A0A1S6GWG9;Q91W89;Q3TBQ3;E9PYM7;E9PZ88;F6TFL1;F6U7S0;Q3TAW2;Q80XU4	F8WIE1;Q8BWY6;A0A1S6GWG9;Q91W89;Q3TBQ3;E9PYM7;E9PZ88	Alpha-mannosidase;Alpha-mannosidase 2C1
1611400000	1659600000	1392900000	1859500000	1734400000	1819900000	0.861484	0.133184	Dbi	Diazepam binding inhibitor OS=Mus musculus GN=Dbi PE=1 SV=1;Acyl-CoA-binding protein OS=Mus musculus GN=Dbi PE=1 SV=2;Uncharacterized protein OS=Mus musculus GN=Dbi PE=2 SV=1;Acyl-CoA-binding protein OS=Mus musculus GN=Dbi PE=1 SV=1;Acyl-CoA-binding protei	6	6	6	74.7	74.7	74.7	10	0	11.744	22324000000	64	Q548W7;P31786;Q3ULV8;Q4VWZ5;D3Z563;M0QWU8	Q548W7;P31786;Q3ULV8;Q4VWZ5;D3Z563;M0QWU8	Acyl-CoA-binding protein
591470000	563750000	535100000	575630000	553870000	496570000	1.03951	0.133594	Nutf2	Nuclear transport factor 2 OS=Mus musculus GN=Nutf2 PE=1 SV=1;Uncharacterized protein OS=Mus musculus PE=2 SV=1	6	6	6	89	89	89	14.478	0	43.434	6873800000	96	P61971;Q3U8H8;A0A1D5RLR1	P61971;Q3U8H8	Nuclear transport factor 2
11638000	14160000	12760000	0	12527000	0	3.07799	0.133638	Zpr1	Zinc finger protein ZPR1 (Fragment) OS=Mus musculus GN=Zpr1 PE=1 SV=1;Uncharacterized protein OS=Mus musculus GN=Zpr1 PE=2 SV=1;Uncharacterized protein OS=Mus musculus GN=Zpr1 PE=2 SV=1;Zinc finger protein ZPR1 OS=Mus musculus GN=Zpr1 PE=1 SV=1;Uncharacter	5	5	5	20.7	20.7	20.7	42.327	0	10.363	120570000	10	F8WHU9;Q3TY03;Q3TIH8;Q62384;Q3TI08;Q9JJA1;Q9CUE2;Q8C8U3	F8WHU9;Q3TY03;Q3TIH8;Q62384;Q3TI08;Q9JJA1;Q9CUE2;Q8C8U3	Zinc finger protein ZPR1
9654800	8826700	11212000	14990000	9720400	14370000	0.759805	0.134795	Fkbp5	Peptidylprolyl isomerase OS=Mus musculus GN=Fkbp5 PE=1 SV=1;Peptidylprolyl isomerase OS=Mus musculus GN=Fkbp5 PE=2 SV=1;Peptidyl-prolyl cis-trans isomerase FKBP5 OS=Mus musculus GN=Fkbp5 PE=1 SV=1;Peptidylprolyl isomerase (Fragment) OS=Mus musculus GN=Fkbp	5	5	5	16	16	16	50.966	0	21.213	136230000	27	Q4FJN2;Q3TX72;Q64378;B8JJC2	Q4FJN2;Q3TX72;Q64378;B8JJC2	Peptidyl-prolyl cis-trans isomerase FKBP5;Peptidyl-prolyl cis-trans isomerase FKBP5, N-terminally processed;Peptidyl-prolyl cis-trans isomerase
182260000	175570000	166850000	168730000	172840000	160070000	1.04593	0.134987	Dctn3	Dynactin subunit 3 OS=Mus musculus GN=Dctn3 PE=1 SV=2;Dynactin subunit 3 OS=Mus musculus GN=Dctn3 PE=1 SV=1	10	10	10	55.9	55.9	55.9	20.978	0	39.911	2104200000	73	Q9Z0Y1;E9Q919	Q9Z0Y1;E9Q919	Dynactin subunit 3
8655300	11122000	10607000	11720000	11553000	14099000	0.813023	0.135386	Sdf4	45 kDa calcium-binding protein OS=Mus musculus GN=Sdf4 PE=1 SV=1;Isoform 2 of 45 kDa calcium-binding protein OS=Mus musculus GN=Sdf4	3	3	3	15	15	15	42.064	0	9.4127	124700000	11	Q61112;Q61112-2	Q61112;Q61112-2	45 kDa calcium-binding protein
114160000	103480000	149160000	106920000	100810000	135240000	1.06948	0.13556	6330403A02Rik	Protein stum homolog OS=Mus musculus GN=Stum PE=1 SV=1;Protein stum homolog OS=Mus musculus GN=Stum PE=1 SV=1;Protein stum homolog OS=Mus musculus GN=Stum PE=1 SV=1	2	2	2	21.7	21.7	21.7	14.775	0	21.436	1620200000	35	A0A1B0GS08;J3QP43;Q0VBF8	A0A1B0GS08;J3QP43;Q0VBF8	Protein stum homolog
63689000	64608000	57089000	62152000	64420000	55624000	1.01751	0.136	Kcmf1	E3 ubiquitin-protein ligase KCMF1 OS=Mus musculus GN=Kcmf1 PE=1 SV=1;E3 ubiquitin-protein ligase KCMF1 OS=Mus musculus GN=Kcmf1 PE=1 SV=1;Isoform 2 of E3 ubiquitin-protein ligase KCMF1 OS=Mus musculus GN=Kcmf1	9	9	9	40.7	40.7	40.7	41.791	0	72.752	730470000	78	Q80UY2;A0A0N4SV15;Q80UY2-2;A0A0U1RNG8;A0A0N4SV12	Q80UY2;A0A0N4SV15;Q80UY2-2	E3 ubiquitin-protein ligase KCMF1
14099000	11779000	13739000	16125000	16171000	14699000	0.843005	0.136162	Cuedc2	Uncharacterized protein (Fragment) OS=Mus musculus GN=Cuedc2 PE=2 SV=3;CUE domain-containing protein 2 OS=Mus musculus GN=Cuedc2 PE=1 SV=1	4	4	4	15.9	15.9	15.9	27.17	0	18.16	193610000	20	Q9CVB0;Q9CXX9	Q9CVB0;Q9CXX9	CUE domain-containing protein 2
65298000	53713000	63673000	64414000	52171000	60011000	1.03447	0.136505	Adrbk1	G protein-coupled receptor kinase OS=Mus musculus GN=Grk2 PE=1 SV=1;G protein-coupled receptor kinase OS=Mus musculus GN=Grk2 PE=1 SV=1;Beta-adrenergic receptor kinase 1 OS=Mus musculus GN=Grk2 PE=1 SV=2	16	16	14	35.2	35.2	30.8	75.153	0	32.53	723710000	82	Q7TS64;Q3U1V3;Q99MK8;E9PW16;F6QY34;E9Q419;F7AEX1;F6Y9P3;Q3U5J8	Q7TS64;Q3U1V3;Q99MK8	Beta-adrenergic receptor kinase 1
29821000	34396000	35569000	9927300	28248000	0	2.61389	0.13695	Otulin	Ubiquitin thioesterase otulin OS=Mus musculus GN=Otulin PE=1 SV=1	3	3	3	12.8	12.8	12.8	40.32	0.00018911	2.8346	251090000	11	Q3UCV8	Q3UCV8	Ubiquitin thioesterase otulin
0	0	28363000	25461000	22418000	31377000	0.357866	0.137251	Gpc5	Uncharacterized protein OS=Mus musculus GN=Gpc5 PE=2 SV=1;Glypican 5, isoform CRA_b OS=Mus musculus GN=Gpc5 PE=1 SV=1;Glypican-5 OS=Mus musculus GN=Gpc5 PE=1 SV=1;Glypican-5 OS=Mus musculus GN=Gpc5 PE=2 SV=1	3	3	3	12.9	12.9	12.9	55.8	0	6.8163	278560000	10	Q8BNB0;H3BLN8;H3BJQ8;Q8CAL5	Q8BNB0;H3BLN8;H3BJQ8;Q8CAL5	Glypican-5;Secreted glypican-5
8808100	9107400	8596100	7429900	8931400	7570900	1.10778	0.137529	Naa30	N-alpha-acetyltransferase 30 OS=Mus musculus GN=Naa30 PE=1 SV=1;N-alpha-acetyltransferase 30 OS=Mus musculus GN=Naa30 PE=1 SV=2;MCG2335 OS=Mus musculus GN=Naa30 PE=2 SV=1	2	2	2	7.7	7.7	7.7	39.759	0.00018939	2.8672	93823000	5	E9QMB7;Q8CES0;B2RXP7	E9QMB7;Q8CES0;B2RXP7	N-alpha-acetyltransferase 30
88420000	93877000	83819000	85686000	85309000	81086000	1.05568	0.137941	Pdpr	Pyruvate dehydrogenase phosphatase regulatory subunit, mitochondrial OS=Mus musculus GN=Pdpr PE=1 SV=1;Pyruvate dehydrogenase phosphatase regulatory subunit, mitochondrial OS=Mus musculus GN=Pdpr PE=1 SV=1	17	17	17	26.4	26.4	26.4	99.229	0	60.842	1029400000	93	Q7TSQ8;D6RD07;D3Z443	Q7TSQ8;D6RD07	Pyruvate dehydrogenase phosphatase regulatory subunit, mitochondrial
45090000	49408000	50963000	50112000	50303000	57887000	0.918883	0.137955	Timm8b	Mitochondrial import inner membrane translocase subunit Tim8 B OS=Mus musculus GN=Timm8b PE=1 SV=1	6	6	6	73.5	73.5	73.5	9.2864	0	9.7343	673550000	15	P62077	P62077	Mitochondrial import inner membrane translocase subunit Tim8 B
204320000	206990000	199280000	221760000	213000000	232300000	0.915345	0.138017	Rbbp9	Retinoblastoma binding protein 9 OS=Mus musculus GN=Rbbp9 PE=2 SV=1;Retinoblastoma binding protein 9 OS=Mus musculus GN=Rbbp9 PE=1 SV=1;Putative hydrolase RBBP9 OS=Mus musculus GN=Rbbp9 PE=1 SV=2	7	7	7	62.4	62.4	62.4	20.912	0	17.269	2590600000	91	Q80YU9;A2AN96;O88851	Q80YU9;A2AN96;O88851	Putative hydrolase RBBP9
136040000	118070000	165670000	131810000	104410000	140950000	1.11297	0.138568	Sf1	Splicing factor 1 OS=Mus musculus GN=Sf1 PE=1 SV=1;Splicing factor 1 OS=Mus musculus GN=Sf1 PE=1 SV=1;Splicing factor 1 OS=Mus musculus GN=Sf1 PE=1 SV=1;Uncharacterized protein OS=Mus musculus GN=Sf1 PE=2 SV=1;Uncharacterized protein OS=Mus musculus GN=Sf1	8	8	8	24.8	24.8	24.8	59.698	0	21.026	1738900000	57	E9Q4Q2;D3YZC9;D3YZD0;Q3UK67;Q3UI45;Q64213-2;Q64213-3;Q64213;D3YVH4;Q3TZI3;F8WHF9;D6RDB7	E9Q4Q2;D3YZC9;D3YZD0;Q3UK67;Q3UI45;Q64213-2;Q64213-3;Q64213;D3YVH4;Q3TZI3	Splicing factor 1
10212000	14017000	14330000	9800400	10691000	10739000	1.23466	0.138592	Tspyl4	Uncharacterized protein OS=Mus musculus GN=Tspyl4 PE=2 SV=1;Testis-specific Y-encoded-like protein 4 OS=Mus musculus GN=Tspyl4 PE=1 SV=1;Uncharacterized protein OS=Mus musculus GN=Tspyl4 PE=2 SV=1;Tspyl4 protein OS=Mus musculus GN=Tspyl4 PE=2 SV=1	6	6	6	27.3	27.3	27.3	44.827	0	16.095	126300000	16	Q8BZN5;Q8VD63;Q8BZJ5;Q8K0N1	Q8BZN5;Q8VD63;Q8BZJ5;Q8K0N1	Testis-specific Y-encoded-like protein 4
923760000	942450000	885960000	870390000	927640000	866690000	1.03282	0.139043	Ptprd	Isoform E of Receptor-type tyrosine-protein phosphatase delta OS=Mus musculus GN=Ptprd;Receptor-type tyrosine-protein phosphatase delta OS=Mus musculus GN=Ptprd PE=1 SV=3;Isoform G of Receptor-type tyrosine-protein phosphatase delta OS=Mus musculus GN=Ptpr	58	58	6	46.3	46.3	5.1	213.88	0	323.31	11278000000	480	Q64487-5;Q64487;Q64487-7;Q64487-6;G3UWK6;E9PVW8;B9EJA3;Q64487-12;G3UX60;G3UY75;Q64487-1;Q64487-11;Q64487-9;Q64487-10;Q64487-8;G3UYU6;Q64487-3;Q5SPA9;Q64487-2;Q8R169;Q3V315;G3UXU8	Q64487-5;Q64487;Q64487-7;Q64487-6;G3UWK6;E9PVW8;B9EJA3;Q64487-12;G3UX60;G3UY75;Q64487-1;Q64487-11;Q64487-9;Q64487-10;Q64487-8;G3UYU6;Q64487-3;Q5SPA9;Q64487-2	Receptor-type tyrosine-protein phosphatase delta;Protein-tyrosine-phosphatase
1245000000	1092200000	1125700000	1315900000	1103100000	1216800000	0.952445	0.139092	Hnrnpa1	Uncharacterized protein OS=Mus musculus GN=Hnrnpa1 PE=2 SV=1;Heterogeneous nuclear ribonucleoprotein A1 OS=Mus musculus GN=Hnrnpa1 PE=1 SV=1;Uncharacterized protein OS=Mus musculus GN=Hnrnpa1 PE=2 SV=1;Heterogeneous nuclear ribonucleoprotein A1 OS=Mus musc	16	13	13	53.4	48.4	48.4	34.166	0	106.71	15141000000	199	Q3TIK8;Q5EBP8;Q3UK83;P49312;Q3U7F3;Q3TFB1;P49312-2;B7ZWG9;V9GXF8	Q3TIK8;Q5EBP8;Q3UK83;P49312;Q3U7F3;Q3TFB1;P49312-2	Heterogeneous nuclear ribonucleoprotein A1;Heterogeneous nuclear ribonucleoprotein A1, N-terminally processed
37300000	42090000	45824000	45351000	43147000	51416000	0.894935	0.139186	Rae1	mRNA export factor OS=Mus musculus GN=Rae1 PE=1 SV=1;Uncharacterized protein OS=Mus musculus PE=2 SV=1;mRNA export factor (Fragment) OS=Mus musculus GN=Rae1 PE=1 SV=1;Rae1 protein OS=Mus musculus GN=Rae1 PE=2 SV=1	9	9	9	42.9	42.9	42.9	40.965	0	31.58	555300000	33	Q8C570;Q8CBU3;A2ASC6;Q6PAS9	Q8C570;Q8CBU3;A2ASC6;Q6PAS9	mRNA export factor
168200000	168610000	171900000	166390000	153790000	155800000	1.06876	0.139386	Rgs8	Regulator of G-protein-signaling 8 OS=Mus musculus GN=Rgs8 PE=1 SV=1;Regulator of G-protein signaling 8 OS=Mus musculus GN=Rgs8 PE=1 SV=1;Regulator of G-protein-signaling 8 (Fragment) OS=Mus musculus GN=Rgs8 PE=1 SV=8;Regulator of G-protein-signaling 8 (Fr	10	10	10	59.6	59.6	59.6	20.81	0	79.018	2013500000	80	D3Z289;Q8BXT1;D3Z1V2;D3Z5I4;D3YYE5;D3YX00	D3Z289;Q8BXT1;D3Z1V2;D3Z5I4;D3YYE5;D3YX00	Regulator of G-protein signaling 8
41090000	41467000	34441000	45728000	42892000	42861000	0.889847	0.139553	Sel1l	Uncharacterized protein (Fragment) OS=Mus musculus GN=Sel1l PE=2 SV=1;Sel-1 suppressor of lin-12-like (C. elegans) OS=Mus musculus GN=Sel1l PE=2 SV=1;Protein sel-1 homolog 1 OS=Mus musculus GN=Sel1l PE=1 SV=1;MKIAA4137 protein (Fragment) OS=Mus musculus GN	7	7	7	31.1	31.1	31.1	48.18	0	15.222	532690000	26	Q3TT70;Q6GTY4;J3QJX3;Q5DTL8;Q9Z2G6-2;Q9Z2G6;Q80YC0;Q9DAT4	Q3TT70;Q6GTY4;J3QJX3;Q5DTL8;Q9Z2G6-2;Q9Z2G6;Q80YC0	Protein sel-1 homolog 1
74714000	83282000	83322000	75729000	91133000	88774000	0.943991	0.139991	Hnmt	Histamine N-methyltransferase OS=Mus musculus GN=Hnmt PE=1 SV=1;Histamine N-methyltransferase OS=Mus musculus GN=Hnmt PE=1 SV=1	8	8	8	41.7	41.7	41.7	33.664	0	23.942	1008400000	50	A2AQK4;Q91VF2	A2AQK4;Q91VF2	Histamine N-methyltransferase
319210000	336660000	293580000	367040000	342530000	346960000	0.898649	0.140322	Aspa	Aspartoacylase OS=Mus musculus GN=Aspa PE=1 SV=2;Aspartoacylase (Fragment) OS=Mus musculus GN=Aspa PE=1 SV=1;Aspartoacylase (Fragment) OS=Mus musculus GN=Aspa PE=1 SV=1	12	12	12	65.1	65.1	65.1	35.344	0	79.631	3854500000	117	Q8R3P0;V9GXG0;B0QZP3;Q8BZC2;D6RJ20	Q8R3P0;V9GXG0;B0QZP3	Aspartoacylase
21422000	19423000	22012000	22661000	23381000	23267000	0.90691	0.140327	Mrps30	28S ribosomal protein S30, mitochondrial OS=Mus musculus GN=Mrps30 PE=1 SV=1	5	5	5	17.4	17.4	17.4	49.939	0	11.722	305300000	19	Q9D0G0	Q9D0G0	28S ribosomal protein S30, mitochondrial
153040000	141260000	175710000	158540000	170170000	190020000	0.906078	0.140413	Coa7	Cytochrome c oxidase assembly factor 7 OS=Mus musculus GN=Coa7 PE=1 SV=1	9	9	9	55.8	55.8	55.8	25.617	0	45.492	2048200000	68	Q921H9	Q921H9	Cytochrome c oxidase assembly factor 7
103040000	100930000	97415000	100360000	98625000	89511000	1.04468	0.140554	Denr	Density-regulated protein OS=Mus musculus GN=Denr PE=1 SV=1;Density-regulated protein (Fragment) OS=Mus musculus GN=Denr PE=1 SV=8	7	7	7	49	49	49	22.166	0	44.181	1253600000	68	Q9CQJ6;E9Q0G1	Q9CQJ6;E9Q0G1	Density-regulated protein
24867000	23733000	28396000	28038000	24442000	33413000	0.896418	0.140636	Mmgt1	Membrane magnesium transporter 1 OS=Mus musculus GN=Mmgt1 PE=1 SV=1	4	4	4	42.7	42.7	42.7	14.677	0	37.456	411270000	19	Q8K273	Q8K273	Membrane magnesium transporter 1
49267000	49549000	50929000	42235000	46932000	49077000	1.08319	0.140814	2210016F16Rik	MCG6895 OS=Mus musculus GN=2210016F16Rik PE=1 SV=1	9	9	9	38.8	38.8	38.8	38.615	0	15.269	571660000	38	G3X8U3;Q9D7X2	G3X8U3
62036000	65953000	61186000	67141000	73612000	81190000	0.852358	0.140845	Hypk	Huntingtin-interacting protein K OS=Mus musculus GN=Hypk PE=1 SV=2;Isoform 2 of Huntingtin-interacting protein K OS=Mus musculus GN=Hypk	5	5	5	51.2	51.2	51.2	14.679	0	92.469	820370000	44	Q9CR41;Q9CR41-2	Q9CR41;Q9CR41-2	Huntingtin-interacting protein K
0	7537200	0	7299800	8389800	7852400	0.32016	0.140845	Ppat	Uncharacterized protein (Fragment) OS=Mus musculus GN=Ppat PE=2 SV=1;Amidophosphoribosyltransferase OS=Mus musculus GN=Ppat PE=1 SV=1;Amidophosphoribosyltransferase OS=Mus musculus GN=Ppat PE=2 SV=1;Amidophosphoribosyltransferase OS=Mus musculus GN=Ppat PE	4	4	4	12.4	12.4	12.4	52.841	0	48.451	128180000	17	Q3TKC5;Q8CIH9;Q3UGU3;Q3TUW2;Q3UGA8	Q3TKC5;Q8CIH9;Q3UGU3;Q3TUW2;Q3UGA8	Amidophosphoribosyltransferase
34906000	30461000	30028000	36832000	41977000	36302000	0.828722	0.141217	A230050P20Rik	Repressor of yield of DENV protein homolog OS=Mus musculus GN=Ryden PE=2 SV=1;Uncharacterized protein OS=Mus musculus GN=A230050P20Rik PE=2 SV=1	3	3	3	26.6	26.6	26.6	33.015	0	25.309	446140000	27	Q8CAK3;Q3U076;Q8CAK3-2	Q8CAK3;Q3U076	UPF0515 protein C19orf66 homolog
79308000	71466000	71562000	65635000	69639000	54971000	1.16868	0.141304	Ipo9	Importin-9 OS=Mus musculus GN=Ipo9 PE=1 SV=1;Importin-9 OS=Mus musculus GN=Ipo9 PE=1 SV=3;Importin 9 OS=Mus musculus GN=Ipo9 PE=2 SV=1;Importin-9 OS=Mus musculus GN=Ipo9 PE=1 SV=1	11	11	11	17.4	17.4	17.4	115.95	0	38.965	846140000	62	E9QKZ2;Q91YE6;Q4G0B8;E0CXB2;E0CY46;F6UT58;F6TLX3;Q69ZP1	E9QKZ2;Q91YE6;Q4G0B8;E0CXB2	Importin-9
4551200000	5208800000	5364100000	4343000000	4726500000	4330100000	1.1287	0.141535	Tuba1b	Tubulin alpha-1B chain OS=Mus musculus GN=Tuba1b PE=1 SV=2;Tubulin alpha chain (Fragment) OS=Mus musculus GN=Tuba1b PE=2 SV=1	39	3	0	83.6	6.2	0	50.151	0	37.037	58675000000	271	P05213;Q99KA2;O89052	P05213;Q99KA2	Tubulin alpha-1B chain
223000000	216440000	226140000	240800000	218370000	244060000	0.946461	0.141893	Atcay	Caytaxin OS=Mus musculus GN=Atcay PE=1 SV=1	12	12	11	47	47	43.8	42.178	0	37.34	3053100000	140	Q8BHE3;Q91VL0;Q9D632;G5E8U9;Q3TTX3;Q3TWC8	Q8BHE3	Caytaxin
76155000	63816000	74444000	88189000	66582000	79394000	0.915658	0.142851	Tfam	Transcription factor A, mitochondrial OS=Mus musculus GN=Tfam PE=1 SV=1;Uncharacterized protein OS=Mus musculus GN=Tfam PE=2 SV=1;Isoform Nuclear of Transcription factor A, mitochondrial OS=Mus musculus GN=Tfam;Transcription factor A, mitochondrial OS=Mus	7	7	7	33.2	33.2	33.2	23.384	0	13.366	955540000	46	A0A0R4J1N9;Q3TSW9;P40630-2;P40630;D3Z0F3	A0A0R4J1N9;Q3TSW9;P40630-2;P40630;D3Z0F3	Transcription factor A, mitochondrial
16635000	22266000	16005000	18170000	24966000	16421000	0.921907	0.143069	Grip1	Glutamate receptor-interacting protein 1 OS=Mus musculus GN=Grip1 PE=1 SV=1;Grip1 protein OS=Mus musculus GN=Grip1 PE=2 SV=1;Glutamate receptor-interacting protein 1 OS=Mus musculus GN=Grip1 PE=1 SV=1;Glutamate receptor-interacting protein 1 OS=Mus musculu	4	4	4	13.2	13.2	13.2	77.307	0	6.9648	231340000	8	D3Z6R6;Q6NWW3;H7BX90;H7BX09;D3YWY4;Q5DTG7;D3YZL8;Q925T6-4;Q925T6-3;Q925T6-2;Q925T6;Q6X4T6;Q6WE29;D3Z066;D3Z6T4;Q6GQT7	D3Z6R6;Q6NWW3;H7BX90;H7BX09;D3YWY4;Q5DTG7;D3YZL8;Q925T6-4;Q925T6-3;Q925T6-2;Q925T6;Q6X4T6;Q6WE29;D3Z066;D3Z6T4;Q6GQT7	Glutamate receptor-interacting protein 1
2967200000	2935500000	2860200000	3013600000	3126500000	2934300000	0.965673	0.143838	Hspa9	Stress-70 protein, mitochondrial OS=Mus musculus GN=Hspa9 PE=1 SV=3	44	44	44	65.7	65.7	65.7	73.46	0	323.31	39185000000	533	P38647	P38647	Stress-70 protein, mitochondrial
508320000	526290000	512580000	506010000	503580000	493150000	1.02958	0.143896	Kif1a	Kinesin-like protein KIF1A OS=Mus musculus GN=Kif1a PE=1 SV=1;Kinesin-like protein KIF1A OS=Mus musculus GN=Kif1a PE=1 SV=1;MKIAA4102 protein (Fragment) OS=Mus musculus GN=Kif1a PE=2 SV=1	56	56	2	53.1	53.1	2.5	191.81	0	186.2	6318200000	402	Q6TA13;A0A087WQE8;Q5DTN3;Q3UUN4;Q05BI6;Q05BP4;A0A087WSU7;Q3V3Y9;A0A087WRJ3;A0A087WNM0	Q6TA13;A0A087WQE8;Q5DTN3	Kinesin-like protein
7685400	9977300	8816100	9053000	12282000	14615000	0.736545	0.144017	Slitrk5	SLIT and NTRK-like protein 5 OS=Mus musculus GN=Slitrk5 PE=2 SV=1;MKIAA0918 protein (Fragment) OS=Mus musculus GN=Slitrk5 PE=2 SV=1;Isoform 2 of SLIT and NTRK-like protein 5 OS=Mus musculus GN=Slitrk5	7	7	7	11	11	11	107.16	0	6.9573	138890000	22	Q810B7;Q69ZV6;Q810B7-2;A6H6M2;Q8C110	Q810B7;Q69ZV6;Q810B7-2	SLIT and NTRK-like protein 5
80124000	79252000	87608000	69141000	76744000	83138000	1.07842	0.144415	Rab15	Ras-related protein Rab-15 OS=Mus musculus GN=Rab15 PE=1 SV=1;Rab15 OS=Mus musculus GN=Rab15 PE=2 SV=1;Ras-related protein Rab-15 OS=Mus musculus GN=Rab15 PE=1 SV=1;Ras-related protein Rab-15 OS=Mus musculus GN=Rab15 PE=1 SV=1;Ras-related protein Rab-15 OS	8	7	7	53.3	48.1	48.1	24.332	0	20.964	925560000	38	Q3TYH2;Q0PD40;Q8K386;D3YTZ8;D3YWS1;Q3TYB1;D3Z1A7;Q91YW0;D3YYX5	Q3TYH2;Q0PD40;Q8K386;D3YTZ8;D3YWS1;Q3TYB1;D3Z1A7;Q91YW0;D3YYX5	Ras-related protein Rab-15
17656000	11045000	15850000	18293000	17249000	20885000	0.789533	0.14457	Pkn1	Serine/threonine-protein kinase N1 OS=Mus musculus GN=Pkn1 PE=1 SV=3;Isoform 2 of Serine/threonine-protein kinase N1 OS=Mus musculus GN=Pkn1;Serine/threonine-protein kinase N1 OS=Mus musculus GN=Pkn1 PE=1 SV=1	6	6	6	13.7	13.7	13.7	104.41	0	8.86	189320000	7	P70268;P70268-2;D6RH37	P70268;P70268-2;D6RH37	Serine/threonine-protein kinase N1
44286000	52935000	52341000	41296000	43035000	49230000	1.1198	0.14457	Rpl37a	Rpl37a protein OS=Mus musculus GN=Rpl37a PE=2 SV=1;MCG112980, isoform CRA_a OS=Mus musculus GN=Rpl37a PE=1 SV=1;60S ribosomal protein L37a OS=Mus musculus GN=Rpl37a PE=1 SV=2;Uncharacterized protein OS=Mus musculus GN=Rpl37a PE=2 SV=1;Uncharacterized prote	4	4	4	57.3	57.3	57.3	8.9946	0	9.3265	542610000	34	Q5M9N6;Q4VAF2;P61514;Q9CYW3;Q3U8M3;A0A1D5RL86;Q3TLC1	Q5M9N6;Q4VAF2;P61514;Q9CYW3;Q3U8M3;A0A1D5RL86;Q3TLC1	60S ribosomal protein L37a
13447000	12956000	12671000	13815000	13897000	12895000	0.962248	0.144795	Tldc1	TLD domain-containing protein 1 OS=Mus musculus GN=Tldc1 PE=2 SV=1	3	3	3	20.2	20.2	20.2	50.844	0.00092132	2.4646	185860000	15	Q8K0P3;A0A1D5RMA2	Q8K0P3	TLD domain-containing protein 1
11132000000	11420000000	11861000000	11453000000	11589000000	11914000000	0.984466	0.14489	Map1a	Microtubule-associated protein 1A OS=Mus musculus GN=Map1a PE=1 SV=1;Isoform 2 of Microtubule-associated protein 1A OS=Mus musculus GN=Map1a;Microtubule-associated protein 1A OS=Mus musculus GN=Map1a PE=1 SV=2	137	137	135	60.3	60.3	59.6	325.88	0	323.31	144080000000	1961	A2ARP8;Q9QYR6-2;Q9QYR6;REV__F6S251;REV__Q6ZPE2;REV__Q6ZPE2-2	A2ARP8;Q9QYR6-2;Q9QYR6	Microtubule-associated protein 1A;MAP1A heavy chain;MAP1 light chain LC2
475970000	515920000	505070000	500340000	542910000	507670000	0.965208	0.145465	Cntnap2	Contactin-associated protein-like 2 OS=Mus musculus GN=Cntnap2 PE=1 SV=1;Contactin-associated protein-like 2 OS=Mus musculus GN=Cntnap2 PE=1 SV=2	34	34	31	41	41	38.2	148.25	0	186.05	6299500000	351	E9QNF7;Q9CPW0;A3KMI8;A0A0G2JE70;A0A140LJB1;F7D1I5;G3UXY6;Q78HU7	E9QNF7;Q9CPW0	Contactin-associated protein-like 2
69213000	67580000	76361000	60580000	66750000	68359000	1.08925	0.145502	Abl2	Tyrosine-protein kinase OS=Mus musculus GN=Abl2 PE=1 SV=1;Abelson tyrosine-protein kinase 2 OS=Mus musculus GN=Abl2 PE=1 SV=1;Tyrosine-protein kinase OS=Mus musculus GN=Abl2 PE=2 SV=1;Tyrosine-protein kinase OS=Mus musculus GN=Abl2 PE=1 SV=1	13	13	10	21.7	21.7	18.3	128.22	0	34.765	836140000	98	F8VQH0;Q4JIM5;B7ZMZ2;B2RQ57;Q99P28;Q61055;A0A087WQB7;Q3V2W1;Q3TM13	F8VQH0;Q4JIM5;B7ZMZ2;B2RQ57	Non-specific protein-tyrosine kinase;Abelson tyrosine-protein kinase 2
95735000	87932000	94055000	97509000	98998000	99953000	0.936794	0.145771	Nexn	Nexilin alpha OS=Mus musculus GN=Nexn PE=2 SV=1;Nexilin OS=Mus musculus GN=Nexn PE=1 SV=1;Nexilin (Fragment) OS=Mus musculus GN=Nexn PE=1 SV=1;Nexilin OS=Mus musculus GN=Nexn PE=1 SV=3;Nexilin OS=Mus musculus GN=Nexn PE=1 SV=1;Nexilin gamma OS=Mus musculus	14	14	0	25.5	25.5	0	80.064	0	30.301	1340300000	88	G4W8R2;A0A0G2JEX1;A0A0G2JG59;Q7TPW1;A0A0G2JFD8;G4W8R4	G4W8R2;A0A0G2JEX1;A0A0G2JG59;Q7TPW1;A0A0G2JFD8;G4W8R4	Nexilin
293500000	230150000	496090000	129300000	190380000	215580000	1.90513	0.145802	Hist1h3i;Hist1h3a	Histone H3 (Fragment) OS=Mus musculus GN=Hist1h3i PE=2 SV=1;Histone H3.1 OS=Mus musculus GN=Hist1h3a PE=1 SV=2	5	1	1	50.4	23.7	23.7	15.273	0	32.612	3341400000	45	A1L0V4;P68433	A1L0V4;P68433	Histone H3;Histone H3.1
106270000	113730000	111880000	100500000	113140000	105690000	1.0393	0.145826	Prickle2	Prickle-like 2 (Drosophila) OS=Mus musculus GN=Prickle2 PE=1 SV=1;Prickle-like protein 2 OS=Mus musculus GN=Prickle2 PE=1 SV=3	21	21	21	37.5	37.5	37.5	102.23	0	76.649	1375600000	152	A7YQ68;Q80Y24	A7YQ68;Q80Y24	Prickle-like protein 2
74599000	70436000	84058000	64003000	67943000	66172000	1.15635	0.145886	Rab8b	RAB8B, member RAS oncogene family OS=Mus musculus GN=Rab8b PE=1 SV=1;Ras-related protein Rab-8B OS=Mus musculus GN=Rab8b PE=1 SV=1;Uncharacterized protein OS=Mus musculus GN=Rab8b PE=2 SV=1	9	5	5	43	23.2	23.2	23.603	0	13.369	925800000	22	Q0PD49;P61028;Q8BKQ0;REV__G3UYR1;REV__G3UYX5	Q0PD49;P61028;Q8BKQ0	Ras-related protein Rab-8B
21962000	21406000	22443000	22723000	24323000	27594000	0.881712	0.145919	C1qtnf4	Complement C1q tumor necrosis factor-related protein 4 OS=Mus musculus GN=C1qtnf4 PE=1 SV=1	5	5	5	27.6	27.6	27.6	35.057	0	13.888	280290000	20	Q8R066	Q8R066	Complement C1q tumor necrosis factor-related protein 4
69964000	73686000	75709000	63972000	70433000	74775000	1.04866	0.146024	Apbb1	Amyloid beta (A4) protein-binding, family B, member 1, isoform CRA_e OS=Mus musculus GN=Apbb1 PE=1 SV=1;Amyloid-beta A4 precursor protein-binding family B member 1 OS=Mus musculus GN=Apbb1 PE=1 SV=1;Isoform 2 of Amyloid-beta A4 precursor protein-binding fa	9	9	9	22.3	22.3	22.3	77.182	0	23.982	850680000	50	A0A0R4J2C6;A0A0R4J2C1;Q9QXJ1-2;Q9QXJ1;A0A087WR62;A0A087WPS7;A0A087WPI2;Q80Y77;Q8R1Y7;A0A087WQC5;A0A1B0GT76;A0A087WRP1;A0A087WQH0;A0A1B0GR67;A0A087WNN4;A0A1B0GRP5;A0A087WQ58;A0A087WPF4;A0A1B0GSI3	A0A0R4J2C6;A0A0R4J2C1;Q9QXJ1-2;Q9QXJ1;A0A087WR62;A0A087WPS7;A0A087WPI2;Q80Y77;Q8R1Y7;A0A087WQC5	Amyloid beta A4 precursor protein-binding family B member 1
998910000	1012500000	1029600000	977780000	976610000	1024600000	1.02082	0.146373	Rock2	Rho-associated protein kinase OS=Mus musculus GN=Rock2 PE=1 SV=1;Rho-associated protein kinase 2 (Fragment) OS=Mus musculus GN=Rock2 PE=1 SV=1;Rho-associated protein kinase 2 OS=Mus musculus GN=Rock2 PE=1 SV=1;Isoform 2 of Rho-associated protein kinase 2 O	60	60	55	50.6	50.6	46.5	160.61	0	306.46	12634000000	446	F8VPK5;A0A1Y7VMN0;P70336;P70336-2;Q6A035;Q3UMT5;Q8CC95;Q3TR46;Q3UEZ9;A0A1Y7VLD1;Q3TBE0	F8VPK5;A0A1Y7VMN0;P70336;P70336-2;Q6A035;Q3UMT5	Rho-associated protein kinase;Rho-associated protein kinase 2
145600000	159570000	136960000	151580000	165130000	155860000	0.935586	0.146388	Hmgcs1	3-hydroxy-3-methylglutaryl coenzyme A synthase OS=Mus musculus GN=Hmgcs1 PE=2 SV=1;3-hydroxy-3-methylglutaryl coenzyme A synthase OS=Mus musculus GN=Hmgcs1 PE=2 SV=1;Hydroxymethylglutaryl-CoA synthase, cytoplasmic OS=Mus musculus GN=Hmgcs1 PE=1 SV=1;3-hydr	16	16	15	56	56	50.2	57.552	0	53.468	1848200000	104	Q8K0I5;Q3UWQ9;Q8JZK9;Q3UJ70;Q3UKE7;Q8C5F4;A0A286YDE3	Q8K0I5;Q3UWQ9;Q8JZK9;Q3UJ70;Q3UKE7	Hydroxymethylglutaryl-CoA synthase, cytoplasmic
193920000	222020000	253160000	217110000	224490000	270180000	0.940038	0.146515	Calu	Calumenin, isoform CRA_a OS=Mus musculus GN=Calu PE=1 SV=1;Calumenin OS=Mus musculus GN=Calu PE=1 SV=1;Uncharacterized protein OS=Mus musculus GN=Calu PE=2 SV=1;Uncharacterized protein (Fragment) OS=Mus musculus GN=Calu PE=2 SV=1;Calumenin OS=Mus musculus	15	15	3	56.8	56.8	12.4	37.063	0	112.1	2853200000	151	Q3TUF3;O35887;Q3UG11;Q3TQD1;G3UWV3;G3UWR0;G3V004;G3UY49;G3UXA3;G3UXA8	Q3TUF3;O35887;Q3UG11;Q3TQD1;G3UWV3;G3UWR0;G3V004	Calumenin
76461000	75165000	73295000	70616000	72430000	59914000	1.1082	0.146517	Usp11	Ubiquitin carboxyl-terminal hydrolase 11 OS=Mus musculus GN=Usp11 PE=1 SV=4;Uncharacterized protein OS=Mus musculus GN=Usp11 PE=2 SV=1;Uncharacterized protein (Fragment) OS=Mus musculus GN=Usp11 PE=2 SV=1	16	15	15	30.9	30	30	105.38	0	74.002	949990000	88	Q99K46;Q8C0C2;Q3TFK2;Q3T9X4;Q5DTP2;Q8BX45	Q99K46;Q8C0C2;Q3TFK2	Ubiquitin carboxyl-terminal hydrolase 11
153930000	156600000	154930000	134220000	146040000	151830000	1.07723	0.146551	Erlin2	Erlin-2 OS=Mus musculus GN=Erlin2 PE=1 SV=1;Erlin-2 (Fragment) OS=Mus musculus GN=Erlin2 PE=1 SV=1	13	13	10	48.8	48.8	43.2	37.872	0	43.223	1938000000	91	Q8BFZ9;A0A1B0GT70;A0A1B0GSD8;A0A1B0GQZ0;A0A1B0GT43;A0A1B0GRQ1;A0A1B0GRG7	Q8BFZ9;A0A1B0GT70	Erlin-2
93785000	92296000	100370000	89961000	84075000	81574000	1.12066	0.146753	Gdpd1	Lysophospholipase D GDPD1 OS=Mus musculus GN=Gdpd1 PE=1 SV=1	6	6	6	30.3	30.3	30.3	35.866	0	38.346	1251900000	43	Q9CRY7	Q9CRY7	Glycerophosphodiester phosphodiesterase domain-containing protein 1
304980000	310480000	288550000	335810000	316160000	303120000	0.946518	0.1469	Kbtbd11	Kelch repeat and BTB domain-containing protein 11 OS=Mus musculus GN=Kbtbd11 PE=1 SV=3	19	19	19	52	52	52	67.945	0	77.862	3865100000	176	Q8BNW9	Q8BNW9	Kelch repeat and BTB domain-containing protein 11
67414000	76583000	83217000	66251000	66334000	70936000	1.11642	0.147078	Arfgap2	ADP-ribosylation factor GTPase-activating protein 2 OS=Mus musculus GN=Arfgap2 PE=1 SV=1;Isoform 2 of ADP-ribosylation factor GTPase-activating protein 2 OS=Mus musculus GN=Arfgap2	8	8	8	26.5	26.5	26.5	56.598	0	28.58	850620000	32	Q99K28;Q99K28-2;Q3UR67;B0LAC6	Q99K28;Q99K28-2	ADP-ribosylation factor GTPase-activating protein 2
884370000	841550000	856770000	826290000	834850000	786400000	1.05522	0.147116	Nap1l1	Nucleosome assembly protein 1-like 1 OS=Mus musculus GN=Nap1l1 PE=1 SV=1;Nucleosome assembly protein 1-like 1 OS=Mus musculus GN=Nap1l1 PE=1 SV=1;Nucleosome assembly protein 1-like 1 OS=Mus musculus GN=Nap1l1 PE=1 SV=2;Nucleosome assembly protein 1-like 1	17	17	16	72	72	69.3	42.732	0	110.58	10366000000	202	Q3TF41;Q8BSH9;P28656;E9PW66;Q9CSP8	Q3TF41;Q8BSH9;P28656;E9PW66;Q9CSP8	Nucleosome assembly protein 1-like 1
25726000	20249000	23694000	42855000	27755000	27144000	0.712697	0.147347	Bcam	Uncharacterized protein OS=Mus musculus GN=Bcam PE=2 SV=1;Bcam protein OS=Mus musculus GN=Bcam PE=2 SV=1;Basal cell adhesion molecule OS=Mus musculus GN=Bcam PE=1 SV=1;Basal cell adhesion molecule (Fragment) OS=Mus musculus GN=Bcam PE=1 SV=1	8	8	8	32.2	32.2	32.2	46	0	31.674	330440000	43	Q8BGB4;Q99K86;Q9R069;D3YTK7	Q8BGB4;Q99K86;Q9R069;D3YTK7	Basal cell adhesion molecule
20056000	19057000	17069000	13997000	18433000	10248000	1.31642	0.147432	Ghitm	Growth hormone-inducible transmembrane protein OS=Mus musculus GN=Ghitm PE=1 SV=1;Growth hormone-inducible transmembrane protein (Fragment) OS=Mus musculus GN=Ghitm PE=1 SV=1	3	3	3	12.7	12.7	12.7	37.275	0	19.645	202340000	16	Q91VC9;A0A286YDK2	Q91VC9;A0A286YDK2	Growth hormone-inducible transmembrane protein
42521000	50093000	43137000	49136000	50916000	47279000	0.921401	0.148104	Cnot1	CCR4-NOT transcription complex subunit 1 OS=Mus musculus GN=Cnot1 PE=1 SV=1;Cnot1 protein OS=Mus musculus GN=Cnot1 PE=2 SV=1;CCR4-NOT transcription complex subunit 1 OS=Mus musculus GN=Cnot1 PE=1 SV=1;Isoform 2 of CCR4-NOT transcription complex subunit 1 O	19	19	19	13.6	13.6	13.6	260.95	0	44.02	573750000	61	B7ZWL1;B2RXR3;A0A1D5RMJ8;Q6ZQ08-2;Q6ZQ08;Q6ZQ08-4;A0A1D5RMD8;A0A1D5RML9;Q8CGI8;Q6ZQ08-3;A0A1D5RMB6;Q505C5	B7ZWL1;B2RXR3;A0A1D5RMJ8;Q6ZQ08-2;Q6ZQ08;Q6ZQ08-4;A0A1D5RMD8	CCR4-NOT transcription complex subunit 1
54807000	70749000	65438000	44826000	35582000	0	2.37531	0.148214	Rpl22l1	MCG16976, isoform CRA_c OS=Mus musculus GN=Rpl22l1 PE=2 SV=1;Isoform 2 of 60S ribosomal protein L22-like 1 OS=Mus musculus GN=Rpl22l1;60S ribosomal protein L22-like 1 OS=Mus musculus GN=Rpl22l1 PE=1 SV=1	2	2	2	29.5	29.5	29.5	14.467	0	17.149	718940000	20	Q0VBA4;Q9D7S7-2;Q9D7S7	Q0VBA4;Q9D7S7-2;Q9D7S7	60S ribosomal protein L22-like 1
12209000	12047000	12458000	0	0	11371000	3.22874	0.14864	Tusc3	Tumor suppressor candidate 3 OS=Mus musculus GN=Tusc3 PE=1 SV=1;Tumor suppressor candidate 3 (Fragment) OS=Mus musculus GN=Tusc3 PE=1 SV=1;Uncharacterized protein OS=Mus musculus GN=Tusc3 PE=2 SV=1	2	2	2	12.4	12.4	12.4	39.548	0.0052301	1.7256	111400000	12	Q8BTV1;A0A1B0GRW4;Q8BMU5	Q8BTV1;A0A1B0GRW4;Q8BMU5	Tumor suppressor candidate 3
149450000	139200000	147550000	163920000	151740000	192300000	0.858729	0.14882	Tarsl2	Probable threonine--tRNA ligase 2, cytoplasmic OS=Mus musculus GN=Tarsl2 PE=1 SV=1	22	19	19	34.4	29.4	29.4	91.317	0	52.274	1971600000	115	Q8BLY2	Q8BLY2	Probable threonine--tRNA ligase 2, cytoplasmic
300700000	314080000	296060000	299470000	299940000	282880000	1.03236	0.148991	Rabggta	Geranylgeranyl transferase type-2 subunit alpha OS=Mus musculus GN=Rabggta PE=1 SV=1;Uncharacterized protein OS=Mus musculus GN=Rabggta PE=2 SV=1;Isoform 2 of Geranylgeranyl transferase type-2 subunit alpha OS=Mus musculus GN=Rabggta;Rabggta protein OS=Mus	25	25	25	65.1	65.1	65.1	64.989	0	91.748	3519400000	161	Q9JHK4;Q3UIH7;Q9JHK4-2;Q921J9	Q9JHK4;Q3UIH7;Q9JHK4-2;Q921J9	Geranylgeranyl transferase type-2 subunit alpha
12607000	14058000	13378000	12331000	13201000	11686000	1.0759	0.149022	Wdr17	WD repeat domain 17 OS=Mus musculus GN=Wdr17 PE=2 SV=1;WD repeat domain 17 OS=Mus musculus GN=Wdr17 PE=1 SV=1;WD repeat domain 17 OS=Mus musculus GN=Wdr17 PE=1 SV=1;WD repeat domain 17 OS=Mus musculus GN=Wdr17 PE=1 SV=1;WD repeat domain 17 OS=Mus musculus	4	4	4	6.2	6.2	6.2	141.61	0	7.6071	148270000	16	Q8CFX0;H3BLI8;Q8C8Y2;G3UVU7;E9Q271	Q8CFX0;H3BLI8;Q8C8Y2;G3UVU7;E9Q271
1822600000	1956300000	2005100000	2037500000	2022100000	2068600000	0.943833	0.149103	Cadm3	Cell adhesion molecule 3 OS=Mus musculus GN=Cadm3 PE=1 SV=1;Cell adhesion molecule 3 OS=Mus musculus GN=Cadm3 PE=1 SV=1	21	21	21	54.9	54.9	54.9	46.692	0	319.25	25719000000	305	K4DI58;Q99N28	K4DI58;Q99N28	Cell adhesion molecule 3
11380000	11557000	12378000	0	10486000	0	3.36782	0.149172	Lchn	Isoform 2 of Protein LCHN OS=Mus musculus GN=Lchn;Protein LCHN OS=Mus musculus GN=Lchn PE=2 SV=1	4	4	4	19.7	19.7	19.7	44.256	0	10.955	150730000	16	Q3UHG7-2;Q3UHG7;A0A0J9YTZ0	Q3UHG7-2;Q3UHG7	Protein LCHN
35555000	35706000	35601000	32420000	0	0	3.29618	0.14925	Pyurf	Protein preY, mitochondrial OS=Mus musculus GN=Pyurf PE=1 SV=1	1	1	1	18.8	18.8	18.8	12.506	0	10.325	393050000	15	Q9D1C3	Q9D1C3	Protein preY, mitochondrial
26016000	28743000	21095000	24230000	22408000	19074000	1.15434	0.149559	Rell2	RELT-like 2 OS=Mus musculus GN=Rell2 PE=1 SV=1;RELT-like protein 2 OS=Mus musculus GN=Rell2 PE=1 SV=1;RELT-like protein 2 (Fragment) OS=Mus musculus GN=Rell2 PE=1 SV=2;RELT-like protein 2 OS=Mus musculus GN=Rell2 PE=1 SV=1;RELT-like protein 2 OS=Mus muscul	3	3	3	20.7	20.7	20.7	31.456	0	27.646	295560000	38	Q8CFT0;Q8BRJ3;E9Q812;H3BJY5;E9PX33;E9Q2K0	Q8CFT0;Q8BRJ3;E9Q812;H3BJY5;E9PX33	RELT-like protein 2
673890000	635970000	666540000	631480000	631450000	615220000	1.05231	0.149927	Hnrnpul2	Heterogeneous nuclear ribonucleoprotein U-like protein 2 OS=Mus musculus GN=Hnrnpul2 PE=1 SV=2	25	25	24	39.1	39.1	39.1	84.939	0	142.88	7784100000	260	Q00PI9;Q8BIQ7	Q00PI9	Heterogeneous nuclear ribonucleoprotein U-like protein 2
263930000	260640000	264000000	261360000	232430000	233540000	1.0842	0.14999	Ube3a	MKIAA4216 protein (Fragment) OS=Mus musculus GN=Ube3a PE=2 SV=1;Isoform 2 of Ubiquitin-protein ligase E3A OS=Mus musculus GN=Ube3a;Ubiquitin-protein ligase E3A OS=Mus musculus GN=Ube3a PE=1 SV=2;Isoform 3 of Ubiquitin-protein ligase E3A OS=Mus musculus GN=	24	24	24	38.2	38.2	38.2	103.34	0	131.02	3139300000	265	Q5DTH1;O08759-2;O08759;O08759-3;A0A0J9YUK0;Q3TPQ9;A0A0J9YUY4;A0A0J9YVG1;A0A140LHS2;A0A0J9YTX6;C6EQH4;A0A140LI50	Q5DTH1;O08759-2;O08759;O08759-3	Ubiquitin-protein ligase E3A
421200000	430350000	347010000	427860000	438730000	372070000	0.967626	0.150407	Echs1	Enoyl-CoA hydratase, mitochondrial OS=Mus musculus GN=Echs1 PE=1 SV=1	12	12	12	51.4	51.4	51.4	31.474	0	73.663	5171800000	101	Q8BH95;Q8BU95	Q8BH95	Enoyl-CoA hydratase, mitochondrial
25669000	26402000	25396000	28462000	36703000	28751000	0.824854	0.151146	Isca2	Iron-sulfur cluster assembly 2 homolog, mitochondrial (Fragment) OS=Mus musculus GN=Isca2 PE=1 SV=1;Iron-sulfur cluster assembly 2 homolog, mitochondrial OS=Mus musculus GN=Isca2 PE=1 SV=2	5	5	5	50.7	50.7	50.7	15.718	0	25.428	375180000	34	A0A1Y7VK19;Q9DCB8	A0A1Y7VK19;Q9DCB8	Iron-sulfur cluster assembly 2 homolog, mitochondrial
52890000	61298000	62899000	49810000	51786000	60307000	1.09378	0.151254	Bcar1	Uncharacterized protein OS=Mus musculus GN=Bcar1 PE=2 SV=1;Uncharacterized protein OS=Mus musculus GN=Bcar1 PE=2 SV=1;Isoform Cas-A of Breast cancer anti-estrogen resistance protein 1 OS=Mus musculus GN=Bcar1;Breast cancer anti-estrogen resistance protein	11	11	11	23.9	23.9	23.9	94.361	0	60.081	712230000	70	Q3TXP6;Q3TJB5;Q61140-2;Q61140;Q3TLY3;Q3TJP4;Q3TIT7	Q3TXP6;Q3TJB5;Q61140-2;Q61140;Q3TLY3;Q3TJP4;Q3TIT7	Breast cancer anti-estrogen resistance protein 1
484640000	488560000	572500000	523540000	525440000	575600000	0.951446	0.151821	Trim2	Uncharacterized protein (Fragment) OS=Mus musculus GN=Trim2 PE=2 SV=1;Tripartite motif-containing protein 2 OS=Mus musculus GN=Trim2 PE=1 SV=1;Uncharacterized protein OS=Mus musculus GN=Trim2 PE=2 SV=1;Tripartite motif-containing protein 2 OS=Mus musculus	26	23	23	47	44.2	44.2	81.426	0	203.33	6402500000	269	Q3TPI3;Q3UHH4;Q3URK9;E9QKC6;Q9ESN6;Q8CA33;D3YY69;D3YZJ0;D3YTN5;Q8C8J9	Q3TPI3;Q3UHH4;Q3URK9;E9QKC6;Q9ESN6;Q8CA33	Tripartite motif-containing protein 2
313430000	294720000	345330000	284040000	290370000	302400000	1.08744	0.152134	Stx12	Syntaxin-12 OS=Mus musculus GN=Stx12 PE=1 SV=1;Uncharacterized protein OS=Mus musculus GN=Stx12 PE=2 SV=1;Uncharacterized protein OS=Mus musculus GN=Stx12 PE=2 SV=1	11	11	11	62.4	62.4	62.4	31.195	0	180.33	4081800000	131	Q9ER00;Q3TIL5;Q3TDG9	Q9ER00;Q3TIL5;Q3TDG9	Syntaxin-12
64908000	64167000	52654000	57881000	47334000	49322000	1.17596	0.153342	Rptor	4932417H02Rik protein (Fragment) OS=Mus musculus GN=Rptor PE=2 SV=1;Putative uncharacterized protein OS=Mus musculus GN=Rptor PE=1 SV=1;Regulatory-associated protein of mTOR OS=Mus musculus GN=Rptor PE=1 SV=1	13	13	13	17.2	17.2	17.2	149.24	0	35.137	622880000	54	A4FUW1;A2ACM0;Q8K4Q0;Q6ZPU3;Q8K4Q0-2;Q8K4Q0-4;F7CN67;E9PXZ5;Q8K4Q0-3;F6U5L3;F7B6I3;F7BQS0;Q8K4Q0-5	A4FUW1;A2ACM0;Q8K4Q0	Regulatory-associated protein of mTOR
4539300	3860500	5015200	0	0	4662400	2.87727	0.153457	Med31	Mediator of RNA polymerase II transcription subunit 31 OS=Mus musculus GN=Med31 PE=1 SV=2	2	2	2	24.4	24.4	24.4	15.771	0.00020547	4.3349	40507000	5	Q9CXU1	Q9CXU1	Mediator of RNA polymerase II transcription subunit 31
224190000	215380000	211000000	218890000	205230000	185570000	1.06705	0.153714	Nit1	Isoform 2 of Deaminated glutathione amidase OS=Mus musculus GN=Nit1;Deaminated glutathione amidase OS=Mus musculus GN=Nit1 PE=1 SV=2;Deaminated glutathione amidase OS=Mus musculus GN=Nit1 PE=1 SV=1	14	14	14	72.4	72.4	72.4	31.886	0	71.571	2497700000	116	Q8VDK1-2;Q8VDK1;D3YY53;D3Z3I3;D3Z2Y2	Q8VDK1-2;Q8VDK1;D3YY53	Nitrilase homolog 1
33481000	34876000	32879000	28441000	32202000	32168000	1.09078	0.153991	Rasgrf1	RAS protein-specific guanine nucleotide-releasing factor 1 OS=Mus musculus GN=Rasgrf1 PE=1 SV=1;Ras-specific guanine nucleotide-releasing factor 1 OS=Mus musculus GN=Rasgrf1 PE=1 SV=2	11	11	10	12.4	12.4	11.8	144.1	0	17.206	458840000	45	B2RS27;P27671;Q3UY04;P70317;A0A087WS68;Q9QZR7	B2RS27;P27671	Ras-specific guanine nucleotide-releasing factor 1
109390000	124680000	128150000	107590000	114840000	112190000	1.08248	0.154011	Rab11fip5	Rab11 family-interacting protein 5 OS=Mus musculus GN=Rab11fip5 PE=1 SV=1;MKIAA0857 protein (Fragment) OS=Mus musculus GN=Rab11fip5 PE=2 SV=1	19	19	4	26.3	26.3	7.5	139.55	0	108.98	1474100000	143	A0A0N4SW73;Q6ZQ33	A0A0N4SW73;Q6ZQ33
36526000	30178000	30873000	24066000	21920000	29618000	1.29063	0.154299	Mrpl1	Uncharacterized protein (Fragment) OS=Mus musculus GN=Mrpl1 PE=2 SV=2;39S ribosomal protein L1, mitochondrial OS=Mus musculus GN=Mrpl1 PE=1 SV=1;39S ribosomal protein L1, mitochondrial OS=Mus musculus GN=Mrpl1 PE=1 SV=2	3	3	3	25.3	25.3	25.3	21.566	0	13.61	411180000	24	Q9CUL8;Q9D3F3;Q99N96	Q9CUL8;Q9D3F3;Q99N96	39S ribosomal protein L1, mitochondrial
122440000	128590000	136410000	103480000	124350000	129320000	1.08481	0.154419	S100a13	S100 calcium binding protein A13 OS=Mus musculus GN=S100a13 PE=2 SV=1;Protein S100-A13 OS=Mus musculus GN=S100a13 PE=1 SV=1;Protein S100-A13 OS=Mus musculus GN=S100a13 PE=1 SV=1	7	7	7	59.2	59.2	59.2	11.158	0	46.847	1456700000	48	Q545H7;P97352;A0A0A0MQ90	Q545H7;P97352;A0A0A0MQ90	Protein S100-A13
93160000	94744000	80689000	80267000	83594000	79732000	1.10263	0.154557	Pdk1	Pdk1 protein OS=Mus musculus GN=Pdk1 PE=2 SV=1;[Pyruvate dehydrogenase (acetyl-transferring)] kinase isozyme 1, mitochondrial OS=Mus musculus GN=Pdk1 PE=1 SV=2	10	9	9	37	34.5	34.5	48.836	0	74.353	1132400000	76	Q8R2U8;Q8BFP9;Q8BFP4	Q8R2U8;Q8BFP9	[Pyruvate dehydrogenase (acetyl-transferring)] kinase isozyme 1, mitochondrial
173970000	198290000	207410000	182480000	203340000	208410000	0.975498	0.154813	Glrx5	Glutaredoxin-related protein 5, mitochondrial OS=Mus musculus GN=Glrx5 PE=1 SV=2;Glutaredoxin-related protein 5, mitochondrial OS=Mus musculus GN=Glrx5 PE=1 SV=1	3	3	3	29.6	29.6	29.6	16.292	0	13.426	2322800000	28	Q80Y14;A0A1Y7VN70;Q3UF85	Q80Y14;A0A1Y7VN70	Glutaredoxin-related protein 5, mitochondrial
28832000	29006000	41633000	30925000	44389000	49864000	0.794636	0.155352	Ahsg	Alpha-2-HS-glycoprotein, isoform CRA_a OS=Mus musculus GN=Ahsg PE=1 SV=1;Uncharacterized protein OS=Mus musculus GN=Ahsg PE=2 SV=1;Uncharacterized protein OS=Mus musculus GN=Ahsg PE=2 SV=1;Alpha-2-HS-glycoprotein OS=Mus musculus GN=Ahsg PE=1 SV=1	5	5	5	29.3	29.3	29.3	37.325	0	23.787	419220000	27	Q3UEK9;Q3UEK5;Q3TIU3;P29699;O35399	Q3UEK9;Q3UEK5;Q3TIU3;P29699	Alpha-2-HS-glycoprotein
52042000	43770000	48971000	53612000	50490000	51368000	0.93126	0.1554	Mtmr7	Myotubularin-related protein 7 OS=Mus musculus GN=Mtmr7 PE=1 SV=2;Myotubularin-related protein 7 OS=Mus musculus GN=Mtmr7 PE=1 SV=1;Myotubularin-related protein 7 (Fragment) OS=Mus musculus GN=Mtmr7 PE=1 SV=1;Mtmr7 protein OS=Mus musculus GN=Mtmr7 PE=1 SV=	13	13	13	28.5	28.5	28.5	75.607	0	34.375	611300000	85	Q9Z2C9;G3V027;G3UYZ2;I6L9A6;G3UYB7	Q9Z2C9;G3V027;G3UYZ2;I6L9A6	Myotubularin-related protein 7
44483000	44690000	35647000	29422000	39619000	31895000	1.23663	0.155509	Sema4a	Semaphorin-4A OS=Mus musculus GN=Sema4a PE=1 SV=2;Semaphorin-4A OS=Mus musculus GN=Sema4a PE=1 SV=1	7	7	7	16.8	16.8	16.8	83.42	0	17.433	450080000	21	Q62178;D3YWV5;D3Z336;V9GXF5;V9GXH9;D3YUM4;D3YZ30	Q62178;D3YWV5	Semaphorin-4A
258930000	275600000	250610000	256710000	260350000	242830000	1.03323	0.155541	Btbd17	BTB/POZ domain-containing protein 17 OS=Mus musculus GN=Btbd17 PE=1 SV=1	13	13	13	49.4	49.4	49.4	52.602	0	54.036	3082700000	123	Q9DB72	Q9DB72	BTB/POZ domain-containing protein 17
38169000	27899000	42359000	27707000	24816000	39371000	1.17991	0.155929	Wdr11	Bromodomain and WD repeat domain containing 2, isoform CRA_a OS=Mus musculus GN=Wdr11 PE=1 SV=1;WD repeat-containing protein 11 OS=Mus musculus GN=Wdr11 PE=1 SV=1	7	7	7	9.8	9.8	9.8	135.97	0	48.915	393170000	24	G5E8J3;Q8K1X1;Q3TDR2;A0A0U1RQ34;A0A0U1RQ40	G5E8J3;Q8K1X1	WD repeat-containing protein 11
132300000	129250000	140140000	129850000	126390000	130990000	1.03734	0.156265	Wdr48	WD repeat-containing protein 48 OS=Mus musculus GN=Wdr48 PE=1 SV=1;Isoform 2 of WD repeat-containing protein 48 OS=Mus musculus GN=Wdr48;Isoform 3 of WD repeat-containing protein 48 OS=Mus musculus GN=Wdr48	19	19	19	44.7	44.7	44.7	76.006	0	66.705	1694500000	118	Q8BH57;Q8BH57-2;Q8BH57-3;A0A1L1SS76	Q8BH57;Q8BH57-2;Q8BH57-3	WD repeat-containing protein 48
178240000	198130000	184730000	0	185590000	0	3.02333	0.156436	Samd14	Sterile alpha motif domain-containing protein 14 OS=Mus musculus GN=Samd14 PE=1 SV=1;Sterile alpha motif domain-containing protein 14 (Fragment) OS=Mus musculus GN=Samd14 PE=1 SV=1	4	4	4	14.9	14.9	14.9	45.101	0	6.9278	2293400000	14	Q8K070;B7ZC59	Q8K070;B7ZC59	Sterile alpha motif domain-containing protein 14
32202000	22187000	26935000	28423000	21893000	24047000	1.09361	0.15662	Aatk	Apoptosis-associated tyrosine kinase OS=Mus musculus GN=Aatk PE=1 SV=1;Serine/threonine-protein kinase LMTK1 OS=Mus musculus GN=Aatk PE=1 SV=1;Isoform 4 of Serine/threonine-protein kinase LMTK1 OS=Mus musculus GN=Aatk;Isoform 2 of Serine/threonine-protein	6	6	6	13.4	13.4	13.4	139.45	0	19.421	321190000	66	B1AZF9;B1AZF3;Q80YE4-4;Q80YE4-2;Q80YE4;Q80YE4-3	B1AZF9;B1AZF3;Q80YE4-4;Q80YE4-2;Q80YE4;Q80YE4-3	Serine/threonine-protein kinase LMTK1
42121000	40590000	45291000	42918000	44736000	46998000	0.950613	0.156911	Trappc6b	Trafficking protein particle complex subunit 6B OS=Mus musculus GN=Trappc6b PE=1 SV=1;Trafficking protein particle complex subunit 6B OS=Mus musculus GN=Trappc6b PE=1 SV=1;Trafficking protein particle complex subunit 6B OS=Mus musculus GN=Trappc6b PE=1 SV=	8	8	8	57.6	57.6	57.6	17.936	0	13.243	569460000	42	Q9D289;A0A1W2P7S5;A0A1W2P6E6;A0A1W2P836;A0A1W2P7N0	Q9D289;A0A1W2P7S5;A0A1W2P6E6	Trafficking protein particle complex subunit 6B
38638000	37129000	48730000	39705000	37999000	52075000	0.9593	0.156936	Ppfia4	MCG5343 OS=Mus musculus GN=Ppfia4 PE=1 SV=1;Liprin-alpha 4 OS=Mus musculus GN=Ppfia4 PE=1 SV=1;MKIAA0897 protein (Fragment) OS=Mus musculus GN=Ppfia4 PE=2 SV=1;Protein tyrosine phosphatase, receptor type, f polypeptide (PTPRF),-interacting protein (liprin)	19	12	12	26.4	19	19	133.65	0	24.987	537690000	40	A0A087WPM2;B8QI36;Q69ZW5;A0A087WPJ3;Q3UJC0	A0A087WPM2;B8QI36;Q69ZW5;A0A087WPJ3
65610000	67932000	83029000	55882000	67283000	73558000	1.10089	0.156941	Ddi2	Protein DDI1 homolog 2 OS=Mus musculus GN=Ddi2 PE=1 SV=1	8	8	8	40.6	40.6	40.6	44.59	0	33.88	906150000	68	A2ADY9	A2ADY9	Protein DDI1 homolog 2
24884000	25945000	21100000	0	24225000	0	2.96921	0.156987	Ppp2r5b	Serine/threonine-protein phosphatase 2A 56 kDa regulatory subunit beta isoform OS=Mus musculus GN=Ppp2r5b PE=1 SV=1	6	4	4	14.3	10.5	10.5	57.342	0.00020008	3.7222	258650000	10	Q6PD28	Q6PD28
286810000	299130000	262670000	284140000	278910000	251850000	1.04137	0.157026	Tfg	Uncharacterized protein OS=Mus musculus GN=Tfg PE=2 SV=1;TFG protein OS=Mus musculus GN=Tfg PE=1 SV=1;Trk-fused gene (Fragment) OS=Mus musculus GN=Tfg PE=1 SV=1;Trk-fused OS=Mus musculus GN=Tfg PE=2 SV=1;Trk-fused gene (Fragment) OS=Mus musculus GN=Tfg PE=	11	11	11	42.7	42.7	42.7	42.186	0	105.52	3366700000	116	Q9D828;Q9Z1A1;F6QJV5;Q8C2C6;B8JJG7;B8JJG8;B8JJG6;B8JJG9;B8JJG3	Q9D828;Q9Z1A1;F6QJV5;Q8C2C6;B8JJG7;B8JJG8;B8JJG6
9544700000	11046000000	10087000000	9463100000	9835700000	8856900000	1.08957	0.157172	Tuba4a	Tubulin alpha-4A chain OS=Mus musculus GN=Tuba4a PE=1 SV=1;Tubulin alpha chain (Fragment) OS=Mus musculus GN=Tuba4a PE=1 SV=1	36	8	8	79	28.3	28.3	49.924	0	146.14	130130000000	315	P68368;A0A0A0MQA5;A0A087WQS4;A0A087WRB4;A0A087WSB0;A0A087WSL5;A0A087WS35	P68368;A0A0A0MQA5	Tubulin alpha-4A chain
500930000	488560000	518460000	463290000	485670000	475060000	1.05894	0.157579	Coro2b	Coronin-2B OS=Mus musculus GN=Coro2b PE=1 SV=2;Coronin (Fragment) OS=Mus musculus GN=Coro2b PE=1 SV=1	23	23	23	56.7	56.7	56.7	54.936	0	320.01	5725800000	238	Q8BH44;G3UW48;G3V005;G3UWZ2;G3UYG8	Q8BH44;G3UW48	Coronin-2B;Coronin
126220000	113630000	124360000	116290000	112990000	114760000	1.05863	0.157771	Mdp1	Magnesium-dependent phosphatase 1 OS=Mus musculus GN=Mdp1 PE=1 SV=1	6	6	6	64	64	64	18.582	0	52.612	1584700000	61	Q9D967	Q9D967	Magnesium-dependent phosphatase 1
1095700000	1135600000	1256300000	1186600000	1174900000	1272400000	0.95974	0.158132	Pitpna	Uncharacterized protein OS=Mus musculus GN=Pitpna PE=1 SV=1;Uncharacterized protein OS=Mus musculus GN=Pitpna PE=2 SV=1;Uncharacterized protein (Fragment) OS=Mus musculus GN=Pitpna PE=2 SV=1;Phosphatidylinositol transfer protein alpha isoform OS=Mus muscul	22	22	20	73.8	73.8	67.5	31.893	0	122.78	15255000000	232	Q5ND42;Q3UE53;Q3TGI6;P53810;J3QQ30;J3QPW1;Q3TIQ3;F8WGG5	Q5ND42;Q3UE53;Q3TGI6;P53810;J3QQ30;J3QPW1;Q3TIQ3	Phosphatidylinositol transfer protein alpha isoform
181760000	172600000	151140000	182950000	191330000	168360000	0.931557	0.15814	Pde1a	Phosphodiesterase OS=Mus musculus GN=Pde1a PE=1 SV=1;Calcium/calmodulin-dependent 3,5-cyclic nucleotide phosphodiesterase 1A OS=Mus musculus GN=Pde1a PE=1 SV=2;Isoform PDE1A1 of Calcium/calmodulin-dependent 3,5-cyclic nucleotide phosphodiesterase 1A OS	19	17	16	50.8	45.7	44	62.346	0	60.866	2216000000	118	Q8BRR9;Q61481;Q61481-2;Q9JLL9;Q5I7S8;F6X0V1;A2ASF9;Q9D1V1	Q8BRR9;Q61481;Q61481-2;Q9JLL9;Q5I7S8;F6X0V1;A2ASF9	Calcium/calmodulin-dependent 3,5-cyclic nucleotide phosphodiesterase 1A
498670000	442500000	425700000	449250000	439370000	378740000	1.07852	0.158148	Arpc4	Actin-related protein 2/3 complex subunit 4 OS=Mus musculus GN=Arpc4 PE=2 SV=1;Actin-related protein 2/3 complex subunit 4 OS=Mus musculus GN=Arpc4 PE=2 SV=1;Actin-related protein 2/3 complex subunit 4 OS=Mus musculus GN=Arpc4 PE=1 SV=3;Actin-related prote	9	9	9	68.5	68.5	68.5	19.653	0	53.111	5642200000	97	Q9D3C4;Q7TPD9;P59999;Q8BVW6;Q3TX55;E9PWA7	Q9D3C4;Q7TPD9;P59999;Q8BVW6	Actin-related protein 2/3 complex subunit 4
67409000	58032000	48538000	38703000	47139000	42523000	1.35535	0.158267	Snrpg	Small nuclear ribonucleoprotein G OS=Mus musculus GN=Snrpg PE=1 SV=1;Uncharacterized protein OS=Mus musculus PE=2 SV=1	4	4	4	67.1	67.1	67.1	8.496	0	15.047	539980000	23	P62309;Q3V424	P62309;Q3V424	Small nuclear ribonucleoprotein G
9133900	12951000	9159400	8073400	0	0	3.87003	0.15853	Sec63	Translocation protein SEC63 homolog OS=Mus musculus GN=Sec63 PE=1 SV=4;Sec63 protein (Fragment) OS=Mus musculus GN=Sec63 PE=2 SV=1;SEC63 OS=Mus musculus GN=Sec63 PE=2 SV=1	4	4	4	8.8	8.8	8.8	87.869	0	7.0243	103720000	12	Q8VHE0;Q8K2U5;Q80YG4	Q8VHE0;Q8K2U5;Q80YG4	Translocation protein SEC63 homolog
264720000	255160000	246290000	290130000	267280000	250160000	0.948735	0.15888	Hacd3	Very-long-chain (3R)-3-hydroxyacyl-CoA dehydratase 3 OS=Mus musculus GN=Hacd3 PE=1 SV=2	8	8	8	30.4	30.4	30.4	43.131	0	28.365	3274700000	106	Q8K2C9	Q8K2C9	Very-long-chain (3R)-3-hydroxyacyl-CoA dehydratase 3
210660000	202060000	227610000	255320000	226470000	233120000	0.895679	0.158893	Slc25a25	Isoform 4 of Calcium-binding mitochondrial carrier protein SCaMC-2 OS=Mus musculus GN=Slc25a25;Isoform 5 of Calcium-binding mitochondrial carrier protein SCaMC-2 OS=Mus musculus GN=Slc25a25	15	14	2	47.6	46	5.3	54.592	0	67.479	2697100000	120	A2ASZ8-4;A2ASZ8-5	A2ASZ8-4;A2ASZ8-5	Calcium-binding mitochondrial carrier protein SCaMC-2
455430000	479400000	474960000	452140000	427710000	421180000	1.0836	0.159017	Lphn1;Adgrl1	Adhesion G protein-coupled receptor L1 OS=Mus musculus GN=Adgrl1 PE=1 SV=2;Adhesion G protein-coupled receptor L1 OS=Mus musculus GN=Adgrl1 PE=1 SV=1;Isoform 2 of Adhesion G protein-coupled receptor L1 OS=Mus musculus GN=Adgrl1	39	39	1	40.5	40.5	0.5	161.68	0	137.19	5683500000	306	Q80TR1;H7BX15;Q80TR1-2	Q80TR1;H7BX15;Q80TR1-2	Latrophilin-1
20235000	16190000	16563000	12467000	0	14127000	1.99248	0.159092	Sez6l	Seizure 6-like protein OS=Mus musculus GN=Sez6l PE=1 SV=1;Seizure 6-like protein OS=Mus musculus GN=Sez6l PE=1 SV=1;MCG3478 OS=Mus musculus GN=Sez6l PE=1 SV=1;Seizure 6-like protein OS=Mus musculus GN=Sez6l PE=1 SV=1;Isoform 2 of Seizure 6-like protein OS=	5	5	5	9.8	9.8	9.8	96.293	0	6.8644	198990000	17	A0A1D5RMJ7;A0A0G2JG23;A0A0R4J0Y4;A0A1D5RMI4;Q6P1D5-2;Q6P1D5;Q80TP0;A0A0G2JFG4;Q52KF2	A0A1D5RMJ7;A0A0G2JG23;A0A0R4J0Y4;A0A1D5RMI4;Q6P1D5-2;Q6P1D5;Q80TP0;A0A0G2JFG4;Q52KF2	Seizure 6-like protein
228310000	243800000	273670000	251270000	246950000	285350000	0.951772	0.159292	Armt1	Protein-glutamate O-methyltransferase OS=Mus musculus GN=Armt1 PE=1 SV=1;Isoform 2 of Protein-glutamate O-methyltransferase OS=Mus musculus GN=Armt1	19	19	19	58.1	58.1	58.1	50.548	0	59.237	3281400000	183	A6H630;A6H630-2;A6H630-4;A6H630-3;D6RG65	A6H630;A6H630-2	Protein-glutamate O-methyltransferase
90053000	94543000	105630000	96680000	101040000	106030000	0.955477	0.159439	Nfu1	NFU1 iron-sulfur cluster scaffold homolog, mitochondrial OS=Mus musculus GN=Nfu1 PE=1 SV=1;NFU1 iron-sulfur cluster scaffold homolog, mitochondrial OS=Mus musculus GN=Nfu1 PE=1 SV=2	7	7	7	42.6	42.6	42.6	28.654	0	10.166	1342200000	37	A0A0N4SUH8;Q9QZ23;D3Z285	A0A0N4SUH8;Q9QZ23	NFU1 iron-sulfur cluster scaffold homolog, mitochondrial
12238000	18745000	16422000	11085000	11238000	12892000	1.34616	0.159682	AU040320;Kiaa0319l	Expressed sequence AU040320 OS=Mus musculus GN=AU040320 PE=1 SV=1;Dyslexia-associated protein KIAA0319-like protein OS=Mus musculus GN=Kiaa0319l PE=1 SV=1;Isoform 2 of Dyslexia-associated protein KIAA0319-like protein OS=Mus musculus GN=Kiaa0319l	3	3	3	6.9	6.9	6.9	119.43	0	7.6099	171960000	23	Z4YK56;Q8K135;Q8K135-2	Z4YK56;Q8K135;Q8K135-2	Dyslexia-associated protein KIAA0319-like protein
138620000	151040000	145960000	149710000	152230000	161400000	0.940174	0.159766	Acadvl	Very long-chain specific acyl-CoA dehydrogenase, mitochondrial OS=Mus musculus GN=Acadvl PE=1 SV=3;Very long-chain-specific acyl-CoA dehydrogenase, mitochondrial OS=Mus musculus GN=Acadvl PE=1 SV=1;Uncharacterized protein (Fragment) OS=Mus musculus GN=Acad	20	20	20	47	47	47	70.875	0	104.97	1947600000	121	P50544;B1AR28;Q3UJR6	P50544;B1AR28;Q3UJR6	Very long-chain specific acyl-CoA dehydrogenase, mitochondrial
11853000000	11910000000	11477000000	11764000000	11883000000	11293000000	1.00859	0.159891	Dync1h1	Cytoplasmic dynein 1 heavy chain 1 OS=Mus musculus GN=Dync1h1 PE=1 SV=2	268	268	268	67.8	67.8	67.8	532.04	0	323.31	142010000000	2703	Q9JHU4;Q80U36;Q3TAZ3;Q8C6T5;F6ZX84;O08821;Q923F5;Q3UA73;O70182	Q9JHU4	Cytoplasmic dynein 1 heavy chain 1
38363000	37596000	38174000	39193000	44210000	41701000	0.912305	0.160095	Tnks1bp1	Tankyrase 1 binding protein 1 OS=Mus musculus GN=Tnks1bp1 PE=2 SV=1;182 kDa tankyrase-1-binding protein OS=Mus musculus GN=Tnks1bp1 PE=1 SV=2;182 kDa tankyrase-1-binding protein OS=Mus musculus GN=Tnks1bp1 PE=1 SV=1	19	19	19	21.8	21.8	21.8	181.82	0	60.2	535460000	102	B9EKJ7;P58871;Z4YJL4	B9EKJ7;P58871;Z4YJL4	182 kDa tankyrase-1-binding protein
1103800000	1167800000	1063500000	1052300000	1158900000	1041400000	1.02536	0.16059	Lap3	Isoform 2 of Cytosol aminopeptidase OS=Mus musculus GN=Lap3;Cytosol aminopeptidase OS=Mus musculus GN=Lap3 PE=1 SV=3	27	27	27	75.8	75.8	75.8	52.75	0	218.97	13556000000	332	Q9CPY7-2;Q9CPY7;A0A0G2JEM7	Q9CPY7-2;Q9CPY7	Cytosol aminopeptidase
26565000	28378000	17570000	31970000	28828000	21218000	0.884132	0.160614	Ostf1	Osteoclast-stimulating factor 1 OS=Mus musculus GN=Ostf1 PE=1 SV=2	4	4	4	31.6	31.6	31.6	23.782	0	6.6286	321030000	21	Q62422	Q62422	Osteoclast-stimulating factor 1
113600000	114500000	108070000	112740000	99506000	94494000	1.09594	0.160718	Prrt3	Proline-rich transmembrane protein 3 OS=Mus musculus GN=Prrt3 PE=1 SV=1;Proline-rich transmembrane protein 3 OS=Mus musculus GN=Prrt3 PE=1 SV=1	9	9	9	19.4	19.4	19.4	101.29	0	24.916	1318700000	60	A0A0N4SVB5;Q6PE13;Q8BG44	A0A0N4SVB5;Q6PE13	Proline-rich transmembrane protein 3
10155000	0	0	10981000	10900000	13316000	0.288519	0.16079	Foxred1	FAD-dependent oxidoreductase domain-containing protein 1 (Fragment) OS=Mus musculus GN=Foxred1 PE=1 SV=1;FAD-dependent oxidoreductase domain-containing protein 1 OS=Mus musculus GN=Foxred1 PE=1 SV=1;Isoform 2 of FAD-dependent oxidoreductase domain-containi	2	2	2	43.3	43.3	43.3	15.489	0.00019743	3.4777	85550000	14	F6UAF9;Q3TQB2;Q3TQB2-2	F6UAF9;Q3TQB2;Q3TQB2-2	FAD-dependent oxidoreductase domain-containing protein 1
70088000	59728000	52257000	55991000	33824000	49155000	1.31016	0.160806	Ankrd28	Serine/threonine-protein phosphatase 6 regulatory ankyrin repeat subunit A OS=Mus musculus GN=Ankrd28 PE=1 SV=1;MKIAA0379 protein (Fragment) OS=Mus musculus GN=Ankrd28 PE=2 SV=1	10	10	10	17.8	17.8	17.8	112.9	0	83.829	671540000	46	Q505D1;Q5DU34	Q505D1;Q5DU34	Serine/threonine-protein phosphatase 6 regulatory ankyrin repeat subunit A
12703000	14447000	13022000	9920700	13674000	7414800	1.29547	0.161266	Dcakd	Dephospho-CoA kinase domain-containing protein OS=Mus musculus GN=Dcakd PE=1 SV=1;Dephospho-CoA kinase domain-containing protein (Fragment) OS=Mus musculus GN=Dcakd PE=1 SV=1	3	3	3	18.6	18.6	18.6	26.476	0	5.0349	152140000	22	Q8BHC4;B0QZX9	Q8BHC4;B0QZX9	Dephospho-CoA kinase domain-containing protein
14771000	12709000	14537000	9652100	0	12174000	1.92508	0.161558	Epha7	Epha7 protein OS=Mus musculus GN=Epha7 PE=2 SV=1;Eph receptor A7, isoform CRA_b OS=Mus musculus GN=Epha7 PE=1 SV=1;Isoform 2 of Ephrin type-A receptor 7 OS=Mus musculus GN=Epha7;Isoform 3 of Ephrin type-A receptor 7 OS=Mus musculus GN=Epha7;Ephrin type-A r	6	5	2	7.4	6.3	2.4	111.39	0	9.3767	150110000	17	Q8R381;A2BDQ4;Q61772-2;Q61772-3;Q61772;E9PUK8;Q3V2Z8;Q3V3T7;Q8CC52;Q61772-4;Q61772-5;Q3V344;Q8CBY9;Q8C278;Q8C276	Q8R381;A2BDQ4;Q61772-2;Q61772-3;Q61772	Receptor protein-tyrosine kinase;Ephrin type-A receptor 7
86768000	76733000	103160000	92767000	77991000	105360000	0.96575	0.161591	Hpx	Hemopexin OS=Mus musculus GN=Hpx PE=1 SV=2	14	14	14	37.6	37.6	37.6	51.317	0	70.343	1192000000	71	Q91X72;Q8K1U6;A0A1B0GS57	Q91X72	Hemopexin
19662000	15991000	13001000	0	14358000	0	3.38863	0.161981	Tia1	Nucleolysin TIA-1 OS=Mus musculus GN=Tia1 PE=1 SV=1;Uncharacterized protein (Fragment) OS=Mus musculus GN=Tia1 PE=2 SV=1;Cytotoxic granule-associated RNA binding protein 1, isoform CRA_f OS=Mus musculus GN=Tia1 PE=1 SV=1;Nucleolysin TIA-1 OS=Mus musculus G	6	2	2	30.2	13.3	13.3	31.58	0	9.4112	174950000	12	Q8CII5;Q8BT02;G5E8L2;Q80ZW7;A0A0N4SUX1;D3Z4H6;Q564E7;P52912;D3YY02;A0A0N4SVR8	Q8CII5;Q8BT02;G5E8L2;Q80ZW7;A0A0N4SUX1;D3Z4H6;Q564E7;P52912;D3YY02	Nucleolysin TIA-1
302530000	304230000	308730000	301910000	293970000	300480000	1.02134	0.162015	Atad1	ATPase family AAA domain-containing protein 1 OS=Mus musculus GN=Atad1 PE=1 SV=1;Uncharacterized protein (Fragment) OS=Mus musculus GN=Atad1 PE=2 SV=2	14	14	14	51.5	51.5	51.5	40.744	0	61.062	3682300000	138	Q9D5T0;Q9D9C1	Q9D5T0;Q9D9C1	ATPase family AAA domain-containing protein 1
92194000	101580000	109450000	89217000	101250000	107780000	1.01669	0.16209	Sdcbp	Syntenin-1 OS=Mus musculus GN=Sdcbp PE=1 SV=1;Uncharacterized protein OS=Mus musculus GN=Sdcbp PE=2 SV=1;Uncharacterized protein OS=Mus musculus GN=Sdcbp PE=2 SV=1;MCG4375, isoform CRA_b OS=Mus musculus GN=Sdcbp PE=1 SV=1;Syntenin OS=Mus musculus GN=Sdcbp	8	8	8	57.2	57.2	57.2	32.379	0	46.478	1299800000	59	O08992;Q3UC68;Q3TWV1;Q3TMX0;O88601;Q3U724;Q3UBE4;Q3UB97;Q3U6J5;Q3U902;Q3TET7;Q3TXC7;Q3U6Q3;H3BLG5;A2AKJ9;A2AKJ6;A2AKJ5	O08992;Q3UC68;Q3TWV1;Q3TMX0;O88601;Q3U724;Q3UBE4;Q3UB97;Q3U6J5;Q3U902;Q3TET7;Q3TXC7;Q3U6Q3;H3BLG5;A2AKJ9	Syntenin-1
567620000	544400000	528350000	565330000	508120000	500370000	1.04229	0.162418	Ubxn6	UBX domain-containing protein 6 OS=Mus musculus GN=Ubxn6 PE=1 SV=1;Isoform 2 of UBX domain-containing protein 6 OS=Mus musculus GN=Ubxn6;MFLJ00394 protein (Fragment) OS=Mus musculus GN=Ubxn6 PE=2 SV=1	16	16	16	46.2	46.2	46.2	49.795	0	116.04	6610300000	161	Q99PL6;Q99PL6-2;Q6KAM0;B8JJA4	Q99PL6;Q99PL6-2;Q6KAM0	UBX domain-containing protein 6
21170000	24204000	21401000	25766000	24458000	26269000	0.872956	0.162538	Wibg	Isoform 2 of Partner of Y14 and mago OS=Mus musculus GN=Pym1;Partner of Y14 and mago OS=Mus musculus GN=Pym1 PE=1 SV=2	3	3	3	38.1	38.1	38.1	22.678	0	5.7206	314650000	31	Q8CHP5-2;Q8CHP5	Q8CHP5-2;Q8CHP5	Partner of Y14 and mago
26232000	22162000	24987000	27118000	28268000	34763000	0.813997	0.162558	Tm9sf3	Transmembrane 9 superfamily member OS=Mus musculus GN=Tm9sf3 PE=2 SV=1;Transmembrane 9 superfamily member (Fragment) OS=Mus musculus GN=Tm9sf3 PE=2 SV=1;Transmembrane 9 superfamily member 3 OS=Mus musculus GN=Tm9sf3 PE=1 SV=1;Transmembrane 9 superfamily me	4	4	4	19.8	19.8	19.8	44.454	0	14.732	332610000	31	Q8C6F5;Q571B0;Q9ET30;Q3UH23	Q8C6F5;Q571B0;Q9ET30;Q3UH23	Transmembrane 9 superfamily member 3
113740000	121120000	148430000	122990000	130450000	148910000	0.952628	0.162976	Gabrb3	Gamma-aminobutyric acid (GABA-A) receptor, subunit beta 3, isoform CRA_b OS=Mus musculus GN=Gabrb3 PE=1 SV=1;Gamma-aminobutyric acid receptor subunit beta-3 OS=Mus musculus GN=Gabrb3 PE=1 SV=1;Gamma-aminobutyric acid receptor subunit beta-3 OS=Mus musculus	9	9	5	32.6	32.6	20.7	54.282	0	25.674	1599900000	52	Q8C446;F6ZYH6;P63080;F6WUM4	Q8C446;F6ZYH6;P63080	Gamma-aminobutyric acid receptor subunit beta-3
54163000	54168000	53155000	53691000	46383000	44068000	1.12033	0.1638	Arhgap39	Rho GTPase-activating protein 39 OS=Mus musculus GN=Arhgap39 PE=1 SV=1;DNA segment, Chr 15, Wayne State University 169, expressed, isoform CRA_a OS=Mus musculus GN=Arhgap39 PE=1 SV=1;Isoform 2 of Rho GTPase-activating protein 39 OS=Mus musculus GN=Arhgap39	12	12	12	18.2	18.2	18.2	121.68	0	25.836	610750000	53	H7BX46;G3X932;P59281-2;P59281;Q6PAT3;H3BJM3	H7BX46;G3X932;P59281-2;P59281;Q6PAT3	Rho GTPase-activating protein 39
81234000	82846000	72003000	62997000	81191000	60863000	1.15134	0.164126	Tmem163	Transmembrane protein 163 OS=Mus musculus GN=Tmem163 PE=1 SV=1	3	3	3	15.3	15.3	15.3	31.193	0	17.148	948820000	33	Q8C996	Q8C996	Transmembrane protein 163
5090500	4475200	5659100	3465100	2959000	0	2.36995	0.164293	Astn2	Astrotactin2 OS=Mus musculus GN=Astn2 PE=2 SV=1;Uncharacterized protein OS=Mus musculus PE=2 SV=1;Isoform 3 of Astrotactin-2 OS=Mus musculus GN=Astn2;Isoform 2 of Astrotactin-2 OS=Mus musculus GN=Astn2;Astrotactin-2 OS=Mus musculus GN=Astn2 PE=1 SV=2	3	3	3	8.8	8.8	8.8	99.938	0	13.6	44346000	25	Q9QY74;Q8BRX1;Q80Z10-3;Q80Z10-2;Q80Z10	Q9QY74;Q8BRX1;Q80Z10-3;Q80Z10-2;Q80Z10	Astrotactin-2
3507400	4100300	2796100	0	3908100	0	2.66211	0.16468	Dact3	NAA-3 protein OS=Mus musculus GN=Dact3 PE=2 SV=1;Dapper homolog 3 OS=Mus musculus GN=Dact3 PE=1 SV=1	2	2	2	8.1	8.1	8.1	47.737	0.00019631	3.3601	36258000	10	A8IP73;Q0PHV7	A8IP73;Q0PHV7	Dapper homolog 3
115660000	112250000	134290000	103530000	109870000	112280000	1.11213	0.164747	Bcas3	Bcas3 protein OS=Mus musculus GN=Bcas3 PE=1 SV=1;Breast carcinoma-amplified sequence 3 homolog OS=Mus musculus GN=Bcas3 PE=1 SV=1;Breast carcinoma-amplified sequence 3 homolog OS=Mus musculus GN=Bcas3 PE=1 SV=2;Breast carcinoma-amplified sequence 3 homolog	19	19	19	32.7	32.7	32.7	99.464	0	50.753	1392600000	103	Q0VF62;B1AR74;Q8CCN5;F7C0F2;Q3TAC0;B1AR76;F7CPM1;Q8CCN5-2;Q5SWI1;F6VJ09;B1B0B3	Q0VF62;B1AR74;Q8CCN5;F7C0F2;Q3TAC0;B1AR76;F7CPM1;Q8CCN5-2	Breast carcinoma-amplified sequence 3 homolog
311090000	300960000	289570000	288840000	299310000	260720000	1.06214	0.164938	Dars	Uncharacterized protein OS=Mus musculus GN=Dars PE=2 SV=1;Uncharacterized protein OS=Mus musculus GN=Dars PE=2 SV=1;Aspartate--tRNA ligase, cytoplasmic OS=Mus musculus GN=Dars PE=1 SV=2;Uncharacterized protein OS=Mus musculus GN=Dars PE=2 SV=1;Uncharacteri	26	26	26	57.9	57.9	57.9	57.181	0	61.518	3503200000	194	Q3TMC5;Q3TF87;Q922B2;Q8BK18;Q3UJQ3;Q8BJY7	Q3TMC5;Q3TF87;Q922B2;Q8BK18;Q3UJQ3	Aspartate--tRNA ligase, cytoplasmic
40456000	39852000	50171000	34295000	37764000	36333000	1.20377	0.166038	Fau;fau	40S ribosomal protein S30 OS=Mus musculus GN=Fau PE=1 SV=1;40S ribosomal protein S30 OS=Mus musculus PE=2 SV=1;40S ribosomal protein S30 (Fragment) OS=Mus musculus GN=fau PE=3 SV=1;40S ribosomal protein S30 (Fragment) OS=Mus musculus GN=fau PE=3 SV=1;40S r	1	1	1	7.5	7.5	7.5	14.416	0.0023428	2.166	481620000	12	Q642K5;Q3THB2;Q920W8;Q91V99;P62862	Q642K5;Q3THB2;Q920W8;Q91V99;P62862	40S ribosomal protein S30
246780000	244820000	241830000	233070000	244140000	226540000	1.04217	0.166053	Atxn10	Uncharacterized protein OS=Mus musculus GN=Atxn10 PE=2 SV=1;Ataxin-10 OS=Mus musculus GN=Atxn10 PE=1 SV=2;Uncharacterized protein OS=Mus musculus GN=Atxn10 PE=2 SV=1;Uncharacterized protein OS=Mus musculus GN=Atxn10 PE=2 SV=1	20	20	20	50.9	50.9	50.9	53.71	0	85.634	2935000000	185	Q3TKP3;P28658;Q3TCF4;Q8BWX1	Q3TKP3;P28658;Q3TCF4;Q8BWX1	Ataxin-10
151770000	152980000	144600000	129810000	151870000	119810000	1.11921	0.166113	Eif4g2	Eukaryotic translation initiation factor 4 gamma 2 OS=Mus musculus GN=Eif4g2 PE=1 SV=1;Eukaryotic translation initiation factor 4, gamma 2 OS=Mus musculus GN=Eif4g2 PE=2 SV=1;Eukaryotic translation initiation factor 4 gamma 2 OS=Mus musculus GN=Eif4g2 PE=1	23	23	23	34.2	34.2	34.2	102.1	0	121.28	1786100000	128	G3XA17;A0JNY7;F7CBP1;Q62448;Q62448-2;Q3U9U9;Q3URI0;F6TW20;F7DAB1;F7CHS2;F6UU81	G3XA17;A0JNY7;F7CBP1;Q62448;Q62448-2;Q3U9U9	Eukaryotic translation initiation factor 4 gamma 2
0	0	9388800	9923100	9696400	9815700	0.318965	0.166188	Xkr4	XK-related protein 4 OS=Mus musculus GN=Xkr4 PE=1 SV=1	3	3	3	6.6	6.6	6.6	71.502	0	5.4153	93572000	12	Q5GH67;Q5DTU2	Q5GH67	XK-related protein 4
43456000	38665000	40929000	43593000	41475000	44058000	0.952945	0.166313	Babam1	BRISC and BRCA1-A complex member 1 OS=Mus musculus GN=Babam1 PE=1 SV=1	6	6	6	42.3	42.3	42.3	36.793	0	57.008	527740000	51	Q3UI43;A0A1D5RM60	Q3UI43	BRISC and BRCA1-A complex member 1
214970000	204840000	254910000	215710000	207780000	260820000	0.985986	0.166427	Mars	Methionine--tRNA ligase, cytoplasmic OS=Mus musculus GN=Mars PE=1 SV=1;Methionine--tRNA ligase, cytoplasmic OS=Mus musculus GN=Mars PE=1 SV=1	22	22	22	39.9	39.9	39.9	102.37	0	140.07	2664800000	153	E9QB02;Q68FL6;F6W0G8	E9QB02;Q68FL6	Methionine--tRNA ligase, cytoplasmic
119440000	122150000	149110000	118520000	118100000	147790000	1.01636	0.166678	Cspg5	Isoform 2 of Chondroitin sulfate proteoglycan 5 OS=Mus musculus GN=Cspg5;Isoform 3 of Chondroitin sulfate proteoglycan 5 OS=Mus musculus GN=Cspg5	8	1	1	26.5	5.6	5.6	57.339	0	29.874	1534200000	13	Q71M36-2;Q71M36-3	Q71M36-2;Q71M36-3	Chondroitin sulfate proteoglycan 5
84991000	87480000	81611000	63024000	83735000	72668000	1.15793	0.166729	Elavl3	Isoform HuC-S of ELAV-like protein 3 OS=Mus musculus GN=Elavl3;ELAV-like protein 3 OS=Mus musculus GN=Elavl3 PE=1 SV=1;ELAV-like protein OS=Mus musculus GN=Elavl3 PE=1 SV=1	12	12	4	40.3	40.3	18.1	38.851	0	20.095	1045400000	77	Q60900-2;Q60900;A0A1L1SS95	Q60900-2;Q60900;A0A1L1SS95	ELAV-like protein 3
29161000	43176000	37287000	40958000	44516000	43465000	0.8502	0.166805	Abcf3	ATP-binding cassette sub-family F member 3 OS=Mus musculus GN=Abcf3 PE=1 SV=1	7	7	7	21.3	21.3	21.3	79.864	0	14.452	496830000	31	Q8K268	Q8K268	ATP-binding cassette sub-family F member 3
23887000	24381000	24106000	25158000	34067000	39709000	0.731538	0.16701	C1qa	Uncharacterized protein OS=Mus musculus GN=C1qa PE=2 SV=1;Uncharacterized protein OS=Mus musculus GN=C1qa PE=2 SV=1;Complement C1q subcomponent subunit A OS=Mus musculus GN=C1qa PE=1 SV=2	4	4	4	19.2	19.2	19.2	26.046	0	5.6575	367950000	15	Q3UBX7;Q3TXB1;P98086	Q3UBX7;Q3TXB1;P98086	Complement C1q subcomponent subunit A
496880000	528820000	452880000	566690000	532190000	508450000	0.919898	0.167507	Ube2i	SUMO-conjugating enzyme UBC9 OS=Mus musculus GN=Ube2i PE=1 SV=1;SUMO-conjugating enzyme UBC9 OS=Mus musculus GN=Ube2i PE=1 SV=1;SUMO-conjugating enzyme UBC9 (Fragment) OS=Mus musculus GN=Ube2i PE=1 SV=1	8	8	8	77.8	77.8	77.8	18.007	0	40.466	6092000000	100	P63280;Q8CFZ0;G3UYP0;G3UZL6;G3UWL6;G3UWJ1	P63280;Q8CFZ0;G3UYP0	SUMO-conjugating enzyme UBC9
21153000	19105000	20133000	21827000	21412000	25077000	0.883995	0.167673	Uckl1	Uridine-cytidine kinase-like 1 OS=Mus musculus GN=Uckl1 PE=1 SV=1;Uridine-cytidine kinase OS=Mus musculus GN=Uckl1 PE=1 SV=1	5	5	5	15.1	15.1	15.1	60.841	0	7.7711	257360000	14	Q91YL3;D6RJ84;F7CAK3	Q91YL3;D6RJ84	Uridine-cytidine kinase-like 1;Uridine-cytidine kinase
61712000	59239000	56520000	52997000	58525000	44377000	1.13837	0.167681	Kcnj4	Inwardly-rectifying K+ channel protein (Fragment) OS=Mus musculus PE=3 SV=1;Inward rectifier potassium channel 4 (Fragment) OS=Mus musculus GN=Kcnj4 PE=1 SV=1;Inward rectifier potassium channel 4 OS=Mus musculus GN=Kcnj4 PE=1 SV=1;Inward rectifier potassiu	8	8	8	25.2	25.2	25.2	49.513	0	19.267	634250000	54	Q8R434;Q8R435;P52189;Q9QYK8	Q8R434;Q8R435;P52189;Q9QYK8	Inward rectifier potassium channel 4
7731100	0	0	8146100	8230100	9870300	0.294557	0.168625	Trp53i11	Tumor protein p53-inducible protein 11 (Fragment) OS=Mus musculus GN=Trp53i11 PE=1 SV=1;Tumor protein p53-inducible protein 11 OS=Mus musculus GN=Trp53i11 PE=1 SV=1	2	2	2	28.7	28.7	28.7	9.5972	0.0010985	2.3829	97312000	9	A2AGS6;Q4QQM4	A2AGS6;Q4QQM4	Tumor protein p53-inducible protein 11
0	0	7900400	12838000	8403800	8790800	0.263061	0.168628	Mvp	Uncharacterized protein OS=Mus musculus GN=Mvp PE=2 SV=1;Uncharacterized protein OS=Mus musculus GN=Mvp PE=2 SV=1;Major vault protein OS=Mus musculus GN=Mvp PE=1 SV=1;Major vault protein OS=Mus musculus GN=Mvp PE=1 SV=4;Uncharacterized protein (Fragment) O	4	4	4	10.5	10.5	10.5	96.828	0	5.3044	83425000	4	Q8C2S9;Q3THX5;E9Q3X0;Q9EQK5;Q3U7S9;D3Z2N7	Q8C2S9;Q3THX5;E9Q3X0;Q9EQK5;Q3U7S9	Major vault protein
216360000	199220000	208260000	218740000	212660000	213480000	0.967374	0.168736	Rab21	RAB21, member RAS oncogene family OS=Mus musculus GN=Rab21 PE=1 SV=1;Ras-related protein Rab-21 OS=Mus musculus GN=Rab21 PE=1 SV=4;MKIAA0118 protein (Fragment) OS=Mus musculus GN=Rab21 PE=2 SV=1	9	9	9	50.9	50.9	50.9	24.106	0	65.62	2596000000	95	Q0PD35;P35282;Q6A0C7;A0A1W2P6Z4	Q0PD35;P35282;Q6A0C7	Ras-related protein Rab-21
26552000	30354000	30646000	26070000	26287000	28624000	1.08114	0.169384	Nav1	Neuron navigator 1 OS=Mus musculus GN=Nav1 PE=1 SV=2;Isoform 2 of Neuron navigator 1 OS=Mus musculus GN=Nav1	13	13	12	13.1	13.1	12.5	202.37	0	30.288	353560000	48	Q8CH77;Q8CH77-2;Q8CH77-3;Q8CH77-4;A0A087WSM9;Q8CB55	Q8CH77;Q8CH77-2	Neuron navigator 1
49552000	56518000	59826000	60251000	71448000	60648000	0.862483	0.169401	Faim2	Isoform 2 of Protein lifeguard 2 OS=Mus musculus GN=Faim2;Protein lifeguard 2 OS=Mus musculus GN=Faim2 PE=2 SV=1	3	3	3	12.5	12.5	12.5	34.259	0	14.034	767170000	34	Q8K097-2;Q8K097	Q8K097-2;Q8K097	Protein lifeguard 2
154840000	129230000	125600000	122150000	119320000	117800000	1.14028	0.169525	Rpl14;Rpl14-ps1	Uncharacterized protein OS=Mus musculus GN=Rpl14 PE=2 SV=1;60S ribosomal protein L14 OS=Mus musculus GN=Rpl14 PE=1 SV=3;Ribosomal protein L14 OS=Mus musculus GN=Rpl14-ps1 PE=2 SV=1;60S ribosomal protein L14 (Fragment) OS=Mus musculus GN=Rpl14 PE=1 SV=1	4	4	4	20.7	20.7	20.7	26.316	0	8.7243	1499200000	45	Q9CWK0;Q9CR57;Q569Z0;A0A1L1SUF6;Q922F9	Q9CWK0;Q9CR57;Q569Z0;A0A1L1SUF6	60S ribosomal protein L14
70229000	60391000	55114000	58093000	49170000	54700000	1.14677	0.169928	Lrrc73	Gm88 protein OS=Mus musculus GN=Lrrc73 PE=1 SV=1	6	6	6	35.4	35.4	35.4	33.455	0	52.396	775760000	40	B2RWC4	B2RWC4
652180000	635120000	655760000	595880000	633220000	604790000	1.05953	0.170325	Myl12b	Myosin regulatory light chain 12B OS=Mus musculus GN=Myl12b PE=1 SV=2	9	9	1	62.2	62.2	11.6	19.779	0	106.59	8329600000	159	Q3THE2;D3Z249	Q3THE2	Myosin regulatory light chain 12B
290080000	279960000	308320000	261630000	277000000	264330000	1.0939	0.170369	Ehd1	EH-domain containing 1 OS=Mus musculus GN=Ehd1 PE=1 SV=2;EH-domain containing 1 (Fragment) OS=Mus musculus GN=Ehd1 PE=2 SV=1;EH domain-containing protein 1 OS=Mus musculus GN=Ehd1 PE=1 SV=1;Uncharacterized protein OS=Mus musculus GN=Ehd1 PE=2 SV=1;Uncharac	31	19	18	69.7	43.1	41.4	60.602	0	69.803	3564000000	179	Q80ZZ0;Q8K1X5;Q9WVK4;Q3TUW9;Q3TGS1;Q3TIT3;Q3TCK3;Q3T9A1	Q80ZZ0;Q8K1X5;Q9WVK4;Q3TUW9;Q3TGS1;Q3TIT3;Q3TCK3;Q3T9A1	EH domain-containing protein 1
137250000	137560000	134400000	138070000	147510000	148750000	0.942164	0.170371	Sdr39u1	Isoform 2 of Epimerase family protein SDR39U1 OS=Mus musculus GN=Sdr39u1;Epimerase family protein SDR39U1 OS=Mus musculus GN=Sdr39u1 PE=1 SV=1	8	8	8	42	42	42	31.458	0	18.222	1682400000	75	Q5M8N4-2;Q5M8N4	Q5M8N4-2;Q5M8N4	Epimerase family protein SDR39U1
19778000	22280000	21910000	19221000	18089000	19982000	1.11653	0.170512	Dhx29	ATP-dependent RNA helicase DHX29 OS=Mus musculus GN=Dhx29 PE=1 SV=1;ATP-dependent RNA helicase DHX29 OS=Mus musculus GN=Dhx29 PE=1 SV=1	6	6	6	6.7	6.7	6.7	153.97	0	21.993	249540000	21	Q6PGC1;Q8BN72;Q3TRV5	Q6PGC1;Q8BN72	ATP-dependent RNA helicase Dhx29
24587000000	26276000000	26335000000	26727000000	26579000000	27278000000	0.957982	0.170983	Aco2	Aconitate hydratase, mitochondrial OS=Mus musculus GN=Aco2 PE=1 SV=1	44	44	44	64.4	64.4	64.4	85.462	0	323.31	329000000000	933	Q99KI0	Q99KI0	Aconitate hydratase, mitochondrial
72094000	73918000	60120000	79269000	74407000	64674000	0.944044	0.171306	Pik3r4	Phosphatidylinositol 3 kinase, regulatory subunit, polypeptide 4, p150 OS=Mus musculus GN=Pik3r4 PE=2 SV=1;Phosphoinositide 3-kinase regulatory subunit 4 OS=Mus musculus GN=Pik3r4 PE=1 SV=3;Pik3r4 protein OS=Mus musculus GN=Pik3r4 PE=2 SV=1	16	16	16	19.1	19.1	19.1	152.57	0	98.185	928510000	80	B2RXR2;Q8VD65;B2RY05;A0A0R4J2C7;A0A087WP62;A0A087WQR4	B2RXR2;Q8VD65;B2RY05	Phosphoinositide 3-kinase regulatory subunit 4
4257800000	4266400000	4041800000	4231700000	4011700000	3907900000	1.03413	0.171341	Fscn1	Fascin OS=Mus musculus GN=Fscn1 PE=1 SV=4;Fascin OS=Mus musculus GN=Fscn1 PE=1 SV=1	33	33	33	75.5	75.5	75.5	54.507	0	297.04	52399000000	536	Q61553;A0A0G2JDU7;F7BDR1	Q61553;A0A0G2JDU7	Fascin
186800000	183120000	172950000	188710000	246930000	237100000	0.806954	0.171503	Ptrhd1	Putative peptidyl-tRNA hydrolase PTRHD1 OS=Mus musculus GN=Ptrhd1 PE=1 SV=1	7	7	7	68.6	68.6	68.6	16.037	0	50.157	2328600000	77	D3Z4S3	D3Z4S3	Putative peptidyl-tRNA hydrolase PTRHD1
72143000	85106000	88201000	70267000	61631000	74339000	1.19014	0.17152	Gde1	Glycerophosphodiester phosphodiesterase 1 OS=Mus musculus GN=Gde1 PE=1 SV=1	7	7	7	29	29	29	37.629	0	25.278	860820000	22	Q9JL56;A0A140LJJ4;A0A140LJK8;D3Z3E2	Q9JL56	Glycerophosphodiester phosphodiesterase 1
38795000	46044000	37519000	49407000	46369000	48544000	0.847824	0.171577	Lgmn	Legumain OS=Mus musculus GN=Lgmn PE=1 SV=1;Legumain OS=Mus musculus GN=Lgmn PE=1 SV=1;Uncharacterized protein (Fragment) OS=Mus musculus GN=Lgmn PE=2 SV=1	6	6	6	23	23	23	49.372	0	19.069	520070000	34	A2RTI3;O89017;Q3UE99	A2RTI3;O89017;Q3UE99	Legumain
404180000	415530000	386140000	407650000	437850000	425640000	0.948637	0.171579	Lypla2	Acyl-protein thioesterase 2 OS=Mus musculus GN=Lypla2 PE=1 SV=1	10	10	10	68	68	68	24.794	0	80.158	5417000000	162	Q9WTL7	Q9WTL7	Acyl-protein thioesterase 2
123310000	124920000	130940000	121990000	118910000	119000000	1.05354	0.171731	Rps25	40S ribosomal protein S25 OS=Mus musculus GN=Rps25 PE=1 SV=1;MCG10725, isoform CRA_a OS=Mus musculus GN=Rps25 PE=1 SV=1;40S ribosomal protein S25 OS=Mus musculus GN=Rps25 PE=1 SV=1	4	4	4	30.1	30.1	30.1	10.309	0	5.6733	1537200000	50	A0A1L1SQA8;Q58EA6;P62852	A0A1L1SQA8;Q58EA6;P62852	40S ribosomal protein S25
65112000	57780000	62642000	70284000	58159000	70001000	0.934944	0.172069	Phka1	Phosphorylase b kinase regulatory subunit OS=Mus musculus GN=Phka1 PE=1 SV=1;Phosphorylase b kinase regulatory subunit OS=Mus musculus GN=Phka1 PE=1 SV=1;Phosphorylase b kinase regulatory subunit OS=Mus musculus GN=Phka1 PE=1 SV=1;Isoform 2 of Phosphorylas	8	8	8	14	14	14	135.6	0	20.758	856060000	22	A2AI89;A2AI88;A2AI87;P18826-2;P18826;Q8CBA7;Q3UV91;A2AI91;Q8BSV5;Q3TQJ0	A2AI89;A2AI88;A2AI87;P18826-2;P18826;Q8CBA7;Q3UV91;A2AI91;Q8BSV5	Phosphorylase b kinase regulatory subunit alpha, skeletal muscle isoform
15954000	19539000	14382000	13966000	15718000	13989000	1.14201	0.172109	Shf	SH2 domain-containing adapter protein F (Fragment) OS=Mus musculus GN=Shf PE=1 SV=1;SH2 domain-containing adapter protein F (Fragment) OS=Mus musculus GN=Shf PE=1 SV=1;SH2 domain-containing adapter protein F (Fragment) OS=Mus musculus GN=Shf PE=1 SV=1	3	3	3	19.5	19.5	19.5	37.65	0	24.161	156980000	17	F7AIV2;A2AQ87;A2AQ88	F7AIV2;A2AQ87;A2AQ88
45897000	33954000	38689000	34723000	25035000	38278000	1.20915	0.172342	Smarca4	Transcription activator BRG1 OS=Mus musculus GN=Smarca4 PE=1 SV=1;Transcription activator BRG1 OS=Mus musculus GN=Smarca4 PE=1 SV=1;Isoform 2 of Transcription activator BRG1 OS=Mus musculus GN=Smarca4;Uncharacterized protein (Fragment) OS=Mus musculus GN=S	10	10	4	7.8	7.8	3.4	181.85	0	17.83	433340000	44	A0A0R4J170;Q3TKT4;Q3TKT4-2;Q3URH5;G3UX35;Q3UI73;Q8R0K1;A0A140LJD7;Q8R569;Q8CGJ5;Q8BQ54;Q7TQL1;Q6P8K2;O35845	A0A0R4J170;Q3TKT4;Q3TKT4-2;Q3URH5;G3UX35;Q3UI73	Transcription activator BRG1
128810000	136610000	135820000	113200000	136100000	118370000	1.0913	0.172385	Dnm1	Isoform 4 of Dynamin-1 OS=Mus musculus GN=Dnm1;Isoform 6 of Dynamin-1 OS=Mus musculus GN=Dnm1;Dynamin-1 OS=Mus musculus GN=Dnm1 PE=1 SV=2	55	2	0	76.9	3.4	0	97.423	0	5.1753	1609200000	15	P39053-4;P39053-6;P39053	P39053-4;P39053-6;P39053	Dynamin-1
145490000	142400000	159570000	139880000	140010000	145200000	1.05262	0.17264	Tmx4	MCG129075 OS=Mus musculus GN=Tmx4 PE=1 SV=1;Thioredoxin-related transmembrane protein 4 OS=Mus musculus GN=Tmx4 PE=1 SV=2;Thioredoxin-related transmembrane protein 4 OS=Mus musculus GN=Tmx4 PE=1 SV=1	7	7	7	21.5	21.5	21.5	37.131	0	34.426	1697400000	72	Q0P5W2;Q8C0L0;A2ARI0	Q0P5W2;Q8C0L0;A2ARI0	Thioredoxin-related transmembrane protein 4
31301000	32989000	31007000	30823000	23414000	24298000	1.21343	0.172949	Iqgap2	Ras GTPase-activating-like protein IQGAP2 OS=Mus musculus GN=Iqgap2 PE=1 SV=2;IQ motif containing GTPase activating protein 2 OS=Mus musculus GN=Iqgap2 PE=2 SV=1	8	8	8	9.2	9.2	9.2	180.53	0	25.109	347680000	39	Q3UQ44;B9EKK3;Q7TMU5;Q3TU73;Q811L1;Q8C9I3	Q3UQ44;B9EKK3	Ras GTPase-activating-like protein IQGAP2
163160000	165620000	171620000	174070000	205120000	181610000	0.892297	0.173241	Pdap1	MCG17262 OS=Mus musculus GN=Pdap1 PE=1 SV=1;28 kDa heat- and acid-stable phosphoprotein OS=Mus musculus GN=Pdap1 PE=1 SV=1;Pdap1 protein (Fragment) OS=Mus musculus GN=Pdap1 PE=2 SV=1	7	7	7	34.3	34.3	34.3	20.605	0	99.827	2345000000	64	B2RTB0;Q3UHX2;Q1WWJ8	B2RTB0;Q3UHX2;Q1WWJ8	28 kDa heat- and acid-stable phosphoprotein
38657000	37579000	47657000	34807000	36089000	38134000	1.13632	0.173244	Rpl27	60S ribosomal protein L27 OS=Mus musculus GN=Rpl27 PE=1 SV=1;60S ribosomal protein L27 OS=Mus musculus GN=Rpl27 PE=1 SV=2	3	3	3	29.4	29.4	29.4	15.798	0	4.601	509050000	25	Q5BLJ9;P61358;Q9CSM4	Q5BLJ9;P61358	60S ribosomal protein L27
1550900000	1531700000	1531400000	1519400000	1494900000	1402100000	1.04474	0.173756	Esd	S-formylglutathione hydrolase OS=Mus musculus GN=Esd PE=1 SV=1;S-formylglutathione hydrolase OS=Mus musculus GN=Esd PE=1 SV=1;S-formylglutathione hydrolase (Fragment) OS=Mus musculus GN=Esd PE=1 SV=1;S-formylglutathione hydrolase OS=Mus musculus GN=Esd PE=	14	14	14	80	80	80	32.829	0	132.05	17730000000	205	H3BKH6;Q9R0P3;H3BJP2;H3BLJ9;H3BJL6;H3BK43;H3BJC6;H3BL99	H3BKH6;Q9R0P3;H3BJP2;H3BLJ9;H3BJL6;H3BK43	S-formylglutathione hydrolase
247580000	271530000	296640000	248340000	286780000	316790000	0.957554	0.174224	Aldh4a1	Delta-1-pyrroline-5-carboxylate dehydrogenase, mitochondrial OS=Mus musculus GN=Aldh4a1 PE=1 SV=3	16	16	16	50.2	50.2	50.2	61.84	0	65.628	3646900000	152	Q8CHT0;Q6P9Q7;Q8BU44	Q8CHT0	Delta-1-pyrroline-5-carboxylate dehydrogenase, mitochondrial
10168000	11528000	12229000	0	11176000	0	3.03552	0.174362	Mrps26	28S ribosomal protein S26, mitochondrial OS=Mus musculus GN=Mrps26 PE=1 SV=1	2	2	2	11.5	11.5	11.5	23.443	0.0001938	3.1685	126200000	9	Q80ZS3	Q80ZS3	28S ribosomal protein S26, mitochondrial
29084000	25537000	19064000	21916000	21385000	18514000	1.19202	0.17451	Uck1	Uridine-cytidine kinase 1 OS=Mus musculus GN=Uck1 PE=1 SV=2;Uridine-cytidine kinase OS=Mus musculus GN=Uck1 PE=1 SV=1;Uridine-cytidine kinase 1 (Fragment) OS=Mus musculus GN=Uck1 PE=1 SV=1	6	6	6	31	31	31	31.068	0	23.52	268260000	28	P52623;A2AN37;F7CBX2;Q3V218;A0A0A6YXG9;A0A0B4J1E5;Q8C476;Q543C2;Q99PM9	P52623;A2AN37;F7CBX2	Uridine-cytidine kinase 1;Uridine-cytidine kinase
46495000	46503000	56597000	49916000	49101000	56718000	0.960574	0.175095	Cisd3	CDGSH iron-sulfur domain-containing protein 3, mitochondrial OS=Mus musculus GN=Cisd3 PE=1 SV=1;CDGSH iron sulfur domain 3 OS=Mus musculus GN=Cisd3 PE=1 SV=1;Cisd3 protein (Fragment) OS=Mus musculus GN=Cisd3 PE=2 SV=1;CDGSH iron-sulfur domain-containing pr	3	3	3	31.3	31.3	31.3	13.155	0.0002019	3.9426	652900000	23	Z4YKM2;B2RWE3;B3DFI8;B1AR13	Z4YKM2;B2RWE3;B3DFI8;B1AR13	CDGSH iron-sulfur domain-containing protein 3, mitochondrial
441680000	454060000	394540000	418770000	450430000	385530000	1.02833	0.175189	Snap47	Synaptosomal-associated protein 47 OS=Mus musculus GN=Snap47 PE=1 SV=1;Synaptosomal-associated protein 47 OS=Mus musculus GN=Snap47 PE=1 SV=1;Isoform 2 of Synaptosomal-associated protein 47 OS=Mus musculus GN=Snap47	22	22	22	70.5	70.5	70.5	46.524	0	90.983	5254200000	200	Q8R570;B2FDF6;Q8R570-2;I7HFU4;I7HPB1;J3JS29;B2FDF7;I7HIK2	Q8R570;B2FDF6;Q8R570-2	Synaptosomal-associated protein 47
18190000	13628000	17826000	27112000	16342000	19806000	0.784761	0.175416	Mrps28	28S ribosomal protein S28, mitochondrial OS=Mus musculus GN=Mrps28 PE=1 SV=1	4	4	4	31.7	31.7	31.7	20.52	0	16.67	218490000	22	Q9CY16	Q9CY16	28S ribosomal protein S28, mitochondrial
44706000	39861000	37956000	42374000	38998000	32185000	1.07896	0.176225	Ssrp1	FACT complex subunit SSRP1 (Fragment) OS=Mus musculus GN=Ssrp1 PE=1 SV=1;FACT complex subunit SSRP1 (Fragment) OS=Mus musculus GN=Ssrp1 PE=2 SV=1;FACT complex subunit SSRP1 OS=Mus musculus GN=Ssrp1 PE=1 SV=2;Isoform 2 of FACT complex subunit SSRP1 OS=Mus m	10	10	10	24.7	24.7	24.7	71.527	0	18.072	483200000	28	A2AW05;Q05DR5;Q08943;Q08943-2	A2AW05;Q05DR5;Q08943;Q08943-2	FACT complex subunit SSRP1
26373000	28066000	27174000	24266000	27476000	22460000	1.09988	0.176698	Cd38	Cd38 protein OS=Mus musculus GN=Cd38 PE=1 SV=1;ADP-ribosyl cyclase/cyclic ADP-ribose hydrolase 1 OS=Mus musculus GN=Cd38 PE=1 SV=2;Uncharacterized protein OS=Mus musculus GN=Cd38 PE=2 SV=1	7	7	7	40.8	40.8	40.8	34.407	0	50.188	329910000	39	Q4FJL8;P56528;Q3UCS6;Q76N18	Q4FJL8;P56528;Q3UCS6	ADP-ribosyl cyclase/cyclic ADP-ribose hydrolase 1
338840000	350150000	422130000	387160000	369490000	429410000	0.936816	0.176711	Abi2	Abl interactor 2 OS=Mus musculus GN=Abi2 PE=1 SV=1;Abi2 protein OS=Mus musculus GN=Abi2 PE=1 SV=1;Abl interactor 2 OS=Mus musculus GN=Abi2 PE=1 SV=1;Abi2 protein OS=Mus musculus GN=Abi2 PE=1 SV=1	17	12	2	42.7	35.2	7.6	52.482	0	67.089	4630700000	109	A0A087WPP8;Q6AXH6;P62484;Q6AXD2;A0A087WR90;A0A087WNU9;Q3UVN6	A0A087WPP8;Q6AXH6;P62484;Q6AXD2	Abl interactor 2
9688200000	9739800000	8752300000	9736700000	10283000000	9610300000	0.951073	0.176725	Nefl	Neurofilament light polypeptide OS=Mus musculus GN=Nefl PE=1 SV=5;Nefl protein (Fragment) OS=Mus musculus GN=Nefl PE=2 SV=1	40	36	36	70.2	66.5	66.5	61.508	0	318.52	125250000000	872	P08551;Q05DD2	P08551;Q05DD2	Neurofilament light polypeptide
391360000	419600000	368200000	401190000	423370000	393010000	0.968454	0.177185	Atp8a1	Phospholipid-transporting ATPase OS=Mus musculus GN=Atp8a1 PE=2 SV=1;Phospholipid-transporting ATPase OS=Mus musculus GN=Atp8a1 PE=1 SV=1;Phospholipid-transporting ATPase (Fragment) OS=Mus musculus GN=Atp8a1 PE=2 SV=1;Isoform 3 of Phospholipid-transporting	33	33	31	38.3	38.3	36.5	131.18	0	94.692	4824500000	220	A1L332;A0A0M3HEP7;Q5DTG0;P70704-3;P70704-2;P70704;Q8CA15;Q52KQ7;A0A0J9YV34;Q3U9N5;F6Q8P7;E9Q4J5;Q3TRP7	A1L332;A0A0M3HEP7;Q5DTG0;P70704-3;P70704-2;P70704;Q8CA15;Q52KQ7	Phospholipid-transporting ATPase;Phospholipid-transporting ATPase IA
58336000	56330000	63430000	59826000	58773000	70933000	0.939662	0.177777	Lmtk3	Serine/threonine-protein kinase LMTK3 OS=Mus musculus GN=Lmtk3 PE=1 SV=1;Serine/threonine-protein kinase LMTK3 OS=Mus musculus GN=Lmtk3 PE=1 SV=1;Serine/threonine-protein kinase LMTK3 OS=Mus musculus GN=Lmtk3 PE=1 SV=1	14	14	14	17.6	17.6	17.6	150.89	0	42.066	763880000	78	A0A0R4J0W7;A0A1B0GSR5;Q5XJV6;A0A1B0GRD8;A0A1B0GSP4	A0A0R4J0W7;A0A1B0GSR5;Q5XJV6	Serine/threonine-protein kinase LMTK3
60398000	57086000	62401000	59681000	56203000	59307000	1.02679	0.17788	Smap;1110004F10Rik	Small acidic protein OS=Mus musculus GN=Smap PE=1 SV=1;RIKEN cDNA 1110004F10 gene (Fragment) OS=Mus musculus GN=1110004F10Rik PE=1 SV=1;MCG7316, isoform CRA_b OS=Mus musculus GN=1110004F10Rik PE=1 SV=1;RIKEN cDNA 1110004F10 gene OS=Mus musculus GN=1110004F	4	4	4	26	26	26	20.046	0	38.429	784790000	67	Q9R0P4;A0A0U1RPJ7;D3YVR9;D6RI64;A0A0U1RPI0	Q9R0P4;A0A0U1RPJ7;D3YVR9;D6RI64	Small acidic protein
93961000	90231000	97504000	95836000	91998000	104570000	0.963379	0.178005	Acsl3	Long-chain-fatty-acid--CoA ligase 3 OS=Mus musculus GN=Acsl3 PE=1 SV=2;Long-chain-fatty-acid--CoA ligase 3 OS=Mus musculus GN=Acsl3 PE=1 SV=1	14	14	13	31.8	31.8	30.3	80.491	0	26.62	1165600000	73	Q9CZW4;E9PUC2;D3Z4I4	Q9CZW4;E9PUC2	Long-chain-fatty-acid--CoA ligase 3
12526000000	13247000000	13298000000	12941000000	13610000000	13305000000	0.980304	0.178057	Gnao1	Guanine nucleotide binding protein, alpha o, isoform CRA_b OS=Mus musculus GN=Gnao1 PE=2 SV=1;Guanine nucleotide-binding protein G(o) subunit alpha OS=Mus musculus GN=Gnao1 PE=1 SV=3;Guanine nucleotide-binding protein G(o) subunit alpha (Fragment) OS=Mus m	26	26	8	83.1	83.1	28.8	40.084	0	288.7	169760000000	710	Q543S2;P18872;D3Z2M7;F7BLT7;F6WC15;F6W1B2	Q543S2;P18872;D3Z2M7	Guanine nucleotide-binding protein G(o) subunit alpha
19659000	16100000	31576000	9300900	15653000	17367000	1.59106	0.178941	Slc39a12	Isoform 2 of Zinc transporter ZIP12 OS=Mus musculus GN=Slc39a12;Zinc transporter ZIP12 OS=Mus musculus GN=Slc39a12 PE=1 SV=1	5	5	5	12.4	12.4	12.4	72.432	0	7.9825	251510000	23	Q5FWH7-2;Q5FWH7;A2AQ77	Q5FWH7-2;Q5FWH7	Zinc transporter ZIP12
48772000	42984000	39257000	42407000	42249000	36359000	1.08262	0.179155	Snrpa1	U2 small nuclear ribonucleoprotein A OS=Mus musculus GN=Snrpa1 PE=1 SV=2;Small nuclear ribonucleoprotein polypeptide A, isoform CRA_a OS=Mus musculus GN=Snrpa1 PE=1 SV=1;Uncharacterized protein OS=Mus musculus PE=2 SV=1	6	6	6	43.9	43.9	43.9	28.357	0	57.043	524210000	40	P57784;G5E883;Q8BSH5;A0A0U1RNZ6	P57784;G5E883;Q8BSH5	U2 small nuclear ribonucleoprotein A
171480000	166900000	168410000	190370000	182140000	168790000	0.936246	0.179194	Dbt	Dihydrolipoamide acetyltransferase component of pyruvate dehydrogenase complex OS=Mus musculus GN=Dbt PE=2 SV=1;Lipoamide acyltransferase component of branched-chain alpha-keto acid dehydrogenase complex, mitochondrial OS=Mus musculus GN=Dbt PE=1 SV=2	16	16	16	46.7	46.7	46.7	53.26	0	59.554	2135300000	111	Q7TND9;P53395	Q7TND9;P53395	Lipoamide acyltransferase component of branched-chain alpha-keto acid dehydrogenase complex, mitochondrial
183030000	195780000	189650000	209520000	200350000	241130000	0.87321	0.179443	Shisa7	Cysteine-knot AMPAR-modulating protein 59 transcript variant b OS=Mus musculus GN=Shisa7 PE=2 SV=1;Isoform 2 of Protein shisa-7 OS=Mus musculus GN=Shisa7;Cysteine-knot AMPAR-modulating protein 59 transcript variant a OS=Mus musculus GN=Shisa7 PE=2 SV=1;Pro	16	16	16	36	36	36	56.42	0	31.57	2666400000	127	A0A172Q401;Q8C3Q5-2;A0A172Q418;Q8C3Q5;F6T9T6	A0A172Q401;Q8C3Q5-2;A0A172Q418;Q8C3Q5;F6T9T6	Protein shisa-7
681700000	643780000	631270000	662830000	583490000	618960000	1.04904	0.179484	Cyld	Ubiquitin carboxyl-terminal hydrolase CYLD OS=Mus musculus GN=Cyld PE=1 SV=1;Ubiquitin carboxyl-terminal hydrolase CYLD OS=Mus musculus GN=Cyld PE=1 SV=2;Isoform 1 of Ubiquitin carboxyl-terminal hydrolase CYLD OS=Mus musculus GN=Cyld;Uncharacterized protei	36	36	36	52.3	52.3	52.3	106.84	0	134.01	7614800000	320	Z4YJJ5;Q80TQ2;Q80TQ2-2;Q3V028;Q3TJI3;A0A1B0GSE5;Q3UY73;Q80TQ2-3	Z4YJJ5;Q80TQ2;Q80TQ2-2;Q3V028;Q3TJI3;A0A1B0GSE5	Ubiquitin carboxyl-terminal hydrolase CYLD
93627000	98081000	112890000	88051000	91298000	88745000	1.13616	0.179684	Gmppb	Mannose-1-phosphate guanyltransferase beta OS=Mus musculus GN=Gmppb PE=1 SV=1	9	9	9	43.3	43.3	43.3	39.916	0	22.412	1186300000	50	Q8BTZ7	Q8BTZ7	Mannose-1-phosphate guanyltransferase beta
79794000	93027000	90804000	77270000	77725000	85274000	1.09721	0.181024	Hapln4	Hyaluronan and proteoglycan link protein 4 OS=Mus musculus GN=Hapln4 PE=2 SV=2	11	11	11	46.2	46.2	46.2	42.808	0	32.472	1026000000	42	Q80WM4	Q80WM4	Hyaluronan and proteoglycan link protein 4
15580000	13890000	17003000	15562000	12106000	14998000	1.08923	0.181035	Slc25a24	Calcium-binding mitochondrial carrier protein SCaMC-1 OS=Mus musculus GN=Slc25a24 PE=1 SV=1	7	7	7	21.3	21.3	21.3	52.901	0	9.8954	176970000	26	Q8BMD8;Q8R225;A0A0G2JFB9	Q8BMD8	Calcium-binding mitochondrial carrier protein SCaMC-1
13378000	12484000	14069000	16226000	14802000	14112000	0.884603	0.181062	Dpp7	Dipeptidyl peptidase 2 OS=Mus musculus GN=Dpp7 PE=1 SV=2	4	4	4	17.2	17.2	17.2	56.253	0	27.665	165940000	18	Q9ET22	Q9ET22	Dipeptidyl peptidase 2
167220000	177290000	169970000	164200000	174240000	157990000	1.03636	0.181092	Fnbp1l	Formin-binding protein 1-like OS=Mus musculus GN=Fnbp1l PE=1 SV=1;Formin-binding protein 1-like OS=Mus musculus GN=Fnbp1l PE=1 SV=1;Isoform 2 of Formin-binding protein 1-like OS=Mus musculus GN=Fnbp1l;Formin-binding protein 1-like OS=Mus musculus GN=Fnbp1l	21	21	21	48.8	48.8	48.8	70.465	0	75.133	2042900000	162	E9PUI5;E9PUK3;Q8K012-2;Q8K012;A0A0G2JFM9	E9PUI5;E9PUK3;Q8K012-2;Q8K012;A0A0G2JFM9	Formin-binding protein 1-like
360990000	349290000	401780000	325110000	349000000	370010000	1.06507	0.181527	Cspg5	Chondroitin sulfate proteoglycan 5 OS=Mus musculus GN=Cspg5 PE=1 SV=2;Isoform 4 of Chondroitin sulfate proteoglycan 5 OS=Mus musculus GN=Cspg5	10	10	3	28.8	28.8	8.8	60.405	0	135.49	4775400000	119	Q71M36;Q71M36-4	Q71M36;Q71M36-4	Chondroitin sulfate proteoglycan 5
7699200	6924500	5599200	0	0	5546400	3.64613	0.181713	Cdk5r2	Cyclin-dependent kinase 5 activator 2 OS=Mus musculus GN=Cdk5r2 PE=1 SV=2;Cdk5r2 protein (Fragment) OS=Mus musculus GN=Cdk5r2 PE=2 SV=1;Cdk5r2 protein (Fragment) OS=Mus musculus GN=Cdk5r2 PE=2 SV=1	4	4	4	16	16	16	38.923	0	7.5098	71557000	16	O35926;Q496T6;Q496T7	O35926;Q496T6;Q496T7	Cyclin-dependent kinase 5 activator 2
15564000	17947000	21324000	25595000	18424000	27585000	0.765809	0.181899	Fbxl18	Uncharacterized protein OS=Mus musculus GN=Fbxl18 PE=2 SV=1;F-box and leucine-rich repeat protein 18 OS=Mus musculus GN=Fbxl18 PE=1 SV=1;F-box and leucine-rich repeat protein 18 OS=Mus musculus GN=Fbxl18 PE=1 SV=1	4	4	4	10.5	10.5	10.5	77.67	0	12.877	234790000	25	Q3U4A0;F8VQK6;E9PYR1	Q3U4A0;F8VQK6;E9PYR1
168130000	183860000	183630000	168220000	193180000	194390000	0.963709	0.181961	Sparcl1	Uncharacterized protein OS=Mus musculus GN=Sparcl1 PE=2 SV=1;SPARC-like protein 1 OS=Mus musculus GN=Sparcl1 PE=1 SV=3;Uncharacterized protein OS=Mus musculus GN=Sparcl1 PE=2 SV=1	21	21	21	43.1	43.1	43.1	72.342	0	262.03	2284700000	209	Q3TYD5;P70663;Q3UYK7;A0A0G2JFH7	Q3TYD5;P70663;Q3UYK7	SPARC-like protein 1
172240000	167790000	150540000	151590000	167700000	131050000	1.08933	0.182018	Syt12	Synaptotagmin XII OS=Mus musculus GN=Syt12 PE=1 SV=1;Synaptotagmin-12 OS=Mus musculus GN=Syt12 PE=1 SV=1	15	15	15	51.3	51.3	51.3	46.68	0	46.872	1886700000	122	Q14AG7;Q920N7;E9Q6I4	Q14AG7;Q920N7	Synaptotagmin-12
268840000	258450000	239740000	253580000	257170000	231920000	1.0328	0.18206	Acsf2	Acyl-CoA synthetase family member 2, mitochondrial OS=Mus musculus GN=Acsf2 PE=1 SV=1	22	22	22	58.7	58.7	58.7	67.95	0	160.13	3075100000	168	Q8VCW8	Q8VCW8	Acyl-CoA synthetase family member 2, mitochondrial
181410000	172790000	164710000	186530000	176380000	181860000	0.95253	0.182102	Wasf3	Uncharacterized protein OS=Mus musculus GN=Wasf3 PE=2 SV=1;Wiskott-Aldrich syndrome protein family member 3 OS=Mus musculus GN=Wasf3 PE=1 SV=1	12	9	9	35.1	31.9	31.9	55.217	0	68.458	2164300000	77	Q3V386;Q8VHI6	Q3V386;Q8VHI6	Wiskott-Aldrich syndrome protein family member 3
29317000	21574000	22697000	0	0	22033000	3.3399	0.182397	Ptprr	Protein tyrosine phosphatase, receptor type, R, isoform CRA_a OS=Mus musculus GN=Ptprr PE=4 SV=1;Uncharacterized protein OS=Mus musculus GN=Ptprr PE=2 SV=1;Protein tyrosine phosphatase, receptor type, R OS=Mus musculus GN=Ptprr PE=2 SV=1;Isoform Beta of Re	5	5	5	17.6	17.6	17.6	60.311	0	12.501	221310000	12	Q5U1U5;Q8CEI8;Q5U1U6;Q62132-2;Q62132;Q5U1U8;Q5U1V1;Q62132-3;Q5U1U7	Q5U1U5;Q8CEI8;Q5U1U6;Q62132-2;Q62132;Q5U1U8;Q5U1V1;Q62132-3;Q5U1U7	Protein-tyrosine-phosphatase;Receptor-type tyrosine-protein phosphatase R
641890000	633230000	617540000	611690000	630670000	602300000	1.02602	0.183096	Ncam2	Neural cell adhesion molecule 2 OS=Mus musculus GN=Ncam2 PE=1 SV=1;Isoform Short of Neural cell adhesion molecule 2 OS=Mus musculus GN=Ncam2	27	27	27	38	38	38	93.203	0	90.316	8088500000	260	O35136;O35136-2;Q3V1M4;Q71VC5;E9PWQ6;E9Q260;Q99MW1	O35136;O35136-2	Neural cell adhesion molecule 2
337540000	345060000	320550000	320180000	340580000	281160000	1.06501	0.183167	Cacna2d2	Voltage-dependent calcium channel subunit alpha-2/delta-2 OS=Mus musculus GN=Cacna2d2 PE=1 SV=1;Isoform 3 of Voltage-dependent calcium channel subunit alpha-2/delta-2 OS=Mus musculus GN=Cacna2d2;Isoform 6 of Voltage-dependent calcium channel subunit alpha-	27	25	1	31	31	2	130.38	0	112.16	3902200000	226	Q6PHS9;Q6PHS9-3;Q6PHS9-6;E9Q683;Q920H7	Q6PHS9;Q6PHS9-3;Q6PHS9-6;E9Q683	Voltage-dependent calcium channel subunit alpha-2/delta-2;Voltage-dependent calcium channel subunit alpha-2-2;Voltage-dependent calcium channel subunit delta-2
215380000	241400000	208470000	234640000	242530000	219560000	0.954818	0.18327	Mtch1	Isoform 2 of Mitochondrial carrier homolog 1 OS=Mus musculus GN=Mtch1;Mitochondrial carrier homolog 1 OS=Mus musculus GN=Mtch1 PE=1 SV=1;Uncharacterized protein OS=Mus musculus GN=Mtch1 PE=2 SV=1	14	14	14	46.5	46.5	46.5	39.94	0	37.473	2821500000	123	Q791T5-2;Q791T5;Q8CEY5;D3YXC2	Q791T5-2;Q791T5;Q8CEY5	Mitochondrial carrier homolog 1
0	0	0	18661000	18794000	0	0	0.183509	Acan	Aggrecan core protein OS=Mus musculus GN=Acan PE=1 SV=2	7	6	6	5.4	5.1	5.1	221.94	0	7.4959	212570000	9	Q61282;A0A0U1RQ88	Q61282	Aggrecan core protein
21690000	21458000	0	0	0	0	#DIV/0!	0.183515	Slc24a4	Sodium/potassium/calcium exchanger 4 OS=Mus musculus GN=Slc24a4 PE=1 SV=1;Slc24a4 protein OS=Mus musculus GN=Slc24a4 PE=2 SV=1;Sodium/potassium/calcium exchanger 4 (Fragment) OS=Mus musculus GN=Slc24a4 PE=1 SV=1;Sodium/potassium/calcium exchanger 4 OS=Mus	2	2	2	4.4	4.4	4.4	62.193	0	4.6222	221810000	13	E9PUL6;B2RQI4;F7B0S9;A0A0R4J0Z4;Q8CGQ8-2;Q8CGQ8	E9PUL6;B2RQI4;F7B0S9;A0A0R4J0Z4;Q8CGQ8-2;Q8CGQ8	Sodium/potassium/calcium exchanger 4
0	0	0	5054400	5122400	0	0	0.183522	Heph	Isoform 2 of Hephaestin OS=Mus musculus GN=Heph;Hephaestin OS=Mus musculus GN=Heph PE=1 SV=3;Hephaestin OS=Mus musculus GN=Heph PE=1 SV=1	3	3	3	4	4	4	129.59	0	7.063	65230000	5	Q9Z0Z4-2;Q9Z0Z4;A2AI62;Q3V2W4	Q9Z0Z4-2;Q9Z0Z4;A2AI62	Hephaestin
37066000	36370000	0	0	0	0	#DIV/0!	0.18354	Nudcd1	NudC domain-containing protein 1 OS=Mus musculus GN=Nudcd1 PE=1 SV=2;Uncharacterized protein OS=Mus musculus GN=Nudcd1 PE=2 SV=1	4	4	4	12	12	12	66.704	0	8.5661	183900000	5	Q6PIP5;Q8BJK0	Q6PIP5;Q8BJK0	NudC domain-containing protein 1
10045000	0	9807800	0	0	0	#DIV/0!	0.183562	Oxa1l	Uncharacterized protein OS=Mus musculus GN=Oxa1l PE=2 SV=1;Uncharacterized protein OS=Mus musculus GN=Oxa1l PE=2 SV=1;Mitochondrial inner membrane protein OXA1L OS=Mus musculus GN=Oxa1l PE=1 SV=1;Uncharacterized protein OS=Mus musculus GN=Oxa1l PE=2 SV=1	2	2	2	3.9	3.9	3.9	48.327	0.0068259	1.5138	106710000	12	Q3U3X8;Q3TC56;Q8BGA9;Q3UTE7	Q3U3X8;Q3TC56;Q8BGA9;Q3UTE7	Mitochondrial inner membrane protein OXA1L
196750000	212880000	210400000	196230000	199910000	202120000	1.03639	0.183647	Prkar1a	cAMP-dependent protein kinase type I-alpha regulatory subunit OS=Mus musculus GN=Prkar1a PE=1 SV=3;Uncharacterized protein OS=Mus musculus GN=Prkar1a PE=2 SV=1;Uncharacterized protein OS=Mus musculus GN=Prkar1a PE=2 SV=1;Uncharacterized protein OS=Mus musc	15	15	11	47.2	47.2	39.9	43.185	0	31.668	2387400000	98	Q9DBC7;Q8C3Z4;Q3TYK4;Q3UBA7;Q9CS50;A2AI69;F8S0Y0	Q9DBC7;Q8C3Z4;Q3TYK4;Q3UBA7;Q9CS50	cAMP-dependent protein kinase type I-alpha regulatory subunit;cAMP-dependent protein kinase type I-alpha regulatory subunit, N-terminally processed
2528600	2630400	0	0	0	0	#DIV/0!	0.183662	pol;BC094435;gag-pol	Pol protein OS=Mus musculus GN=pol PE=4 SV=1;Uncharacterized protein OS=Mus musculus GN=BC094435 PE=2 SV=1;BC094435 protein (Fragment) OS=Mus musculus GN=BC094435 PE=2 SV=1;Putative gag-pol protein OS=Mus musculus GN=gag-pol PE=4 SV=1	2	2	1	3.5	3.5	1.6	90.013	0.004551	1.7785	20151000	4	Q7TQ37;Q8C2B1;Q0VGN5;Q1W5W7	Q7TQ37;Q8C2B1;Q0VGN5;Q1W5W7
0	0	0	0	13105000	13788000	0	0.183767	Jagn1	Protein jagunal homolog 1 OS=Mus musculus GN=Jagn1 PE=1 SV=2;Protein jagunal homolog 1 OS=Mus musculus GN=Jagn1 PE=1 SV=1	2	2	2	13.1	13.1	13.1	21.102	0.00019467	3.23	173990000	11	Q5XKN4;A0A0N4SV89	Q5XKN4;A0A0N4SV89	Protein jagunal homolog 1
1533700000	1512000000	1630800000	1488100000	1509900000	1563300000	1.02526	0.18378	Rab14	RAB14 protein OS=Mus musculus GN=Rab14 PE=1 SV=1;RAB14 protein OS=Mus musculus GN=Rab14 PE=2 SV=1;Ras-related protein Rab-14 OS=Mus musculus GN=Rab14 PE=1 SV=3;RAB14 protein variant OS=Mus musculus GN=Rab14 PE=2 SV=1;RAB14 protein variant OS=Mus musculus G	16	16	4	85.6	85.6	18.6	23.897	0	323.31	18805000000	236	Q50HX4;Q50HX2;Q91V41;Q50HX3;Q50HX1;Q3U9E0	Q50HX4;Q50HX2;Q91V41;Q50HX3;Q50HX1	Ras-related protein Rab-14
0	0	0	18444000	17485000	0	0	0.183794	Calu	Calumenin OS=Mus musculus GN=Calu PE=1 SV=1;Uncharacterized protein OS=Mus musculus GN=Calu PE=2 SV=1	13	1	1	49.2	4.8	4.8	37.117	0.00037195	2.5873	208630000	11	Q6XLQ8;Q3TL33	Q6XLQ8;Q3TL33
13327000	14210000	0	0	0	0	#DIV/0!	0.183923	Lrrtm1	Leucine-rich repeat transmembrane neuronal protein 1 OS=Mus musculus GN=Lrrtm1 PE=2 SV=1	3	3	3	10.3	10.3	10.3	58.717	0	6.5255	213280000	18	Q8K377;E0CX41	Q8K377	Leucine-rich repeat transmembrane neuronal protein 1
0	0	0	7462500	6997000	0	0	0.183926	Arhgef1	MFLJ00369 protein (Fragment) OS=Mus musculus GN=Arhgef1 PE=2 SV=1;Rho guanine nucleotide exchange factor 1 OS=Mus musculus GN=Arhgef1 PE=1 SV=1;Isoform 3 of Rho guanine nucleotide exchange factor 1 OS=Mus musculus GN=Arhgef1;Isoform 4 of Rho guanine nucleo	3	3	3	6.2	6.2	6.2	104.63	0	6.221	33921000	8	Q6KAM6;E9PUF7;Q61210-3;Q61210-4;Q61210-2;Q61210;Q61210-5;A0A0U1RPP2;A0A0U1RPN7	Q6KAM6;E9PUF7;Q61210-3;Q61210-4;Q61210-2;Q61210;Q61210-5;A0A0U1RPP2	Rho guanine nucleotide exchange factor 1
0	0	0	0	5527200	5896200	0	0.183929	Rbm42	RNA-binding protein 42 OS=Mus musculus GN=Rbm42 PE=1 SV=1;RNA-binding protein 42 OS=Mus musculus GN=Rbm42 PE=1 SV=1;Isoform 2 of RNA-binding protein 42 OS=Mus musculus GN=Rbm42	2	2	2	6.9	6.9	6.9	47.214	0.00019936	3.6869	37264000	10	D3YYW8;Q91V81;Q91V81-2	D3YYW8;Q91V81;Q91V81-2	RNA-binding protein 42
0	0	0	7141100	6656400	0	0	0.184007	Smg9	Protein SMG9 OS=Mus musculus GN=Smg9 PE=1 SV=1	3	3	3	15.2	15.2	15.2	57.62	0	4.841	106110000	6	Q9DB90;D3Z719;Q9DB90-2	Q9DB90	Protein SMG9
0	0	0	0	11296000	12203000	0	0.184111	Crtap	Cartilage-associated protein OS=Mus musculus GN=Crtap PE=1 SV=3	1	1	1	2.8	2.8	2.8	46.169	0.0092344	1.3524	155180000	6	Q9CYD3	Q9CYD3	Cartilage-associated protein
0	51034000	47207000	0	0	0	#DIV/0!	0.184122	Ogdh	Isoform 4 of 2-oxoglutarate dehydrogenase, mitochondrial OS=Mus musculus GN=Ogdh	57	1	1	61.2	2.7	2.7	117.76	0	19.41	429380000	9	Q60597-4	Q60597-4	2-oxoglutarate dehydrogenase, mitochondrial
41137000	39265000	50701000	54602000	47467000	51331000	0.854648	0.184156	Arfip1	ADP-ribosylation factor-interacting protein 1 OS=Mus musculus GN=Arfip1 PE=1 SV=1;ADP-ribosylation factor-interacting protein 1 OS=Mus musculus GN=Arfip1 PE=1 SV=1;ADP-ribosylation factor-interacting protein 1 OS=Mus musculus GN=Arfip1 PE=1 SV=1;Uncharacte	5	5	5	23.2	23.2	23.2	38.416	0	16.37	625680000	31	A2RSX9;E9Q3G5;G5E8V9;Q3TVE1;E9QAY5	A2RSX9;E9Q3G5;G5E8V9;Q3TVE1;E9QAY5
0	10894000	10034000	0	0	0	#DIV/0!	0.184192	Osbpl3;mKIAA0704	Oxysterol-binding protein OS=Mus musculus GN=Osbpl3 PE=1 SV=1;Oxysterol-binding protein OS=Mus musculus GN=Osbpl3 PE=1 SV=1;Oxysterol-binding protein OS=Mus musculus GN=Osbpl3 PE=1 SV=1;MKIAA0704 protein (Fragment) OS=Mus musculus GN=mKIAA0704 PE=4 SV=1;Ox	4	4	4	10.4	10.4	10.4	96.551	0	10.465	131480000	17	D3Z194;D3YTT6;F8WH20;Q6A012;Q9DBS9;Q80UX3	D3Z194;D3YTT6;F8WH20;Q6A012;Q9DBS9;Q80UX3	Oxysterol-binding protein;Oxysterol-binding protein-related protein 3
3802000	0	4137900	0	0	0	#DIV/0!	0.184233	Trak1;mKIAA1042	Trak1 protein (Fragment) OS=Mus musculus GN=Trak1 PE=2 SV=1;MKIAA1042 protein (Fragment) OS=Mus musculus GN=mKIAA1042 PE=4 SV=1;Uncharacterized protein OS=Mus musculus GN=Trak1 PE=2 SV=1;Trafficking kinesin-binding protein 1 OS=Mus musculus GN=Trak1 PE=1 S	2	2	2	7.2	7.2	7.2	75.561	0.00037251	2.6119	26739000	6	A2VDH1;Q80TL6;Q8BWK8;A0A1B0GSQ2;A0A1B0GRP1;A0A1B0GRS7;A0A1B0GRQ7;Q6PD31-2;Q6PD31	A2VDH1;Q80TL6;Q8BWK8;A0A1B0GSQ2;A0A1B0GRP1;A0A1B0GRS7;A0A1B0GRQ7;Q6PD31-2;Q6PD31	Trafficking kinesin-binding protein 1
0	0	0	15821000	17235000	0	0	0.184249	Tmem222	Transmembrane protein 222 OS=Mus musculus GN=Tmem222 PE=1 SV=1	2	2	2	20.7	20.7	20.7	23.18	0	5.8819	223350000	19	Q8BVA2	Q8BVA2	Transmembrane protein 222
16782000	16886000	0	15954000	16129000	0	1.0494	0.184321	Lppr2	Phospholipid phosphatase-related protein type 2 OS=Mus musculus GN=Plppr2 PE=1 SV=1;Isoform 2 of Phospholipid phosphatase-related protein type 2 OS=Mus musculus GN=Plppr2;Phospholipid phosphatase-related protein type 2 OS=Mus musculus GN=Plppr2 PE=1 SV=1	5	5	4	29.3	29.3	20.6	45.593	0	6.7374	148640000	16	A0A087WQF0;Q8VCY8-2;Q8VCY8	A0A087WQF0;Q8VCY8-2;Q8VCY8	Lipid phosphate phosphatase-related protein type 2
0	0	0	0	10073000	11060000	0	0.184392	Raf1	RAF proto-oncogene serine/threonine-protein kinase OS=Mus musculus GN=Raf1 PE=1 SV=2;Isoform 2 of RAF proto-oncogene serine/threonine-protein kinase OS=Mus musculus GN=Raf1;Uncharacterized protein (Fragment) OS=Mus musculus GN=Raf1 PE=2 SV=1;Protein kinase	6	3	3	15.3	10.5	10.5	72.917	0	10.331	108000000	20	Q99N57;Q99N57-2;Q9CU36;Q99N73	Q99N57;Q99N57-2;Q9CU36;Q99N73	RAF proto-oncogene serine/threonine-protein kinase
0	0	0	9345800	10340000	0	0	0.184543	Gpt	Alanine aminotransferase 1 OS=Mus musculus GN=Gpt PE=1 SV=1;Alanine aminotransferase 1 OS=Mus musculus GN=Gpt PE=1 SV=3	3	3	3	10.7	10.7	10.7	55.142	0	8.0831	100960000	13	Q566C3;Q8QZR5	Q566C3;Q8QZR5	Alanine aminotransferase 1
7381500	6646200	0	0	0	0	#DIV/0!	0.184623	Hapln2	Hyaluronan and proteoglycan link protein 2 OS=Mus musculus GN=Hapln2 PE=2 SV=1;Hyaluronan and proteoglycan link protein 2 OS=Mus musculus GN=Hapln2 PE=1 SV=1	3	3	3	14.4	14.4	14.4	37.925	0	4.9552	38764000	11	B2RRU7;Q9ESM3	B2RRU7;Q9ESM3	Hyaluronan and proteoglycan link protein 2
21772000	22474000	24555000	20209000	22032000	20858000	1.09037	0.18475	Ube2a	Ubiquitin-conjugating enzyme E2A, RAD6 homolog (S. cerevisiae), isoform CRA_c OS=Mus musculus GN=Ube2a PE=1 SV=1;Ubiquitin-conjugating enzyme E2 A OS=Mus musculus GN=Ube2a PE=1 SV=1;Ubiquitin-conjugating enzyme E2 A OS=Mus musculus GN=Ube2a PE=1 SV=1;Uncha	5	5	3	82.2	82.2	43.4	17.315	0	21.095	286480000	19	Q3UCS1;Q9Z255;A0A0J9YUN2;Q3TUV9;Q3TQ27;A0A0J9YUW6;Q8VH44;A0A0J9YUR7;A0A0J9YTT1	Q3UCS1;Q9Z255;A0A0J9YUN2;Q3TUV9;Q3TQ27;A0A0J9YUW6	Ubiquitin-conjugating enzyme E2 A
0	19060000	21348000	0	0	0	#DIV/0!	0.184809	Clcn3	Chloride channel protein OS=Mus musculus GN=Clcn3 PE=3 SV=1;Chloride channel protein OS=Mus musculus GN=Clcn3 PE=1 SV=1;Chloride channel protein OS=Mus musculus GN=Clcn3 PE=2 SV=1;Isoform 2 of H(+)/Cl(-) exchange transporter 3 OS=Mus musculus GN=Clcn3;H(+)	4	3	3	7.5	6.6	6.6	84.474	0	7.8008	179170000	21	Q790S0;Q8K4W8;Q6PGA5;P51791-2;P51791;Q8K4W7;Q3TTK0;Q8K4W9;E9Q2I1;Q8K4X1;Q3TF45;Q8BQG0;Q3UEX5;Q6PEV2;Q8CI67;Q3UL16;B1ATV0;Q9WVD4	Q790S0;Q8K4W8;Q6PGA5;P51791-2;P51791;Q8K4W7;Q3TTK0;Q8K4W9;E9Q2I1;Q8K4X1;Q3TF45	Chloride channel protein;H(+)/Cl(-) exchange transporter 3
0	0	0	0	9381000	8312000	0	0.18499	Dpm1	Dolichol-phosphate mannosyltransferase subunit 1 OS=Mus musculus GN=Dpm1 PE=1 SV=1;Dolichol-phosphate mannosyltransferase subunit 1 OS=Mus musculus GN=Dpm1 PE=1 SV=1	3	3	3	22.6	22.6	22.6	23.432	0	4.8434	107960000	4	A2BDX2;O70152;F8WII3	A2BDX2;O70152	Dolichol-phosphate mannosyltransferase subunit 1
67341000	67390000	70280000	70139000	69377000	70340000	0.976913	0.185014	Tcea1	Uncharacterized protein OS=Mus musculus GN=Tcea1 PE=2 SV=1;Transcription elongation factor A protein 1 OS=Mus musculus GN=Tcea1 PE=1 SV=2;Transcription elongation factor A protein 1 OS=Mus musculus GN=Tcea1 PE=1 SV=1;Isoform 1 of Transcription elongation f	9	9	9	39.2	39.2	39.2	33.88	0	72.518	939170000	69	Q3UWX7;P10711;E9PYD5;P10711-2;Q3UPE0;Q3UV78;B7ZCS4;F6XMY4;Q810R3;Q9QVN7	Q3UWX7;P10711;E9PYD5;P10711-2;Q3UPE0	Transcription elongation factor A protein 1
0	0	0	9301200	8170300	0	0	0.185209	Ipo11	Importin-11 OS=Mus musculus GN=Ipo11 PE=1 SV=1;Isoform 2 of Importin-11 OS=Mus musculus GN=Ipo11;Uncharacterized protein OS=Mus musculus GN=Ipo11 PE=2 SV=1	3	3	3	5.9	5.9	5.9	112.41	0	18.571	146080000	15	Q8K2V6;Q8K2V6-2;Q8BXQ4	Q8K2V6;Q8K2V6-2;Q8BXQ4	Importin-11
6669500	5780700	5287500	0	5726800	0	3.09731	0.185263	Ube2r2	Ubiquitin-conjugating enzyme E2 R2 OS=Mus musculus GN=Ube2r2 PE=1 SV=1	2	2	2	16.4	16.4	16.4	27.166	0	5.8029	69501000	10	Q6ZWZ2	Q6ZWZ2	Ubiquitin-conjugating enzyme E2 R2
11257000	9611800	0	12334000	10850000	0	0.900138	0.185475	Mrps14	28S ribosomal protein S14, mitochondrial OS=Mus musculus GN=Mrps14 PE=1 SV=1;28S ribosomal protein S14, mitochondrial OS=Mus musculus GN=Mrps14 PE=1 SV=1	2	2	2	23	23	23	14.279	0	5.9458	123570000	5	D3Z2K2;Q9CR88	D3Z2K2;Q9CR88	28S ribosomal protein S14, mitochondrial
83735000	83535000	83151000	94674000	93586000	83114000	0.922789	0.185674	Snap29	Synaptosomal-associated protein 29 OS=Mus musculus GN=Snap29 PE=1 SV=1	8	8	8	36.5	36.5	36.5	29.572	0	13.754	1038100000	66	Q9ERB0	Q9ERB0	Synaptosomal-associated protein 29
271360000	288010000	314800000	287950000	307440000	314790000	0.960436	0.186256	Sorbs2	Isoform 2 of Sorbin and SH3 domain-containing protein 2 OS=Mus musculus GN=Sorbs2;NArgBP2 OS=Mus musculus GN=Sorbs2 PE=2 SV=1;Sorbin and SH3 domain-containing protein 2 (Fragment) OS=Mus musculus GN=Sorbs2 PE=1 SV=1;Sorbin and SH3 domain-containing protein	37	37	2	41.2	41.2	2.2	145.01	0	89.689	3831300000	196	Q3UTJ2-2;A0A0S3CWK3;A0A0R4J1T1;Z4YJR7;A0A1L7NR37;B2RXQ9;F7BEU1	Q3UTJ2-2;A0A0S3CWK3;A0A0R4J1T1;Z4YJR7;A0A1L7NR37;B2RXQ9	Sorbin and SH3 domain-containing protein 2
0	13627000	0	9837400	13581000	10830000	0.397887	0.186263	3110043O21Rik	Isoform 2 of Guanine nucleotide exchange C9orf72 homolog OS=Mus musculus;Guanine nucleotide exchange C9orf72 homolog OS=Mus musculus PE=1 SV=2;MCG141727, isoform CRA_b OS=Mus musculus GN=3110043O21Rik PE=1 SV=1;Uncharacterized protein OS=Mus musculus GN=31	4	4	4	22.1	22.1	22.1	47.314	0.00019646	3.387	119040000	8	Q6DFW0-2;Q6DFW0;A2ANZ2;Q8K3B2	Q6DFW0-2;Q6DFW0;A2ANZ2;Q8K3B2	Protein C9orf72 homolog
19644000	23295000	0	0	0	0	#DIV/0!	0.186439	Strbp	Isoform 2 of Spermatid perinuclear RNA-binding protein OS=Mus musculus GN=Strbp;Spermatid perinuclear RNA-binding protein OS=Mus musculus GN=Strbp PE=1 SV=1;Uncharacterized protein OS=Mus musculus GN=Strbp PE=2 SV=1	8	5	5	17.9	14.4	14.4	70.813	0.001639	2.296	187570000	10	Q91WM1-2;Q91WM1;Q8C5B7;A2BH83;A2BH82	Q91WM1-2;Q91WM1;Q8C5B7	Spermatid perinuclear RNA-binding protein
0	0	0	0	5617600	4717000	0	0.186586	Trim33	E3 ubiquitin-protein ligase TRIM33 (Fragment) OS=Mus musculus GN=Trim33 PE=1 SV=1;E3 ubiquitin-protein ligase TRIM33 OS=Mus musculus GN=Trim33 PE=1 SV=1;E3 ubiquitin-protein ligase TRIM33 OS=Mus musculus GN=Trim33 PE=1 SV=1;Isoform Beta of E3 ubiquitin-pro	3	3	3	18.7	18.7	18.7	21.705	0.00019186	3.0235	48759000	6	A0A0G2JGY5;E9QME5;E9QP19;Q99PP7-2;Q99PP7	A0A0G2JGY5;E9QME5;E9QP19;Q99PP7-2;Q99PP7	E3 ubiquitin-protein ligase TRIM33
436910000	410260000	386220000	446770000	419240000	424530000	0.955716	0.186599	Acad9	Acyl-CoA dehydrogenase family member 9, mitochondrial OS=Mus musculus GN=Acad9 PE=1 SV=2	23	23	23	51.4	51.4	51.4	68.721	0	94.623	4968500000	198	Q8JZN5;A0A0G2JF25;A0A0G2JDY4;Q9CZC5;Q8BTY0	Q8JZN5	Acyl-CoA dehydrogenase family member 9, mitochondrial
0	0	0	15996000	13361000	0	0	0.186773	Trappc13	Trafficking protein particle complex subunit 13 OS=Mus musculus GN=Trappc13 PE=1 SV=1;Isoform 3 of Trafficking protein particle complex subunit 13 OS=Mus musculus GN=Trappc13;Trafficking protein particle complex subunit 13 OS=Mus musculus GN=Trappc13 PE=2	3	3	3	18.7	18.7	18.7	46.591	0	22.801	149280000	15	J3QNW4;Q3TIR1-3;Q3TIR1;Q3TIR1-2	J3QNW4;Q3TIR1-3;Q3TIR1;Q3TIR1-2	Trafficking protein particle complex subunit 13
6190800	0	6361900	5423400	0	5724100	1.12606	0.186954	Oxld1	Uncharacterized protein OS=Mus musculus GN=Oxld1 PE=2 SV=1;Putative uncharacterized protein OS=Mus musculus GN=Oxld1 PE=1 SV=1;Oxidoreductase-like domain-containing protein 1 OS=Mus musculus GN=Oxld1 PE=1 SV=1;Oxidoreductase-like domain-containing protein	3	3	3	15.7	15.7	15.7	21.074	0	4.538	42332000	17	B7ZWF9;B2RVP3;Q9CR10;H3BK04	B7ZWF9;B2RVP3;Q9CR10;H3BK04	Oxidoreductase-like domain-containing protein 1
23981000	24660000	20980000	26095000	28417000	32724000	0.798076	0.187063	Adora2a	Adenosine receptor A2 (Fragment) OS=Mus musculus GN=Adora2a PE=2 SV=1;Adenosine receptor A2a OS=Mus musculus GN=Adora2a PE=2 SV=3	2	2	2	10.2	10.2	10.2	35.701	0	8.995	340370000	25	Q8CAU3;Q60613	Q8CAU3;Q60613	Adenosine receptor A2;Adenosine receptor A2a
39827000	36947000	39704000	37482000	35660000	32450000	1.10309	0.187086	Srsf10;Srsf12	Serine/arginine-rich-splicing factor 10 OS=Mus musculus GN=Srsf10 PE=1 SV=1;Uncharacterized protein OS=Mus musculus GN=Srsf10 PE=2 SV=1;Uncharacterized protein OS=Mus musculus GN=Srsf10 PE=2 SV=1;Uncharacterized protein OS=Mus musculus GN=Srsf10 PE=2 SV=1;	3	3	3	18.1	18.1	18.1	22.135	0	8.1121	485470000	31	Q3TFP0;Q3UDH7;Q3UA07;Q3UYX6;Q9R0U0-3;Q9R0U0-2;Q9R0U0;A3KG57;Q3UXS8	Q3TFP0;Q3UDH7;Q3UA07;Q3UYX6;Q9R0U0-3;Q9R0U0-2;Q9R0U0;A3KG57;Q3UXS8	Serine/arginine-rich splicing factor 10
6148200	8160500	10224000	0	0	10152000	2.41654	0.187412	Mrps24	28S ribosomal protein S24, mitochondrial OS=Mus musculus GN=Mrps24 PE=1 SV=1	3	3	3	28.1	28.1	28.1	18.901	0.0028653	2.0835	108060000	10	Q9CQV5	Q9CQV5	28S ribosomal protein S24, mitochondrial
34146000	31181000	37560000	43125000	32107000	41532000	0.881153	0.18759	Coq6	Ubiquinone biosynthesis monooxygenase COQ6, mitochondrial OS=Mus musculus GN=Coq6 PE=1 SV=3;Ubiquinone biosynthesis monooxygenase COQ6, mitochondrial OS=Mus musculus GN=Coq6 PE=1 SV=1	5	5	5	20.2	20.2	20.2	51.392	0	19.171	435210000	38	Q8R1S0;D3YW66;F6ZE40;D6RG57	Q8R1S0;D3YW66	Ubiquinone biosynthesis monooxygenase COQ6, mitochondrial
32338000	28913000	34858000	44416000	28896000	44811000	0.813635	0.187903	Strip1	Uncharacterized protein OS=Mus musculus GN=Strip1 PE=2 SV=1;Striatin-interacting protein 1 OS=Mus musculus GN=Strip1 PE=1 SV=2;Isoform 4 of Striatin-interacting protein 1 OS=Mus musculus GN=Strip1;Isoform 3 of Striatin-interacting protein 1 OS=Mus musculus	12	10	10	24.9	22.7	22.7	95.657	0	28.098	418070000	29	Q3UGC1;Q8C079;Q8C079-4;Q8C079-3;Q8C079-2;Q8C005	Q3UGC1;Q8C079;Q8C079-4;Q8C079-3	Striatin-interacting protein 1
422240000	407220000	380060000	411610000	345380000	359780000	1.08305	0.187945	Mlf2	Uncharacterized protein OS=Mus musculus GN=Mlf2 PE=1 SV=1;Myeloid leukemia factor 2 OS=Mus musculus GN=Mlf2 PE=1 SV=1;Uncharacterized protein OS=Mus musculus GN=Mlf2 PE=2 SV=1	8	8	8	42.1	42.1	42.1	28.055	0	32.796	4699800000	85	Q3UNV7;Q99KX1;Q3URS8;A0A0N4SVX3;A0A0N4SVM2	Q3UNV7;Q99KX1;Q3URS8	Myeloid leukemia factor 2
11693000	16300000	13253000	17573000	16327000	17793000	0.797903	0.188079	Eif5a2	Eukaryotic translation initiation factor 5A-2 OS=Mus musculus GN=Eif5a2 PE=1 SV=3	8	3	3	56.9	26.8	26.8	16.793	0.00020437	4.219	175170000	9	Q8BGY2;Q8CH67	Q8BGY2	Eukaryotic translation initiation factor 5A-2
0	5633300	6979500	0	0	0	#DIV/0!	0.188115	Faim;Gm6432	Fas apoptotic inhibitory molecule 1 (Fragment) OS=Mus musculus GN=Faim PE=1 SV=6;Fas apoptotic inhibitory molecule 1 OS=Mus musculus GN=Faim PE=1 SV=2;Fas apoptotic inhibitory molecule 1 OS=Mus musculus GN=Faim PE=1 SV=1;Fas apoptotic inhibitory molecule-l	2	2	2	21.8	21.8	21.8	19.632	0.00018797	2.7335	46309000	6	A0A087WRH2;D3Z3C1;Q9WUD8;J3QPY3	A0A087WRH2;D3Z3C1;Q9WUD8;J3QPY3	Fas apoptotic inhibitory molecule 1
48535000	40218000	50090000	49497000	44428000	59581000	0.904479	0.188123	Raly	HnRNP-associated with lethal yellow, isoform CRA_f OS=Mus musculus GN=Raly PE=2 SV=1;RNA-binding protein Raly (Fragment) OS=Mus musculus GN=Raly PE=1 SV=1;Isoform 1 of RNA-binding protein Raly OS=Mus musculus GN=Raly;RNA-binding protein Raly OS=Mus musculu	8	8	8	43.2	43.2	43.2	31.198	0	73.163	648860000	63	Q3U3F6;A2AU62;Q64012-2;Q64012;Q3TGD3;A2AU61;A2AU60	Q3U3F6;A2AU62;Q64012-2;Q64012;Q3TGD3;A2AU61;A2AU60	RNA-binding protein Raly
11807000	14635000	0	0	0	0	#DIV/0!	0.188133	Fryl	FRY-like transcription coactivator OS=Mus musculus GN=Fryl PE=1 SV=1;FRY-like transcription coactivator (Fragment) OS=Mus musculus GN=Fryl PE=1 SV=1;Fryl protein OS=Mus musculus GN=Fryl PE=2 SV=1;FRY-like transcription coactivator (Fragment) OS=Mus musculu	4	4	4	2.8	2.8	2.8	337.82	0	12.922	169140000	17	F8VQ05;A0A0J9YTS1;Q80XD5;A0A0J9YUH4;Q8CHD0;Q99KZ2;A0A0J9YU33;Q80UX7;Q9CS05;Q8BIA1	F8VQ05;A0A0J9YTS1;Q80XD5;A0A0J9YUH4;Q8CHD0
74539000	85295000	86879000	79242000	86400000	97594000	0.937231	0.188381	Pafah1b3	Platelet-activating factor acetylhydrolase, isoform 1b, alpha1 subunit, isoform CRA_a OS=Mus musculus GN=Pafah1b3 PE=1 SV=1;Platelet-activating factor acetylhydrolase IB subunit gamma OS=Mus musculus GN=Pafah1b3 PE=1 SV=1;Platelet-activating factor acetylh	10	10	10	76.3	76.3	76.3	25.853	0	26.893	1047600000	67	Q3TJC2;Q61205;D3Z7E6;D3Z2X5;Q8CA83	Q3TJC2;Q61205;D3Z7E6;D3Z2X5;Q8CA83	Platelet-activating factor acetylhydrolase IB subunit gamma
10502000	14599000	15304000	0	13522000	10703000	1.66791	0.188831	Zwint	ZW10 interactor OS=Mus musculus GN=Zwint PE=1 SV=1;ZW10 interactor (Fragment) OS=Mus musculus GN=Zwint PE=1 SV=1	4	4	4	27.4	27.4	27.4	28.713	0	15.428	144230000	31	Q9CQU5;A0A1W2P7M1	Q9CQU5;A0A1W2P7M1	ZW10 interactor
430080000	436890000	530330000	549590000	441700000	601510000	0.87726	0.189049	Mast1	Microtubule-associated serine/threonine-protein kinase 1 OS=Mus musculus GN=Mast1 PE=1 SV=3	15	10	10	16.6	11.9	11.9	171	0	19.659	6316500000	45	Q9R1L5;Q3URY8;E9Q6Q5;Q7TQ97	Q9R1L5	Microtubule-associated serine/threonine-protein kinase 1
242940000	244640000	255320000	239930000	212180000	240480000	1.07264	0.189056	Map6d1	MAP6 domain-containing protein 1 OS=Mus musculus GN=Map6d1 PE=1 SV=1	7	7	7	60.2	60.2	60.2	20.432	0	37.249	2934100000	83	Q14BB9	Q14BB9	MAP6 domain-containing protein 1
0	0	0	24505000	19301000	0	0	0.189205	Syn2	Isoform IIb of Synapsin-2 OS=Mus musculus GN=Syn2;Uncharacterized protein OS=Mus musculus GN=Syn2 PE=2 SV=1	28	1	1	77.7	5.4	5.4	52.451	0	4.7475	134670000	10	Q64332-2;Q8CE19	Q64332-2;Q8CE19	Synapsin-2
44288000	52690000	46483000	43341000	40250000	40343000	1.15756	0.18922	Jup	Junction plakoglobin OS=Mus musculus GN=Jup PE=1 SV=3	10	8	7	23.9	20.3	17	81.8	0	19.042	496310000	30	Q02257	Q02257	Junction plakoglobin
85721000	81358000	84318000	89767000	102670000	90719000	0.887839	0.189292	Ptprn	Protein tyrosine phosphatase receptor type N (Fragment) OS=Mus musculus GN=Ptprn PE=2 SV=1;Protein tyrosine phosphatase receptor type N OS=Mus musculus GN=Ptprn PE=1 SV=1;Protein tyrosine phosphatase, receptor type, N (Fragment) OS=Mus musculus GN=Ptprn PE	15	14	14	30.8	29.2	29.2	94.949	0	101.94	1175600000	70	Q925J7;A6MDD2;Q6NVE2;Q5DTQ3;Q60673;Q925J6;Q3UTI6;Q6P3E6;Q64500;A0A087WPU7;A0A087WQF2	Q925J7;A6MDD2;Q6NVE2;Q5DTQ3;Q60673;Q925J6;Q3UTI6	Receptor-type tyrosine-protein phosphatase-like N;Protein-tyrosine-phosphatase
11714000	12577000	10722000	0	12714000	0	2.75389	0.189311	Clcc1	Chloride channel CLIC-like 1, isoform CRA_a OS=Mus musculus GN=Clcc1 PE=1 SV=1;Chloride channel CLIC-like protein 1 OS=Mus musculus GN=Clcc1 PE=1 SV=1	3	3	3	9.2	9.2	9.2	61.239	0	6.7737	113980000	7	A2AEM2;Q99LI2	A2AEM2;Q99LI2	Chloride channel CLIC-like protein 1
32340000	35636000	23687000	27421000	26613000	23182000	1.1871	0.18934	Mrpl45	39S ribosomal protein L45, mitochondrial OS=Mus musculus GN=Mrpl45 PE=1 SV=1;Uncharacterized protein (Fragment) OS=Mus musculus GN=Mrpl45 PE=2 SV=1	7	7	7	36.9	36.9	36.9	35.41	0	14.548	386280000	35	Q9D0Q7;Q9CSZ8;F6QAU7	Q9D0Q7;Q9CSZ8	39S ribosomal protein L45, mitochondrial
6922500000	7175800000	7275800000	7369000000	7438400000	7294200000	0.967084	0.189653	Ank2	Isoform 2 of Ankyrin-2 OS=Mus musculus GN=Ank2;Ankyrin-2 OS=Mus musculus GN=Ank2 PE=1 SV=3	180	180	6	64.6	64.6	2.3	428.76	0	323.31	90087000000	2034	Q8C8R3-2;S4R2F3;S4R2T7;S4R1J9;S4R1I1;Q8C8R3-8;S4R1M4;S4R1B7;S4R1U2;A0A1D5RLB2	Q8C8R3-2;S4R2F3	Ankyrin-2
13897000	10841000	0	0	0	0	#DIV/0!	0.189663	Abcb10	ATP-binding cassette sub-family B member 10, mitochondrial OS=Mus musculus GN=Abcb10 PE=1 SV=1	2	2	2	7.7	7.7	7.7	77.187	0.00019853	3.5988	62888000	6	Q9JI39	Q9JI39	ATP-binding cassette sub-family B member 10, mitochondrial
6315300	8098000	0	0	0	0	#DIV/0!	0.189678	Huwe1	Uncharacterized protein OS=Mus musculus GN=Huwe1 PE=2 SV=1;Uncharacterized protein OS=Mus musculus GN=Huwe1 PE=2 SV=1	12	2	2	23.1	5	5	100.77	0.00019059	2.9416	65625000	8	Q3TNP1;Q3TMX4	Q3TNP1;Q3TMX4
107490000	110900000	176110000	95023000	101700000	131490000	1.20196	0.189754	Eif4a3;Gm8994	Eukaryotic initiation factor 4A-III OS=Mus musculus GN=Eif4a3 PE=1 SV=3;Eukaryotic initiation factor 4A-III (Fragment) OS=Mus musculus GN=Eif4a3 PE=1 SV=1;Predicted pseudogene 5580 OS=Mus musculus GN=Gm5580 PE=3 SV=1;Predicted gene 8994 OS=Mus musculus GN=	13	10	10	41.6	35.8	35.8	46.839	0	18.72	1542300000	46	Q91VC3;A2AFK7;A0A0N4SVP8;E9PV04;A0A0N4SVM5	Q91VC3;A2AFK7;A0A0N4SVP8;E9PV04	Eukaryotic initiation factor 4A-III;Eukaryotic initiation factor 4A-III, N-terminally processed
12112000	16869000	8812100	11053000	0	0	3.41926	0.190071	Nudt16	U8 snoRNA-decapping enzyme (Fragment) OS=Mus musculus GN=Nudt16 PE=1 SV=1;U8 snoRNA-decapping enzyme OS=Mus musculus GN=Nudt16 PE=1 SV=1	5	5	4	33.5	33.5	27.7	21.248	0	6.3238	118560000	15	A0A087WRE5;Q6P3D0;A0A087WSB5;E9Q9G1;C9W8M5	A0A087WRE5;Q6P3D0	U8 snoRNA-decapping enzyme
25402000	25225000	29859000	22733000	23956000	29640000	1.05446	0.190111	Ilk	Integrin-linked protein kinase OS=Mus musculus GN=Ilk PE=1 SV=2	7	7	7	23.2	23.2	23.2	51.373	0	12.635	362310000	45	O55222;D3YZA5;A0A1B0GRF6	O55222	Integrin-linked protein kinase
0	0	0	12794000	16552000	0	0	0.190117	Egfr	Receptor protein-tyrosine kinase OS=Mus musculus GN=Egfr PE=2 SV=1;Epidermal growth factor receptor OS=Mus musculus GN=Egfr PE=1 SV=1;Epidermal growth factor receptor isoform 2 OS=Mus musculus GN=Egfr PE=4 SV=1;Epidermal growth factor receptor OS=Mus muscu	6	6	6	6.4	6.4	6.4	134.84	0	6.5197	154370000	10	Q9EP98;Q01279;Q9ERV6;Q9WVF5	Q9EP98;Q01279;Q9ERV6;Q9WVF5	Receptor protein-tyrosine kinase;Epidermal growth factor receptor
588370000	569720000	552130000	600500000	584850000	552070000	0.984345	0.190194	Impa1	Inositol-1-monophosphatase OS=Mus musculus GN=Impa1 PE=1 SV=1;Inositol-1-monophosphatase OS=Mus musculus GN=Impa1 PE=2 SV=1;Inositol-1-monophosphatase OS=Mus musculus GN=Impa1 PE=2 SV=1;Inositol-1-monophosphatase OS=Mus musculus GN=Impa1 PE=2 SV=1;Inositol	16	16	16	61.7	61.7	61.7	30.429	0	91.542	6974500000	195	Q924B0;Q9D066;Q3U5R8;Q3TME6;O55023;Q80ZJ2;A0A0A6YW07;D3Z703	Q924B0;Q9D066;Q3U5R8;Q3TME6;O55023;Q80ZJ2;A0A0A6YW07	Inositol monophosphatase 1
199780000	208160000	192750000	212780000	211200000	195970000	0.968933	0.19032	Sub1	Activated RNA polymerase II transcriptional coactivator p15 OS=Mus musculus GN=Sub1 PE=1 SV=3	7	7	7	37.8	37.8	37.8	14.427	0	68.527	2613200000	95	P11031	P11031	Activated RNA polymerase II transcriptional coactivator p15
1180700000	1263700000	1232700000	1251700000	1294500000	1239900000	0.97121	0.190356	Itsn1	Intersectin-1 OS=Mus musculus GN=Itsn1 PE=1 SV=1;Intersectin-1 OS=Mus musculus GN=Itsn1 PE=1 SV=1;Intersectin-1 OS=Mus musculus GN=Itsn1 PE=1 SV=1	49	49	2	43.9	43.9	2.1	194.89	0	196.97	17997000000	318	E9Q0N0;E9Q3I5;E9Q3I9;Q8C4B5;Q3U2A1;Q6NZJ5;Q3TUF4;D3Z6P4;CON__ENSEMBL:ENSBTAP00000001528;F6U8U1;Q8CGU5;Q8CJ43;F6TCC6;Q6J1T0;F6R6C8;Q6IZF3;Q80WF1;Q8CJ55;Q8CJ54;F6ZLP6;Q6J1S9;Q8CJ62;Q9EPX6	E9Q0N0;E9Q3I5;E9Q3I9
45590000	48622000	50354000	53864000	48599000	56859000	0.907383	0.190554	Usp46	Ubiquitin carboxyl-terminal hydrolase 46 OS=Mus musculus GN=Usp46 PE=1 SV=1;Ubiquitin carboxyl-terminal hydrolase 46 OS=Mus musculus GN=Usp46 PE=1 SV=1	7	7	2	23.9	23.9	6.5	39.499	0	42.375	605870000	38	D3YVU0;P62069;D3YVJ5	D3YVU0;P62069	Ubiquitin carboxyl-terminal hydrolase 46
1324700000	1164500000	1271600000	1312500000	1120600000	1164400000	1.04539	0.190588	Icam5	Intercellular adhesion molecule 5 OS=Mus musculus GN=Icam5 PE=1 SV=2	26	26	26	37.4	37.4	37.4	96.944	0	96.838	15672000000	342	Q60625	Q60625	Intercellular adhesion molecule 5
5136100	3926900	0	0	0	0	#DIV/0!	0.190675	Usp12	Ubiquitin carboxyl-terminal hydrolase 12 OS=Mus musculus GN=Usp12 PE=2 SV=2;Isoform 2 of Ubiquitin carboxyl-terminal hydrolase 12 OS=Mus musculus GN=Usp12	7	2	2	21.4	5.4	5.4	42.913	0.00037481	2.6983	37174000	5	Q9D9M2;Q9D9M2-2;O88348	Q9D9M2;Q9D9M2-2	Ubiquitin carboxyl-terminal hydrolase 12
97846000	116080000	102730000	95463000	104000000	99263000	1.06002	0.190728	Cdipt	CDP-diacylglycerol--inositol 3-phosphatidyltransferase OS=Mus musculus GN=Cdipt PE=1 SV=1;CDP-diacylglycerol--inositol 3-phosphatidyltransferase OS=Mus musculus GN=Cdipt PE=1 SV=1;CDP-diacylglycerol--inositol 3-phosphatidyltransferase OS=Mus musculus GN=Cd	6	6	6	35.1	35.1	35.1	20.292	0	9.0417	1284600000	52	A0A0U1RP13;Q8VDP6;A0A0U1RNI6;A0A0U1RPV3;A0A0U1RQ57;Q05BY1;A0A0U1RP60	A0A0U1RP13;Q8VDP6;A0A0U1RNI6;A0A0U1RPV3;A0A0U1RQ57	CDP-diacylglycerol--inositol 3-phosphatidyltransferase
0	0	0	9359600	12279000	0	0	0.190835	Crybb1	Beta-crystallin B1 (Fragment) OS=Mus musculus GN=Crybb1 PE=1 SV=1;Crybb1 protein OS=Mus musculus GN=Crybb1 PE=2 SV=1;Beta-crystallin B1 OS=Mus musculus GN=Crybb1 PE=1 SV=3;Beta-B1 crystallin (Fragment) OS=Mus musculus PE=4 SV=1	2	2	2	14.4	14.4	14.4	26.504	0	5.7578	64682000	13	E9PYP8;Q8K106;Q9WVJ5;Q9R082	E9PYP8;Q8K106;Q9WVJ5;Q9R082	Beta-crystallin B1;Beta-crystallin B1B
68830000	62663000	66533000	69738000	68181000	78050000	0.916919	0.190855	Sqstm1	Sequestosome-1 OS=Mus musculus GN=Sqstm1 PE=1 SV=1;Isoform 2 of Sequestosome-1 OS=Mus musculus GN=Sqstm1;Sequestosome-1 OS=Mus musculus GN=Sqstm1 PE=1 SV=1	10	10	7	51.8	51.8	36.4	48.162	0	41.019	864400000	100	Q64337;Q64337-2;D3YZJ1	Q64337;Q64337-2;D3YZJ1	Sequestosome-1
18076000	18161000	18404000	0	0	18753000	2.91372	0.191444	Naa50	Isoform 2 of N-alpha-acetyltransferase 50 OS=Mus musculus GN=Naa50;N-alpha-acetyltransferase 50 OS=Mus musculus GN=Naa50 PE=1 SV=1;Isoform 4 of N-alpha-acetyltransferase 50 OS=Mus musculus GN=Naa50;Isoform 3 of N-alpha-acetyltransferase 50 OS=Mus musculus	4	4	4	28	28	28	19.327	0	5.336	195450000	15	Q6PGB6-2;Q6PGB6;Q6PGB6-4;Q6PGB6-3;Q6PGB6-5	Q6PGB6-2;Q6PGB6;Q6PGB6-4;Q6PGB6-3;Q6PGB6-5	N-alpha-acetyltransferase 50
0	4819800	6404100	0	0	0	#DIV/0!	0.191518	Rbck1	RanBP-type and C3HC4-type zinc finger-containing protein 1 OS=Mus musculus GN=Rbck1 PE=1 SV=2	4	4	4	12.4	12.4	12.4	57.534	0.00019771	3.4951	48328000	11	Q9WUB0;F6VII1	Q9WUB0	RanBP-type and C3HC4-type zinc finger-containing protein 1
36291000	33565000	39788000	41944000	33454000	45681000	0.905558	0.191602	Taf15	Uncharacterized protein OS=Mus musculus GN=Taf15 PE=2 SV=1;TAF15 RNA polymerase II, TATA box binding protein (TBP)-associated factor OS=Mus musculus GN=Taf15 PE=1 SV=1;TATA-box-binding protein-associated factor 15 (Fragment) OS=Mus musculus GN=Taf15 PE=1 S	7	5	5	24.1	19.7	19.7	54.959	0	23.512	467090000	46	Q3TLE4;Q8BQ46;F6QCI0;Q3V452;Q3V2Z2	Q3TLE4;Q8BQ46;F6QCI0
176690000	186010000	159190000	179020000	198400000	186200000	0.925961	0.191717	Nt5e	5 nucleotidase, ecto OS=Mus musculus GN=Nt5e PE=1 SV=1;5-nucleotidase OS=Mus musculus GN=Nt5e PE=1 SV=2;Uncharacterized protein OS=Mus musculus PE=2 SV=1	16	16	16	43.6	43.6	43.6	63.864	0	156.89	2121900000	106	Q0VEE0;Q61503;Q8C8G9	Q0VEE0;Q61503;Q8C8G9	5-nucleotidase
58992000	66107000	65372000	68289000	65939000	73982000	0.914802	0.191829	Scn1b	Sodium channel subunit beta-1 OS=Mus musculus GN=Scn1b PE=1 SV=1	6	6	6	24.8	24.8	24.8	24.65	0	23.699	859710000	34	P97952	P97952	Sodium channel subunit beta-1
104910000	93535000	72253000	80282000	82876000	69827000	1.16187	0.191927	mt-Nd1;ND1;Mtnd1	NADH-ubiquinone oxidoreductase chain 1 (Fragment) OS=Mus musculus GN=mt-Nd1 PE=2 SV=1;NADH-ubiquinone oxidoreductase chain 1 OS=Mus musculus GN=mt-Nd1 PE=3 SV=1;NADH-ubiquinone oxidoreductase chain 1 OS=Mus musculus GN=ND1 PE=3 SV=1;NADH-ubiquinone oxidore	6	6	6	15.1	15.1	15.1	35.928	0	21.478	985630000	53	Q3TNL9;Q4JFN6;G3EB90;A0A141CM15;A0A075DCA9;P03888;A0A141CM41	Q3TNL9;Q4JFN6;G3EB90;A0A141CM15;A0A075DCA9;P03888;A0A141CM41	NADH-ubiquinone oxidoreductase chain 1
42887000	30543000	38960000	43102000	0	0	2.60754	0.191941	Slc1a2	Amino acid transporter OS=Mus musculus GN=Slc1a2 PE=1 SV=1;Amino acid transporter OS=Mus musculus GN=Slc1a2 PE=2 SV=1;Isoform Glt-1B of Excitatory amino acid transporter 2 OS=Mus musculus GN=Slc1a2	26	2	2	60.1	5.9	5.9	60.875	0.003553	1.9755	391710000	13	A2APL5;A2APL7;P43006-3;A2APM7;F7CAM6;A2AQI7	A2APL5;A2APL7;P43006-3	Amino acid transporter;Excitatory amino acid transporter 2
39209000	0	29191000	0	0	0	#DIV/0!	0.192122	Lrch2	Leucine-rich repeat and calponin homology domain-containing protein 2 (Fragment) OS=Mus musculus GN=Lrch2 PE=1 SV=1;Isoform 2 of Leucine-rich repeat and calponin homology domain-containing protein 2 OS=Mus musculus GN=Lrch2;Isoform 3 of Leucine-rich repeat	4	4	4	9.2	9.2	9.2	85.997	0	6.3307	374010000	11	F6VQ19;Q3UMG5-2;Q3UMG5-3;Q3UMG5;A2AMP0;F7AAC3	F6VQ19;Q3UMG5-2;Q3UMG5-3;Q3UMG5;A2AMP0;F7AAC3	Leucine-rich repeat and calponin homology domain-containing protein 2
94677000	99953000	89705000	109870000	100190000	111840000	0.883302	0.192202	Asns	Uncharacterized protein OS=Mus musculus GN=Asns PE=2 SV=1;Asparagine synthetase [glutamine-hydrolyzing] OS=Mus musculus GN=Asns PE=1 SV=3;Uncharacterized protein OS=Mus musculus GN=Asns PE=2 SV=1	14	14	14	31.7	31.7	31.7	64.286	0	35.254	1229400000	94	Q3TV20;Q61024;Q3TIA9;D3Z0C2;D3YYR0	Q3TV20;Q61024;Q3TIA9	Asparagine synthetase [glutamine-hydrolyzing]
492940000	499780000	472260000	518360000	512230000	474070000	0.973629	0.192281	Pcca	Propionyl-Coenzyme A carboxylase, alpha polypeptide, isoform CRA_b OS=Mus musculus GN=Pcca PE=1 SV=1;Propionyl-CoA carboxylase alpha chain, mitochondrial OS=Mus musculus GN=Pcca PE=1 SV=2	27	27	27	50.8	50.8	50.8	79.921	0	139.25	6027000000	246	Q3UGC8;Q91ZA3;H3BL62;D3YWM4;D3YZC0;H3BK61;H3BKW6	Q3UGC8;Q91ZA3	Propionyl-CoA carboxylase alpha chain, mitochondrial
33029000	31478000	42686000	31419000	30711000	37831000	1.07235	0.19272	Mterf2	Transcription termination factor 2, mitochondrial OS=Mus musculus GN=Mterf2 PE=1 SV=1	6	6	6	22.9	22.9	22.9	43.452	0	45.878	440510000	42	Q8BKY8	Q8BKY8	Transcription termination factor 2, mitochondrial
14662000	14015000	17701000	16269000	15480000	24165000	0.829452	0.192722	Rasgrp1	RAS guanyl-releasing protein 1 OS=Mus musculus GN=Rasgrp1 PE=1 SV=1;RAS guanyl-releasing protein 1 OS=Mus musculus GN=Rasgrp1 PE=1 SV=1;RAS guanyl-releasing protein 1 OS=Mus musculus GN=Rasgrp1 PE=1 SV=1;RAS guanyl-releasing protein 1 OS=Mus musculus GN=Ra	5	5	5	11.3	11.3	11.3	90.303	0	16.585	242710000	44	Q9Z1S3;G3UYC3;G3UYP5;G3UZQ7;G3UWW4;Q6NZH9;Q2PHE9;Q69ZX7	Q9Z1S3;G3UYC3;G3UYP5;G3UZQ7;G3UWW4	RAS guanyl-releasing protein 1
38252000	42076000	44524000	42271000	52457000	45787000	0.888531	0.19282	Lmtk2	Serine/threonine-protein kinase LMTK2 OS=Mus musculus GN=Lmtk2 PE=1 SV=3	16	16	16	20.1	20.1	20.1	160.51	0	70.614	564380000	54	Q3TYD6	Q3TYD6	Serine/threonine-protein kinase LMTK2
0	0	0	8212300	0	6038800	0	0.192837	BC017643	Uncharacterized protein C17orf62 homolog OS=Mus musculus PE=1 SV=2;cDNA sequence BC017643 (Fragment) OS=Mus musculus GN=BC017643 PE=4 SV=1;cDNA sequence BC017643 (Fragment) OS=Mus musculus GN=BC017643 PE=1 SV=7;cDNA sequence BC017643 (Fragment) OS=Mus musc	2	2	2	9.1	9.1	9.1	20.921	0.0097185	1.339	82554000	6	Q3TYS2;E9Q3W5;X1WI15;A0A0A0MQK0	Q3TYS2;E9Q3W5;X1WI15;A0A0A0MQK0	Uncharacterized protein C17orf62 homolog
64764000	75020000	76549000	91550000	81185000	83065000	0.845711	0.193352	Dhrs7	Dehydrogenase/reductase SDR family member 7 (Fragment) OS=Mus musculus GN=Dhrs7 PE=1 SV=1;Dehydrogenase/reductase SDR family member 7 OS=Mus musculus GN=Dhrs7 PE=1 SV=2	3	3	3	14.9	14.9	14.9	40.589	0	14.357	950880000	40	A0A1Y7VN19;Q9CXR1	A0A1Y7VN19;Q9CXR1	Dehydrogenase/reductase SDR family member 7
9120500	0	12568000	0	0	0	#DIV/0!	0.193627	2810408M09Rik;Trp53rk;Tp53rk	MCG14616 OS=Mus musculus GN=Trp53rka PE=1 SV=1;Uncharacterized protein OS=Mus musculus PE=2 SV=1;Transformation related protein 53 regulating kinase B OS=Mus musculus GN=Trp53rkb PE=1 SV=1;MCG14605, isoform CRA_c OS=Mus musculus GN=Trp53rkb PE=1 SV=1;TP53-	2	2	2	13.9	13.9	13.9	27.435	0	5.231	106680000	6	Q5U452;Q8C5U8;A2A5R0;Q543M9;Q99PW4	Q5U452;Q8C5U8;A2A5R0;Q543M9;Q99PW4	TP53-regulating kinase
535350000	603580000	534910000	568250000	613300000	540930000	0.971762	0.193732	Sfxn5	Sideroflexin OS=Mus musculus GN=Sfxn5 PE=1 SV=1;Sideroflexin-5 OS=Mus musculus GN=Sfxn5 PE=1 SV=2;Sideroflexin-5 OS=Mus musculus GN=Sfxn5 PE=1 SV=1	13	13	13	49.3	49.3	49.3	32.783	0	114.99	6834700000	129	Q8BRQ9;Q925N0;D3YXH5	Q8BRQ9;Q925N0;D3YXH5	Sideroflexin;Sideroflexin-5
152190000	136530000	144620000	150520000	126580000	141500000	1.03521	0.194159	Elmod1	Elmod1 protein OS=Mus musculus GN=Elmod1 PE=2 SV=1;Elmod1 protein (Fragment) OS=Mus musculus GN=Elmod1 PE=2 SV=1;Elmod1 protein (Fragment) OS=Mus musculus GN=Elmod1 PE=2 SV=1;ELMO domain-containing protein 1 OS=Mus musculus GN=Elmod1 PE=1 SV=1;ELMO domain-	9	9	9	46.1	46.1	46.1	31.053	0	36.29	1723400000	52	B7ZN22;Q0P556;B7ZN20;E9Q0K9;Q3V1U8;Q3TPW1	B7ZN22;Q0P556;B7ZN20;E9Q0K9;Q3V1U8	ELMO domain-containing protein 1
5364700	6083600	0	6760900	7088000	0	0.826658	0.194165	Ogt	UDP-N-acetylglucosamine--peptide N-acetylglucosaminyltransferase 110 kDa subunit OS=Mus musculus GN=Ogt PE=1 SV=2	39	1	1	61.1	1.2	1.2	116.95	0.0016405	2.3096	69007000	21	Q8CGY8;Q8C676;Q3TQV0	Q8CGY8	UDP-N-acetylglucosamine--peptide N-acetylglucosaminyltransferase 110 kDa subunit
0	0	0	25417000	0	35378000	0	0.194247	Cpne7	Copine-7 OS=Mus musculus GN=Cpne7 PE=1 SV=1	6	5	5	22.6	21	21	61.89	0	14.349	176820000	10	Q0VE82;Q8BIJ1	Q0VE82	Copine-7
9370700	14567000	9817200	8989600	9023500	0	1.87391	0.194325	Bola3	BolA-like 3 (E. coli) OS=Mus musculus GN=Bola3 PE=1 SV=1;BolA-like protein 3 OS=Mus musculus GN=Bola3 PE=1 SV=1;BolA-like protein 3 OS=Mus musculus GN=Bola3 PE=1 SV=1;BolA-like protein 3 OS=Mus musculus GN=Bola3 PE=1 SV=1;Uncharacterized protein (Fragment)	4	4	3	51.8	51.8	40	12.228	0	7.913	86903000	16	Q14A77;Q8CEI1;E9Q705;E9PX89;Q3TSQ5	Q14A77;Q8CEI1;E9Q705;E9PX89;Q3TSQ5	BolA-like protein 3
76762000	84953000	97278000	96252000	86690000	105870000	0.896753	0.194404	Naa15	N-alpha-acetyltransferase 15, NatA auxiliary subunit OS=Mus musculus GN=Naa15 PE=1 SV=1;N-alpha-acetyltransferase 15, NatA auxiliary subunit OS=Mus musculus GN=Naa15 PE=1 SV=1;N-alpha-acetyltransferase 15, NatA auxiliary subunit OS=Mus musculus GN=Naa15 PE	15	15	15	28.6	28.6	28.6	95.295	0	30.096	1156000000	83	A0A0A6YW80;G3X8Y3;Q80UM3;A0A0A6YX86;Q8K2S4;A0A0A6YXF4;E9PZ53;Q9DBB4	A0A0A6YW80;G3X8Y3;Q80UM3	N-alpha-acetyltransferase 15, NatA auxiliary subunit
157730000	136120000	142680000	147340000	136270000	134260000	1.04466	0.194471	Aldh18a1	Delta-1-pyrroline-5-carboxylate synthase OS=Mus musculus GN=Aldh18a1 PE=2 SV=1;Isoform Short of Delta-1-pyrroline-5-carboxylate synthase OS=Mus musculus GN=Aldh18a1;Delta-1-pyrroline-5-carboxylate synthase OS=Mus musculus GN=Aldh18a1 PE=1 SV=2;Uncharacteri	16	16	16	34.3	34.3	34.3	87.262	0	62.894	1836900000	132	Q3TWN8;Q9Z110-2;Q9Z110;Q3UGW8;Q3UZ27;H3BKK0;D3Z0B4	Q3TWN8;Q9Z110-2;Q9Z110;Q3UGW8;Q3UZ27	Delta-1-pyrroline-5-carboxylate synthase;Glutamate 5-kinase;Gamma-glutamyl phosphate reductase
491640000	481900000	574390000	581680000	537880000	576320000	0.912759	0.194472	Apoo	Isoform 2 of MICOS complex subunit Mic26 OS=Mus musculus GN=Apoo;MICOS complex subunit Mic26 OS=Mus musculus GN=Apoo PE=1 SV=2;Isoform 3 of MICOS complex subunit Mic26 OS=Mus musculus GN=Apoo;MICOS complex subunit OS=Mus musculus GN=Apoo PE=2 SV=1	8	8	8	78	78	78	18.798	0	37.438	6844200000	111	Q9DCZ4-2;Q9DCZ4;Q9DCZ4-3;Q3KNM9	Q9DCZ4-2;Q9DCZ4;Q9DCZ4-3;Q3KNM9	Apolipoprotein O
3844100000	3888300000	3775300000	3796600000	3853100000	3600300000	1.02291	0.194534	Gstm1	Glutathione S-transferase Mu 1 OS=Mus musculus GN=Gstm1 PE=1 SV=2;Glutathione S-transferase Mu 1 OS=Mus musculus GN=Gstm1 PE=1 SV=2	19	19	4	78	78	20.2	25.97	0	133.78	48048000000	329	P10649;A2AE89;F6Y363;Q7M0F3	P10649;A2AE89	Glutathione S-transferase Mu 1
0	5347900	4961600	0	5495000	5168700	0.966785	0.194972	Gtf2f1	Uncharacterized protein OS=Mus musculus GN=Gtf2f1 PE=2 SV=1;Uncharacterized protein (Fragment) OS=Mus musculus GN=Gtf2f1 PE=2 SV=1;General transcription factor IIF subunit 1 OS=Mus musculus GN=Gtf2f1 PE=1 SV=2	3	3	3	13.8	13.8	13.8	28.163	0	10.448	67770000	10	Q8BVJ2;Q9CSF1;Q3THK3	Q8BVJ2;Q9CSF1;Q3THK3	General transcription factor IIF subunit 1
101900000	96291000	80573000	101130000	125570000	113400000	0.819653	0.195062	Clns1a	Chloride channel, nucleotide-sensitive, 1A OS=Mus musculus GN=Clns1a PE=1 SV=1;Methylosome subunit pICln OS=Mus musculus GN=Clns1a PE=1 SV=1	7	7	7	57.7	57.7	57.7	26.522	0	44.741	1222200000	50	Q923F1;Q61189;P97506	Q923F1;Q61189	Methylosome subunit pICln
21104000	0	14945000	0	0	0	#DIV/0!	0.195165	Ube2g2	Ubc7p homolog OS=Mus musculus GN=Ube2g2 PE=2 SV=1;Ubiquitin-conjugating enzyme E2G 2, isoform CRA_b OS=Mus musculus GN=Ube2g2 PE=1 SV=1;Uncharacterized protein OS=Mus musculus GN=Ube2g2 PE=2 SV=1;Ubiquitin-conjugating enzyme E2 G2 OS=Mus musculus GN=Ube2g2	1	1	1	16.2	16.2	16.2	16.677	0	4.9474	183970000	4	Q9QX59;Q3U431;Q3UWG7;P60605	Q9QX59;Q3U431;Q3UWG7;P60605	Ubiquitin-conjugating enzyme E2 G2
5383300	5966800	0	5807200	6566200	0	0.917298	0.195253	Rnf25	E3 ubiquitin-protein ligase RNF25 OS=Mus musculus GN=Rnf25 PE=1 SV=1;E3 ubiquitin-protein ligase RNF25 OS=Mus musculus GN=Rnf25 PE=1 SV=2;Uncharacterized protein (Fragment) OS=Mus musculus GN=Rnf25 PE=2 SV=2;Uncharacterized protein (Fragment) OS=Mus muscul	3	3	3	9.7	9.7	9.7	51.098	0.00019928	3.6759	79496000	6	E9Q446;Q9QZR0;Q9CS30;Q9CT51;D3YXC4;D3Z7S2;F6Z123	E9Q446;Q9QZR0;Q9CS30;Q9CT51	E3 ubiquitin-protein ligase RNF25
154260000	148180000	137650000	127300000	142880000	130250000	1.09904	0.195303	Pkia	cAMP-dependent protein kinase inhibitor alpha OS=Mus musculus GN=Pkia PE=1 SV=2;cAMP-dependent protein kinase inhibitor alpha (Fragment) OS=Mus musculus GN=Pkia PE=1 SV=1	6	6	6	90.8	90.8	90.8	7.9604	0	54.733	1809300000	62	P63248;A0A0A6YXS7	P63248;A0A0A6YXS7	cAMP-dependent protein kinase inhibitor alpha
55344000	44807000	49084000	44078000	44768000	41320000	1.1465	0.195345	2610301B20Rik	Protein C8orf37 homolog OS=Mus musculus PE=1 SV=1;RIKEN cDNA 2610301B20 gene OS=Mus musculus GN=2610301B20Rik PE=1 SV=1	5	5	5	25.8	25.8	25.8	23.848	0	62.594	611400000	30	Q3UJP5;B1AV75;Q9D005	Q3UJP5;B1AV75	Protein C8orf37 homolog
22918000	22923000	21362000	22725000	19512000	15445000	1.16506	0.19547	Cdkn2aip	CDKN2A-interacting protein OS=Mus musculus GN=Cdkn2aip PE=1 SV=1	6	6	6	14.7	14.7	14.7	59.744	0	31.924	270190000	34	Q8BI72;A0A1I7Q4A1	Q8BI72	CDKN2A-interacting protein
31716000	29120000	29297000	23528000	29047000	23875000	1.17898	0.195591	Tnpo1	Isoform 2 of Transportin-1 OS=Mus musculus GN=Tnpo1;Transportin-1 OS=Mus musculus GN=Tnpo1 PE=1 SV=2;Transportin-1 (Fragment) OS=Mus musculus GN=Tnpo1 PE=1 SV=1	15	10	10	30.7	23.3	23.3	101.31	0	37.823	337160000	65	Q8BFY9-2;Q8BFY9;Q3TKD0;J3QMX2;Q3TS78;Q3TQW0	Q8BFY9-2;Q8BFY9;Q3TKD0	Transportin-1
612790000	600900000	558060000	636650000	639140000	558760000	0.965768	0.195682	Bpnt1	3(2),5-bisphosphate nucleotidase 1 OS=Mus musculus GN=Bpnt1 PE=1 SV=1;Bisphosphate 3-nucleotidase 1, isoform CRA_a OS=Mus musculus GN=Bpnt1 PE=2 SV=1	20	20	3	86.4	86.4	11.1	34.973	0	148.02	7480600000	238	A0A1B0GRV0;Q3U449;D3Z5X0	A0A1B0GRV0;Q3U449
764900000	795020000	688460000	855750000	810150000	885640000	0.881185	0.195745	Mgst3	Microsomal glutathione S-transferase 3 OS=Mus musculus GN=Mgst3 PE=1 SV=1	6	6	6	50.3	50.3	50.3	16.958	0	45.953	9970400000	125	Q9CPU4	Q9CPU4	Microsomal glutathione S-transferase 3
214820000	214670000	187640000	199240000	185470000	186290000	1.08079	0.195955	Eif5	MCG118037 OS=Mus musculus GN=Eif5 PE=1 SV=1;Eukaryotic translation initiation factor 5 OS=Mus musculus GN=Eif5 PE=1 SV=1;Eukaryotic translation initiation factor 5 OS=Mus musculus GN=Eif5 PE=1 SV=1;Uncharacterized protein (Fragment) OS=Mus musculus GN=Eif5	15	15	15	38.2	38.2	38.2	48.968	0	34.889	2472800000	108	Q3TQR3;P59325;Q8BVV6;Q3TKY2;Q05CM5;Q05CH7;A0A1Y7VNP4;Q05CY6;Q3TT65;A0A1Y7VJG2;Q6PHA6;Q05C65;A0A1Y7VKT5;A0A1Y7VLQ0;A0A1Y7VLL6;A0A1Y7VLK2	Q3TQR3;P59325;Q8BVV6;Q3TKY2;Q05CM5;Q05CH7;A0A1Y7VNP4;Q05CY6;Q3TT65;A0A1Y7VJG2;Q6PHA6;Q05C65	Eukaryotic translation initiation factor 5
41862000	47534000	37783000	50875000	48853000	56756000	0.812728	0.196096	Mrps2	28S ribosomal protein S2, mitochondrial OS=Mus musculus GN=Mrps2 PE=1 SV=1;Uncharacterized protein OS=Mus musculus GN=Mrps2 PE=2 SV=1	6	6	6	42.6	42.6	42.6	32.313	0	21.304	550560000	35	Q924T2;Q8BQ99	Q924T2;Q8BQ99	28S ribosomal protein S2, mitochondrial
102390000	91500000	85746000	127980000	98434000	90794000	0.881554	0.19626	Prkaa2	5-AMP-activated protein kinase catalytic subunit alpha-2 OS=Mus musculus GN=Prkaa2 PE=1 SV=3	10	10	9	34.8	34.8	31.7	62.022	0	51.703	1100100000	90	Q8BRK8;G8XUU5	Q8BRK8	5-AMP-activated protein kinase catalytic subunit alpha-2
13089000	14229000	14626000	17834000	20144000	14521000	0.798949	0.196449	Usp32	Ubiquitin-specific peptidase 32 OS=Mus musculus GN=Usp32 PE=1 SV=1;Usp32 protein (Fragment) OS=Mus musculus GN=Usp32 PE=2 SV=1;Ubiquitin-specific peptidase 32 (Fragment) OS=Mus musculus GN=Usp32 PE=1 SV=1	6	6	6	5.6	5.6	5.6	181.73	0	6.9734	179240000	21	F8VPZ3;Q6PD17;F6XDW8;Q7TT84	F8VPZ3;Q6PD17;F6XDW8	Ubiquitin carboxyl-terminal hydrolase
6638900	4595200	4862600	0	0	4867000	3.30731	0.197003	Anapc2	Anaphase promoting complex subunit 2 OS=Mus musculus GN=Anapc2 PE=2 SV=1;MKIAA1406 protein (Fragment) OS=Mus musculus GN=Anapc2 PE=2 SV=1;Anaphase-promoting complex subunit 2 OS=Mus musculus GN=Anapc2 PE=1 SV=2;Anapc2 protein (Fragment) OS=Mus musculus GN=	2	2	2	4.8	4.8	4.8	95.022	0.00020202	3.9546	48800000	9	Q3U430;Q6ZPR8;Q8BZQ7;Q6P0W7	Q3U430;Q6ZPR8;Q8BZQ7;Q6P0W7	Anaphase-promoting complex subunit 2
203290000	216130000	188740000	192510000	185810000	184770000	1.08004	0.197455	Ccar2	Cell cycle and apoptosis regulator protein 2 OS=Mus musculus GN=Ccar2 PE=1 SV=2	24	24	24	45.8	45.8	45.8	103	0	80.84	2448000000	149	Q8VDP4	Q8VDP4	Cell cycle and apoptosis regulator protein 2
310310000	286570000	265470000	282690000	287130000	243270000	1.06058	0.197517	Dnajc11	DnaJ homolog subfamily C member 11 OS=Mus musculus GN=Dnajc11 PE=1 SV=2;DnaJ homolog subfamily C member 11 OS=Mus musculus GN=Dnajc11 PE=1 SV=1	16	16	16	44	44	44	63.232	0	60.362	3413600000	133	Q5U458;E9Q8B3;A2A8D1	Q5U458;E9Q8B3	DnaJ homolog subfamily C member 11
447150000	488530000	518410000	531800000	502850000	543930000	0.921138	0.197521	Ppm1h	Protein phosphatase 1H OS=Mus musculus GN=Ppm1h PE=1 SV=1;Isoform 2 of Protein phosphatase 1H OS=Mus musculus GN=Ppm1h	23	23	23	65.3	65.3	65.3	56.379	0	102.63	6323900000	242	Q3UYC0;Q3UYC0-2;E0CYP3;F8WGF9;E9Q2I3;B7XGC0;Q8BU27-2;Q8BU27;Q149T7	Q3UYC0;Q3UYC0-2	Protein phosphatase 1H
23133000	28768000	20510000	34555000	28864000	27879000	0.793128	0.1978	Nsdhl	NAD(P)-dependent steroid dehydrogenase-like protein OS=Mus musculus GN=Nsdhl PE=2 SV=1;NAD(P) dependent steroid dehydrogenase-like OS=Mus musculus GN=Nsdhl PE=2 SV=1;NAD(P) dependent steroid dehydrogenase-like OS=Mus musculus GN=Nsdhl PE=2 SV=1;NAD(P) depe	4	4	4	14.6	14.6	14.6	40.686	0	7.5925	332370000	30	U3M993;Q8VE30;Q7TPY3;Q3US15;Q9R1J0	U3M993;Q8VE30;Q7TPY3;Q3US15;Q9R1J0	Sterol-4-alpha-carboxylate 3-dehydrogenase, decarboxylating
2397000000	2324000000	2501400000	2276700000	2313400000	2271500000	1.05258	0.197856	Rab3a	RAB3A, member RAS oncogene family, isoform CRA_a OS=Mus musculus GN=Rab3a PE=1 SV=1;Ras-related protein Rab-3A OS=Mus musculus GN=Rab3a PE=1 SV=1	9	6	5	58.6	39.1	30.5	24.97	0	214.73	31972000000	213	Q0PD63;P63011;D3YZP5;Q05D37	Q0PD63;P63011	Ras-related protein Rab-3A
0	0	0	0	4875900	7165600	0	0.197876	Sash1	MKIAA0790 protein (Fragment) OS=Mus musculus GN=Sash1 PE=2 SV=1;SAM and SH3 domain-containing protein 1 OS=Mus musculus GN=Sash1 PE=1 SV=1;SAM and SH3 domain-containing protein 1 OS=Mus musculus GN=Sash1 PE=1 SV=1	3	3	3	4.3	4.3	4.3	118.52	0.00019309	3.1195	63442000	9	Q6ZQ46;F8VQK5;P59808;Q8BRY6;D3Z0Y1;Q9D4W6;P57725	Q6ZQ46;F8VQK5;P59808	SAM and SH3 domain-containing protein 1
30841000	28183000	32879000	16015000	26999000	26287000	1.32614	0.197885	Usp8	Uncharacterized protein (Fragment) OS=Mus musculus GN=Usp8 PE=2 SV=1;Ubiquitin carboxyl-terminal hydrolase 8 OS=Mus musculus GN=Usp8 PE=1 SV=1;Ubiquitin carboxyl-terminal hydrolase 8 OS=Mus musculus GN=Usp8 PE=1 SV=2;Uncharacterized protein OS=Mus musculus	8	8	8	17.3	17.3	17.3	111.83	0	25.939	321890000	21	Q3UQ26;A2AI52;Q80U87;Q3UZ62;Q58E42;Q3TQM7	Q3UQ26;A2AI52;Q80U87;Q3UZ62	Ubiquitin carboxyl-terminal hydrolase;Ubiquitin carboxyl-terminal hydrolase 8
11790000	0	17333000	0	0	0	#DIV/0!	0.197902	Lias	Lipoyl synthase, mitochondrial OS=Mus musculus GN=Lias PE=1 SV=1;Lipoyl synthase, mitochondrial OS=Mus musculus GN=Lias PE=2 SV=1;Lipoyl synthase, mitochondrial OS=Mus musculus GN=Lias PE=1 SV=1	4	4	4	27.3	27.3	27.3	32.173	0.00019294	3.1115	122610000	3	A0A0M3HEP3;Q8CCZ4;Q99M04	A0A0M3HEP3;Q8CCZ4;Q99M04	Lipoyl synthase, mitochondrial
48822000	61591000	61691000	57040000	63076000	80208000	0.859128	0.197913	Plch2	Phosphoinositide phospholipase C OS=Mus musculus GN=Plch2 PE=1 SV=1;Phosphoinositide phospholipase C OS=Mus musculus GN=Plch2 PE=1 SV=2;Isoform 2 of 1-phosphatidylinositol 4,5-bisphosphate phosphodiesterase eta-2 OS=Mus musculus GN=Plch2;Isoform 3 of 1-pho	12	12	12	20.7	20.7	20.7	125.78	0	74.676	782440000	63	H3BIW6;F7C3A0;A2AP18-2;A2AP18-3;A2AP18-4;A2AP18;H3BK11;A2AP18-5;A0A087WSR3;F6UKG4;Q6PAS6;F7C512;Q6ZQB0;H3BKE1;A0A0A0MQM2;I1E4X4;H3BKK4;I1E4X6;Q4KWH5-4;Q4KWH5-3;Q4KWH5-2;Q4KWH5	H3BIW6;F7C3A0;A2AP18-2;A2AP18-3;A2AP18-4;A2AP18;H3BK11;A2AP18-5	Phosphoinositide phospholipase C;1-phosphatidylinositol 4,5-bisphosphate phosphodiesterase eta-2
995610000	1000800000	874280000	1026300000	1027300000	998490000	0.940565	0.198449	Tmod2	Tropomodulin-2 OS=Mus musculus GN=Tmod2 PE=1 SV=2;Tropomodulin 2, isoform CRA_c OS=Mus musculus GN=Tmod2 PE=1 SV=1	17	16	16	68.9	66.7	66.7	39.51	0	287.4	13108000000	202	Q9JKK7;A0A1L1SU70;Q9JKK7-3;Q9JKK7-2;A0A1L1SRR7;Q8C3Z3;Q3TFA9;Q9JHJ0	Q9JKK7;A0A1L1SU70	Tropomodulin-2
59590000	66564000	71536000	73248000	68391000	76286000	0.907147	0.198464	Abcb8	ATP-binding cassette sub-family B member 8, mitochondrial OS=Mus musculus GN=Abcb8 PE=1 SV=1	12	12	12	23.4	23.4	23.4	77.999	0	24.152	949550000	45	Q9CXJ4;Q9JL40;F6ZFC5	Q9CXJ4	ATP-binding cassette sub-family B member 8, mitochondrial
20606000	0	13877000	0	0	0	#DIV/0!	0.198619	Pfkfb2	6-phosphofructo-2-kinase/fructose-2, 6-bisphosphatase 2 variant 6 OS=Mus musculus GN=Gm29427 PE=1 SV=1;Uncharacterized protein OS=Mus musculus PE=2 SV=1;6-phosphofructo-2-kinase/fructose-2, 6-biphosphatase 2, isoform CRA_a OS=Mus musculus GN=Pfkfb2 PE=1 SV	6	6	5	18.4	18.4	15.8	43.535	0	7.4213	91585000	11	B2Z894;Q8CDS6;B2Z893;B2Z892;Q6GTL7;A0A087WRG0;A0A087WRM7;P70265;B2Z895;Q3UU45;B2Z891;A0A0A6YW89;A7UAK4;A0A0A6YY64;A2AUP3;A2AUP5;Q9ESY2;A2AUP1;Q7TS91;A2AUP4;A7UAK8;Q3U3S6;A7UAK5	B2Z894;Q8CDS6;B2Z893;B2Z892;Q6GTL7;A0A087WRG0;A0A087WRM7;P70265;B2Z895	6-phosphofructo-2-kinase/fructose-2,6-bisphosphatase 2;6-phosphofructo-2-kinase;Fructose-2,6-bisphosphatase
45506000	47579000	54818000	47642000	51737000	55017000	0.957946	0.198781	Taok2	Isoform 2 of Serine/threonine-protein kinase TAO2 OS=Mus musculus GN=Taok2;Serine/threonine-protein kinase TAO2 OS=Mus musculus GN=Taok2 PE=1 SV=3	16	13	13	26.5	22.2	22.2	119.96	0	88.221	629650000	57	Q6ZQ29-2;Q6ZQ29;Q3V3V4;A0A1L1SSV8	Q6ZQ29-2;Q6ZQ29	Serine/threonine-protein kinase TAO2
342940000	340490000	337350000	351470000	367780000	341650000	0.962183	0.198878	Trap1	Trap1 protein (Fragment) OS=Mus musculus GN=Trap1 PE=2 SV=1;Uncharacterized protein OS=Mus musculus GN=Trap1 PE=2 SV=1;Uncharacterized protein OS=Mus musculus GN=Trap1 PE=2 SV=1;Heat shock protein 75 kDa, mitochondrial OS=Mus musculus GN=Trap1 PE=1 SV=1;Tr	27	27	27	52.1	52.1	52.1	80.077	0	132.54	4329200000	203	Q922Z3;Q3UPJ8;Q3TK29;Q9CQN1;Q922R9;Q3TSG8	Q922Z3;Q3UPJ8;Q3TK29;Q9CQN1;Q922R9;Q3TSG8	Heat shock protein 75 kDa, mitochondrial
10228000	9462200	10427000	0	9845100	0	3.05911	0.198952	Xxylt1	Xyloside xylosyltransferase 1 OS=Mus musculus GN=Xxylt1 PE=1 SV=2	3	3	3	16.3	16.3	16.3	43.838	0	8.7741	107970000	11	Q3U4G3	Q3U4G3	Xyloside xylosyltransferase 1
193100000	193770000	226250000	213650000	203900000	227390000	0.950662	0.199141	Brsk2	BR serine/threonine kinase 2 transcript variant 5 OS=Mus musculus GN=Brsk2 PE=2 SV=1	22	19	0	48.7	43.3	0	75.566	0	51.609	2693500000	147	G3FEZ6;G3UZN4;G3UZ00;G3UXY1;G3UYP7	G3FEZ6
275130000	266380000	283110000	241110000	262760000	269860000	1.06577	0.199162	Stx7	Syntaxin-7 OS=Mus musculus GN=Stx7 PE=1 SV=1;Syntaxin-7 OS=Mus musculus GN=Stx7 PE=1 SV=3;Syntaxin 7 OS=Mus musculus GN=Stx7 PE=2 SV=1;Uncharacterized protein OS=Mus musculus GN=Stx7 PE=2 SV=1	11	11	11	65.5	65.5	65.5	29.736	0	203.38	3231600000	105	Q8BH40;O70439;Q9JMJ6;Q9DCE1	Q8BH40;O70439;Q9JMJ6;Q9DCE1	Syntaxin-7
414130000	350080000	325790000	427940000	477730000	374910000	0.851177	0.199597	Ina	Uncharacterized protein (Fragment) OS=Mus musculus GN=Ina PE=2 SV=1	22	1	1	70.4	5.1	5.1	37.277	0	50.804	5238100000	42	Q3UMG4	Q3UMG4
17225000	17469000	13941000	14043000	14297000	0	1.71613	0.200026	Meis2;Meis1	Homeobox protein Meis2 OS=Mus musculus GN=Meis2 PE=1 SV=1;Uncharacterized protein OS=Mus musculus GN=Meis2 PE=2 SV=1;Uncharacterized protein OS=Mus musculus GN=Meis2 PE=2 SV=1;Homeobox protein Meis2 OS=Mus musculus GN=Meis2 PE=1 SV=1;Meis homeobox 2 OS=Mus	4	4	4	17.6	17.6	17.6	42.966	0	27.563	202310000	17	Q3TYM2;Q3UJ35;Q3TY73;B1AWK4;Q6GU28;P97367-3;P97367-2;P97367-4;P97367;A0A0A7EPH8;A0A0A0MQB8;H3BLB6;Q60954-3;Q60954;Q60954-2;V9GXB5;Q3UJ00;Q148B2;Q3U2C1;P97368-2;P97368	Q3TYM2;Q3UJ35;Q3TY73;B1AWK4;Q6GU28;P97367-3;P97367-2;P97367-4;P97367;A0A0A7EPH8;A0A0A0MQB8;H3BLB6;Q60954-3;Q60954;Q60954-2;V9GXB5	Homeobox protein Meis2;Homeobox protein Meis1
143110000	0	199720000	374030000	176000000	194990000	0.460162	0.200352	Mrps36	28S ribosomal protein S36, mitochondrial OS=Mus musculus GN=Mrps36 PE=1 SV=1	4	1	1	69.6	23.5	23.5	11.101	0	8.7617	2098500000	11	Q9CQX8	Q9CQX8	28S ribosomal protein S36, mitochondrial
123380000	124230000	137060000	115520000	124330000	125780000	1.05207	0.200454	Exoc3	Exocyst complex component 3 OS=Mus musculus GN=Exoc3 PE=1 SV=1;Exocyst complex component 3 OS=Mus musculus GN=Exoc3 PE=1 SV=2;Uncharacterized protein OS=Mus musculus GN=Exoc3 PE=2 SV=1	17	17	17	31.5	31.5	31.5	86.454	0	75.954	1475100000	99	Q8K0E2;Q6KAR6;Q8BIT7;A0A1Y7VKY4;Q9ET46;A0A1Y7VP30	Q8K0E2;Q6KAR6;Q8BIT7	Exocyst complex component 3
109170000	86599000	68957000	76720000	74582000	65251000	1.22245	0.200819	Amdhd2	N-acetylglucosamine-6-phosphate deacetylase OS=Mus musculus GN=Amdhd2 PE=1 SV=1	8	8	8	48.2	48.2	48.2	43.5	0	57.596	933320000	52	Q8JZV7;F6UP77;F7CUP3	Q8JZV7	Putative N-acetylglucosamine-6-phosphate deacetylase
281730000	280900000	309840000	250160000	275840000	300300000	1.05588	0.201092	Nptxr	Uncharacterized protein (Fragment) OS=Mus musculus GN=Nptxr PE=2 SV=1;Uncharacterized protein OS=Mus musculus GN=Nptxr PE=2 SV=1;Neuronal pentraxin receptor OS=Mus musculus GN=Nptxr PE=1 SV=1;Neuronal pentraxin receptor OS=Mus musculus GN=Nptxr PE=1 SV=2;N	15	15	15	50.5	50.5	50.5	58.464	0	71.065	3525600000	140	Q3UH69;Q3UH37;F7BX42;E9PZM8;Q99J85;B9EIV5;Q6TLW2;Q6PD36;Q6TLW1;H3BLN6;Q6TLW0;F8VQB8;Q6TKP2	Q3UH69;Q3UH37;F7BX42;E9PZM8;Q99J85;B9EIV5;Q6TLW2	Neuronal pentraxin receptor
95132000	86656000	105110000	117280000	99752000	105470000	0.889601	0.201171	Numa1	Nuclear mitotic apparatus protein 1 OS=Mus musculus GN=Numa1 PE=1 SV=1;Nuclear mitotic apparatus protein 1 (Fragment) OS=Mus musculus GN=Numa1 PE=1 SV=1	23	23	23	18.7	18.7	18.7	235.63	0	156.21	1183300000	124	E9Q7G0;A0A1B0GSW3;A0A1B0GT61;Q3TH77;Q3UNM2;F6ZQA3;Q91W16;A0A1B0GT38;A0A1B0GSH2;Q99KG8	E9Q7G0;A0A1B0GSW3
61081000	54908000	51451000	46262000	51546000	48103000	1.14755	0.201173	Pik3r1	Phosphoinositide 3-kinase p85alpha OS=Mus musculus GN=Pik3r1 PE=2 SV=1;Phosphatidylinositol 3-kinase regulatory subunit alpha OS=Mus musculus GN=Pik3r1 PE=1 SV=2	15	15	15	33.1	33.1	33.1	83.5	0	18.448	591020000	41	P70304;P26450;Q80UI5;A0A087WQM2;Q3TP23;P70305	P70304;P26450	Phosphatidylinositol 3-kinase regulatory subunit alpha
186120000	141590000	164060000	132410000	143070000	121320000	1.23934	0.201368	Fahd1	Acylpyruvase FAHD1, mitochondrial OS=Mus musculus GN=Fahd1 PE=1 SV=2	5	5	5	44.1	44.1	44.1	25.172	0	34.238	1849200000	40	Q8R0F8	Q8R0F8	Acylpyruvase FAHD1, mitochondrial
31184000	36194000	59093000	31320000	29449000	49642000	1.14546	0.201484	Mocs3	Adenylyltransferase and sulfurtransferase MOCS3 OS=Mus musculus GN=Mocs3 PE=1 SV=1	14	14	14	52.8	52.8	52.8	49.374	0	21.788	523870000	32	A2BDX3;Q14BE0	A2BDX3	Adenylyltransferase and sulfurtransferase MOCS3;Molybdopterin-synthase adenylyltransferase;Molybdopterin-synthase sulfurtransferase
534660000	479800000	517670000	362580000	481640000	398200000	1.23318	0.201583	Ndufa3	NADH dehydrogenase [ubiquinone] 1 alpha subcomplex subunit 3 OS=Mus musculus GN=Ndufa3 PE=1 SV=1	3	3	3	41.7	41.7	41.7	9.3308	0	11.887	5189600000	54	Q9CQ91;D3Z670	Q9CQ91	NADH dehydrogenase [ubiquinone] 1 alpha subcomplex subunit 3
1302900000	1248500000	1307900000	1249400000	1246300000	1280300000	1.02206	0.201638	Wdr7	WD repeat-containing protein 7 OS=Mus musculus GN=Wdr7 PE=1 SV=3;Isoform 2 of WD repeat-containing protein 7 OS=Mus musculus GN=Wdr7	52	52	52	53.4	53.4	53.4	163.45	0	295.63	16122000000	540	Q920I9;Q920I9-2;Q05CF1;Q8C711	Q920I9;Q920I9-2	WD repeat-containing protein 7
26906000000	30596000000	27791000000	29499000000	30488000000	30222000000	0.945504	0.201839	Mbp	Myelin basic protein (Fragment) OS=Mus musculus GN=Mbp PE=1 SV=1;Isoform 4 of Myelin basic protein OS=Mus musculus GN=Mbp;Uncharacterized protein OS=Mus musculus GN=Mbp PE=2 SV=1;Isoform 12 of Myelin basic protein OS=Mus musculus GN=Mbp;Isoform 6 of Myelin	18	18	0	62.7	62.7	0	23.086	0	78.775	363540000000	512	F6RT34;P04370-4;Q542T4;P04370-13;P04370-6;Q09J72	F6RT34;P04370-4;Q542T4;P04370-13;P04370-6;Q09J72	Myelin basic protein
18409000	10594000	10149000	7582700	11049000	0	2.10136	0.202006	Pygl	Alpha-1,4 glucan phosphorylase OS=Mus musculus GN=Pygl PE=2 SV=1;Glycogen phosphorylase, liver form OS=Mus musculus GN=Pygl PE=1 SV=4;Alpha-1,4 glucan phosphorylase OS=Mus musculus GN=Pygl PE=2 SV=1;Alpha-1,4 glucan phosphorylase OS=Mus musculus GN=Pygl PE	12	4	3	19.4	9.4	7.8	97.456	0	4.9189	143850000	10	Q3TJQ7;Q9ET01;Q91WP9;Q3UEJ6;Q8BLV0	Q3TJQ7;Q9ET01;Q91WP9;Q3UEJ6	Alpha-1,4 glucan phosphorylase;Glycogen phosphorylase, liver form
93674000	106060000	101480000	116930000	110010000	108160000	0.898878	0.202008	Gabbr2	Gamma-aminobutyric acid type B receptor subunit 2 OS=Mus musculus GN=Gabbr2 PE=1 SV=2	14	14	14	19.9	19.9	19.9	105.67	0	23.6	1384800000	62	Q80T41	Q80T41	Gamma-aminobutyric acid type B receptor subunit 2
366560000	358350000	368330000	370330000	376930000	372950000	0.975924	0.202029	Tceb2	Elongin-B OS=Mus musculus GN=Elob PE=1 SV=1	11	11	11	90.7	90.7	90.7	13.17	0	26.279	4624700000	91	P62869;Q9D7T5;A6PWE0	P62869	Transcription elongation factor B polypeptide 2
62984000	82203000	90041000	63339000	73543000	82130000	1.07404	0.202175	Gna14	Uncharacterized protein OS=Mus musculus GN=Gna14 PE=2 SV=1;Guanine nucleotide-binding protein subunit alpha-14 OS=Mus musculus GN=Gna14 PE=1 SV=2;Uncharacterized protein (Fragment) OS=Mus musculus GN=Gna14 PE=2 SV=1	7	1	1	21.1	3.7	3.7	41.468	0.00019547	3.2824	1069700000	11	Q8C3M7;P30677;Q8CBT5	Q8C3M7;P30677;Q8CBT5	Guanine nucleotide-binding protein subunit alpha-14
117930000	122400000	111350000	124200000	124310000	128380000	0.93311	0.202369	Gak	Uncharacterized protein OS=Mus musculus GN=Gak PE=2 SV=1;Cyclin-G-associated kinase OS=Mus musculus GN=Gak PE=1 SV=1;Cyclin-G-associated kinase OS=Mus musculus GN=Gak PE=1 SV=2;Isoform 2 of Cyclin-G-associated kinase OS=Mus musculus GN=Gak;Uncharacterized	22	19	19	25	23.4	23.4	143.64	0	40.64	1483400000	86	Q3UIZ0;A0A0R4J0F6;Q99KY4;Q99KY4-2;Q3UDE5;F6SLK1;D6RHK5;F7BG02;A0A0G2JGP6;A0A0G2JEW6;A0A0G2JFZ0	Q3UIZ0;A0A0R4J0F6;Q99KY4;Q99KY4-2;Q3UDE5	Cyclin-G-associated kinase
263360000	298140000	295870000	265610000	314380000	301180000	0.97299	0.202665	Tspan2	Tetraspanin-2 (Fragment) OS=Mus musculus GN=Tspan2 PE=1 SV=1;Tetraspanin OS=Mus musculus GN=Tspan2 PE=1 SV=1;Tetraspanin (Fragment) OS=Mus musculus GN=Tspan2 PE=2 SV=1;Tetraspanin OS=Mus musculus GN=Tspan2 PE=1 SV=1;Tetraspanin-2 OS=Mus musculus GN=Tspan2	3	3	3	33.3	33.3	33.3	9.5218	0	115.49	3684800000	53	A0A0G2JDX4;A0A0G2JEZ7;Q8C0C9;Q9D1X8;Q922J6	A0A0G2JDX4;A0A0G2JEZ7;Q8C0C9;Q9D1X8;Q922J6	Tetraspanin;Tetraspanin-2
624950000	678290000	684880000	608760000	675800000	648650000	1.0284	0.202676	Mapre2	Microtubule-associated protein RP/EB family member 2 OS=Mus musculus GN=Mapre2 PE=1 SV=1;Isoform 2 of Microtubule-associated protein RP/EB family member 2 OS=Mus musculus GN=Mapre2;Microtubule-associated protein RP/EB family member 2 OS=Mus musculus GN=Map	17	17	16	73.9	73.9	70.4	32.265	0	71.913	8068800000	159	E9Q6X0;Q8R001-2;Q8R001;D3YYK8;Q3TG90	E9Q6X0;Q8R001-2;Q8R001;D3YYK8;Q3TG90	Microtubule-associated protein RP/EB family member 2
30330000	31443000	29257000	28808000	28635000	29176000	1.05092	0.202909	Rp2	Isoform 3 of Protein XRP2 OS=Mus musculus GN=Rp2;Protein XRP2 OS=Mus musculus GN=Rp2 PE=1 SV=3;Isoform 2 of Protein XRP2 OS=Mus musculus GN=Rp2;Isoform 4 of Protein XRP2 OS=Mus musculus GN=Rp2	5	5	5	21.4	21.4	21.4	36.56	0	6.4501	376050000	23	Q9EPK2-3;Q9EPK2;Q9EPK2-2;Q9EPK2-4	Q9EPK2-3;Q9EPK2;Q9EPK2-2;Q9EPK2-4	Protein XRP2
0	0	0	7308500	0	11564000	0	0.203501	Pnkp	Isoform 2 of Bifunctional polynucleotide phosphatase/kinase OS=Mus musculus GN=Pnkp;Bifunctional polynucleotide phosphatase/kinase OS=Mus musculus GN=Pnkp PE=1 SV=2	3	3	1	11.7	11.7	3	54.373	0	7.6767	91046000	13	Q9JLV6-2;Q9JLV6	Q9JLV6-2;Q9JLV6	Bifunctional polynucleotide phosphatase/kinase;Polynucleotide 3-phosphatase;Polynucleotide 5-hydroxyl-kinase
0	0	18666000	15119000	12671000	18089000	0.406853	0.203881	Slc22a23	Solute carrier family 22 member 23 (Fragment) OS=Mus musculus GN=Slc22a23 PE=1 SV=1;Isoform 2 of Solute carrier family 22 member 23 OS=Mus musculus GN=Slc22a23;Solute carrier family 22 member 23 OS=Mus musculus GN=Slc22a23 PE=2 SV=1	2	2	2	5.3	5.3	5.3	61.962	0	5.6086	161430000	17	F7BP73;Q3UHH2-2;Q3UHH2	F7BP73;Q3UHH2-2;Q3UHH2	Solute carrier family 22 member 23
71144000	56640000	70087000	63134000	54020000	69000000	1.06294	0.203898	Cbx5	Chromobox protein homolog 5 OS=Mus musculus GN=Cbx5 PE=1 SV=1	7	6	6	42.9	36.6	36.6	22.186	0	43.923	816130000	40	Q61686	Q61686	Chromobox protein homolog 5
32403000	35168000	29086000	28899000	33915000	28682000	1.05641	0.20396	Arl6	ADP-ribosylation factor-like 6 OS=Mus musculus GN=Arl6 PE=2 SV=1;ADP-ribosylation factor-like 6 OS=Mus musculus GN=Arl6 PE=2 SV=1;ADP-ribosylation factor-like protein 6 OS=Mus musculus GN=Arl6 PE=1 SV=1;Uncharacterized protein OS=Mus musculus GN=Arl6 PE=2	4	4	4	33.3	33.3	33.3	21.001	0	31.796	394570000	26	Q8VCV3;Q3TUM2;O88848;Q3U6U3;O88848-2;D3Z067	Q8VCV3;Q3TUM2;O88848;Q3U6U3;O88848-2;D3Z067	ADP-ribosylation factor-like protein 6
76022000	70684000	67853000	71989000	70884000	63718000	1.03857	0.204035	Kcnab1	Voltage-gated potassium channel subunit beta-1 OS=Mus musculus GN=Kcnab1 PE=1 SV=2;Uncharacterized protein OS=Mus musculus GN=Kcnab1 PE=2 SV=1;Uncharacterized protein OS=Mus musculus GN=Kcnab1 PE=2 SV=1;Uncharacterized protein OS=Mus musculus GN=Kcnab1 PE=	12	8	8	39.7	31.2	31.2	44.722	0	29.794	824460000	40	P63143;Q3U6C5;Q9D5E9;Q8CD65	P63143;Q3U6C5;Q9D5E9;Q8CD65	Voltage-gated potassium channel subunit beta-1
12985000	0	8146400	0	0	0	#DIV/0!	0.204102	Wnk3	Serine/threonine-protein kinase WNK3 OS=Mus musculus GN=Wnk3 PE=1 SV=1;Isoform 2 of Serine/threonine-protein kinase WNK3 OS=Mus musculus GN=Wnk3;Serine/threonine-protein kinase WNK3 OS=Mus musculus GN=Wnk3 PE=1 SV=3;Serine/threonine-protein kinase WNK3 OS=	6	3	3	6.9	5	5	197.74	0.0011005	2.4078	61926000	3	V9GWU7;Q80XP9-2;Q80XP9;V9GXP7	V9GWU7;Q80XP9-2;Q80XP9;V9GXP7	Serine/threonine-protein kinase WNK3
187260000	192780000	179210000	203030000	194050000	185780000	0.959493	0.204293	Mtdh	Protein LYRIC OS=Mus musculus GN=Mtdh PE=1 SV=1;Protein LYRIC (Fragment) OS=Mus musculus GN=Mtdh PE=1 SV=1	21	21	11	40.9	40.9	25.2	63.845	0	58.161	2454200000	167	Q80WJ7;F6QHD1;F6QFT1;E9PUX0;Q3TAB3;F6ZQL0	Q80WJ7;F6QHD1	Protein LYRIC
500970000	481990000	535690000	499130000	450230000	475510000	1.06582	0.204601	Fbxl16	F-box and leucine-rich repeat protein 16 OS=Mus musculus GN=Fbxl16 PE=1 SV=1;F-box/LRR-repeat protein 16 OS=Mus musculus GN=Fbxl16 PE=1 SV=1	19	19	19	66	66	66	51.878	0	102.69	5785900000	203	B2RPY3;A2RT62	B2RPY3;A2RT62	F-box/LRR-repeat protein 16
229990000	231280000	245220000	244070000	230940000	255510000	0.967106	0.204609	Agfg1	Arf-GAP domain and FG repeat-containing protein 1 OS=Mus musculus GN=Agfg1 PE=1 SV=1;Arf-GAP domain and FG repeat-containing protein 1 OS=Mus musculus GN=Agfg1 PE=1 SV=1;Arf-GAP domain and FG repeat-containing protein 1 (Fragment) OS=Mus musculus GN=Agfg1	15	15	15	47.6	47.6	47.6	53.974	0	95.503	2982900000	157	A0A087WNV1;A0A087WSR7;A0A087WR52;Q8K2K6-3;Q8K2K6-1;Q8K2K6;Q8K2K6-2;A0A087WRL1	A0A087WNV1;A0A087WSR7;A0A087WR52;Q8K2K6-3;Q8K2K6-1;Q8K2K6;Q8K2K6-2	Arf-GAP domain and FG repeat-containing protein 1
24591000	25858000	30632000	24269000	0	15621000	2.03261	0.204654	Coq7	5-demethoxyubiquinone hydroxylase, mitochondrial OS=Mus musculus GN=Coq7 PE=1 SV=3;Coq7 protein (Fragment) OS=Mus musculus GN=Coq7 PE=2 SV=1;5-demethoxyubiquinone hydroxylase, mitochondrial OS=Mus musculus GN=Coq7 PE=1 SV=1;5-demethoxyubiquinone hydroxylas	4	4	4	35.5	35.5	35.5	24.041	0	9.6967	280530000	9	P97478;Q8K359;A0A140LIF0;Q3TYT1	P97478;Q8K359;A0A140LIF0;Q3TYT1	5-demethoxyubiquinone hydroxylase, mitochondrial
0	0	0	4820600	0	7765200	0	0.204973	Pcif1	RIKEN cDNA F730014I05 OS=Mus musculus GN=Pcif1 PE=1 SV=1;Phosphorylated CTD-interacting factor 1 OS=Mus musculus GN=Pcif1 PE=1 SV=1;Uncharacterized protein (Fragment) OS=Mus musculus GN=Pcif1 PE=2 SV=1	2	2	2	4.7	4.7	4.7	80.504	0.0028658	2.0888	54797000	9	Q542C3;P59114;Q3UC00	Q542C3;P59114;Q3UC00	Phosphorylated CTD-interacting factor 1
59724000	59699000	58916000	60550000	43970000	42871000	1.20997	0.205305	Dmwd	Dystrophia myotonica WD repeat-containing protein OS=Mus musculus GN=Dmwd PE=1 SV=3;Dystrophia myotonica WD repeat-containing protein OS=Mus musculus GN=Dmwd PE=1 SV=1	8	8	8	27.4	27.4	27.4	69.816	0	25.09	675490000	31	Q08274;E9Q6J8;Q5HZG7;Q8K0I9	Q08274;E9Q6J8	Dystrophia myotonica WD repeat-containing protein
337160000	323080000	321840000	336300000	354170000	366400000	0.929234	0.205385	Sec23a	Protein transport protein Sec23A OS=Mus musculus GN=Sec23a PE=1 SV=2;Protein transport protein Sec23A OS=Mus musculus GN=Sec23a PE=1 SV=1;Uncharacterized protein OS=Mus musculus GN=Sec23a PE=2 SV=1	22	22	19	49.4	49.4	43.9	86.161	0	141.71	4189200000	205	Q01405;E9Q1S3;Q8C1E4	Q01405;E9Q1S3;Q8C1E4	Protein transport protein Sec23A
428600000	439000000	519860000	430710000	446060000	539310000	0.979789	0.20555	Chchd3	MICOS complex subunit Mic19 OS=Mus musculus GN=Chchd3 PE=1 SV=1;MICOS complex subunit (Fragment) OS=Mus musculus GN=Chchd3 PE=2 SV=1	12	12	3	52	52	16.7	26.334	0	34.612	5814100000	101	Q9CRB9;Q91VG6;F6QFL0	Q9CRB9;Q91VG6	MICOS complex subunit Mic19
98382000	118140000	111180000	97249000	111580000	95712000	1.07605	0.205925	Gnpda1	Glucosamine-6-phosphate isomerase 1 OS=Mus musculus GN=Gnpda1 PE=1 SV=3;Glucosamine-6-phosphate isomerase (Fragment) OS=Mus musculus GN=Gnpda1 PE=2 SV=1;Glucosamine-6-phosphate isomerase 1 (Fragment) OS=Mus musculus GN=Gnpda1 PE=1 SV=1	9	9	8	53.6	53.6	49.5	32.549	0	57.302	1240600000	86	O88958;Q6A0D9;D3Z0R5;Q3TKA0;Q8BK00	O88958;Q6A0D9;D3Z0R5	Glucosamine-6-phosphate isomerase 1;Glucosamine-6-phosphate isomerase
67929000	74500000	70984000	60279000	61193000	70830000	1.10978	0.205965	Cpm	Carboxypeptidase M OS=Mus musculus GN=Cpm PE=1 SV=2	9	9	9	32.5	32.5	32.5	50.555	0	26.496	825130000	75	Q80V42;Q80V42-2	Q80V42	Carboxypeptidase M
23633000	27111000	25036000	13878000	15201000	25520000	1.38794	0.206056	Vldlr	Very low-density lipoprotein receptor OS=Mus musculus GN=Vldlr PE=1 SV=1;Very low-density lipoprotein receptor OS=Mus musculus GN=Vldlr PE=1 SV=1;Very low-density lipoprotein receptor OS=Mus musculus GN=Vldlr PE=1 SV=1;Uncharacterized protein OS=Mus muscul	9	9	9	18.7	18.7	18.7	89.004	0	26.775	250730000	27	F8WGI9;Q91YY0;P98156;Q3UVX6;F8WIN7;F6RKS4;E9Q643	F8WGI9;Q91YY0;P98156;Q3UVX6;F8WIN7	Very low-density lipoprotein receptor
0	13047000	21371000	0	0	0	#DIV/0!	0.206384	Mrpl51	39S ribosomal protein L51, mitochondrial OS=Mus musculus GN=Mrpl51 PE=1 SV=1	2	2	2	21.9	21.9	21.9	15.103	0	4.852	138080000	9	Q9CPY1	Q9CPY1	39S ribosomal protein L51, mitochondrial
199460000	201570000	206980000	216480000	205080000	210950000	0.961265	0.206485	Sez6l2	Seizure 6-like protein 2 OS=Mus musculus GN=Sez6l2 PE=1 SV=1;Isoform 3 of Seizure 6-like protein 2 OS=Mus musculus GN=Sez6l2;Isoform 2 of Seizure 6-like protein 2 OS=Mus musculus GN=Sez6l2	10	10	10	20.1	20.1	20.1	97.503	0	40.001	2622500000	87	Q4V9Z5;Q4V9Z5-3;Q4V9Z5-2;A0A0U1RPR3;A0A0U1RNQ8;D3YY14	Q4V9Z5;Q4V9Z5-3;Q4V9Z5-2	Seizure 6-like protein 2
7218000	8507700	10714000	7330900	6416300	8686200	1.17859	0.206572	Commd10	COMM domain containing 10, isoform CRA_c OS=Mus musculus GN=Commd10 PE=1 SV=1;COMM domain-containing protein 10 OS=Mus musculus GN=Commd10 PE=1 SV=1;Uncharacterized protein OS=Mus musculus GN=Commd10 PE=2 SV=1	3	3	3	29.2	29.2	29.2	22.812	0	6.823	91854000	16	Q3TKN7;Q8JZY2;Q3UTM6	Q3TKN7;Q8JZY2;Q3UTM6	COMM domain-containing protein 10
24154000	23826000	24098000	29675000	23919000	27161000	0.892552	0.206632	Nell2	Uncharacterized protein (Fragment) OS=Mus musculus GN=Nell2 PE=2 SV=1;Uncharacterized protein OS=Mus musculus GN=Nell2 PE=2 SV=1;Protein kinase C-binding protein NELL2 OS=Mus musculus GN=Nell2 PE=1 SV=3	7	7	7	13.9	13.9	13.9	87.593	0	24.386	316460000	32	Q8BM43;Q8BM06;Q61220	Q8BM43;Q8BM06;Q61220	Protein kinase C-binding protein NELL2
0	0	0	55994000	34080000	0	0	0.206645	Dmtn	Isoform 2 of Dematin OS=Mus musculus GN=Dmtn;Isoform 4 of Dematin OS=Mus musculus GN=Dmtn	15	1	1	60.3	8.1	8.1	43.041	0	8.0482	453060000	19	Q9WV69-2;Q9WV69-4	Q9WV69-2;Q9WV69-4	Dematin
435920000	414490000	502810000	407340000	403090000	415160000	1.10414	0.20676	Prkacb	cAMP-dependent protein kinase catalytic subunit beta OS=Mus musculus GN=Prkacb PE=1 SV=2;Isoform 2 of cAMP-dependent protein kinase catalytic subunit beta OS=Mus musculus GN=Prkacb;Isoform 3 of cAMP-dependent protein kinase catalytic subunit beta OS=Mus mu	19	8	8	63.2	31.3	31.3	40.707	0	65.577	5493000000	121	P68181;P68181-2;P68181-3;P68181-4;H6TMF6;H6TMF5;Q8C4J3;Q8CBP8;A0A0G2JFT9	P68181;P68181-2;P68181-3;P68181-4	cAMP-dependent protein kinase catalytic subunit beta
37880000	40292000	42672000	36969000	38591000	36812000	1.07539	0.207181	Tmeff1	Tomoregulin-1 (Fragment) OS=Mus musculus GN=Tmeff1 PE=1 SV=1;Isoform 3 of Tomoregulin-1 OS=Mus musculus GN=Tmeff1;Tomoregulin-1 OS=Mus musculus GN=Tmeff1 PE=2 SV=1;Isoform 2 of Tomoregulin-1 OS=Mus musculus GN=Tmeff1;Tomoregulin-1 (Fragment) OS=Mus musculu	5	5	5	17.3	17.3	17.3	37.433	0	21.057	479890000	39	A0A0A0MQL0;Q6PFE7-3;Q6PFE7;Q6PFE7-2;A2AML9	A0A0A0MQL0;Q6PFE7-3;Q6PFE7;Q6PFE7-2;A2AML9	Tomoregulin-1
1649700000	1689000000	1518600000	1689200000	1687100000	1552400000	0.985513	0.207591	L1cam;L1	Neural cell adhesion molecule L1 OS=Mus musculus GN=L1cam PE=1 SV=1;L1 cell adhesion molecule OS=Mus musculus GN=L1cam PE=1 SV=1;Neural cell adhesion molecule L1 OS=Mus musculus GN=L1cam PE=1 SV=1;Neural cell adhesion molecule L1 OS=Mus musculus GN=L1cam P	34	34	28	36.6	36.6	31.6	140.43	0	323.31	20238000000	449	A2AFG8;Q6PGJ3;A2AFG7;P11627;Q9QYQ7;Q684Q2;B7ZCD3;F6UIL7	A2AFG8;Q6PGJ3;A2AFG7;P11627;Q9QYQ7	Neural cell adhesion molecule L1
137490000	132490000	113380000	113820000	122110000	111910000	1.10212	0.20783	Hspa1b;Hspa1a	Heat shock protein 1B OS=Mus musculus GN=Hspa1b PE=1 SV=1;Heat shock 70 kDa protein 1A OS=Mus musculus GN=Hspa1a PE=1 SV=2;Heat shock 70 kDa protein 1B OS=Mus musculus GN=Hspa1b PE=1 SV=3;Uncharacterized protein OS=Mus musculus PE=2 SV=1;Inducible heat sho	20	16	11	47.1	38.5	27.3	70.078	0	67.303	1529300000	120	Q3TU85;Q61696;P17879;Q3TAI8;A1E2B8;Q61698;O88688	Q3TU85;Q61696;P17879;Q3TAI8;A1E2B8	Heat shock 70 kDa protein 1A;Heat shock 70 kDa protein 1B
443260000	455280000	449800000	447350000	476920000	455160000	0.977462	0.208073	Strap	Serine/threonine kinase receptor associated protein OS=Mus musculus GN=Strap PE=1 SV=1;Serine-threonine kinase receptor-associated protein OS=Mus musculus GN=Strap PE=1 SV=2	21	21	21	82.3	82.3	82.3	38.442	0	190.5	5703300000	223	B2RUC7;Q9Z1Z2	B2RUC7;Q9Z1Z2	Serine-threonine kinase receptor-associated protein
80292000	78010000	101460000	102260000	93294000	100920000	0.876171	0.208148	Hsdl2	Hydroxysteroid dehydrogenase-like protein 2 OS=Mus musculus GN=Hsdl2 PE=1 SV=1;Hydroxysteroid dehydrogenase-like protein 2 OS=Mus musculus GN=Hsdl2 PE=1 SV=1;Uncharacterized protein OS=Mus musculus GN=Hsdl2 PE=2 SV=1;Uncharacterized protein OS=Mus musculus	9	9	9	30.8	30.8	30.8	54.208	0	29.498	1103300000	51	Q2TPA8;B1AX78;Q99JH2;Q9D015;B1AX77	Q2TPA8;B1AX78;Q99JH2;Q9D015	Hydroxysteroid dehydrogenase-like protein 2
18214000	14460000	25767000	20268000	20321000	26415000	0.872202	0.20825	Pik3r2	Uncharacterized protein OS=Mus musculus GN=Pik3r2 PE=2 SV=1;Phosphatidylinositol 3-kinase regulatory subunit beta OS=Mus musculus GN=Pik3r2 PE=1 SV=2	5	5	5	14	14	14	81.243	0	7.9577	239410000	17	Q3UK33;O08908	Q3UK33;O08908	Phosphatidylinositol 3-kinase regulatory subunit beta
5211100	6271700	0	0	3160600	0	3.63311	0.208319	mKIAA1097;Usp33	Ubiquitinyl hydrolase 1 (Fragment) OS=Mus musculus GN=mKIAA1097 PE=3 SV=2;Ubiquitinyl hydrolase 1 OS=Mus musculus GN=Usp33 PE=1 SV=1;Isoform 2 of Ubiquitin carboxyl-terminal hydrolase 33 OS=Mus musculus GN=Usp33;Ubiquitin carboxyl-terminal hydrolase 33 OS=	2	2	2	6.2	6.2	6.2	94.814	0.00020255	3.992	38954000	4	Q80TK2;A0A0H2UKB8;Q8R5K2-2;Q8R5K2;Q80VA4	Q80TK2;A0A0H2UKB8;Q8R5K2-2;Q8R5K2;Q80VA4	Ubiquitin carboxyl-terminal hydrolase;Ubiquitin carboxyl-terminal hydrolase 33
400820000	398380000	425690000	381730000	397990000	391450000	1.04587	0.208876	Sbf1	Myotubularin-related protein 5 OS=Mus musculus GN=Sbf1 PE=1 SV=2	43	43	1	33.4	33.4	0.9	208.69	0	142.09	4908800000	308	Q6ZPE2;H3BKD9;D6RG52;F7AWK3;F6S251	Q6ZPE2	Myotubularin-related protein 5
2472800000	2726900000	2680300000	2787100000	2736700000	2838600000	0.942313	0.208881	Ndufa4	Cytochrome c oxidase subunit NDUFA4 OS=Mus musculus GN=Ndufa4 PE=1 SV=2;Cytochrome c oxidase subunit NDUFA4 OS=Mus musculus GN=Ndufa4 PE=1 SV=1	7	7	7	85.4	85.4	85.4	9.3267	0	35.516	32707000000	65	Q62425;A0A0N4SVQ1	Q62425;A0A0N4SVQ1	Cytochrome c oxidase subunit NDUFA4
61664000	73109000	64804000	79411000	72280000	88851000	0.829697	0.208943	Agpat5	Uncharacterized protein OS=Mus musculus GN=Agpat5 PE=2 SV=1;1-acyl-sn-glycerol-3-phosphate acyltransferase epsilon OS=Mus musculus GN=Agpat5 PE=2 SV=2;1-acyl-sn-glycerol-3-phosphate acyltransferase epsilon OS=Mus musculus GN=Agpat5 PE=1 SV=1	10	10	10	31.5	31.5	31.5	42.119	0	37.102	959430000	49	Q3TDP3;Q9D1E8;F8WGD9	Q3TDP3;Q9D1E8;F8WGD9	1-acyl-sn-glycerol-3-phosphate acyltransferase epsilon
30755000	36814000	32514000	42240000	36308000	41664000	0.832554	0.209045	Rtca;RtcA	RNA terminal phosphate cyclase domain 1 OS=Mus musculus GN=Rtca PE=2 SV=1;Uncharacterized protein OS=Mus musculus GN=Rtca PE=2 SV=1;Uncharacterized protein OS=Mus musculus GN=Rtca PE=2 SV=1;RNA 3-terminal phosphate cyclase OS=Mus musculus GN=RtcA PE=1 SV=	6	6	6	26.2	26.2	26.2	39.282	0	19.405	430980000	36	Q5BLJ4;Q3TIJ4;A0A1S6GWI5;Q9D7H3;Q91YL8;Q3UAE6;D6REI7;D6RD00;D3Z263	Q5BLJ4;Q3TIJ4;A0A1S6GWI5;Q9D7H3;Q91YL8;Q3UAE6	RNA 3-terminal phosphate cyclase
114630000	121340000	110840000	97214000	104450000	111890000	1.10606	0.209327	Gucy1a3	Guanylate cyclase soluble subunit alpha-3 OS=Mus musculus GN=Gucy1a3 PE=1 SV=2	17	17	17	32.3	32.3	32.3	77.587	0	46.18	1348800000	92	Q9ERL9	Q9ERL9	Guanylate cyclase soluble subunit alpha-3
168110000	148910000	176510000	154450000	147290000	171940000	1.04191	0.209355	Selenbp1;Selenbp2	Selenium-binding protein 1 OS=Mus musculus GN=Selenbp1 PE=1 SV=2;Selenium-binding protein 2 OS=Mus musculus GN=Selenbp2 PE=1 SV=2;Selenium-binding protein 2 OS=Mus musculus GN=Selenbp2 PE=1 SV=1;Selenium-binding protein 2 OS=Mus musculus GN=Selenbp2 PE=1 S	21	21	21	63.1	63.1	63.1	52.513	0	83.341	2033500000	133	P17563;Q63836;A0A0R4J135;G3UYY2;D6RHN2;G3UWK0;G3UZT2	P17563;Q63836;A0A0R4J135;G3UYY2	Selenium-binding protein 1;Selenium-binding protein 2
214670000	237560000	247350000	213860000	250460000	261390000	0.963994	0.209474	Map4	Microtubule-associated protein OS=Mus musculus GN=Map4 PE=1 SV=3;Microtubule-associated protein OS=Mus musculus GN=Map4 PE=1 SV=1;Isoform 4 of Microtubule-associated protein 4 OS=Mus musculus GN=Map4	33	19	19	46.3	28.5	28.5	97.795	0	130.51	2905800000	136	E9PZ43;A0A0G2JDN7;P27546-4	E9PZ43;A0A0G2JDN7;P27546-4	Microtubule-associated protein;Microtubule-associated protein 4
10068000	13484000	11939000	9942700	11217000	10930000	1.10599	0.209624	Itgam	Uncharacterized protein (Fragment) OS=Mus musculus GN=Itgam PE=2 SV=1;Uncharacterized protein OS=Mus musculus GN=Itgam PE=2 SV=1;Uncharacterized protein OS=Mus musculus GN=Itgam PE=2 SV=1;Integrin alpha M, isoform CRA_a OS=Mus musculus GN=Itgam PE=1 SV=2;I	5	5	5	8.1	8.1	8.1	117.99	0	6.0414	128600000	17	Q3TBT0;Q3U4I5;Q3TD86;E9Q604;G5E8F1;Q3U3F0;E9Q5K8;Q3U1U4;P05555;Q3U1W4;A0A0R4J1B4;P05555-2;Q3UJ88	Q3TBT0;Q3U4I5;Q3TD86;E9Q604;G5E8F1;Q3U3F0;E9Q5K8;Q3U1U4;P05555;Q3U1W4;A0A0R4J1B4;P05555-2;Q3UJ88	Integrin alpha-M
12719000	13637000	16606000	11366000	12817000	11623000	1.19985	0.209751	Mrpl49	39S ribosomal protein L49, mitochondrial OS=Mus musculus GN=Mrpl49 PE=1 SV=1;Uncharacterized protein (Fragment) OS=Mus musculus GN=Mrpl49 PE=2 SV=1	3	3	3	19.9	19.9	19.9	19.133	0	4.9174	184970000	26	Q9CQ40;Q8BTB8	Q9CQ40;Q8BTB8	39S ribosomal protein L49, mitochondrial
108880000	145110000	139560000	142480000	149210000	150570000	0.889861	0.20992		Plasma membrane calcium-transporting ATPase 1 (Fragment) OS=Mus musculus GN=Atp2b1 PE=1 SV=1	13	2	1	58.4	10.7	3.8	35.622	0	31.914	2252700000	80	A0A1W2P772	A0A1W2P772
39300000	43120000	31316000	32911000	33797000	31563000	1.15737	0.210184	Lamtor2	Ragulator complex protein LAMTOR2 OS=Mus musculus GN=Lamtor2 PE=1 SV=1	4	4	2	64	64	42.4	13.48	0	6.8551	420140000	26	Q9JHS3	Q9JHS3	Ragulator complex protein LAMTOR2
114790000	117130000	114610000	126960000	116740000	123240000	0.944378	0.21044	Nfasc	Neurofascin OS=Mus musculus GN=Nfasc PE=1 SV=1	42	2	2	43.2	2.3	2.3	137.97	0	17.447	1497800000	20	Q810U3	Q810U3	Neurofascin
1256900000	1252500000	1276900000	1258000000	1328500000	1317900000	0.969752	0.210464	Lonp1	Lon protease homolog, mitochondrial OS=Mus musculus GN=Lonp1 PE=1 SV=2;Lon protease homolog, mitochondrial OS=Mus musculus GN=Lonp1 PE=2 SV=1	43	43	43	62.1	62.1	62.1	105.84	0	256.92	15436000000	398	Q8CGK3;Q3V2D0;Q56A16;B9EJ74;Q5DTF3;Q61594;A4UUI3	Q8CGK3;Q3V2D0	Lon protease homolog, mitochondrial
33681000	38196000	42080000	32678000	32928000	28928000	1.20546	0.210472	Nolc1	Nucleolar and coiled-body phosphoprotein 1 OS=Mus musculus GN=Nolc1 PE=1 SV=1;Isoform 2 of Nucleolar and coiled-body phosphoprotein 1 OS=Mus musculus GN=Nolc1;Nucleolar and coiled-body phosphoprotein 1 OS=Mus musculus GN=Nolc1 PE=1 SV=1;Nucleolar and coile	5	5	4	8.3	8.3	5	73.427	0	19.37	428250000	14	A0A286YDA2;E9Q5C9-2;A0A286YDT3;E9Q5C9;A0A286YDV7	A0A286YDA2;E9Q5C9-2;A0A286YDT3;E9Q5C9;A0A286YDV7
285610000	278090000	384590000	561970000	506170000	370180000	0.659304	0.211074	Nedd8	Neural cell expressed, developmentally down-regulated gene 8, isoform CRA_a OS=Mus musculus GN=Nedd8 PE=1 SV=1;NEDD8 OS=Mus musculus GN=Nedd8 PE=1 SV=2;Uncharacterized protein (Fragment) OS=Mus musculus GN=Nedd8 PE=2 SV=1	4	4	4	45.7	45.7	45.7	8.9723	0	16.59	5316400000	31	Q3UI46;P29595;Q3TY05	Q3UI46;P29595;Q3TY05	NEDD8
158660000	146830000	144620000	157410000	165660000	163970000	0.924175	0.211153	H2afy2	Core histone macro-H2A.2 OS=Mus musculus GN=H2afy2 PE=1 SV=3;Core histone macro-H2A OS=Mus musculus GN=H2afy2 PE=2 SV=1	14	12	12	56.7	49.7	49.7	40.092	0	36.575	1912400000	87	Q8CCK0;Q8BP16;Q9CTR1;A0PJB8;Q9D3V6;Q9D3U7	Q8CCK0;Q8BP16	Core histone macro-H2A.2;Core histone macro-H2A
23261000	0	14668000	14777000	0	0	2.56676	0.211158	Cnot3;mKIAA0691	CCR4-NOT transcription complex subunit 3 OS=Mus musculus GN=Cnot3 PE=1 SV=1;MKIAA0691 protein (Fragment) OS=Mus musculus GN=Cnot3 PE=2 SV=1	5	5	5	15.6	15.6	15.6	81.945	0	12.745	163700000	14	Q8K0V4;Q6A015;A0A0U1RNN8	Q8K0V4;Q6A015	CCR4-NOT transcription complex subunit 3
206260000	186250000	162390000	167680000	175940000	156120000	1.11038	0.212167	Timm8a1	Mitochondrial import inner membrane translocase subunit Tim8 A OS=Mus musculus GN=Timm8a1 PE=1 SV=1	6	6	6	87.6	87.6	87.6	11.042	0	49.525	2194400000	62	Q9WVA2;Q4FZG7	Q9WVA2	Mitochondrial import inner membrane translocase subunit Tim8 A
158270000	165340000	162160000	188230000	165810000	177940000	0.913136	0.212182	Prodh	Proline dehydrogenase 1, mitochondrial OS=Mus musculus GN=Prodh PE=1 SV=2;Proline dehydrogenase OS=Mus musculus GN=Prodh PE=1 SV=1	17	17	17	43.9	43.9	43.9	68.035	0	92.648	2072500000	114	Q9WU79;A0A0R4J1T9;F6PYI8;F6YFQ5;Q8C3G7;E9PUR5;F6XMC0	Q9WU79;A0A0R4J1T9	Proline dehydrogenase 1, mitochondrial
69565000	68346000	76990000	62446000	68752000	70973000	1.06297	0.212256	Cfap36	Cilia- and flagella-associated protein 36 OS=Mus musculus GN=Cfap36 PE=1 SV=1;Coiled-coil domain containing 104 OS=Mus musculus GN=Cfap36 PE=2 SV=1	10	10	10	45.8	45.8	45.8	39.599	0	24.27	827490000	54	Q8C6E0;Q99JR9;Q5SNY8	Q8C6E0;Q99JR9	Cilia- and flagella-associated protein 36
749670000	931030000	946340000	784810000	928710000	979580000	0.975471	0.212415	mt-Co1;COI;Mtco1	Cytochrome c oxidase subunit 1 OS=Mus musculus GN=mt-Co1 PE=1 SV=1;Cytochrome c oxidase subunit 1 OS=Mus musculus GN=COI PE=3 SV=1;Cytochrome c oxidase subunit 1 OS=Mus musculus GN=COX1 PE=3 SV=1;Cytochrome c oxidase subunit 1 OS=Mus musculus GN=COX1 PE=3	3	3	3	8	8	8	56.909	0	36.393	11460000000	98	Q9MD68;Q70YN3;A0A286T4I5;A0A286T4G8;A0A286T4G6;A0A286T4B5;P00397;Q3TML7;Q3TRT0;Q3UQ58;Q3UTW3;Q35042;B3IYS1;A0A286T486;A0A075DCV7	Q9MD68;Q70YN3;A0A286T4I5;A0A286T4G8;A0A286T4G6;A0A286T4B5;P00397;Q3TML7;Q3TRT0;Q3UQ58;Q3UTW3	Cytochrome c oxidase subunit 1
152970000	132370000	138550000	132820000	133420000	110090000	1.12638	0.21292	Ruvbl2	RuvB-like helicase OS=Mus musculus GN=Ruvbl2 PE=1 SV=1;RuvB-like 2 OS=Mus musculus GN=Ruvbl2 PE=1 SV=3;RuvB-like helicase OS=Mus musculus GN=Ruvbl2 PE=2 SV=1	16	16	16	50.8	50.8	50.8	51.112	0	58.05	1727100000	76	Q3TXT7;Q9WTM5;Q3UXP2;A0A1B0GSR4;A0A1B0GRW3;A0A1B0GT54;A0A1B0GR89;A0A1B0GRT1	Q3TXT7;Q9WTM5;Q3UXP2	RuvB-like 2
9686700	10358000	0	14913000	10342000	9149700	0.582615	0.213188	Dennd1a;mKIAA1608	DENN domain-containing protein 1A OS=Mus musculus GN=Dennd1a PE=1 SV=2;MKIAA1608 protein (Fragment) OS=Mus musculus GN=mKIAA1608 PE=4 SV=1	5	5	5	9.2	9.2	9.2	111.54	0.00020665	4.4514	117440000	10	Q8K382;Q5DTW3;D6RI65;D6RH88;A2AUP6;A2ALU3	Q8K382;Q5DTW3	DENN domain-containing protein 1A
48645000	51518000	45396000	60491000	50710000	56513000	0.8679	0.213602	Efnb2	Efnb2 protein OS=Mus musculus GN=Efnb2 PE=1 SV=1;Ephrin-B2 OS=Mus musculus GN=Efnb2 PE=1 SV=1;Uncharacterized protein OS=Mus musculus GN=Efnb2 PE=2 SV=1	7	7	6	31	31	23.2	37.202	0	17.452	664510000	27	Q4FJM3;P52800;Q3V1E0;F6RSU6	Q4FJM3;P52800;Q3V1E0	Ephrin-B2
55707000	65753000	63747000	72113000	65856000	72682000	0.879213	0.213659	Acin1	Apoptotic chromatin condensation inducer in the nucleus (Fragment) OS=Mus musculus GN=Acin1 PE=1 SV=1;Isoform 4 of Apoptotic chromatin condensation inducer in the nucleus OS=Mus musculus GN=Acin1;Apoptotic chromatin condensation inducer in the nucleus OS=M	15	15	14	17.9	17.9	16	143.54	0	59.05	777470000	93	F6RJ39;Q9JIX8-4;Q9JIX8;Q80TU6;Q52KR6;B8JJ92;Q7TSL7;B8JJ91;Q9JIX8-3;Q9JIX8-2;Q05D19;B8JJ90;B8JJ89;Q3UXT9;F6Q8C0	F6RJ39;Q9JIX8-4;Q9JIX8;Q80TU6;Q52KR6;B8JJ92;Q7TSL7;B8JJ91;Q9JIX8-3;Q9JIX8-2	Apoptotic chromatin condensation inducer in the nucleus
913820000	867330000	945390000	799140000	875160000	802640000	1.10077	0.213721	Cyb5r3	Isoform 2 of NADH-cytochrome b5 reductase 3 OS=Mus musculus GN=Cyb5r3;NADH-cytochrome b5 reductase 3 OS=Mus musculus GN=Cyb5r3 PE=1 SV=3;NADH-cytochrome b5 reductase OS=Mus musculus GN=Cyb5r3 PE=2 SV=1;NADH-cytochrome b5 reductase OS=Mus musculus GN=Cyb5r3	17	17	17	76.3	76.3	76.3	31.549	0	88.225	10845000000	176	Q9DCN2-2;Q9DCN2;Q9CY59;F2Z456;A0A0A0MQM3	Q9DCN2-2;Q9DCN2;Q9CY59;F2Z456;A0A0A0MQM3	NADH-cytochrome b5 reductase 3;NADH-cytochrome b5 reductase 3 membrane-bound form;NADH-cytochrome b5 reductase 3 soluble form;NADH-cytochrome b5 reductase
34142000	28822000	26332000	34135000	34990000	29823000	0.902454	0.213734	Tmed4	Transmembrane emp24 domain-containing protein 4 OS=Mus musculus GN=Tmed4 PE=1 SV=1;Transmembrane emp24 domain-containing protein 4 (Fragment) OS=Mus musculus GN=Tmed4 PE=1 SV=1	5	4	4	31.7	24.2	24.2	26.022	0	6.3906	383220000	26	Q8R1V4;Q5SVW9	Q8R1V4;Q5SVW9	Transmembrane emp24 domain-containing protein 4
30410000	32165000	30673000	0	34379000	0	2.71235	0.214137	Ddx23	DEAD (Asp-Glu-Ala-Asp) box polypeptide 23 OS=Mus musculus GN=Ddx23 PE=1 SV=1	5	5	5	10.1	10.1	10.1	95.493	0	7.985	368620000	9	D3Z0M9	D3Z0M9
821430000	757150000	644890000	759700000	646980000	644910000	1.08378	0.214201	Ptms	Ptms protein OS=Mus musculus GN=Ptms PE=2 SV=1;Parathymosin OS=Mus musculus GN=Ptms PE=1 SV=3	10	6	6	39.8	14.7	14.7	23.158	0	51.821	10022000000	52	Q66JR8;Q9D0J8;Q8VHU9	Q66JR8;Q9D0J8	Parathymosin
[truncated: 4,983 more rows]

## Sheet: ONE GROUP-TWO
WT_1L	WT_2L	WT_3L	WT_1R	WT_2R	WT_3R	FoldChange	T.TEST	Gene
0	3321000	6916400	0	0	0	0	0.229632	Tnfrsf21
0	4819800	6404100	0	0	0	0	0.191518	Rbck1
0	5633300	6979500	0	0	0	0	0.188115	Faim
0	10894000	10034000	0	0	0	0	0.184192	Osbpl3
[truncated: 4,728 more rows]

## Sheet: P<0.05 and Unique
WT_1L	WT_2L	WT_3L	WT_1R	WT_2R	WT_3R	FoldChange	T.TEST	Gene	Group
[truncated: 252 more rows]
