# Supplementary material for: Autism-related proteins form a complex to maintain the striatal asymmetry in mice
Source: Cell Res. 2025 Sep 2;35(10):762–74. doi: 10.1038/s41422-025-01174-9 (PMC12485048; doi:10.1038/s41422-025-01174-9)
Supplement: Supplementary file 12 — Supplementary information, Table S4 [file 41422_2025_1174_MOESM12_ESM.xlsx]

## Sheet: Ctrl
Accession	Description	Score	Coverage	# Proteins	# Unique Peptides	# Peptides	# PSMs	# AAs	MW [kDa]	calc. pI
Q61879	Myosin-10 OS=Mus musculus GN=Myh10 PE=1 SV=2 - [MYH10_MOUSE]	679.043	53.59	9	2	125	206	1976	228.855	5.5415
	A2	Sequence	# PSMs	# Proteins	# Protein Groups	Protein Group Accessions	Modifications	ΔCn	q-Value	PEP	XCorr	Charge	MH+ [Da]	ΔM [ppm]	RT [min]	# Missed Cleavages
	High	NRLQQELDDLTVDLDHQR	2	6	2	Q61879;Q5SV64		0	0	3.79467e-09	6.88042	3	2208.1	0.27446	82.948	1
	High	HATALEELSEQLEQAKR	2	6	2	Q61879;Q5SV64		0	0	1.673e-07	6.6746	2	1953	-0.172966	79.9888	1
	High	HATALEELSEQLEQAK	2	6	2	Q61879;Q5SV64		0	0	3.044e-06	5.91872	2	1796.9	-0.0945801	82.0868	0
	High	HAEQERDELADEIANSASGK	4	6	2	Q61879;Q5SV64		0	0	2.192e-06	5.70618	2	2170	0.102701	57.4894	1
	High	IVGLDQVTGmTETAFGSAYK	1	7	2	Q61879;Q5SV64	M10(Oxidation)	0	0	1.004e-07	5.6165	2	2104.03	0.0507444	80.7314	0
	High	DAAGLESQLQDTQELLQEETR	2	6	2	Q61879;Q5SV64		0	0	3.352e-06	5.37433	2	2374.14	-0.184948	83.4462	0
	High	IKKMEEEVLLLEDQNSK	1	6	2	Q61879;Q5SV64		0	0	2.832e-07	5.37273	2	2046.08	-0.0285178	68.2199	2
	High	TTLQVDTLNTELAAER	1	6	2	Q61879;Q5SV64		0	0	2.532e-06	5.23865	2	1774.92	0.990565	72.7311	0
	High	ALEEALEAKEEFERQNK	2	6	2	Q61879;Q5SV64		0	0	8.915e-05	5.20104	2	2034.01	0.315959	59.5179	2
	High	ELQAQIAELQEDFESEKASR	1	5	2	Q61879;Q5SV64		0	0	6.257e-07	5.19558	2	2321.13	-0.0583424	81.9495	1
	High	KKVDDDLGTIESLEEAK	2	6	2	Q61879;Q5SV64		0	0	3.889e-06	5.17822	2	1889.97	0.415686	67.237	2
	High	IAEcSSQLAEEEEKAK	2	5	2	Q61879;Q5SV64	C4(Carbamidomethyl)	0	0	2.938e-06	4.95267	2	1821.85	0.261385	35.3275	1
	High	KVDDDLGTIESLEEAK	1	6	2	Q61879;Q5SV64		0	0	2.215e-05	4.93242	2	1761.88	0.653362	72.6241	1
	High	NKQGLETDNKELAcEVK	3	6	2	Q61879;Q5SV64	C14(Carbamidomethyl)	0	0	1.803e-05	4.75218	2	1975.98	0.0436068	35.396	2
	High	ALEDETKNHEAQIQDMR	2	6	2	Q61879;Q5SV64		0	0	3.399e-05	4.73313	2	2027.95	1.82886	42.283	1
	High	LQQELDDLTVDLDHQR	1	6	2	Q61879;Q5SV64		0	0	1.299e-06	4.72446	2	1937.96	-0.0861441	77.9753	0
	High	ELDDATEANEGLSR	7	6	2	Q61879;Q5SV64		0	0	1.204e-05	4.70192	2	1519.69	0.0197987	36.1776	0
	High	AQTKEQADFAVEALAK	2	7	2	Q61879;Q5SV64		0	0	0.0001049	4.65486	2	1719.89	-0.424894	62.8313	1
	High	QLLQANPILESFGNAK	1	7	2	Q61879;Q5SV64		0	0	0.0003565	4.57591	2	1742.94	0.285778	83.6499	0
	High	ASRDEIFAQSKESEK	2	6	2	Q61879;Q5SV64		0	0	0.00063	4.56044	2	1724.85	0.688586	27.457	2
	High	KTTLQVDTLNTELAAER	2	6	2	Q61879;Q5SV64		0	0	8.293e-07	4.55391	3	1903.01	0.147443	66.9167	1
	High	IGQLEEQLEQEAKER	3	6	2	Q61879;Q5SV64		0	0	5.807e-05	4.44768	2	1799.91	-0.526756	66.047	1
	High	NTDQASMPENTVAQK	4	7	2	Q61879;Q5SV64		0	0	0.002409	4.43304	2	1633.75	0.0768757	26.9585	0
	High	DKADFcIIHYAGK	2	8	3	Q61879;Q5SV64;Q8VDD5	C6(Carbamidomethyl)	0	0	0.0003731	4.32755	2	1537.75	-0.0543651	60.2802	1
	High	VVSSVLQFGNISFK	1	7	2	Q61879;Q5SV64		0	0	2.927e-06	4.31207	2	1524.84	0.058619	83.8561	0
	High	HEmPPHIYAISESAYR	3	8	2	Q61879;Q5SV64	M3(Oxidation)	0	0	1.559e-05	4.30784	3	1916.9	0.453044	53.5684	0
	High	DAAGLESQLQDTQELLQEETRQKLNLSSR	2	6	2	Q61879;Q5SV64		0	0	0.00335	4.24739	3	3300.67	-0.418979	83.5553	2
	High	NKQEVmISDLEER	2	5	2	Q61879;Q5SV64	M6(Oxidation)	0	0	2.075e-05	4.21956	2	1606.77	-0.670544	48.0463	1
	High	SDLLLEGFNNYR	1	7	2	Q61879;Q5SV64		0	0	0.0004685	4.21242	2	1440.71	-0.156763	81.7571	0
	High	VIQYLAHVASSHK	2	10	3	Q61879;Q5SV64;Q8VDD5		0	0	6.243e-05	4.21231	2	1452.8	0.0927427	44.6405	0
	High	KVDDDLGTIESLEEAKK	1	6	2	Q61879;Q5SV64		0	0	3.653e-06	4.20687	3	1889.97	-0.398785	66.6501	2
	High	ALEEALEAKEEFER	2	6	2	Q61879;Q5SV64		0	0	0.000514	4.18153	2	1663.82	-0.526128	64.4148	1
	High	EDQSILcTGESGAGK	1	18	4	Q6URW6-2;Q61879;Q5SV64;Q8VDD5	C7(Carbamidomethyl)	0	0	0.0001343	4.14128	2	1551.7	-0.000683526	38.4603	0
	High	ANKLQNELDNVSTLLEEAEKK	1	6	2	Q61879;Q5SV64		0	0	0.0001402	4.13589	3	2386.25	0.488747	84.168	2
	High	AGVLAHLEEERDLK	1	7	3	Q61879;Q5SV64;Q8VDD5		0	0	0.004846	4.0478	2	1579.84	-0.161897	58.3156	1
	High	KKLDAQVQELHAK	2	6	2	Q61879;Q5SV64		0	0	4.833e-06	4.02737	3	1507.86	-0.63158	24.7456	2
	High	IGQLEEQLEQEAK	1	6	2	Q61879;Q5SV64		0	0	0.0003501	4.00287	2	1514.77	0.289087	63.7905	0
	High	LMEDRIAEcSSQLAEEEEKAK	1	5	2	Q61879;Q5SV64	C9(Carbamidomethyl)	0	0	3.832e-06	3.98462	3	2466.15	0.157644	66.8118	2
	High	NKQEVMISDLEER	1	5	2	Q61879;Q5SV64		0	0	0.000103	3.96759	2	1590.78	0.116449	57.2052	1
	High	DLEAQIEAANK	2	6	2	Q61879;Q5SV64		0	0	0.001992	3.96727	2	1201.61	-0.784977	54.4312	0
	High	QVLALQSQLADTKK	2	6	2	Q61879;Q5SV64		0	0	3.522e-05	3.92967	2	1542.88	-0.0751877	54.8405	1
	High	DLQTRDEQNEEK	1	5	2	Q61879;Q5SV64		0	0	0.0006485	3.92089	2	1504.69	-0.679433	14.2039	1
	High	HGFEAASIKEER	1	7	2	Q61879;Q5SV64		0	0	0.00255	3.89237	2	1373.68	-0.0273487	28.3216	1
	High	MEEEVLLLEDQNSK	1	6	2	Q61879;Q5SV64		0	0	0.0008106	3.88897	2	1676.8	-0.421369	72.9677	0
	High	NTDQASmPENTVAQK	2	7	2	Q61879;Q5SV64	M7(Oxidation)	0	0	0.001287	3.77405	2	1649.74	-0.245274	18.5485	0
	High	FAKDAAGLESQLQDTQELLQEETR	1	6	2	Q61879;Q5SV64		0	0	0.0005223	3.71957	3	2720.34	0.682741	82.7716	1
	High	QVLALQSQLADTK	1	6	2	Q61879;Q5SV64		0	0	0.0003205	3.68051	2	1414.79	-0.0824921	62.8117	0
	High	NLPIYSENIIEmYR	1	7	2	Q61879;Q5SV64	M12(Oxidation)	0	0	0.0001306	3.63094	2	1770.87	0.447613	81.8812	0
	High	ADFcIIHYAGK	1	8	3	Q61879;Q5SV64;Q8VDD5	C4(Carbamidomethyl)	0	0	0.001329	3.59837	2	1294.62	0.0079007	65.2497	0
	High	LDAQVQELHAK	1	6	2	Q61879;Q5SV64		0	0	0.00184	3.56058	2	1251.67	-0.0929307	32.7026	0
	High	AGVLAHLEEER	2	7	3	Q61879;Q5SV64;Q8VDD5		0	0	0.0002942	3.51593	2	1223.64	0.23691	53.3076	0
	High	ALEQQVEEMR	1	6	2	Q61879;Q5SV64		0	0	0.0009181	3.46186	2	1232.59	-0.387672	49.0623	0
	High	HADQYKEQMEK	1	6	2	Q61879;Q5SV64		0	0	0.0004092	3.43742	2	1406.64	-0.211157	14.9178	1
	High	ALEDETKNHEAQIQDmR	2	6	2	Q61879;Q5SV64	M16(Oxidation)	0	0	0.0003562	3.39479	2	2043.94	0.838458	30.4119	1
	High	KLDAQVQELHAK	2	6	2	Q61879;Q5SV64		0	0	0.0002209	3.39353	3	1379.76	-0.248365	30.582	1
	High	VKPLLQVTRQEEELQAKDEELLK	1	6	2	Q61879;Q5SV64		0	0	0.0001169	3.39122	3	2736.51	-0.135622	78.7106	2
	High	QEEELQAKDEELLK	2	6	2	Q61879;Q5SV64		0	0	0.000536	3.37941	2	1701.85	-0.0280428	50.6944	1
	High	IAQLEEELEEEQSNmELLNDRFR	1	6	2	Q61879;Q5SV64	M15(Oxidation)	0	0	0.0008564	3.36986	3	2851.34	-0.513533	81.4779	1
	High	DVEALSQRLEEK	3	6	2	Q61879;Q5SV64		0	0	0.001834	3.34576	2	1416.73	-0.095724	54.0428	1
	High	AKLQELEGAVK	2	6	2	Q61879;Q5SV64		0	0	0.0006613	3.30669	3	1185.68	-0.120068	43.9766	1
	High	IRNKQEVMISDLEER	1	5	2	Q61879;Q5SV64		0	0	0.003112	3.20471	3	1859.96	-0.700219	54.1074	2
	High	QKKFDQLLAEEK	1	14	3	Q61879;Q5SV64;Q8VDD5		0	0	0.00762	3.15828	2	1476.81	-0.350703	44.5102	2
	High	QLKDKADFcIIHYAGK	3	8	3	Q61879;Q5SV64;Q8VDD5	C9(Carbamidomethyl)	0	0	0.005613	3.14953	3	1906.98	-0.568303	59.0233	2
	High	AGKLDPHLVLDQLR	2	8	3	Q61879;Q5SV64;Q8VDD5		0	0	0.0006107	3.14705	2	1574.9	0.331302	76.6319	1
	High	KMEEEVLLLEDQNSK	1	6	2	Q61879;Q5SV64		0	0	0.002743	3.11774	3	1804.9	0.345436	68.5702	1
	High	LLKDVEALSQR	2	6	2	Q61879;Q5SV64		0	0	0.0004064	3.11404	2	1271.73	-0.0819734	51.7776	1
	High	TGLEDPERYLFVDR	2	7	2	Q61879;Q5SV64		0	0	0.0002058	3.1126	3	1709.85	-0.500866	80.2847	1
	High	KFDQLLAEEKGISAR	1	6	2	Q61879;Q5SV64		0	0	0.001697	3.07927	3	1704.93	-0.0291315	61.2145	2
	High	QRYEILTPNAIPK	4	12	3	Q6URW6-2;Q61879;Q5SV64		0	0	0.002461	3.07171	2	1542.86	0.0972027	66.4994	1
	High	RHAEQERDELADEIANSASGK	1	6	2	Q61879;Q5SV64		0	0	0.0006315	3.07085	3	2326.1	-0.480678	52.9736	2
	High	NHEAQIQDmR	1	6	2	Q61879;Q5SV64	M9(Oxidation)	0	0	0.009047	3.05784	2	1257.56	-0.276724	14.4215	0
	High	EQADFAVEALAK	2	7	2	Q61879;Q5SV64		0	0	0.003201	3.03811	2	1291.65	0.81056	69.0473	0
	High	VEEEEERNQILQNEK	2	6	2	Q61879;Q5SV64		0	0	0.005737	3.03232	2	1886.91	0.837787	33.4725	1
	High	FDQLLAEEK	1	19	4	Q6URW6-2;Q61879;Q5SV64;Q8VDD5		0	0	0.01252	2.99396	2	1092.56	0.0707288	49.7977	0
	High	mQAHIQDLEEQLDEEEGAR	1	6	2	Q61879;Q5SV64	M1(Oxidation)	0	0	0.00644	2.99183	2	2257	-0.601371	68.2597	0
	High	KDHNIPGELER	5	6	1	Q61879		0	0	0.01093	2.95777	2	1307.67	0.119644	27.498	1
	High	GGPISFSSSR	1	6	2	Q61879;Q5SV64		0	0	0.002488	2.88507	2	994.495	-0.117159	40.2638	0
	High	QLEEAEEEATR	3	6	2	Q61879;Q5SV64		0	0	0.01126	2.86219	2	1304.6	0.337366	25.8275	0
	High	FKATISALEAK	1	6	2	Q61879;Q5SV64		0	0	0.002164	2.85974	2	1178.68	0.944657	53.8296	1
	High	KVIQYLAHVASSHK	2	10	3	Q61879;Q5SV64;Q8VDD5		0	0	0.01793	2.80772	3	1580.89	-0.0772651	46.8439	1
	High	KFDQLLAEEK	3	19	4	Q6URW6-2;Q61879;Q5SV64;Q8VDD5		0	0	0.009137	2.77384	2	1220.65	0.0638826	50.1474	1
	High	DHNIPGELER	3	6	1	Q61879		0	0	0.008768	2.73336	2	1179.58	-0.0749327	35.2071	0
	High	KQQQLSALK	2	6	2	Q61879;Q5SV64		0	0	0.0009658	2.72263	3	1043.62	-0.0475351	21.8331	1
	High	AVIYNPATQADWTAK	2	7	2	Q61879;Q5SV64		0	0	0.003184	2.65216	2	1648.83	-0.19535	67.9274	0
	High	IAEcSSQLAEEEEKAKNLAK	1	5	2	Q61879;Q5SV64	C4(Carbamidomethyl)	0	0	0.01048	2.57955	3	2248.11	0.424924	57.2099	2
	High	KALEDETKNHEAQIQDMR	1	6	2	Q61879;Q5SV64		0	0	0.003689	2.55531	3	2156.04	-0.43718	36.5336	2
	High	ADFcIIHYAGKVDYK	1	8	3	Q61879;Q5SV64;Q8VDD5	C4(Carbamidomethyl)	0	0	0.002966	2.54336	3	1799.88	1.0167	70.7597	1
	High	VKPLLQVTR	1	15	3	Q6URW6-2;Q61879;Q5SV64		0	0	0.0137	2.52079	3	1053.68	-0.714267	43.6495	0
	High	YEILTPNAIPK	1	12	3	Q6URW6-2;Q61879;Q5SV64		0	0	0.01803	2.46767	2	1258.7	0.0476137	71.2828	0
	High	ASRDEIFAQSK	2	6	2	Q61879;Q5SV64		0	0	0.01327	2.45951	3	1251.63	-0.271918	29.7235	1
	High	QLEEAEEEATRANASR	2	6	2	Q61879;Q5SV64		0	0	0.002188	2.45916	3	1803.85	-0.414565	33.7875	1
	High	TVGQLYKESLTK	1	7	2	Q61879;Q5SV64		0	0	0.0007328	2.44818	2	1366.76	0.0268727	44.3585	1
	High	QTKVEGELEEMER	2	6	2	Q61879;Q5SV64		0	0	0.01793	2.4151	3	1577.75	0.349737	55.1297	1
	High	KEEELQGALAR	2	5	2	Q61879;Q5SV64		0	0	0.01767	2.2923	2	1243.66	-0.531939	33.188	1
	High	ATISALEAK	1	6	2	Q61879;Q5SV64		0	0	0.00531	2.2433	2	903.515	-0.0523888	36.5161	0
	High	ALELDPNLYR	1	11	2	Q61879;Q5SV64		0	0	0.003536	2.14496	2	1203.64	0.225367	72.6222	0
	High	DEIFAQSK	1	6	2	Q61879;Q5SV64		0	0	0.01546	2.11989	2	937.463	0.185414	30.6967	0
	High	ELEAELEDERK	1	6	2	Q61879;Q5SV64		0	0.001	0.03188	3.38976	2	1360.66	0.0631946	37.7675	1
	High	AmVNKDDIQK	1	7	2	Q61879;Q5SV64	M2(Oxidation)	0	0.001	0.02538	2.98889	2	1177.59	0.282166	15.3026	1
	High	EIFMQVEDERR	1	6	2	Q61879;Q5SV64		0	0.001	0.02299	2.96457	2	1451.69	-0.721995	54.1229	1
	High	KAmVNKDDIQK	2	7	2	Q61879;Q5SV64	M3(Oxidation)	0	0.001	0.03036	2.46924	3	1305.68	-0.316225	13.4472	2
	High	YAEERDRAEAEAR	1	10	3	Q61879;Q5SV64;Q8VDD5		0	0.001	0.02366	2.41337	2	1565.73	0.573196	15.7684	2
	High	SALLDEKR	1	6	2	Q61879;Q5SV64		0	0.001	0.02091	2.15184	2	931.52	-0.362804	21.7944	1
	High	LRVELAEK	1	6	2	Q61879;Q5SV64		0	0.001	0.03932	2.11968	2	957.573	-0.010229	35.9654	1
	High	DVEALSQR	1	6	2	Q61879;Q5SV64		0	0.001	0.02386	1.99517	2	917.469	0.604467	24.7124	0
	High	REQEVAELKK	1	6	2	Q61879;Q5SV64		0	0.002	0.05395	2.86113	3	1229.69	0.337541	16.828	2
	High	IVFQEFR	2	11	2	Q61879;Q5SV64		0	0.002	0.0516	2.3982	2	938.509	-0.611186	65.8056	0
	High	LVQEQGSHSK	1	7	2	Q61879;Q5SV64		0	0.002	0.0422	2.05776	2	1112.57	-0.325287	9.78564	0
	High	ADmEDLmSSKDDVGKNVHELEK	1	6	2	Q61879;Q5SV64	M3(Oxidation); M7(Oxidation)	0	0.003	0.0573	3.50083	3	2522.14	-0.0751003	43.3137	2
	High	AMVNKDDIQK	1	7	2	Q61879;Q5SV64		0	0.003	0.06737	3.30771	2	1161.59	-0.0981865	20.5812	1
	High	ELEAELEDERKQR	1	6	2	Q61879;Q5SV64		0	0.003	0.08011	2.7014	2	1644.82	-0.412487	35.1674	2
	High	HADQYKEQmEK	1	6	2	Q61879;Q5SV64	M9(Oxidation)	0	0.003	0.05865	2.42681	3	1422.63	-0.247725	9.74681	1
	High	TGLEDPER	1	7	2	Q61879;Q5SV64		0	0.003	0.05499	2.39378	2	916.437	-0.112411	22.1315	0
	High	NQILQNEK	1	6	2	Q61879;Q5SV64		0	0.003	0.06638	2.39289	2	986.526	-0.653602	20.4752	0
	High	QGLETDNKELAcEVK	1	6	2	Q61879;Q5SV64	C12(Carbamidomethyl)	0	0.003	0.05631	2.13434	2	1733.85	8.75705	42.1684	1
	High	QIVSNLEK	1	10	2	Q61879;Q5SV64		0	0.003	0.07533	1.85733	2	930.526	0.052652	29.9429	0
	High	HGFEAASIK	1	7	2	Q61879;Q5SV64		0	0.004	0.09597	2.666	2	959.494	-0.569239	28.7331	0
	High	AQFERDLQTRDEQNEEK	1	5	2	Q61879;Q5SV64		0	0.004	0.09592	2.6382	2	2136	0.0457056	30.017	2
	High	VLAYDKLEK	2	6	2	Q61879;Q5SV64		0	0.004	0.08834	2.54124	2	1078.61	-0.589869	38.5097	1
	High	LQELEGAVK	1	6	2	Q61879;Q5SV64		0	0.004	0.08461	2.46147	2	986.552	0.00311803	36.0656	0
	High	KHQQLLEEK	1	5	2	Q61879;Q5SV64		0	0.004	0.08686	2.2871	2	1152.64	0.902185	17.0714	1
	High	NTNPNFVR	2	8	3	Q61879;Q5SV64;Q8VDD5		0	0.004	0.09189	1.85255	2	961.485	0.181756	25.7212	0
	High	KLVWIPSER	1	7	2	Q61879;Q5SV64		0	0.005	0.1206	2.91184	2	1127.66	0.272247	63.1589	1
	High	GDDETLHK	1	5	2	Q61879;Q5SV64		0	0.005	0.1159	2.13783	2	914.421	-0.341373	11.4096	0
	High	LMATLR	1	10	3	Q61879;Q5SV64;Q8VDD5		0	0.005	0.1182	1.73815	2	704.412	-0.173557	33.8923	0
	High	LQELEGAVKSK	1	6	2	Q61879;Q5SV64		0	0.006	0.1283	2.2274	2	1201.68	0.0143435	29.6005	1
	High	TKREQEVAELK	1	6	2	Q61879;Q5SV64		0	0.007	0.146	2.49584	2	1330.73	-0.443446	19.3411	2
	High	RGGPISFSSSR	1	6	2	Q61879;Q5SV64		0	0.008	0.1555	2.78548	2	1150.6	-0.353239	34.2132	1
	High	ELAcEVK	1	6	2	Q61879;Q5SV64	C4(Carbamidomethyl)	0	0.009	0.163	2.05391	2	848.418	-0.233277	20.0005	0
	High	TSDVNDTQPPQSE	1	6	2	Q61879;Q5SV64		0	0.009	0.159	1.7565	2	1417.61	0.275531	18.737	0
Q5SV64	Myosin-10 OS=Mus musculus GN=Myh10 PE=1 SV=1 - [Q5SV64_MOUSE]	661.375	53.26	4	1	124	199	2007	232.329	5.5415
	A2	Sequence	# PSMs	# Proteins	# Protein Groups	Protein Group Accessions	Modifications	ΔCn	q-Value	PEP	XCorr	Charge	MH+ [Da]	ΔM [ppm]	RT [min]	# Missed Cleavages
	High	NRLQQELDDLTVDLDHQR	2	6	2	Q61879;Q5SV64		0	0	3.79467e-09	6.88042	3	2208.1	0.27446	82.948	1
	High	HATALEELSEQLEQAKR	2	6	2	Q61879;Q5SV64		0	0	1.673e-07	6.6746	2	1953	-0.172966	79.9888	1
	High	HATALEELSEQLEQAK	2	6	2	Q61879;Q5SV64		0	0	3.044e-06	5.91872	2	1796.9	-0.0945801	82.0868	0
	High	HAEQERDELADEIANSASGK	4	6	2	Q61879;Q5SV64		0	0	2.192e-06	5.70618	2	2170	0.102701	57.4894	1
	High	IVGLDQVTGmTETAFGSAYK	1	7	2	Q61879;Q5SV64	M10(Oxidation)	0	0	1.004e-07	5.6165	2	2104.03	0.0507444	80.7314	0
	High	DAAGLESQLQDTQELLQEETR	2	6	2	Q61879;Q5SV64		0	0	3.352e-06	5.37433	2	2374.14	-0.184948	83.4462	0
	High	IKKMEEEVLLLEDQNSK	1	6	2	Q61879;Q5SV64		0	0	2.832e-07	5.37273	2	2046.08	-0.0285178	68.2199	2
	High	TTLQVDTLNTELAAER	1	6	2	Q61879;Q5SV64		0	0	2.532e-06	5.23865	2	1774.92	0.990565	72.7311	0
	High	ALEEALEAKEEFERQNK	2	6	2	Q61879;Q5SV64		0	0	8.915e-05	5.20104	2	2034.01	0.315959	59.5179	2
	High	ELQAQIAELQEDFESEKASR	1	5	2	Q61879;Q5SV64		0	0	6.257e-07	5.19558	2	2321.13	-0.0583424	81.9495	1
	High	KKVDDDLGTIESLEEAK	2	6	2	Q61879;Q5SV64		0	0	3.889e-06	5.17822	2	1889.97	0.415686	67.237	2
	High	IAEcSSQLAEEEEKAK	2	5	2	Q61879;Q5SV64	C4(Carbamidomethyl)	0	0	2.938e-06	4.95267	2	1821.85	0.261385	35.3275	1
	High	KVDDDLGTIESLEEAK	1	6	2	Q61879;Q5SV64		0	0	2.215e-05	4.93242	2	1761.88	0.653362	72.6241	1
	High	NKQGLETDNKELAcEVK	3	6	2	Q61879;Q5SV64	C14(Carbamidomethyl)	0	0	1.803e-05	4.75218	2	1975.98	0.0436068	35.396	2
	High	ALEDETKNHEAQIQDMR	2	6	2	Q61879;Q5SV64		0	0	3.399e-05	4.73313	2	2027.95	1.82886	42.283	1
	High	LQQELDDLTVDLDHQR	1	6	2	Q61879;Q5SV64		0	0	1.299e-06	4.72446	2	1937.96	-0.0861441	77.9753	0
	High	ELDDATEANEGLSR	7	6	2	Q61879;Q5SV64		0	0	1.204e-05	4.70192	2	1519.69	0.0197987	36.1776	0
	High	AQTKEQADFAVEALAK	2	7	2	Q61879;Q5SV64		0	0	0.0001049	4.65486	2	1719.89	-0.424894	62.8313	1
	High	QLLQANPILESFGNAK	1	7	2	Q61879;Q5SV64		0	0	0.0003565	4.57591	2	1742.94	0.285778	83.6499	0
	High	ASRDEIFAQSKESEK	2	6	2	Q61879;Q5SV64		0	0	0.00063	4.56044	2	1724.85	0.688586	27.457	2
	High	KTTLQVDTLNTELAAER	2	6	2	Q61879;Q5SV64		0	0	8.293e-07	4.55391	3	1903.01	0.147443	66.9167	1
	High	IGQLEEQLEQEAKER	3	6	2	Q61879;Q5SV64		0	0	5.807e-05	4.44768	2	1799.91	-0.526756	66.047	1
	High	NTDQASMPENTVAQK	4	7	2	Q61879;Q5SV64		0	0	0.002409	4.43304	2	1633.75	0.0768757	26.9585	0
	High	DKADFcIIHYAGK	2	8	3	Q61879;Q5SV64;Q8VDD5	C6(Carbamidomethyl)	0	0	0.0003731	4.32755	2	1537.75	-0.0543651	60.2802	1
	High	VVSSVLQFGNISFK	1	7	2	Q61879;Q5SV64		0	0	2.927e-06	4.31207	2	1524.84	0.058619	83.8561	0
	High	HEmPPHIYAISESAYR	3	8	2	Q61879;Q5SV64	M3(Oxidation)	0	0	1.559e-05	4.30784	3	1916.9	0.453044	53.5684	0
	High	DAAGLESQLQDTQELLQEETRQKLNLSSR	2	6	2	Q61879;Q5SV64		0	0	0.00335	4.24739	3	3300.67	-0.418979	83.5553	2
	High	NKQEVmISDLEER	2	5	2	Q61879;Q5SV64	M6(Oxidation)	0	0	2.075e-05	4.21956	2	1606.77	-0.670544	48.0463	1
	High	SDLLLEGFNNYR	1	7	2	Q61879;Q5SV64		0	0	0.0004685	4.21242	2	1440.71	-0.156763	81.7571	0
	High	VIQYLAHVASSHK	2	10	3	Q61879;Q5SV64;Q8VDD5		0	0	6.243e-05	4.21231	2	1452.8	0.0927427	44.6405	0
	High	KVDDDLGTIESLEEAKK	1	6	2	Q61879;Q5SV64		0	0	3.653e-06	4.20687	3	1889.97	-0.398785	66.6501	2
	High	ALEEALEAKEEFER	2	6	2	Q61879;Q5SV64		0	0	0.000514	4.18153	2	1663.82	-0.526128	64.4148	1
	High	EDQSILcTGESGAGK	1	18	4	Q6URW6-2;Q61879;Q5SV64;Q8VDD5	C7(Carbamidomethyl)	0	0	0.0001343	4.14128	2	1551.7	-0.000683526	38.4603	0
	High	ANKLQNELDNVSTLLEEAEKK	1	6	2	Q61879;Q5SV64		0	0	0.0001402	4.13589	3	2386.25	0.488747	84.168	2
	High	AGVLAHLEEERDLK	1	7	3	Q61879;Q5SV64;Q8VDD5		0	0	0.004846	4.0478	2	1579.84	-0.161897	58.3156	1
	High	KKLDAQVQELHAK	2	6	2	Q61879;Q5SV64		0	0	4.833e-06	4.02737	3	1507.86	-0.63158	24.7456	2
	High	IGQLEEQLEQEAK	1	6	2	Q61879;Q5SV64		0	0	0.0003501	4.00287	2	1514.77	0.289087	63.7905	0
	High	LMEDRIAEcSSQLAEEEEKAK	1	5	2	Q61879;Q5SV64	C9(Carbamidomethyl)	0	0	3.832e-06	3.98462	3	2466.15	0.157644	66.8118	2
	High	NKQEVMISDLEER	1	5	2	Q61879;Q5SV64		0	0	0.000103	3.96759	2	1590.78	0.116449	57.2052	1
	High	DLEAQIEAANK	2	6	2	Q61879;Q5SV64		0	0	0.001992	3.96727	2	1201.61	-0.784977	54.4312	0
	High	QVLALQSQLADTKK	2	6	2	Q61879;Q5SV64		0	0	3.522e-05	3.92967	2	1542.88	-0.0751877	54.8405	1
	High	DLQTRDEQNEEK	1	5	2	Q61879;Q5SV64		0	0	0.0006485	3.92089	2	1504.69	-0.679433	14.2039	1
	High	HGFEAASIKEER	1	7	2	Q61879;Q5SV64		0	0	0.00255	3.89237	2	1373.68	-0.0273487	28.3216	1
	High	MEEEVLLLEDQNSK	1	6	2	Q61879;Q5SV64		0	0	0.0008106	3.88897	2	1676.8	-0.421369	72.9677	0
	High	NTDQASmPENTVAQK	2	7	2	Q61879;Q5SV64	M7(Oxidation)	0	0	0.001287	3.77405	2	1649.74	-0.245274	18.5485	0
	High	FAKDAAGLESQLQDTQELLQEETR	1	6	2	Q61879;Q5SV64		0	0	0.0005223	3.71957	3	2720.34	0.682741	82.7716	1
	High	QVLALQSQLADTK	1	6	2	Q61879;Q5SV64		0	0	0.0003205	3.68051	2	1414.79	-0.0824921	62.8117	0
	High	NLPIYSENIIEmYR	1	7	2	Q61879;Q5SV64	M12(Oxidation)	0	0	0.0001306	3.63094	2	1770.87	0.447613	81.8812	0
	High	ADFcIIHYAGK	1	8	3	Q61879;Q5SV64;Q8VDD5	C4(Carbamidomethyl)	0	0	0.001329	3.59837	2	1294.62	0.0079007	65.2497	0
	High	LDAQVQELHAK	1	6	2	Q61879;Q5SV64		0	0	0.00184	3.56058	2	1251.67	-0.0929307	32.7026	0
	High	AGVLAHLEEER	2	7	3	Q61879;Q5SV64;Q8VDD5		0	0	0.0002942	3.51593	2	1223.64	0.23691	53.3076	0
	High	ALEQQVEEMR	1	6	2	Q61879;Q5SV64		0	0	0.0009181	3.46186	2	1232.59	-0.387672	49.0623	0
	High	HADQYKEQMEK	1	6	2	Q61879;Q5SV64		0	0	0.0004092	3.43742	2	1406.64	-0.211157	14.9178	1
	High	ALEDETKNHEAQIQDmR	2	6	2	Q61879;Q5SV64	M16(Oxidation)	0	0	0.0003562	3.39479	2	2043.94	0.838458	30.4119	1
	High	KLDAQVQELHAK	2	6	2	Q61879;Q5SV64		0	0	0.0002209	3.39353	3	1379.76	-0.248365	30.582	1
	High	VKPLLQVTRQEEELQAKDEELLK	1	6	2	Q61879;Q5SV64		0	0	0.0001169	3.39122	3	2736.51	-0.135622	78.7106	2
	High	QEEELQAKDEELLK	2	6	2	Q61879;Q5SV64		0	0	0.000536	3.37941	2	1701.85	-0.0280428	50.6944	1
	High	IAQLEEELEEEQSNmELLNDRFR	1	6	2	Q61879;Q5SV64	M15(Oxidation)	0	0	0.0008564	3.36986	3	2851.34	-0.513533	81.4779	1
	High	DVEALSQRLEEK	3	6	2	Q61879;Q5SV64		0	0	0.001834	3.34576	2	1416.73	-0.095724	54.0428	1
	High	AKLQELEGAVK	2	6	2	Q61879;Q5SV64		0	0	0.0006613	3.30669	3	1185.68	-0.120068	43.9766	1
	High	IRNKQEVMISDLEER	1	5	2	Q61879;Q5SV64		0	0	0.003112	3.20471	3	1859.96	-0.700219	54.1074	2
	High	QKKFDQLLAEEK	1	14	3	Q61879;Q5SV64;Q8VDD5		0	0	0.00762	3.15828	2	1476.81	-0.350703	44.5102	2
	High	QLKDKADFcIIHYAGK	3	8	3	Q61879;Q5SV64;Q8VDD5	C9(Carbamidomethyl)	0	0	0.005613	3.14953	3	1906.98	-0.568303	59.0233	2
	High	AGKLDPHLVLDQLR	2	8	3	Q61879;Q5SV64;Q8VDD5		0	0	0.0006107	3.14705	2	1574.9	0.331302	76.6319	1
	High	KMEEEVLLLEDQNSK	1	6	2	Q61879;Q5SV64		0	0	0.002743	3.11774	3	1804.9	0.345436	68.5702	1
	High	LLKDVEALSQR	2	6	2	Q61879;Q5SV64		0	0	0.0004064	3.11404	2	1271.73	-0.0819734	51.7776	1
	High	TGLEDPERYLFVDR	2	7	2	Q61879;Q5SV64		0	0	0.0002058	3.1126	3	1709.85	-0.500866	80.2847	1
	High	KFDQLLAEEKGISAR	1	6	2	Q61879;Q5SV64		0	0	0.001697	3.07927	3	1704.93	-0.0291315	61.2145	2
	High	QRYEILTPNAIPK	4	12	3	Q6URW6-2;Q61879;Q5SV64		0	0	0.002461	3.07171	2	1542.86	0.0972027	66.4994	1
	High	RHAEQERDELADEIANSASGK	1	6	2	Q61879;Q5SV64		0	0	0.0006315	3.07085	3	2326.1	-0.480678	52.9736	2
	High	NHEAQIQDmR	1	6	2	Q61879;Q5SV64	M9(Oxidation)	0	0	0.009047	3.05784	2	1257.56	-0.276724	14.4215	0
	High	EQADFAVEALAK	2	7	2	Q61879;Q5SV64		0	0	0.003201	3.03811	2	1291.65	0.81056	69.0473	0
	High	VEEEEERNQILQNEK	2	6	2	Q61879;Q5SV64		0	0	0.005737	3.03232	2	1886.91	0.837787	33.4725	1
	High	FDQLLAEEK	1	19	4	Q6URW6-2;Q61879;Q5SV64;Q8VDD5		0	0	0.01252	2.99396	2	1092.56	0.0707288	49.7977	0
	High	mQAHIQDLEEQLDEEEGAR	1	6	2	Q61879;Q5SV64	M1(Oxidation)	0	0	0.00644	2.99183	2	2257	-0.601371	68.2597	0
	High	GGPISFSSSR	1	6	2	Q61879;Q5SV64		0	0	0.002488	2.88507	2	994.495	-0.117159	40.2638	0
	High	QLEEAEEEATR	3	6	2	Q61879;Q5SV64		0	0	0.01126	2.86219	2	1304.6	0.337366	25.8275	0
	High	FKATISALEAK	1	6	2	Q61879;Q5SV64		0	0	0.002164	2.85974	2	1178.68	0.944657	53.8296	1
	High	KVIQYLAHVASSHK	2	10	3	Q61879;Q5SV64;Q8VDD5		0	0	0.01793	2.80772	3	1580.89	-0.0772651	46.8439	1
	High	KFDQLLAEEK	3	19	4	Q6URW6-2;Q61879;Q5SV64;Q8VDD5		0	0	0.009137	2.77384	2	1220.65	0.0638826	50.1474	1
	High	KQQQLSALK	2	6	2	Q61879;Q5SV64		0	0	0.0009658	2.72263	3	1043.62	-0.0475351	21.8331	1
	High	AVIYNPATQADWTAK	2	7	2	Q61879;Q5SV64		0	0	0.003184	2.65216	2	1648.83	-0.19535	67.9274	0
	High	IAEcSSQLAEEEEKAKNLAK	1	5	2	Q61879;Q5SV64	C4(Carbamidomethyl)	0	0	0.01048	2.57955	3	2248.11	0.424924	57.2099	2
	High	KALEDETKNHEAQIQDMR	1	6	2	Q61879;Q5SV64		0	0	0.003689	2.55531	3	2156.04	-0.43718	36.5336	2
	High	ADFcIIHYAGKVDYK	1	8	3	Q61879;Q5SV64;Q8VDD5	C4(Carbamidomethyl)	0	0	0.002966	2.54336	3	1799.88	1.0167	70.7597	1
	High	VKPLLQVTR	1	15	3	Q6URW6-2;Q61879;Q5SV64		0	0	0.0137	2.52079	3	1053.68	-0.714267	43.6495	0
	High	YEILTPNAIPK	1	12	3	Q6URW6-2;Q61879;Q5SV64		0	0	0.01803	2.46767	2	1258.7	0.0476137	71.2828	0
	High	ASRDEIFAQSK	2	6	2	Q61879;Q5SV64		0	0	0.01327	2.45951	3	1251.63	-0.271918	29.7235	1
	High	QLEEAEEEATRANASR	2	6	2	Q61879;Q5SV64		0	0	0.002188	2.45916	3	1803.85	-0.414565	33.7875	1
	High	TVGQLYKESLTK	1	7	2	Q61879;Q5SV64		0	0	0.0007328	2.44818	2	1366.76	0.0268727	44.3585	1
	High	QTKVEGELEEMER	2	6	2	Q61879;Q5SV64		0	0	0.01793	2.4151	3	1577.75	0.349737	55.1297	1
	High	KEEELQGALAR	2	5	2	Q61879;Q5SV64		0	0	0.01767	2.2923	2	1243.66	-0.531939	33.188	1
	High	ATISALEAK	1	6	2	Q61879;Q5SV64		0	0	0.00531	2.2433	2	903.515	-0.0523888	36.5161	0
	High	ALELDPNLYR	1	11	2	Q61879;Q5SV64		0	0	0.003536	2.14496	2	1203.64	0.225367	72.6222	0
	High	DEIFAQSK	1	6	2	Q61879;Q5SV64		0	0	0.01546	2.11989	2	937.463	0.185414	30.6967	0
	High	ELEAELEDERK	1	6	2	Q61879;Q5SV64		0	0.001	0.03188	3.38976	2	1360.66	0.0631946	37.7675	1
	High	AmVNKDDIQK	1	7	2	Q61879;Q5SV64	M2(Oxidation)	0	0.001	0.02538	2.98889	2	1177.59	0.282166	15.3026	1
	High	EIFMQVEDERR	1	6	2	Q61879;Q5SV64		0	0.001	0.02299	2.96457	2	1451.69	-0.721995	54.1229	1
	High	KAmVNKDDIQK	2	7	2	Q61879;Q5SV64	M3(Oxidation)	0	0.001	0.03036	2.46924	3	1305.68	-0.316225	13.4472	2
	High	YAEERDRAEAEAR	1	10	3	Q61879;Q5SV64;Q8VDD5		0	0.001	0.02366	2.41337	2	1565.73	0.573196	15.7684	2
	High	SALLDEKR	1	6	2	Q61879;Q5SV64		0	0.001	0.02091	2.15184	2	931.52	-0.362804	21.7944	1
	High	LRVELAEK	1	6	2	Q61879;Q5SV64		0	0.001	0.03932	2.11968	2	957.573	-0.010229	35.9654	1
	High	DVEALSQR	1	6	2	Q61879;Q5SV64		0	0.001	0.02386	1.99517	2	917.469	0.604467	24.7124	0
	High	REQEVAELKK	1	6	2	Q61879;Q5SV64		0	0.002	0.05395	2.86113	3	1229.69	0.337541	16.828	2
	High	IVFQEFR	2	11	2	Q61879;Q5SV64		0	0.002	0.0516	2.3982	2	938.509	-0.611186	65.8056	0
	High	LVQEQGSHSK	1	7	2	Q61879;Q5SV64		0	0.002	0.0422	2.05776	2	1112.57	-0.325287	9.78564	0
	High	ADmEDLmSSKDDVGKNVHELEK	1	6	2	Q61879;Q5SV64	M3(Oxidation); M7(Oxidation)	0	0.003	0.0573	3.50083	3	2522.14	-0.0751003	43.3137	2
	High	AMVNKDDIQK	1	7	2	Q61879;Q5SV64		0	0.003	0.06737	3.30771	2	1161.59	-0.0981865	20.5812	1
	High	KDHNIPQESPKPVKPQGELER	1	1	1	Q5SV64		0	0.003	0.06617	2.78536	3	2426.28	2.09635	29.188	1
	High	ELEAELEDERKQR	1	6	2	Q61879;Q5SV64		0	0.003	0.08011	2.7014	2	1644.82	-0.412487	35.1674	2
	High	HADQYKEQmEK	1	6	2	Q61879;Q5SV64	M9(Oxidation)	0	0.003	0.05865	2.42681	3	1422.63	-0.247725	9.74681	1
	High	TGLEDPER	1	7	2	Q61879;Q5SV64		0	0.003	0.05499	2.39378	2	916.437	-0.112411	22.1315	0
	High	NQILQNEK	1	6	2	Q61879;Q5SV64		0	0.003	0.06638	2.39289	2	986.526	-0.653602	20.4752	0
	High	QGLETDNKELAcEVK	1	6	2	Q61879;Q5SV64	C12(Carbamidomethyl)	0	0.003	0.05631	2.13434	2	1733.85	8.75705	42.1684	1
	High	QIVSNLEK	1	10	2	Q61879;Q5SV64		0	0.003	0.07533	1.85733	2	930.526	0.052652	29.9429	0
	High	HGFEAASIK	1	7	2	Q61879;Q5SV64		0	0.004	0.09597	2.666	2	959.494	-0.569239	28.7331	0
	High	AQFERDLQTRDEQNEEK	1	5	2	Q61879;Q5SV64		0	0.004	0.09592	2.6382	2	2136	0.0457056	30.017	2
	High	VLAYDKLEK	2	6	2	Q61879;Q5SV64		0	0.004	0.08834	2.54124	2	1078.61	-0.589869	38.5097	1
	High	LQELEGAVK	1	6	2	Q61879;Q5SV64		0	0.004	0.08461	2.46147	2	986.552	0.00311803	36.0656	0
	High	KHQQLLEEK	1	5	2	Q61879;Q5SV64		0	0.004	0.08686	2.2871	2	1152.64	0.902185	17.0714	1
	High	NTNPNFVR	2	8	3	Q61879;Q5SV64;Q8VDD5		0	0.004	0.09189	1.85255	2	961.485	0.181756	25.7212	0
	High	KLVWIPSER	1	7	2	Q61879;Q5SV64		0	0.005	0.1206	2.91184	2	1127.66	0.272247	63.1589	1
	High	GDDETLHK	1	5	2	Q61879;Q5SV64		0	0.005	0.1159	2.13783	2	914.421	-0.341373	11.4096	0
	High	LMATLR	1	10	3	Q61879;Q5SV64;Q8VDD5		0	0.005	0.1182	1.73815	2	704.412	-0.173557	33.8923	0
	High	LQELEGAVKSK	1	6	2	Q61879;Q5SV64		0	0.006	0.1283	2.2274	2	1201.68	0.0143435	29.6005	1
	High	TKREQEVAELK	1	6	2	Q61879;Q5SV64		0	0.007	0.146	2.49584	2	1330.73	-0.443446	19.3411	2
	High	RGGPISFSSSR	1	6	2	Q61879;Q5SV64		0	0.008	0.1555	2.78548	2	1150.6	-0.353239	34.2132	1
	High	ELAcEVK	1	6	2	Q61879;Q5SV64	C4(Carbamidomethyl)	0	0.009	0.163	2.05391	2	848.418	-0.233277	20.0005	0
	High	TSDVNDTQPPQSE	1	6	2	Q61879;Q5SV64		0	0.009	0.159	1.7565	2	1417.61	0.275531	18.737	0
Q8VDD5	Myosin-9 OS=Mus musculus GN=Myh9 PE=1 SV=4 - [MYH9_MOUSE]	482.349	45.26	11	79	99	150	1960	226.232	5.65576
	A2	Sequence	# PSMs	# Proteins	# Protein Groups	Protein Group Accessions	Modifications	ΔCn	q-Value	PEP	XCorr	Charge	MH+ [Da]	ΔM [ppm]	RT [min]	# Missed Cleavages
	High	HSQAVEELADQLEQTKR	2	2	1	Q8VDD5		0	0	8.818e-07	5.77007	2	1981.99	0.113448	67.7568	1
	High	AKQTLENERGELANEVK	1	3	1	Q8VDD5		0	0	0.0001612	5.51367	2	1929	-0.11702	40.2751	2
	High	LQVELDSVTGLLSQSDSK	1	3	1	Q8VDD5		0	0	3.026e-07	5.46241	2	1919	0.324556	83.1991	0
	High	QAQQERDELADEIANSSGK	2	5	1	Q8VDD5		0	0	2.854e-07	5.10017	3	2088.98	-0.403335	51.296	1
	High	IIGLDQVAGmSETALPGAFK	1	1	1	Q8VDD5	M10(Oxidation)	0	0	1.365e-06	5.07865	2	2034.06	0.749929	82.2735	0
	High	KVEAQLQELQVK	1	2	1	Q8VDD5		0	0	3.035e-05	4.8864	2	1412.81	-0.246952	51.0772	1
	High	NTDQASmPDNTAAQK	1	5	1	Q8VDD5	M7(Oxidation)	0	0	5.533e-05	4.79211	2	1607.7	-0.356895	12.1329	0
	High	NAEQFKDQADKASTR	2	5	1	Q8VDD5		0	0	4.172e-06	4.74172	2	1708.83	1.29606	21.9697	2
	High	KLEEDQIImEDQNcK	1	2	1	Q8VDD5	M9(Oxidation); C14(Carbamidomethyl)	0	0	0.0002308	4.62398	2	1908.87	-0.194388	40.6434	1
	High	IAQLEEQLDNETKER	2	5	1	Q8VDD5		0	0	3.388e-05	4.55962	2	1815.91	-0.206352	55.2897	1
	High	HSQAVEELADQLEQTK	2	2	1	Q8VDD5		0	0	7.217e-06	4.52957	2	1825.89	0.0813653	72.4242	0
	High	NGFEPASLKEEVGEEAIVELVENGKK	1	5	1	Q8VDD5		0	0	0.002548	4.44459	3	2815.44	-0.354304	83.3226	2
	High	KANLQIDQINTDLNLER	5	5	1	Q8VDD5		0	0	4.211e-06	4.44198	2	1998.06	-1.69076	76.5762	1
	High	ASREEILAQAKENEK	2	5	1	Q8VDD5		0	0	0.000315	4.37723	3	1715.89	-0.446777	29.6488	2
	High	DKADFcIIHYAGK	2	8	3	Q61879;Q5SV64;Q8VDD5	C6(Carbamidomethyl)	0	0	0.0003731	4.32755	2	1537.75	-0.0543651	60.2802	1
	High	QLLQANPILEAFGNAK	1	10	2	Q6URW6-2;Q8VDD5		0	0	5.517e-06	4.26773	2	1726.95	0.309823	84.3592	0
	High	KKVEAQLQELQVK	1	2	1	Q8VDD5		0	0	9.536e-05	4.24224	2	1540.91	0.0909126	43.3979	2
	High	VIQYLAHVASSHK	2	10	3	Q61879;Q5SV64;Q8VDD5		0	0	6.243e-05	4.21231	2	1452.8	0.0927427	44.6405	0
	High	TLEDEAKTHEAQIQEMR	3	2	1	Q8VDD5		0	0	8.569e-06	4.18973	2	2028.96	-0.344979	57.9002	1
	High	EDQSILcTGESGAGK	1	18	4	Q6URW6-2;Q61879;Q5SV64;Q8VDD5	C7(Carbamidomethyl)	0	0	0.0001343	4.14128	2	1551.7	-0.000683526	38.4603	0
	High	LKNKHEAMITDLEER	2	2	1	Q8VDD5		0	0	0.0001267	4.05244	2	1826.94	-0.17885	42.2144	2
	High	AGVLAHLEEERDLK	1	7	3	Q61879;Q5SV64;Q8VDD5		0	0	0.004846	4.0478	2	1579.84	-0.161897	58.3156	1
	High	ALEEAMEQKAELER	1	4	1	Q8VDD5		0	0	2.132e-05	4.02995	2	1646.8	-0.916091	51.5944	1
	High	VKPLLNSIRHEDELLAK	2	2	1	Q8VDD5		0	0	0.007961	4.02878	2	1975.14	0.932734	64.1903	1
	High	ALEEAMEQKAELERLNK	1	4	1	Q8VDD5		0	0	6.285e-06	3.99123	3	2002.03	-0.326027	58.7358	2
	High	ALEEAmEQKAELER	1	4	1	Q8VDD5	M6(Oxidation)	0	0	0.0002464	3.98385	2	1662.8	0.682565	32.3244	1
	High	VEAQLQELQVK	1	2	1	Q8VDD5		0	0	0.001493	3.90578	2	1284.72	-0.272122	55.7445	0
	High	VRTELADKVTK	1	3	1	Q8VDD5		0	0	0.001812	3.89911	3	1259.73	-0.311457	22.1296	2
	High	NTDQASMPDNTAAQK	2	5	1	Q8VDD5		0	0	5.239e-06	3.858	2	1591.7	0.509484	19.4376	0
	High	KQELEEIcHDLEAR	2	2	1	Q8VDD5	C8(Carbamidomethyl)	0	0	2.061e-05	3.82556	2	1769.85	-0.0423136	64.2909	1
	High	NKHEAMITDLEER	2	2	1	Q8VDD5		0	0	9.926e-05	3.77624	2	1585.76	0.540311	44.1812	1
	High	TVGQLYKEQLAK	1	1	1	Q8VDD5		0	0	0.0006724	3.77161	2	1377.77	-0.061063	42.573	1
	High	QRYEILTPNSIPK	4	1	1	Q8VDD5		0	0	0.004713	3.74334	2	1558.86	-1.02381	64.0668	1
	High	NAEQFKDQADK	1	5	1	Q8VDD5		0	0	0.008145	3.71696	2	1293.61	1.47109	16.5265	1
	High	KLEEDQIIMEDQNcK	1	2	1	Q8VDD5	C14(Carbamidomethyl)	0	0	0.0001713	3.71177	2	1892.87	-0.496314	49.0848	1
	High	ADFcIIHYAGK	1	8	3	Q61879;Q5SV64;Q8VDD5	C4(Carbamidomethyl)	0	0	0.001329	3.59837	2	1294.62	0.0079007	65.2497	0
	High	QTLENERGELANEVK	2	3	1	Q8VDD5		0	0	0.01767	3.55356	2	1729.87	-0.40702	44.9619	1
	High	ALLQGKGDSEHK	1	2	1	Q8VDD5		0	0	0.01238	3.52183	2	1282.68	0.320687	15.2528	1
	High	LQQELDDLLVDLDHQR	1	3	1	Q8VDD5		0	0	0.0001636	3.52125	2	1949.99	-1.59472	84.2443	0
	High	AGVLAHLEEER	2	7	3	Q61879;Q5SV64;Q8VDD5		0	0	0.0002942	3.51593	2	1223.64	0.23691	53.3076	0
	High	EEILAQAKENEK	1	5	1	Q8VDD5		0	0	0.002963	3.47802	2	1401.72	0.102922	28.7459	1
	High	ELEDATETADAmNR	3	5	1	Q8VDD5	M12(Oxidation)	0	0	0.004238	3.42583	2	1581.67	0.186666	26.4238	0
	High	ANLQIDQINTDLNLER	1	5	1	Q8VDD5		0	0	1.179e-05	3.41321	2	1869.97	0.0861531	79.9308	0
	High	HEDELLAKEAELTK	1	2	1	Q8VDD5		0	0	0.0002088	3.36355	3	1625.84	-0.71474	53.523	1
	High	LQLEKVTTEAK	1	7	2	Q6URW6-2;Q8VDD5		0	0	0.001687	3.29521	2	1259.72	-0.4628	38.4538	1
	High	TLEDEAKTHEAQIQEmR	2	2	1	Q8VDD5	M16(Oxidation)	0	0	0.0007161	3.27472	3	2044.96	-0.279832	45.6698	1
	High	ALLQGKGDSEHKR	1	2	1	Q8VDD5		0	0	0.004859	3.26567	2	1438.78	-0.000454814	13.6983	2
	High	LQKDLEGLSQRLEEK	3	3	1	Q8VDD5		0	0	0.007648	3.25787	2	1785.97	-0.79928	59.6698	2
	High	DFSALESQLQDTQELLQEENRQK	2	3	1	Q8VDD5		0	0	2.792e-06	3.16467	3	2749.33	0.817231	84.1536	1
	High	QKKFDQLLAEEK	1	14	3	Q61879;Q5SV64;Q8VDD5		0	0	0.00762	3.15828	2	1476.81	-0.350703	44.5102	2
	High	QLKDKADFcIIHYAGK	3	8	3	Q61879;Q5SV64;Q8VDD5	C9(Carbamidomethyl)	0	0	0.005613	3.14953	3	1906.98	-0.568303	59.0233	2
	High	AGKLDPHLVLDQLR	2	8	3	Q61879;Q5SV64;Q8VDD5		0	0	0.0006107	3.14705	2	1574.9	0.331302	76.6319	1
	High	RQAQQERDELADEIANSSGK	1	5	1	Q8VDD5		0	0	0.0003361	3.14172	3	2245.08	0.664578	47.3746	2
	High	VAEFTTNLmEEEEKSK	1	1	1	Q8VDD5	M9(Oxidation)	0	0	0.002635	3.10951	2	1900.89	0.397291	52.8041	1
	High	VVQEQGTHPK	1	1	1	Q8VDD5		0	0	0.004605	3.10651	2	1122.59	0.231964	10.0834	0
	High	VKVNKDDIQK	2	5	1	Q8VDD5		0	0	0.008251	3.07829	3	1186.68	-0.480628	16.0716	2
	High	ALELDSNLYR	2	1	1	Q8VDD5		0	0	0.001726	3.07001	2	1193.62	-0.294102	65.1819	0
	High	YKASIAALEAK	1	5	1	Q8VDD5		0	0	0.001743	3.04916	2	1164.66	-0.481288	44.9387	1
	High	DLEGLSQRLEEK	1	3	1	Q8VDD5		0	0	0.001721	3.04315	2	1416.73	-0.00956073	63.3086	1
	High	QLEEAEEEAQR	1	5	1	Q8VDD5		0	0	0.0006006	2.99734	2	1331.61	0.120339	23.4747	0
	High	RHEmPPHIYAITDTAYR	1	4	1	Q8VDD5	M4(Oxidation)	0	0	0.0006986	2.99705	3	2087.01	-1.37251	51.8672	1
	High	FDQLLAEEK	1	19	4	Q6URW6-2;Q61879;Q5SV64;Q8VDD5		0	0	0.01252	2.99396	2	1092.56	0.0707288	49.7977	0
	High	HEDELLAK	1	2	1	Q8VDD5		0	0	0.01296	2.9757	2	954.488	-0.776768	22.6411	0
	High	IRELETQISELQEDLESERASR	1	2	1	Q8VDD5		0	0	0.006646	2.89245	3	2631.32	-0.38429	81.5495	2
	High	SKKDQGELER	2	2	1	Q8VDD5		0	0	0.005834	2.84429	3	1189.62	-0.495957	10.7994	2
	High	KVIQYLAHVASSHK	2	10	3	Q61879;Q5SV64;Q8VDD5		0	0	0.01793	2.80772	3	1580.89	-0.0772651	46.8439	1
	High	KEEELQAALAR	2	5	1	Q8VDD5		0	0	0.009242	2.79812	3	1257.68	-0.0470152	41.6782	1
	High	KFDQLLAEEK	3	19	4	Q6URW6-2;Q61879;Q5SV64;Q8VDD5		0	0	0.009137	2.77384	2	1220.65	0.0638826	50.1474	1
	High	AKLQEMESAVK	1	5	1	Q8VDD5		0	0	0.002031	2.75489	2	1233.65	-0.508424	37.8159	1
	High	QIATLHAQVTDMKK	1	2	1	Q8VDD5		0	0	0.009584	2.73043	2	1583.86	0.621732	38.6759	1
	High	IAQLEEELEEEQGNTELINDRLKK	2	5	1	Q8VDD5		0	0	0.001366	2.68216	4	2841.44	-1.41302	79.186	2
	High	YEILTPNSIPK	1	1	1	Q8VDD5		0	0	0.0194	2.61753	2	1274.7	0.0180266	69.3226	0
	High	EQLEEEEEAKR	1	2	1	Q8VDD5		0	0	0.009177	2.61333	2	1389.65	-0.0602881	19.4805	1
	High	ADFcIIHYAGKVDYK	1	8	3	Q61879;Q5SV64;Q8VDD5	C4(Carbamidomethyl)	0	0	0.002966	2.54336	3	1799.88	1.0167	70.7597	1
	High	ASREEILAQAK	2	5	1	Q8VDD5		0	0	0.002882	2.4708	3	1215.67	-0.240487	28.5856	1
	High	QKHSQAVEELADQLEQTKR	1	2	1	Q8VDD5		0	0	0.008513	2.41785	3	2238.15	-0.00816768	63.025	2
	High	GALALEEKR	2	5	1	Q8VDD5		0	0	0.01278	2.39559	2	986.562	-0.501475	27.4953	1
	High	ELEDATETADAMNR	1	5	1	Q8VDD5		0	0	0.01158	2.38118	2	1565.67	-0.408364	40.8979	0
	High	HEmPPHIYAITDTAYR	1	4	1	Q8VDD5	M3(Oxidation)	0	0	0.01631	2.29672	3	1930.91	-0.511477	57.3825	0
	High	ASIAALEAK	1	5	1	Q8VDD5		0	0	0.007026	2.22613	2	873.504	-0.332634	39.3867	0
	High	VVFQEFR	1	1	1	Q8VDD5		0	0	0.01421	2.15798	2	924.494	0.00077103	58.8583	0
	High	EQADFAIEALAK	1	10	2	Q8VDD5;Q6URW6-2		0	0	0.004012	2.1213	2	1305.67	0.782712	77.1467	0
	High	TDLLLEPYNK	1	1	1	Q8VDD5		0	0.001	0.03066	3.11691	2	1205.64	-0.294085	66.943	0
	High	DLQGRDEQSEEK	1	4	1	Q8VDD5		0	0.001	0.02084	2.85637	2	1433.65	-0.28693	13.4534	1
	High	KDQGELER	1	2	1	Q8VDD5		0	0.001	0.03151	2.65025	2	974.489	-0.981975	12.1446	1
	High	MEDGVGcLETAEEAKR	1	2	1	Q8VDD5	C7(Carbamidomethyl)	0	0.001	0.02042	2.59226	2	1794.8	0.105336	49.0915	1
	High	YAEERDRAEAEAR	1	10	3	Q61879;Q5SV64;Q8VDD5		0	0.001	0.02366	2.41337	2	1565.73	0.573196	15.7684	2
	High	VKPLLNSIR	1	2	1	Q8VDD5		0	0.001	0.0309	2.28587	3	1039.66	0.0926916	45.2082	0
	High	LEVNLQAMK	1	4	1	Q8VDD5		0	0.001	0.02604	2.16496	2	1045.57	0.225103	62.5515	0
	High	NcAAYLR	1	2	1	Q8VDD5	C2(Carbamidomethyl)	0	0.001	0.0294	2.09565	2	867.414	-0.145532	25.3709	0
	High	DLEGLSQR	1	3	1	Q8VDD5		0	0.001	0.02624	1.92612	2	917.469	-0.0607885	32.8533	0
	High	GALALEEK	1	5	1	Q8VDD5		0	0.002	0.04797	2.0333	2	830.461	-0.540609	31.8482	0
	High	TDLLLEPYNKYR	1	1	1	Q8VDD5		0	0.003	0.06396	2.80322	2	1524.81	0.16035	69.2984	1
	High	NKHEAmITDLEER	1	2	1	Q8VDD5	M6(Oxidation)	0	0.003	0.05678	2.44109	2	1601.76	1.04219	32.923	1
	High	LKDVLLQVEDERR	1	5	1	Q8VDD5		0	0.004	0.1008	2.44981	2	1612.9	1.05938	60.5807	2
	High	TELADKVTK	1	3	1	Q8VDD5		0	0.004	0.0895	2.13354	2	1004.56	0.0629063	19.6317	1
	High	VNKDDIQK	1	5	1	Q8VDD5		0	0.004	0.09959	1.96305	2	959.514	-1.53572	12.056	1
	High	ATDKSFVEK	1	10	2	Q6URW6-2;Q8VDD5		0	0.004	0.1089	1.91809	2	1024.53	0.170057	17.3293	1
	High	NTNPNFVR	2	8	3	Q61879;Q5SV64;Q8VDD5		0	0.004	0.09189	1.85255	2	961.485	0.181756	25.7212	0
	High	LQEmESAVK	1	5	1	Q8VDD5	M4(Oxidation)	0	0.005	0.1155	2.05252	2	1050.51	-0.0465454	16.6756	0
	High	LMATLR	1	10	3	Q61879;Q5SV64;Q8VDD5		0	0.005	0.1182	1.73815	2	704.412	-0.173557	33.8923	0
	High	KLLEDR	1	2	1	Q8VDD5		0	0.008	0.1532	2.47341	2	773.451	-0.203873	16.3978	1
	High	QIATLHAQVTDmK	1	2	1	Q8VDD5	M12(Oxidation)	0	0.008	0.153	2.33624	2	1471.76	0.225396	34.1115	0
	High	VAAYDKLEK	1	3	1	Q8VDD5		0	0.009	0.1641	2.84695	2	1036.57	-0.188149	26.173	1
	High	LQEMESAVK	1	5	1	Q8VDD5		0	0.009	0.1626	2.11971	2	1034.52	-0.360703	28.7119	0
	High	QAcVLMIK	1	1	1	Q8VDD5	C3(Carbamidomethyl)	0	0.009	0.1595	1.87886	2	962.515	-1.14494	54.9389	0
P60710	Actin, cytoplasmic 1 OS=Mus musculus GN=Actb PE=1 SV=1 - [ACTB_MOUSE]	432.594	68.53	51	24	35	137	375	41.7097	5.47803
	A2	Sequence	# PSMs	# Proteins	# Protein Groups	Protein Group Accessions	Modifications	ΔCn	q-Value	PEP	XCorr	Charge	MH+ [Da]	ΔM [ppm]	RT [min]	# Missed Cleavages
	High	EKLcYVALDFEQEmATAASSSSLEK	1	20	1	P60710	C4(Carbamidomethyl); M14(Oxidation)	0	0	9.008e-07	5.58403	3	2823.31	0.151448	80.5004	1
	High	LcYVALDFEQEmATAASSSSLEK	2	20	1	P60710	C2(Carbamidomethyl); M12(Oxidation)	0	0	9.703e-08	5.42518	2	2566.17	0.717643	81.3785	0
	High	DLYANTVLSGGTTmYPGIADR	4	19	1	P60710	M14(Oxidation)	0	0	1.012e-06	5.4105	2	2231.06	-1.0841	78.9822	0
	High	KDLYANTVLSGGTTmYPGIADR	3	19	1	P60710	M15(Oxidation)	0	0	2.315e-07	5.3333	3	2359.16	-0.228622	71.8492	1
	High	KDLYANTVLSGGTTMYPGIADR	1	19	1	P60710		0	0	3.401e-06	5.25229	3	2343.16	-0.264374	78.9009	1
	High	cDVDIRKDLYANTVLSGGTTmYPGIADR	2	19	1	P60710	C1(Carbamidomethyl); M21(Oxidation)	0	0	4.568e-05	5.11396	3	3117.5	0.0917091	79.6817	2
	High	TTGIVmDSGDGVTHTVPIYEGYALPHAILR	2	22	2	P60710;Q8BFZ3	M6(Oxidation)	0	0	2.377e-06	5.04849	3	3199.61	-0.307771	81.7066	0
	High	cDVDIRKDLYANTVLSGGTTMYPGIADR	1	19	1	P60710	C1(Carbamidomethyl)	0	0	7.45e-06	4.72163	3	3101.5	-0.0517249	81.1326	2
	High	VAPEEHPVLLTEAPLNPKANR	2	20	1	P60710		0	0	1.03e-05	4.52204	2	2295.25	0.0984244	65.4564	1
	High	HQGVMVGmGQKDSYVGDEAQSKR	5	36	1	P60710	M8(Oxidation)	0	0	0.0001152	4.45996	3	2523.17	0.410307	29.4557	2
	High	DLYANTVLSGGTTMYPGIADR	1	19	1	P60710		0	0	1.125e-06	4.38194	2	2215.07	-0.191246	81.4172	0
	High	HQGVmVGMGQKDSYVGDEAQSK	6	37	1	P60710	M5(Oxidation)	0	0	0.0006097	4.37125	3	2367.07	-1.16776	36.8769	1
	High	VAPEEHPVLLTEAPLNPK	7	21	1	P60710		0	0	0.0004156	4.35218	2	1954.07	0.749344	69.8242	0
	High	HQGVmVGmGQKDSYVGDEAQSKR	3	36	1	P60710	M5(Oxidation); M8(Oxidation)	0	0	5.187e-06	4.19681	4	2539.17	-0.23907	25.0937	2
	High	HQGVMVGMGQKDSYVGDEAQSKR	3	36	1	P60710		0	0	4.245e-05	4.1318	3	2507.18	1.11129	40.2119	2
	High	HQGVMVGMGQKDSYVGDEAQSK	3	37	1	P60710		0	0	2.275e-07	4.12934	3	2351.08	0.11421	43.27	1
	High	TTGIVMDSGDGVTHTVPIYEGYALPHAILR	2	22	2	P60710;Q8BFZ3		0	0	3.973e-06	4.02706	4	3183.62	0.293959	82.5038	0
	High	SYELPDGQVITIGNER	5	35	2	P60710;Q8BFZ3		0	0	3.965e-06	3.81404	2	1790.89	0.0134415	79.7468	0
	High	HQGVmVGmGQKDSYVGDEAQSK	4	37	1	P60710	M5(Oxidation); M8(Oxidation)	0	0	6.014e-05	3.77504	3	2383.06	-0.281101	28.0163	1
	High	MQKEITALAPSTmK	2	30	1	P60710	M13(Oxidation)	0	0	0.0002624	3.68665	2	1564.81	0.548845	41.6749	1
	High	AGFAGDDAPR	11	33	1	P60710		0	0	0.0005454	3.48621	2	976.448	-0.313027	23.933	0
	High	HQGVmVGMGQK	4	40	2	P60710;Q8BFZ3	M5(Oxidation)	0	0	0.001599	3.46865	2	1187.57	-0.376353	20.465	0
	High	GYSFTTTAER	4	22	1	P60710		0	0	0.003308	3.44658	2	1132.53	0.0563676	40.2562	0
	High	LDLAGRDLTDYLMK	1	37	2	P60710;Q8BFZ3		0	0	2.239e-05	3.44152	2	1623.84	0.426873	82.1569	1
	High	DSYVGDEAQSK	7	40	1	P60710		0	0	0.001775	3.38857	2	1198.52	0.291448	18.6829	0
	High	IWHHTFYNELR	3	32	1	P60710		0	0	0.002194	3.37624	3	1515.75	-0.511021	55.1709	0
	High	EITALAPSTmKIK	1	29	1	P60710	M10(Oxidation)	0	0	0.005887	3.33983	2	1418.79	-0.258328	43.9581	1
	High	EITALAPSTmK	5	30	1	P60710	M10(Oxidation)	0	0	0.005048	3.15076	2	1177.61	-0.239121	36.7795	0
	High	SYELPDGQVITIGNERFR	1	35	2	P60710;Q8BFZ3		0	0	0.0001198	3.10838	2	2094.06	1.30143	80.4359	1
	High	DSYVGDEAQSKR	6	39	1	P60710		0	0	0.0006248	3.03678	2	1354.62	0.584521	18.482	1
	High	QEYDESGPSIVHR	3	20	1	P60710		0	0	0.0005973	3.035	3	1516.7	-0.0870188	34.2604	0
	High	HQGVMVGMGQK	2	40	2	P60710;Q8BFZ3		0	0	0.002578	2.9774	2	1171.57	-0.137294	27.9372	0
	High	ILTERGYSFTTTAER	2	21	1	P60710		0	0	0.003918	2.84361	3	1744.89	-0.2056	54.6376	1
	High	ILTERGYSFTTTAEREIVR	1	20	1	P60710		0	0	0.008092	2.66236	3	2242.18	-0.435062	72.0374	2
	High	QEYDESGPSIVHRK	2	19	1	P60710		0	0	0.0134	2.63875	3	1644.8	-0.283908	27.7601	1
	High	MQKEITALAPSTMK	1	30	1	P60710		0	0	0.01125	2.60874	2	1548.81	0.0298931	53.5496	1
	High	HQGVmVGmGQK	1	40	2	P60710;Q8BFZ3	M5(Oxidation); M8(Oxidation)	0	0	0.004537	2.59879	2	1203.56	-0.101936	13.6088	0
	High	EITALAPSTMK	4	30	1	P60710		0	0	0.01736	2.59051	2	1161.62	-0.311384	52.1629	0
	High	mQKEITALAPSTmK	1	30	1	P60710	M1(Oxidation); M13(Oxidation)	0	0	0.00518	2.50502	2	1580.8	0.130651	35.7558	1
	High	IKIIAPPERK	1	31	2	P60710;Q8BFZ3		0	0	0.001256	2.47743	3	1164.75	-0.0517642	33.5754	2
	High	LDLAGRDLTDYLmK	1	37	2	P60710;Q8BFZ3	M13(Oxidation)	0	0	0.01587	2.2971	2	1639.84	0.0993632	79.7359	1
	High	DLTDYLMK	2	37	2	P60710;Q8BFZ3		0	0.001	0.03528	2.82315	2	998.486	0.0855884	76.2374	0
	High	AVFPSIVGRPR	5	39	1	P60710		0	0.001	0.02	1.98291	2	1198.71	0.0356259	61.4639	0
	High	IKIIAPPER	1	31	2	P60710;Q8BFZ3		0	0.003	0.07867	2.60784	2	1036.65	-0.929027	42.0405	1
	High	GYSFTTTAEREIVR	1	21	1	P60710		0	0.004	0.09801	2.98413	2	1629.82	0.147597	66.3683	1
	High	DLTDYLmK	1	37	2	P60710;Q8BFZ3	M7(Oxidation)	0	0.004	0.08554	2.03466	2	1014.48	-0.137607	62.2311	0
	High	EIVRDIKEK	1	32	1	P60710		0	0.006	0.1311	2.24413	2	1129.66	-0.298443	19.1644	2
	High	cDVDIR	2	23	2	P60710;Q8BFZ3	C1(Carbamidomethyl)	0	0.006	0.1357	2.00417	2	777.356	-0.000861896	22.1901	0
	High	EITALAPSTMKIK	1	29	1	P60710		0	0.007	0.1491	2.378	2	1402.8	0.551806	61.3363	1
	High	cDVDIRK	1	23	2	P60710;Q8BFZ3	C1(Carbamidomethyl)	0	0.008	0.1495	1.96791	2	905.451	0.0674452	17.0343	1
	High	RGILTLK	1	38	2	P60710;Q8BFZ3		0	0.009	0.1617	2.34546	2	800.535	-0.261727	43.0768	1
B2RRE2	Myo18a protein OS=Mus musculus GN=Myo18a PE=1 SV=1 - [B2RRE2_MOUSE]	412.755	39.33	14	81	81	130	2047	231.994	6.1001
	A2	Sequence	# PSMs	# Proteins	# Protein Groups	Protein Group Accessions	Modifications	ΔCn	q-Value	PEP	XCorr	Charge	MH+ [Da]	ΔM [ppm]	RT [min]	# Missed Cleavages
	High	NQLEESEFTcAAAVK	1	14	1	B2RRE2	C10(Carbamidomethyl)	0	0	6.093e-07	5.53504	2	1696.78	0.120468	58.9298	0
	High	FSHSYLSDSDTEAKLTETSA	4	14	1	B2RRE2		0	0	5.445e-06	5.30131	2	2188.99	0.201778	58.055	1
	High	SRDESASETSTPSEHSAAPSPQVEVR	4	8	1	B2RRE2		0	0	1.307e-05	5.11055	3	2741.26	0.719488	32.5177	1
	High	TELHLNHLAENNVFGIVPLSKPEEK	2	13	1	B2RRE2		0	0	2.022e-05	5.09713	3	2828.5	1.35751	81.0603	0
	High	RFDSELSQAHEETQR	1	13	1	B2RRE2		0	0	5.854e-07	4.90397	3	1832.85	0.0757341	34.3823	1
	High	VASGSDLHLTDIDSDSNR	2	8	1	B2RRE2		0	0	4.14e-06	4.89798	2	1901.88	0.305787	52.5094	0
	High	LTAELQDTKLHLEGQQVR	2	13	1	B2RRE2		0	0	3.297e-06	4.7689	2	2079.12	0.259411	58.8651	1
	High	VKDQEEELDEQAGSIQmLEQAK	2	12	1	B2RRE2	M17(Oxidation)	0	0	4.413e-06	4.69698	3	2534.19	0.239614	66.712	1
	High	EIAQLKNQLEESEFTcAAAVK	4	14	1	B2RRE2	C16(Carbamidomethyl)	0	0	5.083e-05	4.52064	2	2379.19	-0.34254	76.8751	1
	High	NTGESASQLLDAETAER	1	13	1	B2RRE2		0	0	5.754e-06	4.32657	2	1791.84	0.344864	59.8477	0
	High	VVSLEAELQDISSQESKDEASLAK	1	13	1	B2RRE2		0	0	0.0009717	4.32424	2	2576.3	1.3739	83.9296	1
	High	RLGDLQADSDESQR	3	13	1	B2RRE2		0	0	0.0001998	4.30981	2	1589.75	-0.0571962	28.645	1
	High	YGASLLHTYAGPSLLVLSTR	2	12	1	B2RRE2		0	0	2.158e-06	4.25493	3	2119.16	0.410744	84.0601	0
	High	DGFSLASQLKSEELSLPEGK	2	12	1	B2RRE2		0	0	2.228e-06	4.12032	2	2135.09	0.322536	81.6177	1
	High	LFTTVRPLIQVQLSEEQIR	2	13	1	B2RRE2		0	0	0.0001537	4.04164	2	2270.29	-0.484155	82.722	0
	High	LQQELEDKmEVEQQSR	1	13	1	B2RRE2	M9(Oxidation)	0	0	8.173e-06	3.95585	2	2005.95	0.256507	29.6787	1
	High	LGDLQADSDESQR	3	13	1	B2RRE2		0	0	5.518e-05	3.93976	2	1433.65	-0.0314906	28.2695	0
	High	QDQSIVLLGSSGSGK	2	13	1	B2RRE2		0	0	6.016e-05	3.91007	2	1475.77	1.06571	55.8445	0
	High	ISELTSELTDER	2	13	1	B2RRE2		0	0	0.0001479	3.90526	2	1392.68	-0.344118	58.9321	0
	High	VKDQEEELDEQAGSIQMLEQAK	1	12	1	B2RRE2		0	0	0.001266	3.86243	3	2518.19	-1.39037	72.5394	1
	High	FDSELSQAHEETQR	1	13	1	B2RRE2		0	0	8.026e-05	3.8322	2	1676.75	-0.136698	32.3345	0
	High	STSFRQGPEESGLGEGTK	3	13	1	B2RRE2		0	0	0.01468	3.63591	2	1866.88	-0.349006	34.7124	1
	High	LKVQPIPELSELSR	2	8	1	B2RRE2		0	0	4.05e-05	3.5886	3	1608.93	0.208128	79.9157	1
	High	FSHSYLSDSDTEAK	1	14	1	B2RRE2		0	0	0.007024	3.47283	2	1586.7	-0.541237	34.6961	0
	High	EDMAPHIYAVAQTAYR	1	13	1	B2RRE2		0	0	0.001621	3.43425	2	1835.87	-2.2618	68.787	0
	High	LQVDALIDTIKR	1	13	1	B2RRE2		0	0	0.0004985	3.43052	2	1384.82	0.303635	80.1217	1
	High	TFLQELER	1	13	1	B2RRE2		0	0	0.009871	3.32446	2	1035.55	0.0611938	77.414	0
	High	ELQTQYDALKK	3	13	1	B2RRE2		0	0	0.004858	3.30928	2	1336.71	-0.281701	35.8995	1
	High	REDmAPHIYAVAQTAYR	2	13	1	B2RRE2	M4(Oxidation)	0	0	0.0004604	3.29406	3	2007.97	-0.811289	52.3872	1
	High	EPADLDPEAASPAYSQAK	2	2	1	B2RRE2		0	0	0.002641	3.25115	2	1859.87	1.0722	49.4101	0
	High	QLRDTKEEMSELAR	3	14	1	B2RRE2		0	0	0.001088	3.2506	3	1705.85	-0.0694181	41.3831	2
	High	AKTALEEQLSR	1	14	1	B2RRE2		0	0	0.001165	3.23186	2	1245.68	0.0448503	38.1637	1
	High	NYIVVDEKR	2	13	1	B2RRE2		0	0	0.002824	3.21847	2	1135.61	-0.320717	32.3789	1
	High	ELETRLEFEKTQVK	2	14	1	B2RRE2		0	0	0.01211	3.20533	3	1749.94	-0.218277	51.5568	2
	High	LSTLSDQVNQR	2	14	1	B2RRE2		0	0	0.001055	3.19436	2	1260.65	-0.0625838	32.4464	0
	High	RFDVLAPHLTK	3	13	1	B2RRE2		0	0	0.001077	3.19434	3	1296.74	-0.257006	59.3556	1
	High	NKDEEIQQLR	3	13	1	B2RRE2		0	0	0.002042	3.1671	2	1272.65	0.0260666	28.2091	1
	High	DTKEEMSELAR	1	14	1	B2RRE2		0	0	0.006623	3.15599	2	1308.61	-0.13023	38.9675	1
	High	RFDSELSQAHEETQREK	2	13	1	B2RRE2		0	0	0.0002814	3.15509	2	2089.99	0.337233	32.3852	2
	High	EDmAPHIYAVAQTAYR	1	13	1	B2RRE2	M3(Oxidation)	0	0	9.312e-06	3.0848	2	1851.87	0.503613	58.0818	0
	High	FDVLAPHLTKK	1	13	1	B2RRE2		0	0	0.009253	3.06208	2	1268.74	-0.912996	53.8973	1
	High	LSTLSDQVNQRDFESEKR	1	14	1	B2RRE2		0	0	0.009914	3.03756	2	2152.07	1.15516	48.0094	2
	High	DGFSLASQLK	1	12	1	B2RRE2		0	0	0.007544	2.94761	2	1065.56	-0.924537	69.0653	0
	High	RFDVLAPHLTKK	1	13	1	B2RRE2		0	0	0.008571	2.89095	3	1424.84	-0.0834794	47.6214	2
	High	LHLEGQQVR	2	13	1	B2RRE2		0	0	0.002036	2.87695	3	1079.6	-0.240568	27.6815	0
	High	TLEGQLMQHPGLGIPRPGPR	1	8	1	B2RRE2		0	0	0.01799	2.85739	3	2154.16	0.603873	73.2061	0
	High	TLEGQLmQHPGLGIPRPGPR	1	8	1	B2RRE2	M7(Oxidation)	0	0	0.00047	2.76205	3	2170.16	0.805089	65.7446	0
	High	TRLEISNPIPIK	1	8	1	B2RRE2		0	0	0.002351	2.74652	2	1380.82	0.0733047	69.475	1
	High	RLENLASR	1	14	1	B2RRE2		0	0	0.01912	2.72058	2	958.543	-0.19835	21.3395	1
	High	TALEEQLSR	1	14	1	B2RRE2		0	0	0.00274	2.67673	2	1046.55	-0.0537762	37.6214	0
	High	GASFEELcHNYAQDR	1	13	1	B2RRE2	C8(Carbamidomethyl)	0	0	0.003368	2.56108	2	1796.77	-0.306652	56.7389	0
	High	LTAELQDTK	1	13	1	B2RRE2		0	0	0.009678	2.54115	2	1018.54	-0.309237	27.82	0
	High	IISNLFLGR	1	13	1	B2RRE2		0	0	0.003407	2.5356	2	1032.62	0.0711648	79.3202	0
	High	FDVLAPHLTK	1	13	1	B2RRE2		0	0	0.01281	2.5261	2	1140.64	0.268087	63.9962	0
	High	TGEGHRREPADLDPEAASPAYSQAK	1	2	1	B2RRE2		0	0	0.004693	2.41207	3	2653.26	0.646264	38.9805	2
	High	DLDIAGFTQK	1	13	1	B2RRE2		0	0	0.009014	2.41046	2	1107.57	-0.0727153	70.8058	0
	High	GASFEELcHNYAQDRLQR	1	13	1	B2RRE2	C8(Carbamidomethyl)	0	0	0.0181	2.40524	3	2194.01	0.0507618	62.0338	1
	High	QNPATQNAPR	2	13	1	B2RRE2		0	0	0.00876	2.32884	2	1096.55	-0.0704893	13.6207	0
	High	SRDEIVEMIR	1	8	1	B2RRE2		0	0	0.002958	2.29242	2	1247.64	0.0671031	59.6471	1
	High	QGPEESGLGEGTK	1	13	1	B2RRE2		0	0	0.004863	2.17347	2	1288.6	0.180769	21.3293	0
	High	LPALVPPPPPALR	1	8	1	B2RRE2		0	0	0.01664	2.16489	2	1337.83	-0.334606	79.9579	0
	High	KGQSPLLR	1	13	1	B2RRE2		0	0	0.01791	1.81347	2	898.547	-0.270261	22.2009	1
	High	LFSYYGPQEGDKK	1	13	1	B2RRE2		0	0.001	0.0289	3.67545	2	1531.74	0.838817	50.6338	1
	High	RVVHFAEPGAGTK	1	8	1	B2RRE2		0	0.001	0.03483	3.20744	2	1368.74	-0.269345	27.6782	1
	High	AGTLARLEEQRDEQTSR	1	13	1	B2RRE2		0	0.001	0.02302	2.9785	3	1959.98	-0.655578	35.3926	2
	High	QMEVQLEEEYEDKQK	1	14	1	B2RRE2		0	0.001	0.02032	2.88911	3	1925.88	-0.816936	54.4065	1
	High	SLAHADEAR	1	13	1	B2RRE2		0	0.001	0.03411	2.78993	2	969.475	-0.294346	12.6435	0
	High	SRVPELVTK	1	8	1	B2RRE2		0	0.001	0.02588	2.60841	2	1028.61	-0.24748	33.0253	1
	High	KIQDLAIR	1	13	1	B2RRE2		0	0.001	0.02474	2.58498	2	956.588	-0.50896	38.7661	1
	High	LRLEMEMER	1	12	1	B2RRE2		0	0.001	0.02972	2.57243	2	1206.6	0.161004	57.9934	1
	High	HLTLFQAAcR	2	13	1	B2RRE2	C9(Carbamidomethyl)	0	0.001	0.03249	2.5138	2	1216.63	-0.341626	57.2124	0
	High	LEEQRDEQTSR	2	13	1	B2RRE2		0	0.001	0.02373	2.42405	3	1390.66	-0.377337	11.7902	1
	High	VVHFAEPGAGTK	1	8	1	B2RRE2		0	0.001	0.03907	2.3587	2	1212.64	-0.165598	33.3668	0
	High	VLAISPEEQK	2	13	1	B2RRE2		0	0.002	0.05245	2.73776	2	1113.61	-0.468518	38.7701	0
	High	DTKEEmSELAR	1	14	1	B2RRE2	M6(Oxidation)	0	0.002	0.0543	2.63574	2	1324.6	-0.160329	18.5965	1
	High	GAPAVYSEK	1	12	1	B2RRE2		0	0.002	0.05354	2.04722	2	921.468	0.107113	20.9997	0
	High	TTMLDRAPEGQAYR	1	8	1	B2RRE2		0	0.003	0.07045	2.70248	2	1608.78	0.463672	40.2251	1
	High	SRDEIVEmIR	1	8	1	B2RRE2	M8(Oxidation)	0	0.003	0.06814	2.49223	2	1263.64	-0.256754	39.5063	1
	High	ELQTQYDALK	1	13	1	B2RRE2		0	0.003	0.05864	2.36078	2	1208.62	-0.514139	43.7342	0
	High	IQDLAIR	1	13	1	B2RRE2		0	0.003	0.05784	1.88048	2	828.494	-0.36749	40.7358	0
	High	LLQDSQK	1	13	1	B2RRE2		0	0.004	0.08445	2.05536	2	831.457	-0.235198	14.2538	0
	High	SKLEKVEK	1	13	1	B2RRE2		0	0.004	0.08559	1.99184	2	960.572	-0.545807	11.3479	2
	High	GFFNLNR	1	8	1	B2RRE2		0	0.005	0.1235	2.18378	2	867.447	-0.0820589	69.3916	0
	High	LQAAMK	1	13	1	B2RRE2		0	0.006	0.1302	1.91826	2	661.37	-0.332067	15.6516	0
	High	DFESEKR	1	14	1	B2RRE2		0	0.008	0.1526	2.2835	2	910.427	0.0329193	13.8845	1
	High	ALQQLKK	1	13	1	B2RRE2		0	0.009	0.1627	2.34937	2	828.53	-0.00281711	15.4885	1
P20357	Microtubule-associated protein 2 OS=Mus musculus GN=Map2 PE=1 SV=2 - [MTAP2_MOUSE]	408.673	46.66	11	57	78	129	1828	199.01	4.90674
	A2	Sequence	# PSMs	# Proteins	# Protein Groups	Protein Group Accessions	Modifications	ΔCn	q-Value	PEP	XCorr	Charge	MH+ [Da]	ΔM [ppm]	RT [min]	# Missed Cleavages
	High	KTTAASGDLAQAPGAFK	3	2	1	P20357		0	0	8.931e-07	5.66516	2	1633.85	-0.275297	43.7797	1
	High	VKDEFTAEKEASPPTSADK	3	2	1	P20357		0	0	1.029e-08	5.51256	2	2050	0.354788	32.0237	2
	High	VSDFGQMASGmNVDAGK	2	2	1	P20357	M11(Oxidation)	0	0	9.779e-05	5.04066	2	1729.75	-0.0610355	46.565	0
	High	VSEGPRPFAPVFFQSDDKVSLQDPSALATSK	1	4	1	P20357		0	0	9.762e-05	4.96871	3	3320.68	-0.443098	82.173	1
	High	TTAASGDLAQAPGAFK	2	2	1	P20357		0	0	1.259e-05	4.90146	2	1505.76	0.268299	51.1333	0
	High	VSDFGQmASGmNVDAGK	2	2	1	P20357	M7(Oxidation); M11(Oxidation)	0	0	1.781e-05	4.87424	2	1745.75	-0.43413	30.4955	0
	High	FAAPAQPEEERRPRPHDEELEIEMAAEAQAEPK	2	2	1	P20357		0	0	0.0006306	4.85959	4	3771.8	-0.96452	66.9462	1
	High	ADQGLDFAATKAEPSQLDIK	2	2	1	P20357		0	0	1.414e-05	4.82867	2	2118.07	-0.16939	71.9303	1
	High	FAAPAQPEEERRPRPHDEELEIEmAAEAQAEPK	2	2	1	P20357	M24(Oxidation)	0	0	0.0001275	4.32908	4	3787.8	0.897657	63.2339	1
	High	SGTSTPTTPGSTAITPGTPPSYSSR	1	8	3	P20357;Q3TLQ0;G3UZJ2		0	0	0.003465	4.32276	3	2408.16	0.15899	49.1376	0
	High	STELGSDYYELSDSR	2	3	1	P20357		0	0	1.398e-05	4.24887	2	1721.75	-0.249695	62.5135	0
	High	SDTLQISDLLVSESR	1	2	1	P20357		0	0	3.287e-05	4.11735	2	1662.86	0.58637	82.5706	0
	High	SQGTYSDTKENGINGELTSADRETAEEVSAR	1	8	2	P20357;Q3TLQ0		0	0	0.0007204	4.09365	3	3315.52	0.726053	61.198	2
	High	ARVDHGAEIITQSPSR	4	5	2	P20357;Q3TLQ0		0	0	0.003546	4.03703	3	1736.9	-0.982498	30.5481	1
	High	VDHGAEIITQSPSR	3	5	2	P20357;Q3TLQ0		0	0	7.626e-05	3.99052	2	1509.77	-0.154224	31.6142	0
	High	NQHDEKELQAK	2	3	1	P20357		0	0	0.005069	3.9873	2	1339.66	-0.0295012	11.8619	1
	High	ELITTKDTSPEKTEK	3	2	1	P20357		0	0	0.0002553	3.93195	2	1719.9	0.147384	23.4209	2
	High	STVSIEEAVAKKEESFK	1	4	1	P20357		0	0	9.339e-05	3.81809	2	1881.98	-0.181278	66.4586	2
	High	LASVSADAEVAR	3	2	1	P20357		0	0	1.696e-05	3.7458	2	1188.62	-0.176338	36.0216	0
	High	SILTEQLETIPKEER	1	4	1	P20357		0	0	6.15e-06	3.74187	2	1785.96	0.231302	73.4392	1
	High	TGVIQTSTEQSFSK	1	4	1	P20357		0	0	0.0001729	3.73929	2	1512.75	0.319219	42.3267	0
	High	GVSGDREENSFSLNSSISSAR	4	8	3	P20357;Q3TLQ0;G3UZJ2		0	0	0.001149	3.70867	3	2199.03	0.127667	56.9942	1
	High	DLATDLSLIEVK	1	2	1	P20357		0	0	0.0001708	3.69981	2	1316.73	0.124042	84.3117	0
	High	DLQGmEGEKLPPVPFAQTFGTNLEDRK	1	6	1	P20357	M5(Oxidation)	0	0	0.0002383	3.63	3	3033.5	-0.249319	82.029	2
	High	ETSAPSVQEPTLTETEPQTK	1	4	1	P20357		0	0	6.551e-05	3.60676	2	2173.05	0.597432	50.1678	0
	High	ETSPETSLIQDEVALK	1	2	1	P20357		0	0	3.597e-05	3.57399	2	1759.9	0.325442	78.1912	0
	High	ADQGLDFAATK	1	2	1	P20357		0	0	0.0004831	3.5604	2	1136.56	-0.0142203	44.9858	0
	High	VGSLDNAHHVPGGGNVKIDSQK	2	5	2	P20357;Q3TLQ0		0	0	1.167e-05	3.55561	3	2229.14	-0.0234112	34.194	1
	High	VGSLDNAHHVPGGGNVK	3	5	2	P20357;Q3TLQ0		0	0	0.001325	3.54572	2	1657.84	-0.410143	25.2377	0
	High	KSEVQAHSPSR	2	2	1	P20357		0	0	0.0006342	3.50294	2	1225.63	-0.0634799	10.7845	1
	High	mPSKPGEDFEHAALVPDTSK	2	6	1	P20357	M1(Oxidation)	0	0	2.745e-05	3.48648	2	2172.03	1.57516	53.2116	0
	High	STELGSDYYELSDSRGSAQESLDTISPK	2	3	1	P20357		0	0	2.273e-05	3.42012	3	3035.4	0.173127	77.6567	1
	High	IDSQKLNFR	1	5	2	P20357;Q3TLQ0		0	0	0.01954	3.38892	2	1120.61	-0.0837557	37.9756	1
	High	RPRPHDEELEIEmAAEAQAEPK	1	2	1	P20357	M13(Oxidation)	0	0	0.0007568	3.38741	3	2562.22	-0.452335	58.0584	0
	High	YFETSALKEDmTR	2	3	1	P20357	M11(Oxidation)	0	0	0.001121	3.28728	2	1606.74	0.108703	43.515	1
	High	YFETSALKEDMTR	1	3	1	P20357		0	0	0.0002965	3.26188	2	1590.75	-0.324257	59.5742	1
	High	EGGKVNETEVKEK	1	2	1	P20357		0	0	0.002068	3.25901	2	1446.74	0.025279	13.3753	2
	High	NANGFPYREEEEGAFGEHR	2	8	2	P20357;Q3TLQ0		0	0	3.494e-05	3.22559	3	2208.97	-0.210072	55.5634	1
	High	EEFVETcPGELK	1	2	1	P20357	C7(Carbamidomethyl)	0	0	0.004544	3.19965	2	1437.66	-0.870997	53.2616	0
	High	FAAPAQPEEER	2	2	1	P20357		0	0	0.01499	3.15766	2	1244.59	-0.324396	31.4962	0
	High	LINQPLPDLK	2	8	3	P20357;Q3TLQ0;G3UZJ2		0	0	0.01104	3.08714	2	1150.68	0.265849	63.8549	0
	High	VTSEPEAVSER	2	3	1	P20357		0	0	0.006311	3.05262	2	1203.59	0.524872	20.9012	0
	High	ANDKLDTVLEK	1	2	1	P20357		0	0	0.002976	3.01482	2	1245.67	-0.347509	42.0465	1
	High	DLHSKNKDDLTLSR	2	3	1	P20357		0	0	0.002967	3.01043	3	1641.86	-0.283608	27.0505	2
	High	VTKPDLVHQEAVDKEESYESSGEHESLTmESLKPDEGKK	1	2	1	P20357	M29(Oxidation)	0	0	0.01867	2.99095	5	4402.09	0.296775	52.1335	2
	High	SRLASVSADAEVAR	1	2	1	P20357		0	0	0.01653	2.98494	2	1431.76	0.385215	36.8836	1
	High	KIDLSHVTSK	3	8	3	P20357;Q3TLQ0;G3UZJ2		0	0	0.006602	2.95812	3	1127.64	-0.433374	31.6183	1
	High	SEVQAHSPSR	1	2	1	P20357		0	0	0.008182	2.94912	2	1097.53	-1.4062	12.0668	0
	High	TLGKVTSEPEAVSER	1	3	1	P20357		0	0	3.013e-05	2.91573	2	1602.83	0.761791	34.6429	1
	High	STVSIEEAVAK	1	4	1	P20357		0	0	0.001892	2.82491	2	1133.61	0.21951	45.1818	0
	High	VTGGQTIQVETSSESPFPAKEYYK	2	2	1	P20357		0	0	8.723e-05	2.79932	3	2646.29	-0.673082	67.132	1
	High	IGSTDNIKYQPK	1	8	3	P20357;Q3TLQ0;G3UZJ2		0	0	0.001152	2.76554	2	1363.72	0.41377	27.8676	1
	High	RDLATDLSLIEVK	1	2	1	P20357		0	0	0.001277	2.76164	2	1472.83	1.48879	80.3408	1
	High	NKDDLTLSR	1	3	1	P20357		0	0	0.01013	2.7345	2	1061.56	-0.316669	25.3032	1
	High	GLSSVPEVAEVEPTTK	2	2	1	P20357		0	0	0.0001402	2.67528	2	1642.85	0.0437798	62.7333	0
	High	SILTEQLETIPK	1	4	1	P20357		0	0	0.0009344	2.62686	2	1371.77	0.419799	79.743	0
	High	TLGKVTSEPEAVSERR	1	3	1	P20357		0	0	0.005134	2.6083	3	1758.93	-0.727491	31.2725	2
	High	IDLSHVTSK	2	8	3	P20357;Q3TLQ0;G3UZJ2		0	0	0.01548	2.36569	2	999.547	-0.109786	35.1577	0
	High	KLILKPAIK	2	3	2	P20357;G3UZJ2		0	0	0.006488	2.25161	3	1023.73	-0.273481	37.5732	1
	High	SSLPRPSSILPPR	2	8	3	P20357;Q3TLQ0;G3UZJ2		0	0	0.0123	1.8623	2	1406.81	0.14345	61.4249	0
	High	VTGGQTIQVETSSESPFPAK	1	2	1	P20357		0	0.001	0.02736	2.98214	2	2063.03	0.173199	61.0059	0
	High	VNETEVKEK	1	2	1	P20357		0	0.001	0.02236	2.82364	2	1075.56	-0.22273	12.5868	1
	High	GSAQESLDTISPK	2	3	1	P20357		0	0.001	0.02043	2.59524	2	1332.66	-0.0759391	42.5748	0
	High	VKDEFTAEK	1	2	1	P20357		0	0.001	0.02014	2.58407	2	1066.54	-1.04865	21.0014	1
	High	mFTIDPK	2	3	1	P20357	M1(Oxidation)	0	0.001	0.03389	2.31885	2	867.428	-0.103969	42.1091	0
	High	TPGTPGTPSYPR	2	8	3	P20357;Q3TLQ0;G3UZJ2		0	0.001	0.03974	2.17152	2	1230.61	-0.194795	30.5839	0
	High	LILKPAIK	1	3	2	P20357;G3UZJ2		0	0.001	0.04153	1.99759	2	895.634	-0.127997	44.8549	0
	High	SGILVPSEK	2	8	3	P20357;Q3TLQ0;G3UZJ2		0	0.001	0.03688	1.90196	2	929.53	-0.209143	38.9651	0
	High	GSAQESLDTISPKNQHDEKELQAK	1	3	1	P20357		0	0.002	0.05081	3.02208	3	2653.3	-0.919998	40.7084	2
	High	VKIESVKLDFK	1	8	2	P20357;Q3TLQ0		0	0.002	0.04286	2.62722	2	1305.78	0.394049	62.7855	2
	High	EASPPTSADK	1	2	1	P20357		0	0.002	0.0498	2.04306	2	1002.47	-0.565701	12.3463	0
	High	YTVPLPSPVQDSENLSGESGSFYEGTDDKVRR	1	2	1	P20357		0	0.003	0.06186	2.75572	3	3529.67	-0.0496514	79.4324	2
	High	GGQVQIVTKK	1	5	2	P20357;G3UZJ2		0	0.003	0.06375	2.43127	2	1057.64	1.08689	18.6244	1
	High	EKDVLEDIPR	1	6	1	P20357		0	0.003	0.0719	2.2893	2	1213.64	-0.184451	58.703	1
	High	SLGLGGR	1	3	1	P20357		0	0.003	0.0622	1.85173	2	659.383	-0.107448	26.9908	0
	High	LASVSADAEVARR	1	2	1	P20357		0	0.004	0.0967	2.53421	2	1344.72	-0.189913	32.1249	1
	High	SEEHIDSKEHAK	1	2	1	P20357		0	0.004	0.09747	2.02662	2	1409.67	0.414278	9.72545	1
	High	MFTIDPK	1	3	1	P20357		0	0.007	0.1432	1.91985	2	851.433	-0.630131	54.2192	0
	High	EIQGLFEEK	1	3	1	P20357		0	0.007	0.1386	1.80382	2	1092.56	0.182458	61.349	0
	High	SEVQAHSPSRK	1	2	1	P20357		0	0.007	0.1371	1.72184	2	1225.63	0.434511	10.2765	1
	High	EEEDKAEQAK	1	2	1	P20357		0	0.009	0.1597	2.30973	2	1176.54	0.673661	7.95101	1
	High	IESVKLDFKEK	1	8	2	P20357;Q3TLQ0		0	0.009	0.1567	2.12579	2	1335.75	-0.389989	50.0791	2
Q8R0Y6	Cytosolic 10-formyltetrahydrofolate dehydrogenase OS=Mus musculus GN=Aldh1l1 PE=1 SV=1 - [AL1L1_MOUSE]	330.083	61.86	6	51	56	101	902	98.6465	5.90967
	A2	Sequence	# PSMs	# Proteins	# Protein Groups	Protein Group Accessions	Modifications	ΔCn	q-Value	PEP	XCorr	Charge	MH+ [Da]	ΔM [ppm]	RT [min]	# Missed Cleavages
	High	GSASSALELTEEELATAEAVR	2	3	1	Q8R0Y6		0	0	4.543e-07	6.22819	2	2134.05	0.210853	84.2184	0
	High	RPQPEEGATYEGIQKK	2	3	1	Q8R0Y6		0	0	4.304e-05	5.24713	3	1830.93	-0.193388	24.8964	1
	High	EGHEVVGVFTIPDKDGK	5	3	1	Q8R0Y6		0	0	1.012e-05	4.83895	2	1826.93	-0.138547	66.1191	1
	High	LFVEDSIHDQFVQK	2	2	1	Q8R0Y6		0	0	6.911e-06	4.82791	2	1704.86	-0.245799	71.5431	0
	High	LFVEDSIHDQFVQKVVEEVGK	1	2	1	Q8R0Y6		0	0	5.195e-07	4.69902	3	2445.27	-0.0433232	83.2886	1
	High	IGNPLDRDTNHGPQNHEAHLR	5	3	1	Q8R0Y6		0	0	1.099e-05	4.66966	3	2391.17	0.178906	32.9112	1
	High	ANATEFGLASGVFTR	1	4	1	Q8R0Y6		0	0	8.505e-06	4.65695	2	1540.78	0.111025	80.6203	0
	High	TAAcLAAGNTVVIKPAQVTPLTALK	2	2	1	Q8R0Y6	C4(Carbamidomethyl)	0	0	2.367e-05	4.59902	2	2508.42	0.189593	80.4914	0
	High	DTNHGPQNHEAHLR	2	3	1	Q8R0Y6		0	0	8.006e-05	4.47523	3	1625.75	-0.231755	13.4964	0
	High	FADGDVDAVLSR	5	4	1	Q8R0Y6		0	0	0.0001253	4.42695	2	1264.62	-0.106342	65.6683	0
	High	KLRGEDGESEcVINYVEK	6	2	1	Q8R0Y6	C11(Carbamidomethyl)	0	0	0.002867	4.41068	3	2125.02	-0.143544	57.6962	2
	High	RPQPEEGATYEGIQK	3	3	1	Q8R0Y6		0	0	1.862e-05	4.3315	2	1702.84	-0.594727	29.4589	0
	High	DLGEAALNEYLR	1	4	1	Q8R0Y6		0	0	0.0002796	4.28318	2	1363.69	0.408682	80.2212	0
	High	LTFFNSTLNTSGLVAQGEALPIPGAHRPGLVTK	2	3	1	Q8R0Y6		0	0	6.568e-07	4.13344	4	3406.85	0.279604	84.1095	0
	High	LQAGTVFVNTYNK	2	4	1	Q8R0Y6		0	0	0.0001038	4.04715	2	1454.76	0.245026	59.7227	0
	High	LRGEDGESEcVINYVEK	2	2	1	Q8R0Y6	C10(Carbamidomethyl)	0	0	0.001961	4.00647	2	1996.93	1.47355	60.2022	1
	High	QSGFGKDLGEAALNEYLR	2	4	1	Q8R0Y6		0	0	0.0002668	3.89255	3	1967.98	0.274343	80.8725	1
	High	GEDGESEcVINYVEK	1	2	1	Q8R0Y6	C8(Carbamidomethyl)	0	0	0.0001776	3.73212	2	1727.74	-0.057792	62.5281	0
	High	HGSIIYHPSLLPR	4	6	2	Q8K009;Q8R0Y6		0	0	9.662e-05	3.64507	2	1489.83	-0.00746605	60.0541	0
	High	IAVIGQSLFGQEVYcQLRK	1	3	1	Q8R0Y6	C15(Carbamidomethyl)	0	0	0.000154	3.48062	2	2209.18	0.71012	83.3017	1
	High	KIGFTGSTEVGK	1	2	1	Q8R0Y6		0	0	0.0009595	3.44864	2	1223.66	-0.165	35.8327	1
	High	KEGHEVVGVFTIPDKDGK	2	3	1	Q8R0Y6		0	0	0.006822	3.32604	4	1955.02	-0.829698	58.9477	2
	High	IGFTGSTEVGK	1	2	1	Q8R0Y6		0	0	0.005448	3.32188	2	1095.57	-0.742044	42.0388	0
	High	SPLIIFADcDLNK	1	2	1	Q8R0Y6	C9(Carbamidomethyl)	0	0	2.645e-05	3.30969	2	1505.77	0.471802	82.4554	0
	High	ADPLGLEAEKDGVPVFKFPR	1	3	1	Q8R0Y6		0	0	5.549e-05	3.26506	2	2185.17	0.232377	82.0233	2
	High	GENcIAAGR	1	4	2	Q8K009;Q8R0Y6	C4(Carbamidomethyl)	0	0	0.006313	3.23343	2	947.436	-0.201042	15.9649	0
	High	IKTVTFEY	3	4	1	Q8R0Y6		0	0	0.01008	3.19571	2	1000.54	0.0804354	64.5483	1
	High	LIAEGTAPR	1	3	1	Q8R0Y6		0	0	0.002801	3.1446	2	927.526	-0.258721	23.4357	0
	High	THVGMSIQTFR	1	2	1	Q8R0Y6		0	0	0.004912	3.13169	2	1276.65	-0.0526817	54.5046	0
	High	AGLILFGNDDR	1	3	1	Q8R0Y6		0	0	0.0005765	3.108	2	1190.62	-0.597208	78.9027	0
	High	GNDKVPGAWTEAcGQK	3	3	1	Q8R0Y6	C13(Carbamidomethyl)	0	0	0.001948	3.01114	2	1717.8	1.2657	40.6791	1
	High	THVGmSIQTFR	2	2	1	Q8R0Y6	M5(Oxidation)	0	0	0.001459	2.99087	2	1292.64	-0.0844852	36.9238	0
	High	ADPLGLEAEKDGVPVFK	1	3	1	Q8R0Y6		0	0	0.0008396	2.79166	2	1784.94	-0.251447	79.2282	1
	High	AGLILFGNDDRmLLVK	1	3	1	Q8R0Y6	M12(Oxidation)	0	0	0.01843	2.70574	2	1790.98	-0.261613	82.7302	1
	High	NIQLEDGKmmPASQFFK	1	3	1	Q8R0Y6	M9(Oxidation); M10(Oxidation)	0	0	0.0008078	2.64626	3	2015.96	0.159742	68.7541	1
	High	ARGQALPEVVAK	2	4	1	Q8R0Y6		0	0	0.01702	2.58281	2	1238.72	-0.210075	36.6521	1
	High	AVQmGmSSVFFNKGENcIAAGR	1	2	1	Q8R0Y6	M4(Oxidation); M6(Oxidation); C17(Carbamidomethyl)	0	0	0.0002402	2.53345	3	2406.1	0.04011	61.3394	1
	High	GVVNILPGSGSLVGQR	1	2	1	Q8R0Y6		0	0	0.000924	2.48275	2	1552.88	0.321863	78.994	0
	High	KVSLELGGK	2	4	2	Q8K009;Q8R0Y6		0	0	0.0133	2.41513	2	930.562	-0.365654	36.5851	1
	High	NIQLEDGK	2	3	1	Q8R0Y6		0	0	0.01377	2.30927	2	916.474	0.217258	25.6806	0
	High	ILPNVPEVEDSTDFFK	1	3	1	Q8R0Y6		0	0	0.002657	2.114	2	1849.92	0.336041	83.1955	0
	High	ADPLGLEAEK	1	3	1	Q8R0Y6		0	0	0.0118	2.08381	2	1042.54	-0.0285792	45.2856	0
	High	FLFPEGIK	1	5	2	Q8K009;Q8R0Y6		0	0	0.01595	1.9285	2	950.534	-0.360827	79.2954	0
	High	IGFTGSTEVGKHIMK	1	2	1	Q8R0Y6		0	0	0.005727	1.78547	2	1604.84	-1.27195	52.5396	1
	High	EESFGPIMIISR	1	2	1	Q8R0Y6		0	0.001	0.02273	2.4748	2	1378.7	0.227547	83.1264	0
	High	TDVAAPFGGFK	2	4	1	Q8R0Y6		0	0.001	0.03287	2.41967	2	1109.56	-0.0934614	69.2176	0
	High	LVEYcQR	1	3	1	Q8R0Y6	C5(Carbamidomethyl)	0	0.001	0.0278	2.37785	2	967.466	-0.320572	22.647	0
	High	ScALSNVK	2	2	1	Q8R0Y6	C2(Carbamidomethyl)	0	0.001	0.02389	2.28818	2	878.44	0.0521098	21.0931	0
	High	LSDHPDVR	1	2	1	Q8R0Y6		0	0.001	0.0365	2.15338	2	938.469	0.0441938	17.2591	0
	High	FAELTLK	2	2	1	Q8R0Y6		0	0.001	0.04017	2.11997	2	821.476	-0.64203	58.1768	0
	High	GQALPEVVAK	1	4	1	Q8R0Y6		0	0.001	0.02599	1.85932	2	1011.58	-0.623839	42.0371	0
	High	KLVEYcQR	1	3	1	Q8R0Y6	C6(Carbamidomethyl)	0	0.002	0.04276	2.11049	2	1095.56	-2.0095	21.8299	1
	High	EAFENGLWGK	1	2	1	Q8R0Y6		0	0.002	0.0472	1.80063	2	1150.55	0.0806083	67.7736	0
	High	YFAGWcDK	1	4	2	Q8K009;Q8R0Y6	C6(Carbamidomethyl)	0	0.002	0.04556	1.70134	2	1046.44	0.27705	54.6492	0
	High	IGNPLDR	2	3	1	Q8R0Y6		0	0.004	0.1071	1.92049	2	784.431	-0.105035	34.6398	0
	High	DTNHGPQNHEAHLRK	1	3	1	Q8R0Y6		0	0.006	0.1316	1.8168	2	1753.85	1.08086	11.5221	1
	High	IQGATIPINQARPNR	1	2	1	Q8R0Y6		0	0.007	0.1441	2.21791	2	1648.92	-0.221706	41.6997	0
Q9JHU4	Cytoplasmic dynein 1 heavy chain 1 OS=Mus musculus GN=Dync1h1 PE=1 SV=2 - [DYHC1_MOUSE]	314.474	18.86	9	79	79	104	4644	531.71	6.41748
	A2	Sequence	# PSMs	# Proteins	# Protein Groups	Protein Group Accessions	Modifications	ΔCn	q-Value	PEP	XCorr	Charge	MH+ [Da]	ΔM [ppm]	RT [min]	# Missed Cleavages
	High	VTDFGDKVEDPTFLNQLQSGVNR	1	1	1	Q9JHU4		0	0	3.421e-06	5.79559	3	2579.28	0.652694	81.03	1
	High	FTQDTQPHYIYSPR	3	2	1	Q9JHU4		0	0	0.0001388	4.72956	2	1752.83	-0.492813	47.0292	0
	High	VLRPQVTAVAQQNQGEAPEPQDmK	2	1	1	Q9JHU4	M23(Oxidation)	0	0	4.723e-05	4.68578	3	2650.33	0.482599	42.7454	0
	High	IKQLQNISQAAASGGAK	2	5	1	Q9JHU4		0	0	3.568e-06	4.6356	2	1684.94	0.645107	40.6076	1
	High	LGGSPFGPAGTGKTESVK	2	2	1	Q9JHU4		0	0	0.0002688	4.52551	2	1689.88	-0.106834	43.7823	1
	High	KLEHLITELVHQR	3	1	1	Q9JHU4		0	0	1.311e-05	4.50824	3	1615.93	0.100501	69.1079	1
	High	NYmSNPSYNYEIVNR	1	3	1	Q9JHU4	M3(Oxidation)	0	0	7.73e-05	4.39329	2	1879.83	-0.544946	53.3989	0
	High	VLRPQVTAVAQQNQGEAPEPQDMK	1	1	1	Q9JHU4		0	0	9.747e-05	4.38773	3	2634.33	0.455116	51.5682	0
	High	QLQNISQAAASGGAK	2	5	1	Q9JHU4		0	0	3.073e-05	4.38187	2	1443.76	0.050737	33.081	0
	High	VLLTTQGVDmISK	1	3	1	Q9JHU4	M10(Oxidation)	0	0	0.0005074	4.32149	2	1420.77	0.0772921	59.5116	0
	High	NYMSNPSYNYEIVNR	1	3	1	Q9JHU4		0	0	1.526e-05	4.27886	2	1863.83	-1.70601	63.6161	0
	High	VLLTTQGVDMISK	1	3	1	Q9JHU4		0	0	6.798e-05	4.03804	2	1404.78	0.108037	73.0034	0
	High	IQFVGAcNPPTDPGR	1	2	1	Q9JHU4	C7(Carbamidomethyl)	0	0	0.0001883	4.02574	2	1628.78	-0.421138	53.4408	0
	High	KFLSDPQVHTVLVER	3	2	1	Q9JHU4		0	0	0.000204	4.01435	2	1767.98	0.273933	61.5056	1
	High	LLAESVTEVEIFGK	1	1	1	Q9JHU4		0	0	4.419e-05	3.98991	2	1534.84	0.378126	82.7281	0
	High	NLHVVFTmNPSSEGLKDR	3	2	1	Q9JHU4	M8(Oxidation)	0	0	0.0007302	3.83234	2	2060.02	0.33152	57.6512	1
	High	VKDDIESLHDKFK	1	1	1	Q9JHU4		0	0	0.01075	3.7291	2	1573.82	-1.0415	43.6747	2
	High	NVAQYNANHPDFPmQIEQLER	3	1	1	Q9JHU4	M14(Oxidation)	0	0	0.0002574	3.70563	3	2530.18	0.517411	77.694	0
	High	AISKDHLYGTLDPNTR	1	1	1	Q9JHU4		0	0	2.31e-05	3.70556	2	1800.92	-0.652004	46.7987	1
	High	TPNGVVLAPVQLGK	1	1	1	Q9JHU4		0	0	0.00193	3.70057	2	1392.82	0.153136	70.6056	0
	High	DAATImQPYFTSNGLVTK	1	1	1	Q9JHU4	M6(Oxidation)	0	0	8.564e-05	3.64179	2	1972.97	1.12238	72.9536	0
	High	FLSDPQVHTVLVER	1	2	1	Q9JHU4		0	0	0.0001349	3.62475	2	1639.88	-0.226168	66.5083	0
	High	APVIDADKPVSSQLR	1	1	1	Q9JHU4		0	0	9.1e-05	3.60791	2	1595.88	0.420328	47.059	0
	High	IQGLTVEQAEAVVR	1	2	1	Q9JHU4		0	0	2.754e-05	3.57852	2	1512.84	1.58007	72.8873	0
	High	QALETVNDYNPLmK	2	1	1	Q9JHU4	M13(Oxidation)	0	0	0.001897	3.54876	2	1651.8	0.3343	66.257	0
	High	TVENIKDPLFR	1	4	1	Q9JHU4		0	0	0.01492	3.37419	2	1331.73	-0.169943	62.2717	1
	High	KYTGEDFDEDLR	2	2	1	Q9JHU4		0	0	0.002177	3.28842	2	1487.67	0.343876	49.0749	1
	High	LEDDAKDNQQK	1	3	1	Q9JHU4		0	0	0.006929	3.24769	2	1303.61	-0.309259	9.9681	1
	High	EHSNPNYDKTSAPITcELLNK	1	1	1	Q9JHU4	C16(Carbamidomethyl)	0	0	0.0001745	3.21641	3	2431.16	1.66627	60.3529	1
	High	LGGSPFGPAGTGK	1	2	1	Q9JHU4		0	0	0.004287	3.17936	2	1145.6	0.317052	43.4742	0
	High	RAPVIDADKPVSSQLR	2	1	1	Q9JHU4		0	0	0.005093	3.13156	3	1751.98	-0.417363	41.9065	1
	High	SLLQALNEVK	1	2	1	Q9JHU4		0	0	0.002443	3.11057	2	1114.65	-0.699485	80.0474	0
	High	QYASYEFVQR	2	2	1	Q9JHU4		0	0	0.0165	3.0842	2	1290.61	-0.64316	52.0881	0
	High	SSLQSQcLNEVLK	1	2	1	Q9JHU4	C7(Carbamidomethyl)	0	0	0.002809	3.02468	2	1505.76	0.236354	64.912	0
	High	LKQDGDSFR	1	1	1	Q9JHU4		0	0	0.00734	3.02234	2	1065.53	-0.00475672	18.728	1
	High	KVmSQEIQEQLHK	1	2	1	Q9JHU4	M3(Oxidation)	0	0	0.01424	3.00482	2	1613.83	-0.557819	28.2281	1
	High	IFVFEPPPGVK	2	2	1	Q9JHU4		0	0	0.004366	2.92732	2	1229.69	0.279422	80.5028	0
	High	TSFLDDAFRK	1	2	1	Q9JHU4		0	0	0.01154	2.90204	2	1199.61	-0.351084	69.3168	1
	High	LLNTFLER	1	3	1	Q9JHU4		0	0	0.01075	2.86912	2	1005.57	0.000203864	71.7249	0
	High	GKEIVLSAGSTPK	1	2	1	Q9JHU4		0	0	0.01303	2.85284	2	1286.73	-0.393765	34.264	1
	High	ALEHAFKLEHImDLTR	1	1	1	Q9JHU4	M12(Oxidation)	0	0	0.008822	2.83383	3	1940	-0.77712	67.5417	1
	High	DYIPVDQEELRDYVK	1	2	1	Q9JHU4		0	0	0.001972	2.7674	2	1881.92	0.815535	77.671	1
	High	LQGEFQLR	1	2	1	Q9JHU4		0	0	0.0159	2.74103	2	990.537	0.0398398	52.8256	0
	High	EIVLSAGSTPK	1	2	1	Q9JHU4		0	0	0.004557	2.57234	2	1101.62	0.191241	40.6699	0
	High	AATSPALFNR	1	2	1	Q9JHU4		0	0	0.01712	2.55393	2	1047.56	-0.0651348	45.0636	0
	High	TLINELVK	1	5	1	Q9JHU4		0	0	0.004659	2.52818	2	929.566	-0.212412	72.0827	0
	High	DLFQVAFNR	1	2	1	Q9JHU4		0	0	0.01612	2.49596	2	1109.57	-0.304057	81.8128	0
	High	QPQGHLLLIGVSGAGK	1	2	1	Q9JHU4		0	0	0.01283	2.43646	3	1574.9	0.0514794	68.4997	0
	High	SmANPPAAVK	1	3	1	Q9JHU4	M2(Oxidation)	0	0	0.005848	2.41155	2	1001.51	-0.949945	16.0142	0
	High	LFQDRLVEDEER	1	2	1	Q9JHU4		0	0	0.0026	2.29118	3	1548.76	-0.464722	53.7746	1
	High	YATLATVSR	2	1	1	Q9JHU4		0	0	0.006747	2.18921	2	981.536	-0.473777	36.9858	0
	High	AELGEYIR	1	1	1	Q9JHU4		0	0	0.01168	2.16854	2	950.494	-0.216921	51.3153	0
	High	QNLDGLLNQLK	1	2	1	Q9JHU4		0	0	0.00569	2.14562	2	1255.7	-0.132451	81.5475	0
	High	SIPLDEGEDEAQR	2	1	1	Q9JHU4		0	0	0.0008706	2.02626	2	1458.67	-0.0475806	39.093	0
	High	EYQTQLIQR	1	1	1	Q9JHU4		0	0	0.01612	1.95481	2	1178.62	-0.155066	38.7678	0
	High	TFSEILNR	1	1	1	Q9JHU4		0	0	0.01957	1.74686	2	979.521	-0.147882	56.1386	0
	High	TDIARTEYLSNADERLR	1	2	1	Q9JHU4		0	0.001	0.02293	3.43167	3	2023.02	0.195156	54.257	2
	High	TAEVLANK	1	2	1	Q9JHU4		0	0.001	0.0214	2.79324	2	845.472	-0.344886	18.3663	0
	High	KYEFGESDLR	1	3	1	Q9JHU4		0	0.001	0.02631	2.59641	2	1243.59	-0.496254	44.4941	1
	High	TSDQTWVKLER	1	2	1	Q9JHU4		0	0.001	0.03742	2.56396	2	1362.7	1.13384	51.7346	1
	High	LVQTPLTDR	1	1	1	Q9JHU4		0	0.001	0.02413	2.26182	2	1042.59	-0.489795	43.1168	0
	High	EHINSVSAmK	1	2	1	Q9JHU4	M9(Oxidation)	0	0.001	0.0292	2.21543	2	1131.55	-0.237015	14.5812	0
	High	SALEQMR	1	2	1	Q9JHU4		0	0.001	0.02696	2.11038	2	834.413	-0.506449	25.4173	0
	High	SNSLAFIK	1	1	1	Q9JHU4		0	0.001	0.03796	2.0549	2	879.494	0.0404062	57.3194	0
	High	IWAHEALR	1	2	1	Q9JHU4		0	0.001	0.02435	2.02282	2	995.542	-0.622571	37.4618	0
	High	LADLLGK	1	2	1	Q9JHU4		0	0.001	0.03113	1.83367	2	729.45	-0.603823	46.5684	0
	High	LRDQLGTAK	1	1	1	Q9JHU4		0	0.002	0.0487	2.63573	2	1001.57	-0.275904	18.0813	1
	High	TDIARTEYLSNADER	1	2	1	Q9JHU4		0	0.002	0.04243	2.39596	2	1753.83	-0.249114	42.1814	1
	High	TcEKVEER	1	1	1	Q9JHU4	C2(Carbamidomethyl)	0	0.003	0.05785	2.70546	2	1050.49	-0.497542	10.5223	1
	High	VDNEFDQR	1	3	1	Q9JHU4		0	0.003	0.0604	2.40225	2	1022.45	-0.56498	23.2759	0
	High	HFPNIDKEK	1	2	1	Q9JHU4		0	0.003	0.06373	2.39786	3	1127.58	-1.39452	26.5922	1
	High	VPQIEVETHK	1	1	1	Q9JHU4		0	0.003	0.06249	2.27536	3	1179.64	-0.661038	34.4479	0
	High	LVEAISR	1	1	1	Q9JHU4		0	0.003	0.05592	2.18211	2	787.468	0.775614	26.8719	0
	High	GTFDNAETK	1	1	1	Q9JHU4		0	0.003	0.08101	2.06045	2	982.448	0.763965	17.8033	0
	High	IFTIESAR	2	1	1	Q9JHU4		0	0.003	0.07671	2.02612	2	936.515	-0.0118771	52.6327	0
	High	SVLVSAGNVK	1	1	1	Q9JHU4		0	0.003	0.07494	1.84883	2	973.568	-0.173402	34.442	0
	High	IIDNVRGELQK	1	1	1	Q9JHU4		0	0.004	0.1143	2.8413	2	1284.73	0.195544	38.2436	1
	High	VQYPQSQAcK	1	1	1	Q9JHU4	C9(Carbamidomethyl)	0	0.004	0.09082	2.11603	2	1208.57	-0.4568	18.9142	0
	High	cYLTmTQALEAR	1	2	1	Q9JHU4	C1(Carbamidomethyl); M5(Oxidation)	0	0.004	0.08622	2.09387	2	1472.69	2.17764	52.952	0
	High	AELGEYIRR	1	1	1	Q9JHU4		0	0.004	0.0875	1.818	2	1106.6	-0.172536	42.5208	1
	High	SELEEQQmHLNVGLR	1	2	1	Q9JHU4	M8(Oxidation)	0	0.005	0.12	2.34264	3	1798.88	0.221938	53.669	0
	High	KDSAIQQQVANLQmK	1	1	1	Q9JHU4	M14(Oxidation)	0	0.006	0.1354	2.32619	3	1717.89	1.56654	50.6635	1
Q01853	Transitional endoplasmic reticulum ATPase OS=Mus musculus GN=Vcp PE=1 SV=4 - [TERA_MOUSE]	196.005	54.09	16	37	37	63	806	89.2657	5.26221
	A2	Sequence	# PSMs	# Proteins	# Protein Groups	Protein Group Accessions	Modifications	ΔCn	q-Value	PEP	XCorr	Charge	MH+ [Da]	ΔM [ppm]	RT [min]	# Missed Cleavages
	High	LADDVDLEQVANETHGHVGADLAALcSEAALQAIRK	1	2	1	Q01853	C26(Carbamidomethyl)	0	0	0.0005329	5.37741	4	3800.89	1.21108	83.2479	1
	High	MTNGFSGADLTEIcQR	1	2	1	Q01853	C14(Carbamidomethyl)	0	0	1.783e-05	4.72862	2	1799.81	0.495927	71.35	0
	High	KYEMFAQTLQQSR	1	2	1	Q01853		0	0	5.333e-05	4.64129	2	1629.81	0.184293	60.2663	1
	High	LIVDEAINEDNSVVSLSQPK	2	1	1	Q01853		0	0	9.053e-08	4.60764	2	2170.12	0.429541	79.4367	0
	High	mTNGFSGADLTEIcQR	1	2	1	Q01853	M1(Oxidation); C14(Carbamidomethyl)	0	0	6.086e-06	4.40831	2	1815.8	-0.00213301	67.485	0
	High	LDQLIYIPLPDEK	1	2	1	Q01853		0	0	3.6e-05	4.3917	2	1556.86	0.706934	84.0556	0
	High	EAVcIVLSDDTcSDEK	3	1	1	Q01853	C4(Carbamidomethyl); C12(Carbamidomethyl)	0	0	1.333e-05	4.28554	2	1840.8	0.587922	89.1045	0
	High	AIANEcQANFISIK	1	2	1	Q01853	C6(Carbamidomethyl)	0	0	0.003425	4.15874	2	1578.79	-0.646487	67.6153	0
	High	ELQELVQYPVEHPDKFLK	1	2	1	Q01853		0	0	0.0005615	4.13054	2	2212.16	-0.0401324	79.3711	1
	High	KYEmFAQTLQQSR	4	2	1	Q01853	M4(Oxidation)	0	0	0.001175	4.06941	3	1645.8	-0.259099	46.847	1
	High	EAVcIVLSDDTcSDEKIR	4	1	1	Q01853	C4(Carbamidomethyl); C12(Carbamidomethyl)	0	0	0.0001163	3.89698	2	2109.97	-2.03708	64.6256	1
	High	EmVELPLRHPALFK	1	2	1	Q01853	M2(Oxidation)	0	0	0.001307	3.82386	2	1695.93	0.246714	72.7028	1
	High	LGDVISIQPcPDVK	1	2	1	Q01853	C10(Carbamidomethyl)	0	0	2.664e-05	3.81082	2	1540.8	-0.0211728	68.9224	0
	High	ARGGNIGDGGGAADR	1	2	1	Q01853		0	0	0.0004958	3.65069	2	1343.64	0.453939	13.7372	1
	High	QTNPSAmEVEEDDPVPEIR	2	2	1	Q01853	M7(Oxidation)	0	0	5.863e-06	3.51513	2	2171.97	-0.614733	64.9247	0
	High	GGNIGDGGGAADR	3	2	1	Q01853		0	0	0.000974	3.51009	2	1116.5	-1.26185	14.1906	0
	High	MDELQLFRGDTVLLK	1	1	1	Q01853		0	0	0.01791	3.45381	2	1777.95	0.301924	83.5502	1
	High	LAGESESNLR	1	2	1	Q01853		0	0	0.002502	3.37401	2	1075.54	-0.10597	22.2545	0
	High	RDHFEEAMR	2	2	1	Q01853		0	0	0.003462	3.36082	3	1190.54	-0.159895	22.2564	1
	High	QAAPcVLFFDELDSIAK	1	2	1	Q01853	C5(Carbamidomethyl)	0	0	0.0006728	3.32641	2	1923.95	0.518359	84.4487	0
	High	GVLFYGPPGcGK	3	2	1	Q01853	C10(Carbamidomethyl)	0	0	0.001276	3.28267	2	1251.62	0.448383	89.2602	0
	High	GILLYGPPGTGK	2	16	1	Q01853		0	0	0.0005222	3.16828	2	1172.67	0.178088	67.1891	0
	High	VRLGDVISIQPcPDVK	3	2	1	Q01853	C12(Carbamidomethyl)	0	0	0.003402	3.16507	3	1795.97	-0.968495	76.3223	1
	High	VINQILTEmDGmSTKK	2	2	1	Q01853	M9(Oxidation); M12(Oxidation)	0	0	0.0001868	3.01916	2	1839.92	0.903662	44.0616	1
	High	EVDIGIPDATGR	2	2	1	Q01853		0	0	0.01238	2.80702	2	1242.63	-0.128342	59.8863	0
	High	mDELQLFR	1	1	1	Q01853	M1(Oxidation)	0	0	0.007911	2.78828	2	1067.52	0.59448	72.7984	0
	High	MDELQLFR	1	1	1	Q01853		0	0	0.0187	2.64362	2	1051.52	-0.285291	79.2744	0
	High	LAGESESNLRK	1	2	1	Q01853		0	0	0.005887	2.56586	2	1203.63	-0.296945	17.8637	1
	High	GDDLSTAILK	1	1	1	Q01853		0	0	0.00346	2.50286	2	1032.56	0.19306	59.3181	0
	High	NAPAIIFIDELDAIAPKR	1	2	1	Q01853		0	0	0.01426	2.37952	2	1967.1	0.168698	84.4211	1
	High	NVFIIGATNRPDIIDPAILRPGR	1	2	1	Q01853		0	0	0.0001202	2.34875	3	2518.43	0.677344	83.0002	0
	High	SVSDNDIR	1	2	1	Q01853		0	0.001	0.03789	2.24521	2	905.433	0.289863	16.5181	0
	High	LEILQIHTK	1	2	1	Q01853		0	0.001	0.02322	2.15123	2	1094.66	-0.291928	60.7987	0
	High	KGDIFLVR	3	2	1	Q01853		0	0.001	0.02191	2.007	2	947.567	-0.0242295	54.1198	1
	High	AHVIVmAATNRPNSIDPALRR	1	2	1	Q01853	M6(Oxidation)	0	0.003	0.0704	2.43467	3	2318.25	0.0597672	44.9023	1
	High	RSVSDNDIR	1	2	1	Q01853		0	0.003	0.07861	2.35223	2	1061.53	-0.0833756	15.4672	1
	High	FGmTPSK	1	2	1	Q01853	M3(Oxidation)	0	0.004	0.08448	1.96413	2	783.37	-0.161275	14.9944	0
	High	AIGVKPPR	1	2	1	Q01853		0	0.004	0.09292	1.77768	2	837.53	-0.129181	22.8596	0
	High	KQLAQIK	1	2	1	Q01853		0	0.007	0.1373	1.92016	2	828.53	-0.223818	16.2066	1
	High	FGMTPSK	1	2	1	Q01853		0	0.007	0.1385	1.90834	2	767.375	-0.428116	25.9047	0
	High	AHVIVmAATNRPNSIDPALR	1	2	1	Q01853	M6(Oxidation)	0	0.008	0.1546	2.59253	4	2162.15	-0.767831	51.5202	0
B2RQQ5	Microtubule-associated protein 1B OS=Mus musculus GN=Map1b PE=2 SV=1 - [B2RQQ5_MOUSE]	192.585	19.4	9	38	38	62	2464	270.141	4.83057
	A2	Sequence	# PSMs	# Proteins	# Protein Groups	Protein Group Accessions	Modifications	ΔCn	q-Value	PEP	XCorr	Charge	MH+ [Da]	ΔM [ppm]	RT [min]	# Missed Cleavages
	High	AAEAGVTEEQYGYLGTSAK	1	2	1	B2RQQ5		0	0	1.563e-05	4.83867	2	1944.92	-0.614578	54.2158	0
	High	TSDVETmSSQSALALDER	1	2	1	B2RQQ5	M7(Oxidation)	0	0	1.636e-05	4.82316	2	1955.88	-1.77731	48.2527	0
	High	SSYYVVSGNDPAAEEPSR	3	3	1	B2RQQ5		0	0	1.989e-05	4.65796	2	1927.87	0.24165	48.8147	0
	High	THDVGGYYYEKTER	2	2	1	B2RQQ5		0	0	2.785e-05	4.1156	2	1717.78	1.41689	30.0625	1
	High	SSmLFDTmQHHLALNR	2	2	1	B2RQQ5	M3(Oxidation); M8(Oxidation)	0	0	0.002287	4.01426	2	1932.91	-0.0611481	55.5499	0
	High	TPEEGGYSYEISEK	3	2	1	B2RQQ5		0	0	0.0003995	3.9364	2	1588.7	-0.633422	43.5204	0
	High	TPEEGGYSYEISEKTTR	2	2	1	B2RQQ5		0	0	0.0001621	3.90495	2	1946.9	-0.301456	42.4324	1
	High	HLDFLKQPLATQK	1	6	1	B2RQQ5		0	0	0.00357	3.84047	2	1538.87	-1.0684	60.4797	1
	High	SDVLETVVLINPSDEAVSTEVR	2	5	1	B2RQQ5		0	0	0.0006386	3.77882	2	2372.22	-0.392874	83.723	0
	High	TPEVSGYTYEKTER	4	2	1	B2RQQ5		0	0	0.001992	3.75238	2	1659.79	0.488938	34.2164	1
	High	ASLSPmDEPVPDSESPVEK	2	2	1	B2RQQ5	M6(Oxidation)	0	0	0.0002658	3.67253	2	2029.93	0.548766	48.337	0
	High	ASAELDIKDVSDER	1	2	1	B2RQQ5		0	0	0.000941	3.62821	2	1547.75	-0.0212948	49.8728	1
	High	SVGNTIEPVILFQK	1	7	1	B2RQQ5		0	0	0.002293	3.61017	2	1544.87	0.864283	82.2134	0
	High	AIGNIELGIR	1	5	1	B2RQQ5		0	0	0.0005539	3.50152	2	1055.62	-0.400118	70.6824	0
	High	SPDTSAYcYETmEK	2	2	1	B2RQQ5	C8(Carbamidomethyl); M12(Oxidation)	0	0	0.0004971	3.47609	2	1697.67	0.106945	33.6123	0
	High	SRTPVQDHR	1	2	1	B2RQQ5		0	0	0.002784	3.46549	3	1095.56	-0.768982	10.1594	1
	High	HNLQDFINIK	1	6	1	B2RQQ5		0	0	0.001655	3.38663	2	1241.66	-0.587788	73.3064	0
	High	SPcDSGYSYETIEK	1	2	1	B2RQQ5	C3(Carbamidomethyl)	0	0	0.0002568	3.33616	2	1635.68	0.396667	44.5334	0
	High	STGFIPIKEDFGPEKK	1	2	1	B2RQQ5		0	0	0.005061	3.28819	2	1792.95	0.258026	67.4783	2
	High	DLTTSSVEKDSGGK	1	2	1	B2RQQ5		0	0	0.01339	3.17359	2	1423.69	0.634196	24.5207	1
	High	SPSLSPSPPSPIEK	2	2	1	B2RQQ5		0	0	0.01521	3.12376	2	1422.75	-0.476212	48.2795	0
	High	VQSLEGEKLSPK	2	2	1	B2RQQ5		0	0	0.0009528	3.05709	2	1314.73	-0.227791	32.5802	1
	High	TPEVSGYTYEK	1	2	1	B2RQQ5		0	0	0.000963	2.97531	2	1273.59	0.153056	36.4816	0
	High	TIKSPcDSGYSYETIEK	3	2	1	B2RQQ5	C6(Carbamidomethyl)	0	0	0.005107	2.95832	2	1977.91	1.05072	49.5333	1
	High	TPQASTYSYETSDR	3	2	1	B2RQQ5		0	0	0.0002	2.95417	2	1605.7	0.110331	29.8235	0
	High	TPEDGGYTcEITEK	1	2	1	B2RQQ5	C9(Carbamidomethyl)	0	0	0.001714	2.74843	2	1599.68	-1.51464	39.2743	0
	High	ESSPLYSPGFSDSTSAAK	1	2	1	B2RQQ5		0	0	0.000452	2.71308	2	1830.84	0.0665091	56.9289	0
	High	DLTGQVPTPPVK	2	6	1	B2RQQ5		0	0	0.0009169	2.64819	2	1251.69	-0.298775	53.2458	0
	High	SVNFSLTPNEIKVSAEGEAR	1	2	1	B2RQQ5		0	0	0.003296	2.59658	3	2148.09	0.735745	77.9334	1
	High	HSPTEDDESAKAEADVHLK	1	2	1	B2RQQ5		0	0	0.01667	2.59217	3	2078.97	1.32512	33.8612	1
	High	LSmKPEPLFR	2	6	1	B2RQQ5	M3(Oxidation)	0	0	0.007269	2.40323	3	1233.67	0.0279756	45.1214	0
	High	ITSFPESESYSYETSTK	3	2	1	B2RQQ5		0	0	0.001783	2.30933	2	1955.88	0.601957	57.8881	0
	High	ETQPGEAYVIQK	1	2	1	B2RQQ5		0	0	0.003444	2.23341	2	1362.69	-0.0236994	38.3803	0
	High	SVNFSLTPNEIK	1	2	1	B2RQQ5		0	0.001	0.03157	2.89801	2	1348.71	-0.286609	72.4464	0
	High	mSISEGTVSDK	1	2	1	B2RQQ5	M1(Oxidation)	0	0.001	0.04115	1.88556	2	1169.54	0.158892	21.4663	0
	High	HLDFLK	1	6	1	B2RQQ5		0	0.003	0.06663	2.212	2	772.435	-0.240982	46.0868	0
	High	MSISEGTVSDK	1	2	1	B2RQQ5		0	0.004	0.09751	2.47969	2	1153.54	0.93822	34.3452	0
	High	LmITDAAR	1	5	1	B2RQQ5	M2(Oxidation)	0	0.004	0.08426	1.72367	2	906.472	0.376169	32.5834	0
	High	SDISPLTPR	1	2	1	B2RQQ5		0	0.006	0.1337	2.49394	2	985.531	0.0277352	39.4379	0
Q7TMM9	Tubulin beta-2A chain OS=Mus musculus GN=Tubb2a PE=1 SV=1 - [TBB2A_MOUSE]	180.532	35.51	3	2	17	58	445	49.875	4.89404
	A2	Sequence	# PSMs	# Proteins	# Protein Groups	Protein Group Accessions	Modifications	ΔCn	q-Value	PEP	XCorr	Charge	MH+ [Da]	ΔM [ppm]	RT [min]	# Missed Cleavages
	High	MREIVHIQAGQcGNQIGAK	3	7	6	Q9D6F9;P68372;P99024;Q7TMM9;Q9CWF2;Q9ERD7	C12(Carbamidomethyl)	0	0	1.957e-06	4.96504	3	2110.06	-2.25478	47.3615	1
	High	INVYYNEAAGNKYVPR	1	1	1	Q7TMM9		0	0	1.937e-05	4.8401	2	1870.95	0.824872	57.98	1
	High	EIVHIQAGQcGNQIGAK	3	7	6	Q9D6F9;P68372;P99024;Q7TMM9;Q9CWF2;Q9ERD7	C10(Carbamidomethyl)	0	0	2.601e-06	4.7958	2	1822.92	0.186553	42.6612	0
	High	mREIVHIQAGQcGNQIGAK	3	7	6	P99024;Q7TMM9;Q9CWF2;Q9ERD7;Q9D6F9;P68372	M1(Oxidation); C12(Carbamidomethyl)	0	0	7.16e-05	4.31322	3	2126.06	-0.391521	39.8577	1
	High	AILVDLEPGTMDSVR	1	5	4	P99024;Q7TMM9;Q9CWF2;Q9ERD7		0	0	1.72e-05	4.29955	2	1615.84	0.0160097	80.6693	0
	High	EVDEQmLNVQNK	2	7	4	P99024;P68372;Q7TMM9;Q9CWF2	M6(Oxidation)	0	0	0.002064	4.02107	2	1462.68	0.0461279	29.6723	0
	High	EVDEQMLNVQNK	3	7	4	P99024;P68372;Q7TMM9;Q9CWF2		0	0	0.002268	3.88964	2	1446.69	-0.515016	46.1636	0
	High	AILVDLEPGTmDSVR	2	5	4	P99024;Q7TMM9;Q9CWF2;Q9ERD7	M11(Oxidation)	0	0	0.0004008	3.63472	2	1631.83	-2.10442	74.056	0
	High	KLAVNMVPFPR	1	14	6	Q9D6F9;P99024;P68372;Q7TMM9;Q9CWF2;Q9ERD7		0	0	0.004835	3.62867	2	1271.73	-0.13975	73.6772	1
	High	NSSYFVEWIPNNVK	1	13	6	Q9D6F9;P99024;P68372;Q7TMM9;Q9CWF2;Q9ERD7		0	0	0.0001003	3.59288	2	1696.83	0.89517	83.0586	0
	High	MSATFIGNSTAIQELFKR	2	6	3	P68372;Q7TMM9;Q9CWF2		0	0	0.0004054	3.53755	2	2014.04	0.267715	84.263	1
	High	INVYYNEAAGNK	1	1	1	Q7TMM9		0	0	0.0002066	3.4081	2	1355.66	0.137192	40.407	0
	High	ISEQFTAmFR	1	11	6	Q9D6F9;P99024;P68372;Q7TMM9;Q9CWF2;Q9ERD7	M8(Oxidation)	0	0	0.001447	3.22599	2	1245.59	0.304456	63.0193	0
	High	LAVNmVPFPR	3	14	6	Q9D6F9;P99024;P68372;Q7TMM9;Q9CWF2;Q9ERD7	M5(Oxidation)	0	0	0.001542	3.22073	2	1159.63	-0.190044	69.408	0
	High	FPGQLNADLR	5	15	6	Q9D6F9;P99024;P68372;Q7TMM9;Q9CWF2;Q9ERD7		0	0	0.00138	3.18375	2	1130.6	-0.0697487	59.9833	0
	High	KLAVNmVPFPR	2	14	6	Q9D6F9;P99024;P68372;Q7TMM9;Q9CWF2;Q9ERD7	M6(Oxidation)	0	0	0.01186	3.1164	2	1287.72	-0.0757985	61.3252	1
	High	TAVcDIPPR	13	9	5	Q9D6F9;P99024;P68372;Q7TMM9;Q9CWF2	C4(Carbamidomethyl)	0	0	0.006652	2.83026	2	1028.52	0.178459	36.0935	0
	High	YLTVAAIFR	1	3	2	Q7TMM9;Q9CWF2		0	0	0.002437	2.79503	2	1053.61	-0.118556	83.7583	0
	High	FPGQLNADLRK	6	15	6	Q9D6F9;P99024;P68372;Q7TMM9;Q9CWF2;Q9ERD7		0	0	0.01507	2.7232	2	1258.69	-0.256056	49.3808	1
	High	ALTVPELTQQMFDSK	1	3	2	Q7TMM9;Q9CWF2		0	0	0.0003253	2.53546	2	1707.86	-0.458764	83.8504	0
	High	LAVNMVPFPR	1	14	6	Q9D6F9;P99024;P68372;Q7TMM9;Q9CWF2;Q9ERD7		0	0	0.0007134	2.46115	2	1143.63	0.164199	79.7873	0
	High	ALTVPELTQQmFDSK	1	3	2	Q7TMM9;Q9CWF2	M11(Oxidation)	0	0	0.001344	2.05817	2	1723.86	1.29146	76.1648	0
	High	RISEQFTAMFR	1	11	6	Q9D6F9;P99024;P68372;Q7TMM9;Q9CWF2;Q9ERD7		0	0.001	0.02808	2.92231	2	1385.7	-0.0814613	75.2423	1
Q9CWF2	Tubulin beta-2B chain OS=Mus musculus GN=Tubb2b PE=1 SV=1 - [TBB2B_MOUSE]	179.348	35.51	3	2	17	58	445	49.9209	4.89404
	A2	Sequence	# PSMs	# Proteins	# Protein Groups	Protein Group Accessions	Modifications	ΔCn	q-Value	PEP	XCorr	Charge	MH+ [Da]	ΔM [ppm]	RT [min]	# Missed Cleavages
	High	MREIVHIQAGQcGNQIGAK	3	7	6	Q9D6F9;P68372;P99024;Q7TMM9;Q9CWF2;Q9ERD7	C12(Carbamidomethyl)	0	0	1.957e-06	4.96504	3	2110.06	-2.25478	47.3615	1
	High	EIVHIQAGQcGNQIGAK	3	7	6	Q9D6F9;P68372;P99024;Q7TMM9;Q9CWF2;Q9ERD7	C10(Carbamidomethyl)	0	0	2.601e-06	4.7958	2	1822.92	0.186553	42.6612	0
	High	INVYYNEATGNKYVPR	1	1	1	Q9CWF2		0	0	5.791e-05	4.52824	2	1900.96	0.265538	57.8232	1
	High	mREIVHIQAGQcGNQIGAK	3	7	6	P99024;Q7TMM9;Q9CWF2;Q9ERD7;Q9D6F9;P68372	M1(Oxidation); C12(Carbamidomethyl)	0	0	7.16e-05	4.31322	3	2126.06	-0.391521	39.8577	1
	High	AILVDLEPGTMDSVR	1	5	4	P99024;Q7TMM9;Q9CWF2;Q9ERD7		0	0	1.72e-05	4.29955	2	1615.84	0.0160097	80.6693	0
	High	EVDEQmLNVQNK	2	7	4	P99024;P68372;Q7TMM9;Q9CWF2	M6(Oxidation)	0	0	0.002064	4.02107	2	1462.68	0.0461279	29.6723	0
	High	EVDEQMLNVQNK	3	7	4	P99024;P68372;Q7TMM9;Q9CWF2		0	0	0.002268	3.88964	2	1446.69	-0.515016	46.1636	0
	High	AILVDLEPGTmDSVR	2	5	4	P99024;Q7TMM9;Q9CWF2;Q9ERD7	M11(Oxidation)	0	0	0.0004008	3.63472	2	1631.83	-2.10442	74.056	0
	High	KLAVNMVPFPR	1	14	6	Q9D6F9;P99024;P68372;Q7TMM9;Q9CWF2;Q9ERD7		0	0	0.004835	3.62867	2	1271.73	-0.13975	73.6772	1
	High	NSSYFVEWIPNNVK	1	13	6	Q9D6F9;P99024;P68372;Q7TMM9;Q9CWF2;Q9ERD7		0	0	0.0001003	3.59288	2	1696.83	0.89517	83.0586	0
	High	MSATFIGNSTAIQELFKR	2	6	3	P68372;Q7TMM9;Q9CWF2		0	0	0.0004054	3.53755	2	2014.04	0.267715	84.263	1
	High	ISEQFTAmFR	1	11	6	Q9D6F9;P99024;P68372;Q7TMM9;Q9CWF2;Q9ERD7	M8(Oxidation)	0	0	0.001447	3.22599	2	1245.59	0.304456	63.0193	0
	High	LAVNmVPFPR	3	14	6	Q9D6F9;P99024;P68372;Q7TMM9;Q9CWF2;Q9ERD7	M5(Oxidation)	0	0	0.001542	3.22073	2	1159.63	-0.190044	69.408	0
	High	FPGQLNADLR	5	15	6	Q9D6F9;P99024;P68372;Q7TMM9;Q9CWF2;Q9ERD7		0	0	0.00138	3.18375	2	1130.6	-0.0697487	59.9833	0
	High	KLAVNmVPFPR	2	14	6	Q9D6F9;P99024;P68372;Q7TMM9;Q9CWF2;Q9ERD7	M6(Oxidation)	0	0	0.01186	3.1164	2	1287.72	-0.0757985	61.3252	1
	High	TAVcDIPPR	13	9	5	Q9D6F9;P99024;P68372;Q7TMM9;Q9CWF2	C4(Carbamidomethyl)	0	0	0.006652	2.83026	2	1028.52	0.178459	36.0935	0
	High	YLTVAAIFR	1	3	2	Q7TMM9;Q9CWF2		0	0	0.002437	2.79503	2	1053.61	-0.118556	83.7583	0
	High	FPGQLNADLRK	6	15	6	Q9D6F9;P99024;P68372;Q7TMM9;Q9CWF2;Q9ERD7		0	0	0.01507	2.7232	2	1258.69	-0.256056	49.3808	1
	High	ALTVPELTQQMFDSK	1	3	2	Q7TMM9;Q9CWF2		0	0	0.0003253	2.53546	2	1707.86	-0.458764	83.8504	0
	High	INVYYNEATGNK	1	1	1	Q9CWF2		0	0	0.01314	2.53533	2	1385.67	0.265701	41.8622	0
	High	LAVNMVPFPR	1	14	6	Q9D6F9;P99024;P68372;Q7TMM9;Q9CWF2;Q9ERD7		0	0	0.0007134	2.46115	2	1143.63	0.164199	79.7873	0
	High	ALTVPELTQQmFDSK	1	3	2	Q7TMM9;Q9CWF2	M11(Oxidation)	0	0	0.001344	2.05817	2	1723.86	1.29146	76.1648	0
	High	RISEQFTAMFR	1	11	6	Q9D6F9;P99024;P68372;Q7TMM9;Q9CWF2;Q9ERD7		0	0.001	0.02808	2.92231	2	1385.7	-0.0814613	75.2423	1
A3KGU7	Spectrin alpha chain, non-erythrocytic 1 OS=Mus musculus GN=Sptan1 PE=1 SV=1 - [A3KGU7_MOUSE]	175.024	21.32	16	42	42	55	2477	284.977	5.33838
	A2	Sequence	# PSMs	# Proteins	# Protein Groups	Protein Group Accessions	Modifications	ΔCn	q-Value	PEP	XCorr	Charge	MH+ [Da]	ΔM [ppm]	RT [min]	# Missed Cleavages
	High	KLSDDNTIGQEEIQQR	2	10	1	A3KGU7		0	0	0.0002083	5.25817	2	1873.92	-0.64868	38.7238	1
	High	SSLSSAQADFNQLAELDR	1	12	1	A3KGU7		0	0	3.034e-07	5.18188	2	1951.94	0.778759	81.8595	0
	High	LIDVNHYAKEEVAAR	2	11	1	A3KGU7		0	0	5.722e-05	4.56395	2	1727.91	0.458065	51.8806	1
	High	LSDDNTIGQEEIQQR	1	10	1	A3KGU7		0	0	5.467e-06	4.5042	2	1745.83	0.072455	40.9522	0
	High	ALSSEGKPYVTKEELYQNLTR	2	11	1	A3KGU7		0	0	5.445e-05	4.44905	3	2426.26	-0.176736	66.5108	1
	High	TATDEAYKDPSNLQGK	3	11	1	A3KGU7		0	0	2.92e-05	4.367	2	1737.83	0.47777	28.5511	1
	High	DLAALGDKVNSLGETAQR	3	9	1	A3KGU7		0	0	7.788e-05	4.2213	3	1857.97	0.20011	70.0689	1
	High	HQAFEAELSANQSR	1	11	1	A3KGU7		0	0	1.718e-06	4.1854	2	1587.75	-0.64475	40.0121	0
	High	HQAFEAEVQANSGAIVK	1	12	1	A3KGU7		0	0	8.233e-05	4.05418	2	1798.91	-0.174949	55.0845	0
	High	LQTASDESYKDPTNIQLSK	1	7	1	A3KGU7		0	0	0.01764	3.56101	2	2138.06	1.52447	50.3712	1
	High	GKDLIGVQNLLK	1	11	1	A3KGU7		0	0	0.0002239	3.48647	2	1297.78	0.548779	75.9029	1
	High	mQHNLEQQIQAR	1	12	1	A3KGU7	M1(Oxidation)	0	0	0.0009193	3.47485	2	1511.74	-0.125367	32.5345	0
	High	VLETAEDIQER	1	12	1	A3KGU7		0	0	0.003744	3.39362	2	1302.65	0.250997	37.1053	0
	High	ALcAEADRLQQSHPLSASQIQVK	2	11	1	A3KGU7	C3(Carbamidomethyl)	0	0	0.0001933	3.36119	3	2550.31	0.149892	61.8364	1
	High	KHALLEADVAAHQDRIDGITIQAR	1	11	1	A3KGU7		0	0	5.894e-05	3.31501	4	2641.42	-0.0418249	64.9547	2
	High	LFGAAEVQR	1	11	1	A3KGU7		0	0	0.003243	3.28756	2	990.537	-0.0934922	44.1748	0
	High	LGESQTLQQFSR	1	9	1	A3KGU7		0	0	0.006435	3.27693	2	1393.7	-2.00908	53.2217	0
	High	MQHNLEQQIQAR	3	12	1	A3KGU7		0	0	0.000279	3.25754	3	1495.74	-0.474902	36.9922	0
	High	KHQALQAEIAGHEPR	1	11	1	A3KGU7		0	0	0.0006363	3.20442	4	1684.89	-0.297642	31.973	1
	High	LIQSHPESAEDLKEK	1	9	1	A3KGU7		0	0	0.0007894	3.11556	2	1723.89	0.126944	26.7339	1
	High	LGDSHDLQR	1	9	1	A3KGU7		0	0	0.006651	3.09547	2	1040.51	-0.0988753	17.4681	0
	High	SADESGQALLAASHYASDEVREK	1	11	1	A3KGU7		0	0	3.492e-06	3.08318	3	2434.15	1.14323	70.3811	1
	High	HQAFEAELHANADR	1	9	1	A3KGU7		0	0	0.001619	3.04833	2	1608.75	0.74578	36.8173	0
	High	ELELQKEQR	1	12	1	A3KGU7		0	0	0.01828	2.96851	2	1172.63	-1.06707	24.1615	1
	High	LREANQQQQFNR	1	11	1	A3KGU7		0	0	0.008053	2.86745	2	1531.77	1.06031	19.2811	1
	High	DLAALEDKVK	1	11	1	A3KGU7		0	0	0.00774	2.85154	2	1101.62	0.182163	56.5296	1
	High	SLSAQEEKITALDEFATK	1	11	1	A3KGU7		0	0	0.0004693	2.71926	3	1981.02	1.3991	78.5221	1
	High	KLDPAQSASRENLLEEQGSIALR	2	9	1	A3KGU7		0	0	0.004168	2.68967	3	2525.33	-1.49373	69.4922	2
	High	ELPTAFDYVEFTR	1	12	1	A3KGU7		0	0	0.00155	2.67403	2	1587.77	0.126805	83.6085	0
	High	LLVSSEDYGRDLTGVQNLR	1	10	1	A3KGU7		0	0	0.0009606	2.67315	3	2135.11	-0.536236	77.2056	1
	High	SQLLGSAHEVQR	1	10	1	A3KGU7		0	0	0.005688	2.63825	2	1324.7	-0.196647	30.9896	0
	High	KVEDLFLTFAK	1	12	1	A3KGU7		0	0	0.007643	2.56782	2	1310.74	0.551105	82.8315	1
	High	HQAFEAELHANADRIR	1	9	1	A3KGU7		0	0	0.0005863	2.55106	4	1877.94	-0.745462	48.5126	1
	High	GVIDmGNSLIER	1	9	1	A3KGU7	M5(Oxidation)	0	0	0.01033	2.29285	2	1319.66	0.328187	56.4594	0
	High	GVIDMGNSLIER	1	9	1	A3KGU7		0	0	0.008927	2.20724	2	1303.67	0.551666	73.5835	0
	High	TATDEAYKDPSNLQGKVQK	1	11	1	A3KGU7		0	0.001	0.02524	3.0481	3	2093.05	-1.17733	32.8027	2
	High	VNEVSQFAAK	1	11	1	A3KGU7		0	0.001	0.0336	2.84892	2	1092.57	0.518068	36.7038	0
	High	ERELELQKEQR	1	12	1	A3KGU7		0	0.001	0.03853	2.68073	3	1457.77	-0.269206	22.2168	2
	High	GAcAGSEDAVK	1	9	1	A3KGU7	C3(Carbamidomethyl)	0	0.001	0.02566	2.50556	2	1064.47	-0.0623167	13.4664	0
	High	QGQIDNQTR	1	5	1	A3KGU7		0	0.001	0.0333	2.47778	2	1059.52	-1.31785	11.9986	0
	High	DLTGVQNLR	1	10	1	A3KGU7		0	0.001	0.02453	2.09874	2	1015.55	-0.103575	44.2318	0
	High	VLETAEDIQERR	1	12	1	A3KGU7		0	0.003	0.08179	2.46995	2	1458.76	0.192754	34.5076	1
	High	LLEATELK	1	11	1	A3KGU7		0	0.004	0.08597	2.35577	2	916.535	-0.0672008	45.1952	0
	High	GLVSSDELAK	1	9	1	A3KGU7		0	0.006	0.1315	2.51162	2	1018.54	-0.378979	39.8316	0
P68372	Tubulin beta-4B chain OS=Mus musculus GN=Tubb4b PE=1 SV=1 - [TBB4B_MOUSE]	174.316	34.61	4	1	16	57	445	49.799	4.89404
	A2	Sequence	# PSMs	# Proteins	# Protein Groups	Protein Group Accessions	Modifications	ΔCn	q-Value	PEP	XCorr	Charge	MH+ [Da]	ΔM [ppm]	RT [min]	# Missed Cleavages
	High	MREIVHLQAGQcGNQIGAK	3	7	6	Q9D6F9;P68372;P99024;Q7TMM9;Q9CWF2;Q9ERD7	C12(Carbamidomethyl)	0	0	1.957e-06	4.96504	3	2110.06	-2.25478	47.3615	1
	High	EIVHLQAGQcGNQIGAK	3	7	6	Q9D6F9;P68372;P99024;Q7TMM9;Q9CWF2;Q9ERD7	C10(Carbamidomethyl)	0	0	2.601e-06	4.7958	2	1822.92	0.186553	42.6612	0
	High	mREIVHLQAGQcGNQIGAK	3	7	6	P99024;Q7TMM9;Q9CWF2;Q9ERD7;Q9D6F9;P68372	M1(Oxidation); C12(Carbamidomethyl)	0	0	7.16e-05	4.31322	3	2126.06	-0.391521	39.8577	1
	High	EVDEQmLNVQNK	2	7	4	P99024;P68372;Q7TMM9;Q9CWF2	M6(Oxidation)	0	0	0.002064	4.02107	2	1462.68	0.0461279	29.6723	0
	High	EVDEQMLNVQNK	3	7	4	P99024;P68372;Q7TMM9;Q9CWF2		0	0	0.002268	3.88964	2	1446.69	-0.515016	46.1636	0
	High	KLAVNMVPFPR	1	14	6	Q9D6F9;P99024;P68372;Q7TMM9;Q9CWF2;Q9ERD7		0	0	0.004835	3.62867	2	1271.73	-0.13975	73.6772	1
	High	ALTVPELTQQMFDAK	1	9	3	Q9D6F9;P68372;Q9ERD7		0	0	0.0002469	3.6024	2	1691.87	0.71316	84.2402	0
	High	NSSYFVEWIPNNVK	1	13	6	Q9D6F9;P99024;P68372;Q7TMM9;Q9CWF2;Q9ERD7		0	0	0.0001003	3.59288	2	1696.83	0.89517	83.0586	0
	High	MSATFIGNSTAIQELFKR	2	6	3	P68372;Q7TMM9;Q9CWF2		0	0	0.0004054	3.53755	2	2014.04	0.267715	84.263	1
	High	ISEQFTAmFR	1	11	6	Q9D6F9;P99024;P68372;Q7TMM9;Q9CWF2;Q9ERD7	M8(Oxidation)	0	0	0.001447	3.22599	2	1245.59	0.304456	63.0193	0
	High	LAVNmVPFPR	3	14	6	Q9D6F9;P99024;P68372;Q7TMM9;Q9CWF2;Q9ERD7	M5(Oxidation)	0	0	0.001542	3.22073	2	1159.63	-0.190044	69.408	0
	High	FPGQLNADLR	5	15	6	Q9D6F9;P99024;P68372;Q7TMM9;Q9CWF2;Q9ERD7		0	0	0.00138	3.18375	2	1130.6	-0.0697487	59.9833	0
	High	INVYYNEATGGK	2	2	1	P68372		0	0	0.0003616	3.1227	2	1328.65	-0.20062	42.8136	0
	High	KLAVNmVPFPR	2	14	6	Q9D6F9;P99024;P68372;Q7TMM9;Q9CWF2;Q9ERD7	M6(Oxidation)	0	0	0.01186	3.1164	2	1287.72	-0.0757985	61.3252	1
	High	AVLVDLEPGTmDSVR	2	3	2	Q9D6F9;P68372	M11(Oxidation)	0	0	0.001154	3.03988	2	1617.82	2.11821	69.1264	0
	High	TAVcDIPPR	13	9	5	Q9D6F9;P99024;P68372;Q7TMM9;Q9CWF2	C4(Carbamidomethyl)	0	0	0.006652	2.83026	2	1028.52	0.178459	36.0935	0
	High	FPGQLNADLRK	6	15	6	Q9D6F9;P99024;P68372;Q7TMM9;Q9CWF2;Q9ERD7		0	0	0.01507	2.7232	2	1258.69	-0.256056	49.3808	1
	High	YLTVAAVFR	1	6	3	Q9D6F9;P99024;P68372		0	0	0.008028	2.65922	2	1039.59	0.0213142	80.7779	0
	High	LAVNMVPFPR	1	14	6	Q9D6F9;P99024;P68372;Q7TMM9;Q9CWF2;Q9ERD7		0	0	0.0007134	2.46115	2	1143.63	0.164199	79.7873	0
	High	ALTVPELTQQmFDAK	1	9	3	Q9D6F9;P68372;Q9ERD7	M11(Oxidation)	0	0	0.01077	2.43315	2	1707.86	1.03929	78.0551	0
	High	RISEQFTAMFR	1	11	6	Q9D6F9;P99024;P68372;Q7TMM9;Q9CWF2;Q9ERD7		0	0.001	0.02808	2.92231	2	1385.7	-0.0814613	75.2423	1
Q6URW6-2	Isoform 2 of Myosin-14 OS=Mus musculus GN=Myh14 - [MYH14_MOUSE]	172.488	21.44	6	27	37	54	1992	227.62	5.5542
	A2	Sequence	# PSMs	# Proteins	# Protein Groups	Protein Group Accessions	Modifications	ΔCn	q-Value	PEP	XCorr	Charge	MH+ [Da]	ΔM [ppm]	RT [min]	# Missed Cleavages
	High	LAEFSSQAAEEEEKVK	1	5	1	Q6URW6-2		0	0	0.0003238	4.68658	2	1794.88	0.525503	49.8124	1
	High	AQELQKVQELQQQSAR	4	5	1	Q6URW6-2		0	0	4.506e-06	4.5878	2	1884	1.17398	43.8846	1
	High	AQAELESVSTALSEAESK	1	4	1	Q6URW6-2		0	0	2.383e-06	4.58031	2	1849.91	1.388	79.3573	0
	High	LQQHIQELESHLEAEEGAR	1	5	1	Q6URW6-2		0	0	6.997e-07	4.41653	3	2217.09	-0.0133547	65.0029	0
	High	QLLQANPILEAFGNAK	1	10	2	Q6URW6-2;Q8VDD5		0	0	5.517e-06	4.26773	2	1726.95	0.309823	84.3592	0
	High	EDQSILcTGESGAGK	1	18	4	Q6URW6-2;Q61879;Q5SV64;Q8VDD5	C7(Carbamidomethyl)	0	0	0.0001343	4.14128	2	1551.7	-0.000683526	38.4603	0
	High	RLQQELDDATVDLGQQK	3	5	1	Q6URW6-2		0	0	0.002393	3.97769	2	1957	1.42518	61.7289	1
	High	LAQAEEQLEQESR	1	6	1	Q6URW6-2		0	0	0.0007596	3.9738	2	1530.74	-0.134503	38.3739	0
	High	NTDQATmPDNTAAQK	2	5	1	Q6URW6-2	M7(Oxidation)	0	0	3.893e-05	3.87919	2	1621.72	1.66313	13.2732	0
	High	FLTNGPSSSPGQER	3	5	1	Q6URW6-2		0	0	0.0008173	3.83838	2	1476.71	-0.248011	32.9444	0
	High	RLESQLQEVQGR	4	4	1	Q6URW6-2		0	0	0.0002664	3.74033	3	1442.77	0.324199	35.0438	1
	High	VIQYLAHVASSPK	1	4	1	Q6URW6-2		0	0	6.385e-05	3.64214	2	1412.79	-1.08846	53.7248	0
	High	RQEEEAAVLEAGEEAR	1	5	1	Q6URW6-2		0	0	0.0004103	3.4499	2	1786.86	-0.32157	48.2695	1
	High	AQTSAAGQGKEEAVK	1	5	1	Q6URW6-2		0	0	0.002485	3.40234	2	1474.75	0.903787	13.0337	1
	High	LKEVVLQVDEER	1	6	1	Q6URW6-2		0	0	0.002358	3.39779	2	1456.8	0.450185	52.2192	1
	High	LMATLSNTNPSFVR	1	5	1	Q6URW6-2		0	0	0.0007591	3.37178	2	1550.8	0.155395	68.1044	0
	High	ARLGEEDAGAR	1	6	1	Q6URW6-2		0	0	0.005399	3.32995	2	1144.57	-0.104084	16.2299	1
	High	RRQEEEAAVLEAGEEAR	1	5	1	Q6URW6-2		0	0	0.002022	3.30888	3	1942.96	0.144985	42.6022	2
	High	LQLEKVTTEAK	1	7	2	Q6URW6-2;Q8VDD5		0	0	0.001687	3.29521	2	1259.72	-0.4628	38.4538	1
	High	LLGLGVTDFSR	1	5	1	Q6URW6-2		0	0	6.817e-05	3.21358	2	1177.66	-0.389934	80.9537	0
	High	LGKELSSAESQLHDTQELLQEETRAK	1	4	1	Q6URW6-2		0	0	0.003075	3.16748	4	2940.49	-0.0496065	79.5987	2
	High	QRYEILTPNAIPK	4	12	3	Q6URW6-2;Q61879;Q5SV64		0	0	0.002461	3.07171	2	1542.86	0.0972027	66.4994	1
	High	FDQLLAEEK	1	19	4	Q6URW6-2;Q61879;Q5SV64;Q8VDD5		0	0	0.01252	2.99396	2	1092.56	0.0707288	49.7977	0
	High	LGEEDAGAR	1	6	1	Q6URW6-2		0	0	0.003508	2.89937	2	917.433	0.530384	15.1287	0
	High	KFDQLLAEEK	3	19	4	Q6URW6-2;Q61879;Q5SV64;Q8VDD5		0	0	0.009137	2.77384	2	1220.65	0.0638826	50.1474	1
	High	VKPLLQVTR	1	15	3	Q6URW6-2;Q61879;Q5SV64		0	0	0.0137	2.52079	3	1053.68	-0.714267	43.6495	0
	High	AGVLAQLEEER	1	5	1	Q6URW6-2		0	0	0.0005667	2.47239	2	1214.64	0.309353	69.0194	0
	High	YEILTPNAIPK	1	12	3	Q6URW6-2;Q61879;Q5SV64		0	0	0.01803	2.46767	2	1258.7	0.0476137	71.2828	0
	High	EQADFALEALAK	1	10	2	Q8VDD5;Q6URW6-2		0	0	0.004012	2.1213	2	1305.67	0.782712	77.1467	0
	High	LQEELAASDR	1	5	1	Q6URW6-2		0	0	0.003866	2.05821	2	1131.56	-0.510037	28.2517	0
	High	ALEEEQEAREELERQNR	1	5	1	Q6URW6-2		0	0.001	0.02496	2.89678	3	2129.02	-0.108361	48.609	2
	High	MLIAALESK	1	6	1	Q6URW6-2		0	0.001	0.03101	1.98483	2	975.554	-0.273232	68.3316	0
	High	VQELQQQSAR	1	5	1	Q6URW6-2		0	0.002	0.05487	3.18216	2	1186.62	0.0674267	17.2098	0
	High	ILFQEFR	2	5	1	Q6URW6-2		0	0.002	0.05222	2.02256	2	952.525	-0.500284	74.8861	0
	High	QLEEAEEEASR	1	6	1	Q6URW6-2		0	0.002	0.05351	1.99618	2	1290.58	-0.396283	23.168	0
	High	ATDKSFVEK	1	10	2	Q6URW6-2;Q8VDD5		0	0.004	0.1089	1.91809	2	1024.53	0.170057	17.3293	1
	High	IEAEGRER	1	5	1	Q6URW6-2		0	0.006	0.1339	2.09074	2	959.49	-0.270275	10.7467	1
E9Q3M3	Dynactin subunit 1 OS=Mus musculus GN=Dctn1 PE=1 SV=1 - [E9Q3M3_MOUSE]	168.997	30.62	9	33	33	52	1264	139.675	5.70654
	A2	Sequence	# PSMs	# Proteins	# Protein Groups	Protein Group Accessions	Modifications	ΔCn	q-Value	PEP	XCorr	Charge	MH+ [Da]	ΔM [ppm]	RT [min]	# Missed Cleavages
	High	RVEAAQETVADYQQTIKK	3	8	1	E9Q3M3		0	0	1.125e-06	6.83489	3	2078.09	-0.352271	45.9174	2
	High	RVEAAQETVADYQQTIK	3	8	1	E9Q3M3		0	0	4.109e-06	5.00148	2	1949.99	-0.0245745	51.2166	1
	High	LNQLSTHTHVVDITR	3	8	1	E9Q3M3		0	0	0.0001226	4.47677	2	1733.93	0.215579	46.0707	0
	High	VEAAQETVADYQQTIKK	1	8	1	E9Q3M3		0	0	4.111e-06	4.45538	2	1921.99	1.39653	49.9092	1
	High	ASEQIYGSPSSSPYEcLR	2	8	1	E9Q3M3	C16(Carbamidomethyl)	0	0	0.001418	4.30889	2	2030.91	-1.1687	60.7688	0
	High	LVLTQEQLHQLHSR	1	8	1	E9Q3M3		0	0	0.0002238	4.21139	2	1701.94	0.197207	49.3357	0
	High	LHISQLQHENSILR	2	8	1	E9Q3M3		0	0	4.697e-05	3.83744	2	1687.92	0.0690162	57.5611	0
	High	TIEGLRGPPPSGIATLVSGIAGEEPQR	1	3	1	E9Q3M3		0	0	0.002338	3.80506	3	2702.45	-0.324156	83.8286	1
	High	HRLVLTQEQLHQLHSR	2	8	1	E9Q3M3		0	0	0.0002426	3.66569	4	1995.1	0.0344749	39.3923	1
	High	DLSSSEKQEHVK	1	9	1	E9Q3M3		0	0	0.0108	3.64949	2	1386.69	-0.381411	15.5956	1
	High	ELTNQQEASVER	1	8	1	E9Q3M3		0	0	0.001806	3.62096	2	1403.68	0.799609	22.7506	0
	High	LATAMQEGEYDAERPPSKPPPVELR	2	8	1	E9Q3M3		0	0	0.002402	3.54254	3	2781.39	0.804082	61.605	0
	High	VTFScAAGLGQR	1	8	1	E9Q3M3	C5(Carbamidomethyl)	0	0	0.0005356	3.54138	2	1266.63	-0.0735885	51.9072	0
	High	AKEEQQDDTVYmGK	1	8	1	E9Q3M3	M12(Oxidation)	0	0	0.007023	3.28864	2	1657.74	-0.584234	17.8365	1
	High	GGAPGQAPGALPGPGLVK	2	3	1	E9Q3M3		0	0	0.01698	3.00249	2	1543.86	0.927546	59.3646	0
	High	LDETQTLLR	3	8	1	E9Q3M3		0	0	0.004672	2.99026	2	1088.59	-0.232731	49.6521	0
	High	QLTAHLQDVNR	1	8	1	E9Q3M3		0	0	0.006638	2.98271	2	1294.69	-0.334201	34.797	0
	High	DSPLLLQQISAMR	1	8	1	E9Q3M3		0	0	0.0005246	2.98238	2	1471.79	0.296068	83.6304	0
	High	IKGEELSEANVR	1	8	1	E9Q3M3		0	0	0.01361	2.92492	2	1344.71	-0.182827	31.4999	1
	High	DLETScSDTR	1	8	1	E9Q3M3	C6(Carbamidomethyl)	0	0	0.001252	2.69426	2	1183.49	0.0560395	17.4454	0
	High	MQEQQADLQR	1	9	1	E9Q3M3		0	0	0.001943	2.67885	2	1246.58	-0.29461	20.5969	0
	High	QLTAHLQDVNRELTNQQEASVER	3	8	1	E9Q3M3		0	0	0.005446	2.63971	4	2679.35	1.10235	60.9241	1
	High	LATAmQEGEYDAERPPSKPPPVELR	1	8	1	E9Q3M3	M5(Oxidation)	0	0	0.004215	2.57329	4	2797.38	-0.333071	53.5163	0
	High	QAQEKFDLSENcSERPGLR	2	8	1	E9Q3M3	C12(Carbamidomethyl)	0	0	0.004931	2.51974	3	2264.07	-1.12402	48.3725	1
	High	ASLAALPPLHVAK	2	8	1	E9Q3M3		0	0	0.0089	2.48338	2	1287.78	0.542821	68.8258	0
	High	DLEEKLETLR	1	9	1	E9Q3M3		0	0	0.009677	2.37527	2	1245.67	0.240466	68.6211	1
	High	LSLPPHEGPGGNLVAGALYR	1	8	1	E9Q3M3		0	0	0.01813	2.3212	3	2018.08	-0.634633	79.0746	0
	High	QmEVAQANR	1	8	1	E9Q3M3	M2(Oxidation)	0	0.001	0.0271	2.62797	2	1062.5	-0.15716	11.8728	0
	High	KNQELEVVR	1	6	1	E9Q3M3		0	0.001	0.04059	2.5462	2	1114.62	0.508344	27.8232	1
	High	QQQPPPETFDFK	1	8	1	E9Q3M3		0	0.001	0.02593	2.48504	2	1461.7	0.698224	58.5998	0
	High	QLEEQNAR	1	9	1	E9Q3M3		0	0.002	0.04984	2.45148	2	987.485	-0.413525	12.9413	0
	High	VGSLYPEMSAHER	1	8	1	E9Q3M3		0	0.004	0.1006	2.44345	2	1475.69	-0.0349346	44.8206	0
	High	VGSLYPEmSAHER	1	8	1	E9Q3M3	M8(Oxidation)	0	0.004	0.09459	2.03984	2	1491.69	-0.144518	31.4018	0
	High	KTSQLLEK	1	8	1	E9Q3M3		0	0.007	0.1452	1.88191	2	946.557	-0.258988	18.3798	1
	High	NQELEVVR	1	6	1	E9Q3M3		0	0.009	0.1582	1.97078	2	986.526	-0.106919	34.0512	0
P99024	Tubulin beta-5 chain OS=Mus musculus GN=Tubb5 PE=1 SV=1 - [TBB5_MOUSE]	167.909	30.86	2	2	15	54	444	49.639	4.89404
	A2	Sequence	# PSMs	# Proteins	# Protein Groups	Protein Group Accessions	Modifications	ΔCn	q-Value	PEP	XCorr	Charge	MH+ [Da]	ΔM [ppm]	RT [min]	# Missed Cleavages
	High	MREIVHIQAGQcGNQIGAK	3	7	6	Q9D6F9;P68372;P99024;Q7TMM9;Q9CWF2;Q9ERD7	C12(Carbamidomethyl)	0	0	1.957e-06	4.96504	3	2110.06	-2.25478	47.3615	1
	High	EIVHIQAGQcGNQIGAK	3	7	6	Q9D6F9;P68372;P99024;Q7TMM9;Q9CWF2;Q9ERD7	C10(Carbamidomethyl)	0	0	2.601e-06	4.7958	2	1822.92	0.186553	42.6612	0
	High	mREIVHIQAGQcGNQIGAK	3	7	6	P99024;Q7TMM9;Q9CWF2;Q9ERD7;Q9D6F9;P68372	M1(Oxidation); C12(Carbamidomethyl)	0	0	7.16e-05	4.31322	3	2126.06	-0.391521	39.8577	1
	High	AILVDLEPGTMDSVR	1	5	4	P99024;Q7TMM9;Q9CWF2;Q9ERD7		0	0	1.72e-05	4.29955	2	1615.84	0.0160097	80.6693	0
	High	EVDEQmLNVQNK	2	7	4	P99024;P68372;Q7TMM9;Q9CWF2	M6(Oxidation)	0	0	0.002064	4.02107	2	1462.68	0.0461279	29.6723	0
	High	EVDEQMLNVQNK	3	7	4	P99024;P68372;Q7TMM9;Q9CWF2		0	0	0.002268	3.88964	2	1446.69	-0.515016	46.1636	0
	High	AILVDLEPGTmDSVR	2	5	4	P99024;Q7TMM9;Q9CWF2;Q9ERD7	M11(Oxidation)	0	0	0.0004008	3.63472	2	1631.83	-2.10442	74.056	0
	High	KLAVNMVPFPR	1	14	6	Q9D6F9;P99024;P68372;Q7TMM9;Q9CWF2;Q9ERD7		0	0	0.004835	3.62867	2	1271.73	-0.13975	73.6772	1
	High	NSSYFVEWIPNNVK	1	13	6	Q9D6F9;P99024;P68372;Q7TMM9;Q9CWF2;Q9ERD7		0	0	0.0001003	3.59288	2	1696.83	0.89517	83.0586	0
	High	ISVYYNEATGGK	1	1	1	P99024		0	0	0.0006715	3.32759	2	1301.64	0.0102409	42.6778	0
	High	ISEQFTAmFR	1	11	6	Q9D6F9;P99024;P68372;Q7TMM9;Q9CWF2;Q9ERD7	M8(Oxidation)	0	0	0.001447	3.22599	2	1245.59	0.304456	63.0193	0
	High	LAVNmVPFPR	3	14	6	Q9D6F9;P99024;P68372;Q7TMM9;Q9CWF2;Q9ERD7	M5(Oxidation)	0	0	0.001542	3.22073	2	1159.63	-0.190044	69.408	0
	High	FPGQLNADLR	5	15	6	Q9D6F9;P99024;P68372;Q7TMM9;Q9CWF2;Q9ERD7		0	0	0.00138	3.18375	2	1130.6	-0.0697487	59.9833	0
	High	KLAVNmVPFPR	2	14	6	Q9D6F9;P99024;P68372;Q7TMM9;Q9CWF2;Q9ERD7	M6(Oxidation)	0	0	0.01186	3.1164	2	1287.72	-0.0757985	61.3252	1
	High	ALTVPELTQQVFDAK	1	2	1	P99024		0	0	0.002142	2.93802	2	1659.9	0.306195	83.7431	0
	High	TAVcDIPPR	13	9	5	Q9D6F9;P99024;P68372;Q7TMM9;Q9CWF2	C4(Carbamidomethyl)	0	0	0.006652	2.83026	2	1028.52	0.178459	36.0935	0
	High	FPGQLNADLRK	6	15	6	Q9D6F9;P99024;P68372;Q7TMM9;Q9CWF2;Q9ERD7		0	0	0.01507	2.7232	2	1258.69	-0.256056	49.3808	1
	High	YLTVAAVFR	1	6	3	Q9D6F9;P99024;P68372		0	0	0.008028	2.65922	2	1039.59	0.0213142	80.7779	0
	High	LAVNMVPFPR	1	14	6	Q9D6F9;P99024;P68372;Q7TMM9;Q9CWF2;Q9ERD7		0	0	0.0007134	2.46115	2	1143.63	0.164199	79.7873	0
	High	RISEQFTAMFR	1	11	6	Q9D6F9;P99024;P68372;Q7TMM9;Q9CWF2;Q9ERD7		0	0.001	0.02808	2.92231	2	1385.7	-0.0814613	75.2423	1
A2NHM3	If kappa light chain (Fragment) OS=Mus musculus GN=Igkc PE=1 SV=1 - [A2NHM3_MOUSE]	167.167	68.49	59	6	20	55	219	24.1498	7.32764
	A2	Sequence	# PSMs	# Proteins	# Protein Groups	Protein Group Accessions	Modifications	ΔCn	q-Value	PEP	XCorr	Charge	MH+ [Da]	ΔM [ppm]	RT [min]	# Missed Cleavages
	High	FSGVPDRFSGSGSGTDFTLK	14	24	1	A2NHM3		0	0	6.78e-07	4.74489	2	2061.99	0.0626907	72.5253	1
	High	HNSYTcEATHK	3	28	3	A2NHM3;Q7TS98;A0A0M3KL49	C6(Carbamidomethyl)	0	0	0.001406	4.74305	3	1347.57	-1.01587	11.9285	0
	High	FSGVPDRFSGSGSGTDFTLKISR	1	23	1	A2NHM3		0	0	7.302e-07	4.70273	3	2418.2	-0.859036	77.9275	2
	High	QNGVLNSWTDQDSK	2	28	3	A2NHM3;Q7TS98;A0A0M3KL49		0	0	8.715e-05	4.24002	2	1591.73	-0.129815	55.2308	0
	High	RADAAPTVSIFPPSSEQLTSGGASVVcFLNNFYPK	1	25	3	A2NHM3;Q7TS98;A0A0M3KL49	C27(Carbamidomethyl)	0	0	0.0005631	4.19341	3	3727.85	0.815737	84.4011	1
	High	DSTYSmSSTLTLTKDEYER	3	28	3	A2NHM3;Q7TS98;A0A0M3KL49	M6(Oxidation)	0	0	0.0007043	3.84127	2	2243	-0.0292359	55.1608	1
	High	FSGSGSGTDFTLK	7	28	1	A2NHM3		0	0	5.651e-05	3.78885	2	1303.62	-0.302876	53.3734	0
	High	DSTYSMSSTLTLTKDEYERHNSYTcEATHK	1	28	3	A2NHM3;Q7TS98;A0A0M3KL49	C25(Carbamidomethyl)	0	0	0.002082	3.74924	3	3555.57	0.819095	68.4835	2
	High	DSTYSmSSTLTLTK	5	28	3	A2NHM3;Q7TS98;A0A0M3KL49	M6(Oxidation)	0	0	0.0006108	3.6726	2	1550.73	0.416268	46.6652	0
	High	VSNRFSGVPDRFSGSGSGTDFTLK	3	17	1	A2NHM3		0	0	0.01081	3.20338	2	2518.23	0.587268	70.9661	2
	High	DEYERHNSYTcEATHK	1	28	3	A2NHM3;Q7TS98;A0A0M3KL49	C11(Carbamidomethyl)	0	0	0.003134	3.06775	4	2039.85	-0.667244	17.7529	1
	High	TSTSPIVKSFNRNEc	2	26	3	A2NHM3;Q7TS98;A0A0M3KL49	C15(Carbamidomethyl)	0	0	0.0116	2.90148	2	1739.84	0.705679	41.8166	2
	High	DSTYSMSSTLTLTK	1	28	3	A2NHM3;Q7TS98;A0A0M3KL49		0	0	0.009973	2.48651	2	1534.73	-0.108828	66.0837	0
	High	LLIYKVSNR	1	18	1	A2NHM3		0	0	0.006244	2.47895	2	1105.67	-0.0580724	45.114	1
	High	HNSYTcEATHKTSTSPIVK	1	28	3	A2NHM3;Q7TS98;A0A0M3KL49	C6(Carbamidomethyl)	0	0	0.0008045	2.39432	3	2161.04	0.357714	23.8018	1
	High	VSNRFSGVPDR	3	17	1	A2NHM3		0	0	0.01829	2.34049	3	1233.63	-0.596355	29.7106	1
	High	TSTSPIVKSFNR	1	28	3	A2NHM3;Q7TS98;A0A0M3KL49		0	0	0.01232	1.80271	2	1336.72	-0.0148671	40.1321	1
	High	RADAAPTVSIFPPSSEQLTSGGASVVcFLNNFYPKDINVK	1	25	3	A2NHM3;Q7TS98;A0A0M3KL49	C27(Carbamidomethyl)	0	0.001	0.04104	2.70474	4	4297.16	0.643479	84.3574	2
	High	TFGGGTKLEIK	1	18	2	A2NHM3;Q7TS98		0	0.001	0.03369	1.96858	2	1150.65	-0.261937	44.9169	1
	High	WKIDGSER	2	28	3	A2NHM3;Q7TS98;A0A0M3KL49		0	0.002	0.05383	2.13636	2	990.5	-0.0187031	32.3063	1
	High	TSTSPIVK	1	28	3	A2NHM3;Q7TS98;A0A0M3KL49		0	0.006	0.1339	2.22167	2	832.477	-0.838577	19.9013	0
Q9D6F9	Tubulin beta-4A chain OS=Mus musculus GN=Tubb4a PE=1 SV=3 - [TBB4A_MOUSE]	155.939	32.88	1	1	15	51	444	49.5539	4.88135
	A2	Sequence	# PSMs	# Proteins	# Protein Groups	Protein Group Accessions	Modifications	ΔCn	q-Value	PEP	XCorr	Charge	MH+ [Da]	ΔM [ppm]	RT [min]	# Missed Cleavages
	High	INVYYNEATGGNYVPR	2	1	1	Q9D6F9		0	0	5.077e-07	5.04202	2	1829.88	0.683579	64.3787	0
	High	MREIVHLQAGQcGNQIGAK	3	7	6	Q9D6F9;P68372;P99024;Q7TMM9;Q9CWF2;Q9ERD7	C12(Carbamidomethyl)	0	0	1.957e-06	4.96504	3	2110.06	-2.25478	47.3615	1
	High	EIVHLQAGQcGNQIGAK	3	7	6	Q9D6F9;P68372;P99024;Q7TMM9;Q9CWF2;Q9ERD7	C10(Carbamidomethyl)	0	0	2.601e-06	4.7958	2	1822.92	0.186553	42.6612	0
	High	mREIVHLQAGQcGNQIGAK	3	7	6	P99024;Q7TMM9;Q9CWF2;Q9ERD7;Q9D6F9;P68372	M1(Oxidation); C12(Carbamidomethyl)	0	0	7.16e-05	4.31322	3	2126.06	-0.391521	39.8577	1
	High	KLAVNMVPFPR	1	14	6	Q9D6F9;P99024;P68372;Q7TMM9;Q9CWF2;Q9ERD7		0	0	0.004835	3.62867	2	1271.73	-0.13975	73.6772	1
	High	ALTVPELTQQMFDAK	1	9	3	Q9D6F9;P68372;Q9ERD7		0	0	0.0002469	3.6024	2	1691.87	0.71316	84.2402	0
	High	NSSYFVEWIPNNVK	1	13	6	Q9D6F9;P99024;P68372;Q7TMM9;Q9CWF2;Q9ERD7		0	0	0.0001003	3.59288	2	1696.83	0.89517	83.0586	0
	High	mAATFIGNSTAIQELFKR	1	1	1	Q9D6F9	M1(Oxidation)	0.0424	0	0.001128	3.38973	2	2014.04	0.265232	84.263	1
	High	ISEQFTAmFR	1	11	6	Q9D6F9;P99024;P68372;Q7TMM9;Q9CWF2;Q9ERD7	M8(Oxidation)	0	0	0.001447	3.22599	2	1245.59	0.304456	63.0193	0
	High	LAVNmVPFPR	3	14	6	Q9D6F9;P99024;P68372;Q7TMM9;Q9CWF2;Q9ERD7	M5(Oxidation)	0	0	0.001542	3.22073	2	1159.63	-0.190044	69.408	0
	High	FPGQLNADLR	5	15	6	Q9D6F9;P99024;P68372;Q7TMM9;Q9CWF2;Q9ERD7		0	0	0.00138	3.18375	2	1130.6	-0.0697487	59.9833	0
	High	KLAVNmVPFPR	2	14	6	Q9D6F9;P99024;P68372;Q7TMM9;Q9CWF2;Q9ERD7	M6(Oxidation)	0	0	0.01186	3.1164	2	1287.72	-0.0757985	61.3252	1
	High	AVLVDLEPGTmDSVR	2	3	2	Q9D6F9;P68372	M11(Oxidation)	0	0	0.001154	3.03988	2	1617.82	2.11821	69.1264	0
	High	TAVcDIPPR	13	9	5	Q9D6F9;P99024;P68372;Q7TMM9;Q9CWF2	C4(Carbamidomethyl)	0	0	0.006652	2.83026	2	1028.52	0.178459	36.0935	0
	High	FPGQLNADLRK	6	15	6	Q9D6F9;P99024;P68372;Q7TMM9;Q9CWF2;Q9ERD7		0	0	0.01507	2.7232	2	1258.69	-0.256056	49.3808	1
	High	YLTVAAVFR	1	6	3	Q9D6F9;P99024;P68372		0	0	0.008028	2.65922	2	1039.59	0.0213142	80.7779	0
	High	LAVNMVPFPR	1	14	6	Q9D6F9;P99024;P68372;Q7TMM9;Q9CWF2;Q9ERD7		0	0	0.0007134	2.46115	2	1143.63	0.164199	79.7873	0
	High	ALTVPELTQQmFDAK	1	9	3	Q9D6F9;P68372;Q9ERD7	M11(Oxidation)	0	0	0.01077	2.43315	2	1707.86	1.03929	78.0551	0
	High	RISEQFTAMFR	1	11	6	Q9D6F9;P99024;P68372;Q7TMM9;Q9CWF2;Q9ERD7		0	0.001	0.02808	2.92231	2	1385.7	-0.0814613	75.2423	1
D3YZ62	Unconventional myosin-Va OS=Mus musculus GN=Myo5a PE=1 SV=1 - [D3YZ62_MOUSE]	147.196	22.43	19	39	39	49	1828	212.201	8.6167
	A2	Sequence	# PSMs	# Proteins	# Protein Groups	Protein Group Accessions	Modifications	ΔCn	q-Value	PEP	XCorr	Charge	MH+ [Da]	ΔM [ppm]	RT [min]	# Missed Cleavages
	High	YFATVSGSASEANVEEK	3	3	1	D3YZ62		0	0	2.062e-05	5.12991	2	1788.83	0.785107	48.0027	0
	High	NSLHLLMETLNATTPHYVR	1	3	1	D3YZ62		0	0	1.214e-06	5.01126	3	2210.14	-0.69731	83.5247	0
	High	SHENEAEALRGEIQSLKEENNR	1	6	1	D3YZ62		0	0	0.001181	4.22193	3	2553.23	0.623368	67.4689	2
	High	DERNQSIIVSGESGAGK	3	3	1	D3YZ62		0	0	0.0001225	4.09654	2	1746.86	0.122949	32.2653	1
	High	LQLSEEEAKVATGR	1	3	1	D3YZ62		0	0	2.141e-05	3.93717	2	1530.81	0.00794227	49.7236	1
	High	NKDTVFEEQIK	1	3	1	D3YZ62		0	0	0.003645	3.65873	2	1350.69	-0.0313136	43.0124	1
	High	LTNLEGVYNSETEKLR	1	3	1	D3YZ62		0	0	0.0003035	3.58943	2	1865.96	0.705385	72.1217	1
	High	SKAKEEERPQIR	2	3	1	D3YZ62		0	0	0.002181	3.51047	2	1470.8	-0.398346	13.9362	2
	High	HADYLNDDQKVR	1	4	1	D3YZ62		0	0	0.003063	3.50987	3	1473.71	-1.3031	24.5515	1
	High	LILDKDKYQFGK	3	3	1	D3YZ62		0	0	0.006144	3.49509	2	1467.82	-0.697377	53.4277	2
	High	KLATATETYIKPISK	2	3	1	D3YZ62		0	0	0.003511	3.4594	2	1663.96	-0.0872295	44.4827	1
	High	LATATETYIKPISK	1	3	1	D3YZ62		0	0	0.0003865	3.31217	2	1535.87	-0.0154827	49.7392	0
	High	ILAGILHLGNVGFASR	1	3	1	D3YZ62		0	0	3.054e-05	3.26761	3	1637.95	0.802237	83.4705	0
	High	LTNLEGVYNSETEK	1	3	1	D3YZ62		0	0	0.001441	3.16176	2	1596.78	0.524354	57.234	0
	High	NQSIIVSGESGAGK	1	11	1	D3YZ62		0	0	0.002313	2.97931	2	1346.69	-0.644658	31.1074	0
	High	LGNADSFHYTK	1	3	1	D3YZ62		0	0	0.003234	2.94613	2	1252.6	-0.0659802	33.899	0
	High	SAPEVTAPGAPAYR	1	4	1	D3YZ62		0	0	0.00054	2.93306	2	1386.7	0.138685	41.5687	0
	High	AGQVAYLEK	2	9	1	D3YZ62		0	0	0.006044	2.80557	2	978.525	-0.448928	32.9975	0
	High	IEASLQHEITR	2	6	1	D3YZ62		0	0	0.004682	2.76131	2	1296.69	-0.165046	39.4753	0
	High	VLASNPIMESIGNAK	1	3	1	D3YZ62		0	0	0.0003206	2.73543	2	1543.82	0.426253	77.9728	0
	High	DSPQLLMDAK	1	4	1	D3YZ62		0	0	0.00873	2.7242	2	1117.56	-0.671099	53.3586	0
	High	SLLTSTINSIK	1	4	1	D3YZ62		0	0	0.00419	2.43303	2	1176.68	-0.37419	80.4439	0
	High	YQNLLNEFSR	1	3	1	D3YZ62		0	0	0.006989	2.39318	2	1283.64	-0.987056	78.5709	0
	High	AcGVLETIR	1	9	1	D3YZ62	C2(Carbamidomethyl)	0	0	0.01866	2.37473	2	1018.53	-0.143959	49.5827	0
	High	QLELDLNDERLR	1	3	1	D3YZ62		0	0	0.01597	2.34845	2	1513.8	-0.0321716	69.1206	1
	High	NLILELKPR	1	4	1	D3YZ62		0	0	0.01276	2.31525	2	1095.69	-0.0996716	68.5535	0
	High	LLESQLQSQKR	1	6	1	D3YZ62		0	0	0.009637	2.07592	2	1329.75	-0.152424	29.3919	1
	High	VLSLQEEIAK	1	3	1	D3YZ62		0	0	0.004155	2.00882	2	1129.65	0.466415	60.8414	0
	High	KVDEQNKDYK	1	3	1	D3YZ62		0	0.001	0.03518	3.2488	2	1266.63	-0.00585188	10.0384	2
	High	GAELEYESLKRQELESENK	1	3	1	D3YZ62		0	0.001	0.0419	2.84901	3	2252.1	0.0132605	51.7146	2
	High	GAELEYESLK	1	3	1	D3YZ62		0	0.001	0.02756	2.47555	2	1138.56	0.302645	49.9613	0
	High	GAELEYESLKR	1	3	1	D3YZ62		0	0.001	0.034	2.21469	2	1294.66	-0.712081	41.9443	1
	High	LYNTHLNK	1	3	1	D3YZ62		0	0.001	0.03991	2.15711	2	1002.54	-0.295997	21.1832	0
	High	KVPLDMSLFLK	1	3	1	D3YZ62		0	0.002	0.05058	2.28055	2	1290.75	-0.102525	83.3058	1
	High	SLLTSTINSIKK	1	4	1	D3YZ62		0	0.002	0.04345	1.8596	2	1304.78	0.505092	74.0821	1
	High	VTELEQEK	1	3	1	D3YZ62		0	0.003	0.05672	2.12013	2	975.499	-0.234986	18.4007	0
	High	YIEIGFDKR	1	3	1	D3YZ62		0	0.004	0.1098	2.43944	2	1140.6	-0.255578	57.0638	1
	High	AISPTSATSSGR	1	3	1	D3YZ62		0	0.004	0.08356	2.41149	2	1134.57	-0.531372	19.3611	0
	High	AAITVQR	1	8	1	D3YZ62		0	0.005	0.1195	1.86869	2	758.452	-0.401582	20.3969	0
Q9QXS6	Drebrin OS=Mus musculus GN=Dbn1 PE=1 SV=4 - [DREB_MOUSE]	139.046	29.04	5	24	24	39	706	77.2392	4.48779
	A2	Sequence	# PSMs	# Proteins	# Protein Groups	Protein Group Accessions	Modifications	ΔCn	q-Value	PEP	XCorr	Charge	MH+ [Da]	ΔM [ppm]	RT [min]	# Missed Cleavages
	High	SPSDSSTASTPIAEQIER	3	3	1	Q9QXS6		0	0	2.927e-07	5.83776	2	1875.89	0.191331	51.485	0
	High	LREDENAEPVGTTYQKTDAAVEmK	1	5	1	Q9QXS6	M23(Oxidation)	0	0	2.491e-05	5.46545	3	2711.28	-0.0236783	40.944	2
	High	LREDENAEPVGTTYQKTDAAVEMK	1	5	1	Q9QXS6		0	0	3.956e-05	5.29935	3	2695.28	-3.45033	48.1777	2
	High	LAASGEGGLQELSGHFENQK	2	4	1	Q9QXS6		0	0	7.156e-07	5.21338	2	2072	-0.107775	69.1616	0
	High	LREDENAEPVGTTYQK	4	5	1	Q9QXS6		0	0	3.271e-07	5.16312	2	1849.89	0.212285	28.6396	1
	High	ASDSGPSSSSSSSSSPPR	2	2	1	Q9QXS6		0	0	3.79e-07	4.66431	2	1666.72	0.142994	13.1574	0
	High	TPNLSSSLPcSHLDSHR	2	1	1	Q9QXS6	C10(Carbamidomethyl)	0	0	3.424e-05	4.63081	2	1907.9	-0.00821321	51.0953	0
	High	KQQSLEAEEAK	1	4	1	Q9QXS6		0	0	0.003299	4.1669	2	1260.64	-0.16772	15.7596	1
	High	mAPTPIPTRSPSDSSTASTPIAEQIER	2	3	1	Q9QXS6	M1(Oxidation)	0	0	0.0007301	4.11375	3	2856.41	0.554804	62.7965	1
	High	KQQSLEAEEAKR	2	4	1	Q9QXS6		0	0	0.0004246	3.92242	3	1416.74	-0.578778	15.5988	2
	High	MAPTPIPTRSPSDSSTASTPIAEQIER	1	3	1	Q9QXS6		0	0	0.001534	3.71729	3	2840.4	-2.11332	66.1618	1
	High	EREQQIEEHR	1	4	1	Q9QXS6		0	0	0.004215	3.69835	3	1353.65	-0.325537	12.9084	1
	High	KSESEVEEAAAIIAQRPDNPR	2	4	1	Q9QXS6		0	0	0.0003437	3.47484	3	2310.16	-2.19249	70.6912	1
	High	RKQQSLEAEEAK	1	4	1	Q9QXS6		0	0	0.001592	3.05645	2	1416.74	-0.870856	14.0794	2
	High	TPFPYITcHR	1	2	1	Q9QXS6	C8(Carbamidomethyl)	0	0	0.002181	2.62979	3	1291.63	-0.0139686	59.7173	0
	High	TDAAVEMKR	1	5	1	Q9QXS6		0	0	0.006764	2.56535	2	1020.51	-0.350496	17.108	1
	High	LRLREDENAEPVGTTYQK	1	5	1	Q9QXS6		0	0	1.939e-05	2.5263	3	2119.08	-0.689514	38.5127	2
	High	LKEQSIFGDQRDEEEESQMK	1	4	1	Q9QXS6		0	0	0.003123	2.35884	3	2426.12	0.82095	51.1631	2
	High	YREREQQIEEHR	1	4	1	Q9QXS6		0	0.001	0.03335	3.41064	2	1672.82	1.34327	15.1351	2
	High	EREQQIEEHRR	2	4	1	Q9QXS6		0	0.001	0.04049	3.09697	3	1509.75	-0.261561	11.7236	2
	High	QQSLEAEEAK	1	4	1	Q9QXS6		0	0.001	0.03052	2.12283	2	1132.55	-0.0795273	18.6869	0
	High	EQQIEEHR	1	4	1	Q9QXS6		0	0.002	0.04192	2.48941	2	1068.51	-0.359356	12.26	0
	High	LSSPVLHR	2	5	1	Q9QXS6		0	0.003	0.06624	2.38261	2	908.531	-0.0944068	29.3461	0
	High	mAPTPIPTR	1	3	1	Q9QXS6	M1(Oxidation)	0	0.003	0.08088	2.02213	2	999.529	-0.380287	27.7625	0
	High	TPNLSSSLPcSHLDSHRR	1	1	1	Q9QXS6	C10(Carbamidomethyl)	0	0.007	0.1469	2.65102	3	2064	-1.24871	45.7522	1
	High	MEQERQEQEER	1	5	1	Q9QXS6		0	0.007	0.1421	2.18305	2	1491.65	0.585112	11.6975	1
Q6ZPE2-2	Isoform 2 of Myotubularin-related protein 5 OS=Mus musculus GN=Sbf1 - [MTMR5_MOUSE]	133.357	20.02	6	33	33	43	1893	211.295	7.32764
	A2	Sequence	# PSMs	# Proteins	# Protein Groups	Protein Group Accessions	Modifications	ΔCn	q-Value	PEP	XCorr	Charge	MH+ [Da]	ΔM [ppm]	RT [min]	# Missed Cleavages
	High	ATDLFDELVAHEVAR	1	2	1	Q6ZPE2-2		0	0	1.587e-06	5.13319	2	1685.85	0.362953	84.0824	0
	High	STSTLYSQFQTAESENR	2	3	1	Q6ZPE2-2		0	0	3.363e-05	5.01319	2	1948.89	-0.494949	67.517	0
	High	cLAHELHLHVQQNR	2	2	1	Q6ZPE2-2	C1(Carbamidomethyl)	0	0	4.765e-05	4.35551	2	1754.89	-0.775962	40.6335	0
	High	FVDKVcTESGVTSDHLK	2	2	1	Q6ZPE2-2	C6(Carbamidomethyl)	0	0	2.287e-06	4.21366	3	1921.93	-0.104151	40.6048	1
	High	AQNTPSPGQAQADSSSLEQEK	3	2	1	Q6ZPE2-2		0	0	0.0007467	3.99537	2	2173	0.713034	36.7979	0
	High	EKQQELVQKEESTVFSQAIHYANR	2	3	1	Q6ZPE2-2		0	0	5.512e-05	3.88758	4	2862.44	1.09822	79.2431	2
	High	RSTSTLYSQFQTAESENR	2	3	1	Q6ZPE2-2		0	0	0.008456	3.81537	2	2104.99	-1.00191	60.1021	1
	High	VQRPGEASHLR	1	2	1	Q6ZPE2-2		0	0	0.0005216	3.63822	3	1249.68	-0.237608	16.2142	0
	High	GTPSSLLVSAVPHHR	1	3	1	Q6ZPE2-2		0	0	8.041e-05	3.28755	2	1557.85	-0.237852	58.7941	0
	High	HVQELAEQLYKNENPYPAVAmHK	1	2	1	Q6ZPE2-2	M21(Oxidation)	0	0	0.002739	3.26936	3	2725.34	0.989024	66.6893	1
	High	LSSTAPAQPGQLFAPK	2	4	1	Q6ZPE2-2		0	0	0.0008007	3.22226	2	1612.87	-1.1979	62.683	0
	High	VIFTGmPTDPLVGEQVVVR	1	2	1	Q6ZPE2-2	M6(Oxidation)	0	0	0.008665	3.16937	2	2073.11	0.952624	81.2972	0
	High	VTTLSNPLAASASR	1	1	1	Q6ZPE2-2		0	0	0.0003905	3.15897	2	1387.75	-1.0234	57.5014	0
	High	HVQELAEQLYK	1	2	1	Q6ZPE2-2		0	0	0.01048	3.1518	2	1357.71	-0.430491	51.8342	0
	High	AVLDHQQFDFVVR	2	2	1	Q6ZPE2-2		0	0	0.0002203	3.13814	3	1573.81	0.198786	74.9306	0
	High	YLQAVVSSmPR	2	2	1	Q6ZPE2-2	M9(Oxidation)	0	0	0.0009743	3.0276	2	1266.65	0.21986	41.4165	0
	High	LLPGEEcVLDGLR	1	2	1	Q6ZPE2-2	C7(Carbamidomethyl)	0	0	0.008575	2.81617	2	1470.76	0.966915	80.8565	0
	High	cSVALLFR	1	4	1	Q6ZPE2-2	C1(Carbamidomethyl)	0	0	0.006346	2.75336	2	965.525	0.805154	77.3819	0
	High	mTmSSLVER	1	2	1	Q6ZPE2-2	M1(Oxidation); M3(Oxidation)	0	0	0.0126	2.74247	2	1085.5	-0.667061	21.4109	0
	High	GSGEGQGQILQR	1	3	1	Q6ZPE2-2		0	0	0.004563	2.74227	2	1229.62	0.0889579	25.2245	0
	High	MSYLLLPLDSSK	1	3	1	Q6ZPE2-2		0	0	0.002799	2.67829	2	1366.73	0.0629711	83.9364	0
	High	SSGLGSDVGSR	1	2	1	Q6ZPE2-2		0	0	0.0008662	2.66183	2	1021.49	-0.456412	20.3014	0
	High	cSGPHINSAR	1	2	1	Q6ZPE2-2	C1(Carbamidomethyl)	0	0	0.007868	2.61106	2	1098.51	0.191803	15.3102	0
	High	AQNTPSPGQAQADSSSLEQEKYLQAVVSSmPR	1	2	1	Q6ZPE2-2	M30(Oxidation)	0	0	0.002436	2.48006	3	3420.64	1.64622	78.3941	1
	High	NcISYVFEGK	1	2	1	Q6ZPE2-2	C2(Carbamidomethyl)	0	0	0.008949	2.38542	2	1216.57	0.0778911	67.0744	0
	High	FLGYHHTSR	1	3	1	Q6ZPE2-2		0	0	0.008875	2.37993	2	1117.55	-0.229881	22.326	0
	High	AALYIIGDK	1	2	1	Q6ZPE2-2		0	0	0.006229	1.99802	2	963.55	-0.812415	61.7225	0
	High	LLEELQR	1	3	1	Q6ZPE2-2		0	0.001	0.03657	2.58766	2	900.515	-0.215686	44.325	0
	High	MRADESHPHR	1	2	1	Q6ZPE2-2		0	0.001	0.03088	2.58037	3	1235.57	-0.158659	9.52449	1
	High	TLVLVSR	1	4	1	Q6ZPE2-2		0	0.004	0.09457	1.70122	2	787.503	-0.468364	43.3513	0
	High	IHPEPVIR	1	3	1	Q6ZPE2-2		0	0.005	0.1214	2.42416	3	960.562	-0.578772	29.5303	0
	High	AAFLGQR	1	2	1	Q6ZPE2-2		0	0.009	0.1583	2.53084	2	762.425	-0.845818	31.6499	0
	High	RLEVVR	1	2	1	Q6ZPE2-2		0	0.009	0.1593	2.08601	2	771.484	0.0490506	20.8523	1
Q9ERD7	Tubulin beta-3 chain OS=Mus musculus GN=Tubb3 PE=1 SV=1 - [TBB3_MOUSE]	132.961	33.11	5	6	17	42	450	50.3862	4.93213
	A2	Sequence	# PSMs	# Proteins	# Protein Groups	Protein Group Accessions	Modifications	ΔCn	q-Value	PEP	XCorr	Charge	MH+ [Da]	ΔM [ppm]	RT [min]	# Missed Cleavages
	High	MREIVHIQAGQcGNQIGAK	3	7	6	Q9D6F9;P68372;P99024;Q7TMM9;Q9CWF2;Q9ERD7	C12(Carbamidomethyl)	0	0	1.957e-06	4.96504	3	2110.06	-2.25478	47.3615	1
	High	EIVHIQAGQcGNQIGAK	3	7	6	Q9D6F9;P68372;P99024;Q7TMM9;Q9CWF2;Q9ERD7	C10(Carbamidomethyl)	0	0	2.601e-06	4.7958	2	1822.92	0.186553	42.6612	0
	High	mREIVHIQAGQcGNQIGAK	3	7	6	P99024;Q7TMM9;Q9CWF2;Q9ERD7;Q9D6F9;P68372	M1(Oxidation); C12(Carbamidomethyl)	0	0	7.16e-05	4.31322	3	2126.06	-0.391521	39.8577	1
	High	AILVDLEPGTMDSVR	1	5	4	P99024;Q7TMM9;Q9CWF2;Q9ERD7		0	0	1.72e-05	4.29955	2	1615.84	0.0160097	80.6693	0
	High	AILVDLEPGTmDSVR	2	5	4	P99024;Q7TMM9;Q9CWF2;Q9ERD7	M11(Oxidation)	0	0	0.0004008	3.63472	2	1631.83	-2.10442	74.056	0
	High	KLAVNMVPFPR	1	14	6	Q9D6F9;P99024;P68372;Q7TMM9;Q9CWF2;Q9ERD7		0	0	0.004835	3.62867	2	1271.73	-0.13975	73.6772	1
	High	ALTVPELTQQMFDAK	1	9	3	Q9D6F9;P68372;Q9ERD7		0	0	0.0002469	3.6024	2	1691.87	0.71316	84.2402	0
	High	NSSYFVEWIPNNVK	1	13	6	Q9D6F9;P99024;P68372;Q7TMM9;Q9CWF2;Q9ERD7		0	0	0.0001003	3.59288	2	1696.83	0.89517	83.0586	0
	High	ISVYYNEASSHKYVPR	1	2	1	Q9ERD7		0	0	0.0005869	3.32441	2	1912.96	-0.113775	47.8235	1
	High	ISEQFTAmFR	1	11	6	Q9D6F9;P99024;P68372;Q7TMM9;Q9CWF2;Q9ERD7	M8(Oxidation)	0	0	0.001447	3.22599	2	1245.59	0.304456	63.0193	0
	High	LAVNmVPFPR	3	14	6	Q9D6F9;P99024;P68372;Q7TMM9;Q9CWF2;Q9ERD7	M5(Oxidation)	0	0	0.001542	3.22073	2	1159.63	-0.190044	69.408	0
	High	EVDEQmLAIQSK	1	2	1	Q9ERD7	M6(Oxidation)	0	0	0.001652	3.19787	2	1406.68	-1.02085	38.2032	0
	High	FPGQLNADLR	5	15	6	Q9D6F9;P99024;P68372;Q7TMM9;Q9CWF2;Q9ERD7		0	0	0.00138	3.18375	2	1130.6	-0.0697487	59.9833	0
	High	KLAVNmVPFPR	2	14	6	Q9D6F9;P99024;P68372;Q7TMM9;Q9CWF2;Q9ERD7	M6(Oxidation)	0	0	0.01186	3.1164	2	1287.72	-0.0757985	61.3252	1
	High	ISVYYNEASSHK	2	2	1	Q9ERD7		0	0	0.004847	2.962	2	1397.67	0.270574	34.5554	0
	High	FPGQLNADLRK	6	15	6	Q9D6F9;P99024;P68372;Q7TMM9;Q9CWF2;Q9ERD7		0	0	0.01507	2.7232	2	1258.69	-0.256056	49.3808	1
	High	LAVNMVPFPR	1	14	6	Q9D6F9;P99024;P68372;Q7TMM9;Q9CWF2;Q9ERD7		0	0	0.0007134	2.46115	2	1143.63	0.164199	79.7873	0
	High	ALTVPELTQQmFDAK	1	9	3	Q9D6F9;P68372;Q9ERD7	M11(Oxidation)	0	0	0.01077	2.43315	2	1707.86	1.03929	78.0551	0
	High	YLTVATVFR	1	5	1	Q9ERD7		0	0	0.005148	2.15537	2	1069.6	-0.151332	79.693	0
	High	RISEQFTAMFR	1	11	6	Q9D6F9;P99024;P68372;Q7TMM9;Q9CWF2;Q9ERD7		0	0.001	0.02808	2.92231	2	1385.7	-0.0814613	75.2423	1
	High	VAVcDIPPR	1	6	1	Q9ERD7	C4(Carbamidomethyl)	0	0.001	0.0286	2.04448	2	1026.54	-0.760868	38.397	0
	High	VREEYPDR	1	2	1	Q9ERD7		0	0.002	0.04707	3.23648	2	1063.52	-0.201416	16.0569	1
Q62261	Spectrin beta chain, non-erythrocytic 1 OS=Mus musculus GN=Sptbn1 PE=1 SV=2 - [SPTB2_MOUSE]	130.353	19.68	16	36	36	41	2363	274.052	5.57959
	A2	Sequence	# PSMs	# Proteins	# Protein Groups	Protein Group Accessions	Modifications	ΔCn	q-Value	PEP	XCorr	Charge	MH+ [Da]	ΔM [ppm]	RT [min]	# Missed Cleavages
	High	LSDLQKEAEKLESEHPDQAQAILSR	3	4	1	Q62261		0	0	8.98e-06	5.45064	4	2835.45	-0.959949	78.358	2
	High	IVSSNDVGHDEYSTQSLVK	1	4	1	Q62261		0	0	8.763e-07	5.39248	2	2078	-0.123066	49.8792	0
	High	SQNIITDSSSLNAEAIR	1	3	1	Q62261		0	0	9.272e-08	5.3341	2	1818.92	0.182505	67.52	0
	High	LQAAYAGDKADDIQKR	1	5	1	Q62261		0	0	5.486e-06	4.58698	2	1762.91	-0.663228	28.0195	2
	High	LVSQDNFGFDLPAVEAATK	1	5	1	Q62261		0	0	5.687e-07	4.18534	2	2022.02	0.382319	83.8946	0
	High	SAASGIPYHSEVPVSLK	2	3	1	Q62261		0	0	0.000143	4.05115	2	1741.91	0.0250319	63.6652	0
	High	EIEELQSQAQALSQEGK	1	4	1	Q62261		0	0	1.201e-05	3.77871	2	1887.93	0.894441	62.3252	0
	High	HALVEADIAIQAER	1	5	1	Q62261		0	0	9.132e-05	3.77531	2	1535.82	-0.580304	60.2319	0
	High	AQTLPTSVVTITSESSPGKR	1	3	1	Q62261		0	0	0.0001113	3.65275	2	2059.1	0.362325	65.9764	1
	High	ELEAENYHDIKR	1	5	1	Q62261		0	0	0.0005273	3.49832	2	1516.74	0.134572	29.7302	1
	High	KKEIEELQSQAQALSQEGK	1	4	1	Q62261		0	0	0.0007345	3.28249	3	2144.12	0.668088	58.877	2
	High	FATDGEGYKPcDPQVIR	2	5	1	Q62261	C11(Carbamidomethyl)	0	0	0.001591	3.28038	2	1952.92	1.99333	51.6916	0
	High	SALPAQSAATLPAR	1	2	1	Q62261		0	0	0.0005487	3.23229	2	1353.75	-0.164496	44.1716	0
	High	SNAHYNLQNAFNLAEQHLGLTK	1	5	1	Q62261		0	0	9.444e-05	3.22376	3	2483.25	1.09702	83.3661	0
	High	KHYASEEIKEK	1	5	1	Q62261		0	0	0.00223	3.19578	2	1361.71	-0.105129	13.3786	2
	High	QALQDTLALYK	1	4	1	Q62261		0	0	0.005148	3.18566	2	1263.69	0.492673	71.2515	0
	High	VDKLYAGLKDLAEER	1	4	1	Q62261		0	0	9.188e-05	3.12438	3	1719.93	0.381727	72.2482	2
	High	MHTTFEHDIQALGTQVR	1	4	1	Q62261		0	0	8.953e-06	3.01379	3	1983.97	1.11452	72.314	0
	High	KHEAIETDIAAYEER	1	5	1	Q62261		0	0	0.0001243	3.01324	2	1774.86	-0.164598	53.5398	1
	High	HRPDLIDFDK	1	10	1	Q62261		0	0	0.00828	2.94234	3	1255.64	0.184644	52.741	0
	High	DTGNIGQER	1	4	1	Q62261		0	0	0.01583	2.85971	2	989.465	0.120281	14.8948	0
	High	ALVADSHPESER	1	4	1	Q62261		0	0	0.00836	2.79568	2	1310.63	-0.457131	20.0948	0
	High	mLTAQDmSYDEAR	1	3	1	Q62261	M1(Oxidation); M7(Oxidation)	0	0	0.0009086	2.71332	2	1562.65	0.673918	28.6251	0
	High	KLPEELGRDQNTVETLQR	1	4	1	Q62261		0	0	0.001544	2.63789	3	2126.12	-0.158115	52.7583	2
	High	QNLLSQSHAYQQFLR	1	4	1	Q62261		0	0	0.004586	2.58898	3	1832.94	0.515544	78.2871	0
	High	FESLEPEmNNQASR	1	4	1	Q62261	M8(Oxidation)	0	0	0.004931	2.52043	2	1667.73	0.160497	38.3903	0
	High	LVSDGNINSDR	2	4	1	Q62261		0	0	0.012	2.21315	2	1189.58	-1.0894	23.2335	0
	High	QIEAQEKPR	1	5	1	Q62261		0	0.001	0.02577	2.0794	2	1098.59	-0.216533	13.1837	0
	High	ITDLYTDLRDGR	1	7	1	Q62261		0	0.002	0.04807	2.54823	2	1437.73	0.19253	63.5319	1
	High	HRPDLIDFDKLK	1	10	1	Q62261		0	0.002	0.04202	2.38476	3	1496.82	-0.472713	65.0996	1
	High	IVSSNDVGHDEYSTQSLVKK	1	4	1	Q62261		0	0.003	0.05714	2.45773	3	2206.1	0.127302	43.0355	1
	High	LLQLTEK	1	5	1	Q62261		0	0.003	0.07458	1.82072	2	844.513	-0.480711	43.1711	0
	High	LAGIEER	1	4	1	Q62261		0	0.003	0.07746	1.74745	2	787.431	0.00440257	25.4111	0
	High	QLQEDAAR	1	4	1	Q62261		0	0.004	0.08561	2.08149	2	930.463	-1.25222	14.2559	0
	High	VAVVNQIAR	1	4	1	Q62261		0	0.006	0.1275	1.98454	2	969.584	-0.00961882	37.3855	0
	High	EIQGHQPR	1	3	1	Q62261		0	0.007	0.1362	2.15063	2	964.496	-0.172279	10.5772	0
Q68FD5	Clathrin heavy chain 1 OS=Mus musculus GN=Cltc PE=1 SV=3 - [CLH1_MOUSE]	124.833	14.15	10	19	19	38	1675	191.435	5.69385
	A2	Sequence	# PSMs	# Proteins	# Protein Groups	Protein Group Accessions	Modifications	ΔCn	q-Value	PEP	XCorr	Charge	MH+ [Da]	ΔM [ppm]	RT [min]	# Missed Cleavages
	High	IHEGcEEPATHNALAK	3	4	1	Q68FD5	C5(Carbamidomethyl)	0	0	3.289e-06	5.28965	2	1776.83	0.610611	21.7534	0
	High	KFNALFAQGNYSEAAK	4	6	1	Q68FD5		0	0	2.945e-06	5.15921	2	1758.88	0.692739	64.1297	1
	High	LHIIEVGTPPTGNQPFPK	2	6	1	Q68FD5		0	0	3.576e-05	4.71039	2	1945.05	-0.0702051	72.9562	0
	High	VIQcFAETGQVQK	1	5	1	Q68FD5	C4(Carbamidomethyl)	0	0	1.284e-05	4.54793	2	1507.76	0.625485	42.9377	0
	High	ALEHFTDLYDIKR	2	3	1	Q68FD5		0	0	4.636e-05	4.3696	3	1620.84	0.0855441	69.2289	1
	High	HSSLAGcQIINYR	2	6	1	Q68FD5	C7(Carbamidomethyl)	0	0	0.001538	4.01482	3	1518.75	-0.168786	53.1818	0
	High	FLRENPYYDSR	2	4	1	Q68FD5		0	0	0.001143	3.86189	2	1459.7	-0.105939	42.0434	1
	High	RPISADSAIMNPASK	1	6	1	Q68FD5		0	0	0.004074	3.83004	2	1557.8	-0.766773	42.8786	0
	High	LLYNNVSNFGR	3	5	1	Q68FD5		0	0	0.0007853	3.82092	2	1296.67	0.228357	64.4125	0
	High	GQFSTDELVAEVEKR	1	4	1	Q68FD5		0	0	0.0008088	3.40297	2	1707.86	0.294509	78.9203	1
	High	RPISADSAImNPASK	3	6	1	Q68FD5	M10(Oxidation)	0	0	0.007281	3.31232	2	1573.8	1.0759	33.1009	0
	High	IYIDSNNNPER	2	4	1	Q68FD5		0	0	0.001016	3.28703	2	1334.63	0.0233927	31.3143	0
	High	LASTLVHLGEYQAAVDGAR	4	5	1	Q68FD5		0	0	3.612e-05	3.03256	3	1971.03	-0.210252	75.2489	0
	High	QNLQIcVQVASK	2	4	1	Q68FD5	C6(Carbamidomethyl)	0	0	0.003604	3.02321	2	1387.74	0.167535	89.1467	0
	High	NNLAGAEELFAR	1	6	1	Q68FD5		0	0	0.001378	2.98307	2	1304.66	-0.0474786	75.2282	0
	High	VDKLDASESLR	1	6	1	Q68FD5		0	0	0.008626	2.56805	2	1232.65	0.452635	32.1439	1
	High	VANVELYYK	1	6	1	Q68FD5		0	0	0.01603	2.25901	2	1098.58	-0.0709633	52.9122	0
	High	ENPYYDSR	1	4	1	Q68FD5		0	0	0.01203	2.10049	2	1043.44	0.0358357	22.2039	0
	High	EGQFKDIITK	1	6	1	Q68FD5		0	0.001	0.03727	2.34804	3	1178.64	-0.453829	44.694	1
	High	NNRPSEGPLQTR	1	3	1	Q68FD5		0	0.003	0.05569	2.53823	2	1368.7	0.00896861	21.2792	0
P36993-2	Isoform Beta-2 of Protein phosphatase 1B OS=Mus musculus GN=Ppm1b - [PPM1B_MOUSE]	120.012	42.16	11	14	17	40	389	42.9529	5.57959
	A2	Sequence	# PSMs	# Proteins	# Protein Groups	Protein Group Accessions	Modifications	ΔCn	q-Value	PEP	XCorr	Charge	MH+ [Da]	ΔM [ppm]	RT [min]	# Missed Cleavages
	High	AADKSGSALEPSVESVK	2	7	1	P36993-2		0	0	1.352e-05	5.2559	2	1674.85	-0.0857293	38.2282	1
	High	VANYcSTHLLEHITTNEDFRAADKSGSALEPSVESVK	2	7	1	P36993-2	C5(Carbamidomethyl)	0	0	0.0008149	5.14366	4	4075.97	1.19064	77.8471	2
	High	VANYcSTHLLEHITTNEDFR	4	7	1	P36993-2	C5(Carbamidomethyl)	0	0	0.0005028	4.52285	2	2420.12	-5.37757	72.658	0
	High	ILSAENIPNLPPGGGLAGKR	6	8	1	P36993-2		0	0	0.001036	4.32007	2	1974.11	-0.244567	72.0618	1
	High	AADKSGSALEPSVESVKTGIR	2	7	1	P36993-2		0	0	0.0001137	4.10869	2	2102.11	1.06097	51.3993	2
	High	IQNAGGSVMIQR	3	11	2	P36993-2;P49443		0	0	0.0007009	3.65545	2	1273.67	-0.241053	34.8363	0
	High	SGEEGMPDLAHVMR	2	8	1	P36993-2		0	0	0.0004058	3.63036	2	1528.69	0.099995	68.7063	0
	High	NGQVcFSTQDHKPcNPVEKER	1	7	1	P36993-2	C5(Carbamidomethyl); C14(Carbamidomethyl)	0	0	0.004149	3.18885	3	2530.16	-0.355976	33.5927	1
	High	SGSALEPSVESVK	2	7	1	P36993-2		0	0	0.01612	3.01322	2	1289.66	-0.590023	41.981	0
	High	SGEEGmPDLAHVMR	3	8	1	P36993-2	M6(Oxidation)	0	0	0.0006728	2.9365	2	1544.68	0.46693	48.6951	0
	High	TGFLKIDEYMR	1	7	1	P36993-2		0	0	0.005743	2.85389	2	1372.69	0.0214635	77.5566	1
	High	SGSALEPSVESVKTGIR	2	7	1	P36993-2		0	0	0.001038	2.75127	2	1716.92	2.21921	54.2669	1
	High	VNGSLAVSR	1	10	2	P36993-2;P49443		0	0	0.008815	2.44862	2	902.505	-0.171387	22.5062	0
	High	SGEEGmPDLAHVmR	1	8	1	P36993-2	M6(Oxidation); M13(Oxidation)	0	0	0.01113	2.36051	2	1560.68	0.435264	30.9612	0
	High	ERIQNAGGSVMIQR	1	11	2	P36993-2;P49443		0	0.001	0.03265	3.26363	2	1558.81	-1.0078	36.6807	1
	High	DSELDKHLESR	3	8	1	P36993-2		0	0.001	0.02206	2.58392	2	1328.64	-0.313811	25.8636	1
	High	HVIEAVYSR	1	8	1	P36993-2		0	0.001	0.03559	1.73158	2	1073.57	-0.523033	29.7963	0
	High	VSEEAVKR	1	8	1	P36993-2		0	0.003	0.07716	2.2656	2	917.505	-0.274575	12.5224	1
	High	ALGDYDYK	2	7	1	P36993-2		0	0.003	0.06204	2.13171	2	944.436	-0.247471	35.3818	0
Q6NZL0	Protein SOGA3 OS=Mus musculus GN=Soga3 PE=1 SV=2 - [SOGA3_MOUSE]	118.428	25.08	7	27	27	39	945	103.416	6.13818
	A2	Sequence	# PSMs	# Proteins	# Protein Groups	Protein Group Accessions	Modifications	ΔCn	q-Value	PEP	XCorr	Charge	MH+ [Da]	ΔM [ppm]	RT [min]	# Missed Cleavages
	High	SFYGDLDSPLPK	1	1	1	Q6NZL0		0	0	0.0003704	4.23039	2	1338.66	0.805063	74.4958	0
	High	TIDRLIADTSTIITEAR	2	1	1	Q6NZL0		0	0	7.368e-05	4.15206	3	1889.03	-0.394412	83.1725	1
	High	KREGPIGGESDSEEVR	3	1	1	Q6NZL0		0	0	1.236e-05	4.13031	2	1744.85	0.831292	21.4075	2
	High	YAQTGEIDGELLR	2	1	1	Q6NZL0		0	0	5.393e-05	3.96364	2	1464.73	-0.0857599	63.5109	0
	High	RTTTEDENEKLR	1	2	1	Q6NZL0		0	0	0.0009582	3.9461	3	1491.74	0.225022	14.2666	2
	High	LIADTSTIITEAR	1	1	1	Q6NZL0		0	0	0.001628	3.85811	2	1403.77	-0.786796	65.8123	0
	High	RNVADLEEQNKR	2	1	1	Q6NZL0		0	0	0.0009108	3.83283	3	1471.76	0.00905112	19.9397	2
	High	EGPIGGESDSEEVR	2	1	1	Q6NZL0		0	0	0.002441	3.54155	2	1460.65	0.104599	29.4525	0
	High	KIVELEVENR	2	6	1	Q6NZL0		0	0	0.001427	3.29694	2	1228.69	-0.213762	42.3973	1
	High	NVADLEEQNKR	2	1	1	Q6NZL0		0	0	0.00139	3.26067	2	1315.66	-0.223205	23.1839	1
	High	TEALQEELKAAR	2	1	1	Q6NZL0		0	0	0.007886	3.0855	2	1358.73	0.160026	44.674	1
	High	LVEEEANILGRK	1	1	1	Q6NZL0		0	0	0.008733	2.98515	2	1370.76	-1.18669	51.4453	1
	High	LVEEEANILGR	1	1	1	Q6NZL0		0	0	0.0003399	2.93213	2	1242.67	-0.0325582	58.0423	0
	High	SSGHDSSRHHDNAKTEALQEELK	1	1	1	Q6NZL0		0	0	0.0002997	2.89772	3	2576.21	1.17602	26.7707	2
	High	TTTEDENEKLR	1	2	1	Q6NZL0		0	0	0.01669	2.88707	2	1335.64	-0.184157	15.605	1
	High	IREHELLYR	2	1	1	Q6NZL0		0	0	0.007693	2.88595	2	1228.68	-0.286822	33.6827	1
	High	EQSESLSELR	1	1	1	Q6NZL0		0	0	0.004064	2.77277	2	1177.57	-0.366776	38.7055	0
	High	YDLASHLGIR	2	1	1	Q6NZL0		0	0	0.0002908	2.73301	2	1144.61	-0.499855	65.602	0
	High	VMQLQYENR	1	1	1	Q6NZL0		0	0	0.001487	2.69962	2	1180.58	0.0755803	40.8473	0
	High	VmQLQYENR	1	1	1	Q6NZL0	M2(Oxidation)	0	0	0.006226	2.63053	2	1196.57	-0.776625	27.3594	0
	High	LHHELENVEEKR	1	2	1	Q6NZL0		0	0.001	0.02985	3.11813	2	1532.78	-0.542793	20.4057	1
	High	SLEQDLKVAK	1	4	1	Q6NZL0		0	0.001	0.03636	2.53055	2	1130.64	-0.191289	44.0767	1
	High	ITAELNKYK	1	1	1	Q6NZL0		0	0.003	0.06774	2.22943	2	1079.61	0.31454	30.6902	1
	High	QQLIEVEIAK	1	2	1	Q6NZL0		0	0.003	0.06791	2.06986	2	1170.67	-0.0189111	65.2575	0
	High	EGPIGGESDSEEVRNIR	1	1	1	Q6NZL0		0	0.003	0.06345	2.01366	2	1843.88	-0.430812	42.1415	1
	High	VLmSNmQR	1	1	1	Q6NZL0	M3(Oxidation); M6(Oxidation)	0	0.005	0.1199	2.28337	2	1010.47	-1.33346	12.1477	0
	High	LQINELSGK	1	1	1	Q6NZL0		0	0.006	0.1291	2.14303	2	1001.56	-0.205451	45.4567	0
	High	GEAGGPPSTR	1	1	1	Q6NZL0		0	0.007	0.1406	2.23234	2	928.447	-1.83044	11.9899	0
E9Q8N5	CLIP-associating protein 2 OS=Mus musculus GN=Clasp2 PE=1 SV=1 - [E9Q8N5_MOUSE]	116.026	29.39	31	30	30	37	1286	140.638	8.63135
	A2	Sequence	# PSMs	# Proteins	# Protein Groups	Protein Group Accessions	Modifications	ΔCn	q-Value	PEP	XCorr	Charge	MH+ [Da]	ΔM [ppm]	RT [min]	# Missed Cleavages
	High	RAQTGSAGADPTADVSGQS	1	10	1	E9Q8N5		0	0	7.752e-07	5.54929	2	1775.81	-1.21027	22.3612	1
	High	AGGDAADGSQPALDNK	2	7	1	E9Q8N5		0	0	2.308e-05	4.24017	2	1486.68	0.572198	19.6439	0
	High	SAEEAASVLATSISPEQcIK	2	10	1	E9Q8N5	C18(Carbamidomethyl)	0	0	2.599e-05	4.1216	2	2091.03	0.0526963	79.3795	0
	High	NHFPGEAETLYNSLEPSYQK	1	7	1	E9Q8N5		0	0	0.0001084	4.07733	2	2324.08	-1.14516	79.1958	0
	High	VLTTTALSTVSSGAQR	2	7	1	E9Q8N5		0	0	0.00011	4.07586	2	1591.87	3.06517	56.7151	0
	High	LGAGALNPGSYASLEDTSDKmDGTASDDGRVR	1	7	1	E9Q8N5	M21(Oxidation)	0	0	0.004655	3.8305	3	3242.49	0.0417253	67.96	2
	High	SSSSSQESLNRPFSSK	1	7	1	E9Q8N5		0	0	0.0003192	3.8181	2	1727.82	0.120642	31.9249	0
	High	SFQPLGPGYGISQSSR	1	5	1	E9Q8N5		0	0	4.432e-05	3.67445	2	1680.83	-0.531771	67.3925	0
	High	AQTGSAGADPTADVSGQS	1	10	1	E9Q8N5		0	0	0.0004125	3.54743	2	1619.71	-0.695719	24.5607	0
	High	FTVDQTQTPSLK	1	7	1	E9Q8N5		0	0	0.0007248	3.38481	2	1364.71	0.0474647	50.8133	0
	High	GIHDADAEAR	2	8	1	E9Q8N5		0	0	0.003111	3.31915	2	1054.49	-0.706678	13.5076	0
	High	DYNPYNYSDSISPFNK	2	7	1	E9Q8N5		0	0	2.087e-05	3.2527	2	1923.84	0.478418	77.908	0
	High	QTEDVAEVLNR	1	7	1	E9Q8N5		0	0	0.003725	3.12074	2	1273.64	-0.461975	53.7678	0
	High	FTVDQTQTPSLKVK	1	7	1	E9Q8N5		0	0	0.0002472	3.11879	2	1591.87	0.0797325	53.2483	1
	High	HAAVLVETIKK	1	8	1	E9Q8N5		0	0	0.0004905	3.11595	2	1208.74	-0.453365	31.6807	1
	High	SSGSVASLPQSDR	1	7	1	E9Q8N5		0	0	0.005699	2.94738	2	1290.63	0.169226	28.1069	0
	High	ASLLHSmPLHSSPR	2	7	1	E9Q8N5	M7(Oxidation)	0	0	0.005366	2.85382	2	1548.79	-0.139997	34.8521	0
	High	MGADLLGSVQAK	1	24	1	E9Q8N5		0	0	0.007267	2.78943	2	1189.62	0.264141	62.742	0
	High	TPGNPVSSAR	2	12	1	E9Q8N5		0	0	0.001725	2.75471	2	985.506	0.279034	18.4874	0
	High	DFTNSSETR	1	7	1	E9Q8N5		0	0	0.01616	2.49518	2	1056.46	-0.698189	17.6941	0
	High	LSTPLVAVGNAK	1	7	1	E9Q8N5		0	0	0.005522	2.37658	2	1169.69	-0.122253	57.7191	0
	High	LIPLITSNcTSK	1	8	1	E9Q8N5	C9(Carbamidomethyl)	0	0	0.01216	2.27122	2	1346.74	0.215128	65.9401	0
	High	mVSQSQPGSR	1	6	1	E9Q8N5	M1(Oxidation)	0	0.001	0.02122	2.90585	2	1092.51	0.0139175	10.1953	0
	High	TLEAHKDPHKEVVR	1	10	1	E9Q8N5		0	0.001	0.02443	2.68115	2	1658.9	0.0211984	14.4182	2
	High	ELEETLNKIR	1	11	1	E9Q8N5		0	0.001	0.03577	2.25758	2	1244.68	-0.0445567	49.8761	1
	High	VmATSGcAAIR	1	7	1	E9Q8N5	M2(Oxidation); C7(Carbamidomethyl)	0	0.002	0.0518	2.8648	2	1152.55	-0.498221	21.8891	0
	High	VLVNSASAQK	1	7	1	E9Q8N5		0	0.004	0.09596	2.3341	2	1016.57	0.482904	18.4643	0
	High	VLVNSASAQKR	1	7	1	E9Q8N5		0	0.005	0.1203	2.64148	2	1172.67	0.0672957	17.0443	1
	High	EGGAGAVDEDDFIK	1	12	1	E9Q8N5		0	0.006	0.1279	2.66122	2	1422.64	0.295398	56.3088	0
	High	LSSSVSAmR	1	7	1	E9Q8N5	M8(Oxidation)	0	0.009	0.1578	2.59083	2	953.471	-0.653564	16.4337	0
Q3TLQ0	Microtubule-associated protein OS=Mus musculus GN=Map2 PE=1 SV=1 - [Q3TLQ0_MOUSE]	115.273	46.18	3	1	19	38	498	52.6443	9.59814
	A2	Sequence	# PSMs	# Proteins	# Protein Groups	Protein Group Accessions	Modifications	ΔCn	q-Value	PEP	XCorr	Charge	MH+ [Da]	ΔM [ppm]	RT [min]	# Missed Cleavages
	High	SGTSTPTTPGSTAITPGTPPSYSSR	1	8	3	P20357;Q3TLQ0;G3UZJ2		0	0	0.003465	4.32276	3	2408.16	0.15899	49.1376	0
	High	SQGTYSDTKENGINGELTSADRETAEEVSAR	1	8	2	P20357;Q3TLQ0		0	0	0.0007204	4.09365	3	3315.52	0.726053	61.198	2
	High	ARVDHGAEIITQSPSR	4	5	2	P20357;Q3TLQ0		0	0	0.003546	4.03703	3	1736.9	-0.982498	30.5481	1
	High	VDHGAEIITQSPSR	3	5	2	P20357;Q3TLQ0		0	0	7.626e-05	3.99052	2	1509.77	-0.154224	31.6142	0
	High	GVSGDREENSFSLNSSISSAR	4	8	3	P20357;Q3TLQ0;G3UZJ2		0	0	0.001149	3.70867	3	2199.03	0.127667	56.9942	1
	High	VGSLDNAHHVPGGGNVKIDSQK	2	5	2	P20357;Q3TLQ0		0	0	1.167e-05	3.55561	3	2229.14	-0.0234112	34.194	1
	High	VGSLDNAHHVPGGGNVK	3	5	2	P20357;Q3TLQ0		0	0	0.001325	3.54572	2	1657.84	-0.410143	25.2377	0
	High	IDSQKLNFR	1	5	2	P20357;Q3TLQ0		0	0	0.01954	3.38892	2	1120.61	-0.0837557	37.9756	1
	High	NANGFPYREEEEGAFGEHR	2	8	2	P20357;Q3TLQ0		0	0	3.494e-05	3.22559	3	2208.97	-0.210072	55.5634	1
	High	LINQPLPDLK	2	8	3	P20357;Q3TLQ0;G3UZJ2		0	0	0.01104	3.08714	2	1150.68	0.265849	63.8549	0
	High	KIDLSHVTSK	3	8	3	P20357;Q3TLQ0;G3UZJ2		0	0	0.006602	2.95812	3	1127.64	-0.433374	31.6183	1
	High	IGSTDNIKYQPK	1	8	3	P20357;Q3TLQ0;G3UZJ2		0	0	0.001152	2.76554	2	1363.72	0.41377	27.8676	1
	High	IDLSHVTSK	2	8	3	P20357;Q3TLQ0;G3UZJ2		0	0	0.01548	2.36569	2	999.547	-0.109786	35.1577	0
	High	SSLPRPSSILPPR	2	8	3	P20357;Q3TLQ0;G3UZJ2		0	0	0.0123	1.8623	2	1406.81	0.14345	61.4249	0
	High	HSAGGGNVQIVTK	1	3	1	Q3TLQ0		0	0.001	0.04085	2.2072	2	1267.68	-0.224721	21.4436	0
	High	TPGTPGTPSYPR	2	8	3	P20357;Q3TLQ0;G3UZJ2		0	0.001	0.03974	2.17152	2	1230.61	-0.194795	30.5839	0
	High	SGILVPSEK	2	8	3	P20357;Q3TLQ0;G3UZJ2		0	0.001	0.03688	1.90196	2	929.53	-0.209143	38.9651	0
	High	VKIESVKLDFK	1	8	2	P20357;Q3TLQ0		0	0.002	0.04286	2.62722	2	1305.78	0.394049	62.7855	2
	High	IESVKLDFKEK	1	8	2	P20357;Q3TLQ0		0	0.009	0.1567	2.12579	2	1335.75	-0.389989	50.0791	2
A0A0M4KM70	Monoclonal 11D8 anti-human butyrylcholinesterase (BChE) heavy chain OS=Mus musculus PE=2 SV=1 - [A0A0M4KM70_MOUSE]	111.065	33.48	10	12	12	36	457	50.2628	7.15186
	A2	Sequence	# PSMs	# Proteins	# Protein Groups	Protein Group Accessions	Modifications	ΔCn	q-Value	PEP	XCorr	Charge	MH+ [Da]	ΔM [ppm]	RT [min]	# Missed Cleavages
	High	NTQPImDTDGSYFVYSK	8	7	1	A0A0M4KM70	M6(Oxidation)	0	0	1.104e-05	4.03548	2	1981.89	0.352869	64.6159	0
	High	SNWEAGNTFTcSVLHEGLHNHHTEK	2	10	1	A0A0M4KM70	C11(Carbamidomethyl)	0	0	0.0006204	3.85618	3	2905.31	-0.060354	68.4964	0
	High	VNSAAFPAPIEK	3	10	1	A0A0M4KM70		0	0	0.0005097	3.74337	2	1243.67	0.063674	52.7643	0
	High	SVSELPImHQDWLNGK	2	10	1	A0A0M4KM70	M8(Oxidation)	0	0	4.566e-05	3.56385	2	1869.92	0.643792	73.5736	0
	High	TTPPSVYPLAPGSAAQTNSmVTLGcLVK	3	10	1	A0A0M4KM70	M20(Oxidation); C25(Carbamidomethyl)	0	0	0.0003318	3.55641	3	2876.45	0.520723	81.6563	0
	High	APQVYTIPPPKEQmAK	7	10	1	A0A0M4KM70	M14(Oxidation)	0	0	0.007775	3.26593	2	1813.95	-0.166865	41.5727	1
	High	cRVNSAAFPAPIEK	3	10	1	A0A0M4KM70	C1(Carbamidomethyl)	0	0	0.008598	3.14012	2	1559.8	0.0904775	50.3347	1
	High	DVLTITLTPK	1	10	1	A0A0M4KM70		0	0	0.005938	2.98982	2	1100.66	-0.0234147	75.3782	0
	High	NTQPImDTDGSYFVYSKLNVQK	3	7	1	A0A0M4KM70	M6(Oxidation)	0	0	0.004165	2.75329	2	2564.24	2.99752	76.775	1
	High	EEQFNSTFR	2	6	1	A0A0M4KM70		0	0	0.00644	2.12425	2	1157.52	-0.173686	40.99	0
	High	SVSELPImHQDWLNGKEFK	1	10	1	A0A0M4KM70	M8(Oxidation)	0	0.003	0.05991	1.73806	2	2274.13	1.36298	78.9044	1
	High	VTcVVVDISK	1	10	1	A0A0M4KM70	C3(Carbamidomethyl)	0	0.004	0.09884	2.23041	2	1119.61	0.0736463	50.6306	0
Q8BPN8-2	Isoform 2 of DmX-like protein 2 OS=Mus musculus GN=Dmxl2 - [DMXL2_MOUSE]	101.03	11.75	9	30	30	34	3022	336.804	6.45557
	A2	Sequence	# PSMs	# Proteins	# Protein Groups	Protein Group Accessions	Modifications	ΔCn	q-Value	PEP	XCorr	Charge	MH+ [Da]	ΔM [ppm]	RT [min]	# Missed Cleavages
	High	mTSHPVHQYYLTGAQDGSVR	1	4	1	Q8BPN8-2	M1(Oxidation)	0	0	1.931e-06	4.29949	3	2263.06	0.41302	40.2184	0
	High	RQSESIAAPPVASEDmDK	1	4	1	Q8BPN8-2	M16(Oxidation)	0	0	0.000692	4.06934	2	1946.91	1.13726	35.2914	1
	High	KQSEVEADLGYPGGK	2	3	1	Q8BPN8-2		0	0	0.0003723	3.84599	2	1577.78	0.564362	42.7653	1
	High	FLLQESQQETTVK	1	4	1	Q8BPN8-2		0	0	9.798e-06	3.82384	2	1550.81	0.208139	56.2564	0
	High	NKAmLEPENTPFK	2	4	1	Q8BPN8-2	M4(Oxidation)	0	0	0.0008231	3.81053	2	1534.76	0.265571	43.3071	1
	High	IQHALETIHHLK	2	5	1	Q8BPN8-2		0	0	0.00103	3.65995	2	1439.81	0.0944201	32.0404	0
	High	GSVcNVLLTScHDGVcR	1	5	1	Q8BPN8-2	C4(Carbamidomethyl); C11(Carbamidomethyl); C16(Carbamidomethyl)	0	0	0.001756	3.43351	2	1933.87	0.342579	58.546	0
	High	SSVLVTHAELmPDKTATHEVHR	1	5	1	Q8BPN8-2	M11(Oxidation)	0	0	7.312e-05	3.33392	4	2474.24	-0.488536	40.1968	1
	High	IPVAFPSGDANSLSK	1	5	1	Q8BPN8-2		0	0	0.004165	3.33239	2	1502.78	-0.0343308	66.3802	0
	High	LYQAVVDAR	1	5	1	Q8BPN8-2		0	0	0.002687	3.26116	2	1034.56	-0.39988	38.2259	0
	High	VLSSHLmHSSLPGLTR	2	4	1	Q8BPN8-2	M7(Oxidation)	0	0	0.002424	3.2366	3	1750.93	0.0221427	53.3553	0
	High	AHSTVETERLDQEEmVDKPDIGSYER	1	4	1	Q8BPN8-2	M15(Oxidation)	0	0	0.002663	3.18463	3	3050.4	0.468977	52.5127	1
	High	LSGIVSDQTNSK	1	5	1	Q8BPN8-2		0	0	0.0001196	3.1632	2	1248.64	-0.454611	27.7657	0
	High	DGVAVITLPLGGSIK	1	5	1	Q8BPN8-2		0	0	0.002085	3.14873	2	1439.85	0.47955	83.5415	0
	High	YLDEYNPGIFR	1	5	1	Q8BPN8-2		0	0	0.003605	3.11659	2	1386.67	1.66505	77.074	0
	High	SAFTTVLTVSHK	1	5	1	Q8BPN8-2		0	0	0.002438	2.78354	2	1290.71	-0.207365	63.0345	0
	High	AGQEQSASDPR	1	4	1	Q8BPN8-2		0	0	0.0006946	2.76601	2	1145.52	0.128191	10.2576	0
	High	KAGQEQSASDPR	1	4	1	Q8BPN8-2		0	0	0.00078	2.71843	3	1273.61	0.0334086	9.55067	1
	High	KLFFTTANAHFK	1	4	1	Q8BPN8-2		0	0	0.001963	2.64555	2	1424.77	0.721203	62.3318	1
	High	LFScGADGTLK	1	5	1	Q8BPN8-2	C4(Carbamidomethyl)	0	0	0.01336	2.5383	2	1168.57	-0.144948	44.9918	0
	High	LFFTTANAHFK	1	4	1	Q8BPN8-2		0	0	0.01722	2.51553	2	1296.67	0.13292	71.1904	0
	High	QLIHTFQAHDSAIK	1	4	1	Q8BPN8-2		0	0	0.01877	2.30775	2	1608.85	-0.474227	44.6872	0
	High	AILSHLVK	1	7	1	Q8BPN8-2		0	0	0.01459	2.19092	2	880.561	-0.128747	45.2806	0
	High	TLATGYEVDGGK	1	4	1	Q8BPN8-2		0	0.001	0.02824	2.4703	2	1210.59	-1.24554	35.3309	0
	High	DTLDEcGLR	1	4	1	Q8BPN8-2	C6(Carbamidomethyl)	0	0.001	0.0411	1.71192	2	1078.48	0.0377718	34.8732	0
	High	SSIIPQDPHEVK	1	5	1	Q8BPN8-2		0	0.002	0.04387	2.69796	2	1349.71	-0.113472	39.9103	0
	High	LAAHPLNNR	1	4	1	Q8BPN8-2		0	0.002	0.04795	2.39622	2	1005.56	-0.299323	17.9926	0
	High	TLATGYEVDGGKLR	1	4	1	Q8BPN8-2		0	0.003	0.07918	2.07107	2	1479.78	-0.365335	47.4408	1
	High	LALHNIK	1	4	1	Q8BPN8-2		0	0.004	0.08694	2.02044	2	808.504	-0.184936	28.8853	0
	High	SSIIPQDPHEVKR	1	5	1	Q8BPN8-2		0	0.004	0.09111	1.74924	2	1505.81	0.597485	34.0479	1
A0A0R4J1H6	Golgin subfamily A member 3 OS=Mus musculus GN=Golga3 PE=1 SV=1 - [A0A0R4J1H6_MOUSE]	99.6624	19	6	23	23	31	1447	162.792	5.37646
	A2	Sequence	# PSMs	# Proteins	# Protein Groups	Protein Group Accessions	Modifications	ΔCn	q-Value	PEP	XCorr	Charge	MH+ [Da]	ΔM [ppm]	RT [min]	# Missed Cleavages
	High	NASLASSNNDLQVAEEQYQR	1	4	1	A0A0R4J1H6		0	0	2.959e-06	5.53261	2	2237.04	-0.307269	61.574	0
	High	LPDQQDTAQDASVEVNR	2	6	1	A0A0R4J1H6		0	0	1.309e-07	5.09043	2	1885.89	0.327975	38.3936	0
	High	ALEVELQNVGQSK	1	4	1	A0A0R4J1H6		0	0	2.466e-05	4.35368	2	1414.75	-0.252908	58.1828	0
	High	LQASQAEITSLQHAR	1	5	1	A0A0R4J1H6		0	0	3.57e-05	4.33226	2	1652.87	0.287101	48.9891	0
	High	SNQVEHLQQETATLR	2	5	1	A0A0R4J1H6		0	0	1.376e-05	4.29644	2	1753.88	1.14142	51.4027	0
	High	RLQEALASKEATDAELNQLR	2	4	1	A0A0R4J1H6		0	0	0.000789	3.95165	3	2256.19	-0.78062	61.2178	2
	High	RLEEFEGEREQLQK	2	5	1	A0A0R4J1H6		0	0	0.01252	3.94458	2	1790.9	0.343342	40.9721	2
	High	LQAQVEHSHSSQQK	1	5	1	A0A0R4J1H6		0	0	0.003837	3.81082	2	1606.79	-1.13385	12.0927	0
	High	VGSLGLLAHSK	1	5	1	A0A0R4J1H6		0	0	0.001901	3.58595	2	1081.64	-0.291505	45.7555	0
	High	EATDAELNQLR	1	4	1	A0A0R4J1H6		0	0	0.001782	3.28069	2	1259.62	-0.156537	43.2063	0
	High	EHNSILETALAKR	2	4	1	A0A0R4J1H6		0	0	0.00109	3.20583	2	1481.81	0.360024	59.0759	1
	High	SSTSVVSEVSPSSETDNR	2	5	1	A0A0R4J1H6		0	0	0.003023	3.19526	2	1867.85	-1.25842	38.7762	0
	High	LTGLGQSNAALR	1	4	1	A0A0R4J1H6		0	0	2.888e-05	3.18038	2	1200.67	-0.0750477	42.7832	0
	High	NILSKDNTVHDLR	2	5	1	A0A0R4J1H6		0	0	0.00567	2.58366	3	1524.81	0.133265	40.3492	1
	High	GKLTGLGQSNAALR	1	4	1	A0A0R4J1H6		0	0	0.0003193	2.16015	2	1385.79	-0.14223	39.5096	1
	High	AYENAVSILSR	1	4	1	A0A0R4J1H6		0	0	0.0002075	2.15487	2	1222.64	-0.0372768	66.294	0
	High	TVEVEHSR	1	5	1	A0A0R4J1H6		0	0.001	0.02108	2.29147	2	956.479	-0.212847	12.3225	0
	High	TQLQLLQK	2	4	1	A0A0R4J1H6		0	0.001	0.01993	2.28152	2	971.588	-0.140868	48.8383	0
	High	VKEQFVQQK	1	5	1	A0A0R4J1H6		0	0.001	0.03886	2.24866	2	1133.63	-0.310732	19.6819	1
	High	TMVEEDLQR	1	5	1	A0A0R4J1H6		0	0.001	0.02943	1.93445	2	1120.53	-0.0359328	36.1908	0
	High	QLTSTQEALQAK	1	5	1	A0A0R4J1H6		0	0.002	0.04874	2.82637	2	1317.7	0.0410056	31.9283	0
	High	AATLELSEVKK	1	4	1	A0A0R4J1H6		0	0.003	0.07111	1.93241	2	1188.68	-0.284544	40.8378	1
	High	TLLQQNQQLK	1	4	1	A0A0R4J1H6		0	0.004	0.08231	2.80497	2	1213.69	-0.0695114	37.9243	0
Q6NXX6	V-type proton ATPase subunit a OS=Mus musculus GN=Atp6v0a1 PE=2 SV=1 - [Q6NXX6_MOUSE]	96.3714	22.12	10	17	17	30	832	95.5788	6.771
	A2	Sequence	# PSMs	# Proteins	# Protein Groups	Protein Group Accessions	Modifications	ΔCn	q-Value	PEP	XCorr	Charge	MH+ [Da]	ΔM [ppm]	RT [min]	# Missed Cleavages
	High	AIYHTLNLcNIDVTQK	3	7	1	Q6NXX6	C9(Carbamidomethyl)	0	0	1.083e-05	5.30246	2	1902.97	-0.0507666	72.8935	0
	High	QAEIENPLEDPVTGDYVHK	2	7	1	Q6NXX6		0	0	0.0008909	4.26892	2	2154.04	0.868849	72.5976	0
	High	KANIPImDTGENPEVPFPR	2	8	1	Q6NXX6	M7(Oxidation)	0	0	0.000402	4.16956	3	2141.07	-0.461264	69.3287	1
	High	RGTEHSGSTVPSILNR	3	7	1	Q6NXX6		0	0	0.00204	4.07106	2	1710.89	-0.0772568	42.7388	1
	High	GTEHSGSTVPSILNR	3	7	1	Q6NXX6		0	0	1.107e-05	3.96998	2	1554.79	-0.683669	45.2636	0
	High	KANIPIMDTGENPEVPFPR	1	8	1	Q6NXX6		0	0	3.656e-05	3.92463	3	2125.07	-0.330108	79.4826	1
	High	mQTNQTPPTYNK	2	7	1	Q6NXX6	M1(Oxidation)	0	0	0.003726	3.83542	2	1438.66	-0.178572	17.398	0
	High	LGFVAGVINR	2	8	1	Q6NXX6		0	0	0.001103	3.69495	2	1045.62	-0.299792	69.9674	0
	High	IDDLQmVLNQTEDHRQR	1	6	1	Q6NXX6	M6(Oxidation)	0	0	0.001259	2.91285	3	2127.03	0.534922	69.9577	1
	High	HLGTLNFGGIR	1	8	1	Q6NXX6		0	0	0.002554	2.79744	2	1184.65	-0.0264368	67.7904	0
	High	NFLELTELK	1	8	1	Q6NXX6		0	0	0.00891	2.67886	2	1106.61	0.154796	82.2097	0
	High	ASLYPcPETPQER	1	7	1	Q6NXX6	C6(Carbamidomethyl)	0	0	0.01007	2.47253	2	1547.72	-0.431436	45.7465	0
	High	ANIPImDTGENPEVPFPR	2	8	1	Q6NXX6	M6(Oxidation)	0	0	0.01384	2.31686	2	2012.98	0.698229	74.8924	0
	High	MQTNQTPPTYNK	1	7	1	Q6NXX6		0	0.002	0.05381	2.67551	2	1422.67	-0.322698	21.9664	0
	High	ERIPTFER	1	8	1	Q6NXX6		0	0.003	0.07282	2.68301	2	1047.56	-0.298192	41.6958	1
	High	FVEKEIR	1	9	1	Q6NXX6		0	0.003	0.06301	2.02249	2	920.52	-0.170855	22.3818	1
	High	DLNPDVNVFQR	1	8	1	Q6NXX6		0	0.004	0.08718	2.14269	2	1316.66	-0.0394509	68.4932	0
	High	KIcEGFR	1	7	1	Q6NXX6	C3(Carbamidomethyl)	0	0.007	0.1425	2.07782	2	909.461	-0.310372	22.8006	1
	High	EmASGVNTR	1	7	1	Q6NXX6	M2(Oxidation)	0	0.009	0.1603	2.04903	2	980.446	-0.233163	11.4378	0
Q5PPQ7	Coronin OS=Mus musculus GN=Coro1c PE=2 SV=1 - [Q5PPQ7_MOUSE]	95.1164	45.78	14	25	25	34	474	53.0589	7.07861
	A2	Sequence	# PSMs	# Proteins	# Protein Groups	Protein Group Accessions	Modifications	ΔCn	q-Value	PEP	XCorr	Charge	MH+ [Da]	ΔM [ppm]	RT [min]	# Missed Cleavages
	High	HVFGQAVKNDQcYDDIR	2	7	1	Q5PPQ7	C12(Carbamidomethyl)	0	0	7.889e-08	4.46268	2	2064.96	0.206777	44.1648	1
	High	KPTDTASVQNEAK	1	5	1	Q5PPQ7		0	0	0.0002058	4.26509	2	1388.7	0.560867	15.1747	0
	High	KQEIVAEKEK	2	3	1	Q5PPQ7		0	0	0.000278	3.92733	3	1201.68	-0.2762	12.519	2
	High	HVFGQAVKNDQcYDDIRVSR	2	7	1	Q5PPQ7	C12(Carbamidomethyl)	0	0	0.0002793	3.88863	3	2407.16	0.969919	48.6357	2
	High	RGLDVNKcEIAR	2	4	1	Q5PPQ7	C8(Carbamidomethyl)	0	0	0.004889	3.51255	3	1430.75	-0.067658	30.7779	2
	High	VTWDSSFcAVNPR	1	7	1	Q5PPQ7	C8(Carbamidomethyl)	0	0	5.702e-05	3.15961	2	1538.71	1.36866	71.6281	0
	High	GLDVNKcEIAR	2	4	1	Q5PPQ7	C7(Carbamidomethyl)	0	0	0.004034	3.12447	3	1274.65	-0.32733	35.1132	1
	High	KNILDSKPAANK	2	5	1	Q5PPQ7		0	0	0.009479	3.08743	2	1298.74	-0.20178	21.4206	1
	High	SIKETIcSQDER	2	5	1	Q5PPQ7	C7(Carbamidomethyl)	0	0	0.00833	2.87232	2	1465.69	-0.303987	27.2748	1
	High	KSELScAPK	1	5	1	Q5PPQ7	C6(Carbamidomethyl)	0	0	0.01706	2.62663	2	1019.52	-0.324608	15.3523	1
	High	NADPILISLK	1	5	1	Q5PPQ7		0	0	0.003816	2.52358	2	1083.64	-0.0891725	76.1283	0
	High	ISKLEQQLAK	3	5	1	Q5PPQ7		0	0	0.003203	2.50383	3	1157.69	-0.337384	32.6364	1
	High	NGSLIcTASK	1	4	1	Q5PPQ7	C6(Carbamidomethyl)	0	0	0.005521	2.33628	2	1050.52	-0.0356277	27.4419	0
	High	YFEITDESPYVHYLNTFSSK	1	3	1	Q5PPQ7		0	0	0.000292	2.3035	3	2440.13	0.196511	83.5605	0
	High	ETIcSQDER	1	5	1	Q5PPQ7	C4(Carbamidomethyl)	0	0	0.01773	2.30273	2	1137.48	-0.167899	15.5594	0
	High	AIFLADGNVFTTGFSR	1	4	1	Q5PPQ7		0	0	0.0005847	2.28547	2	1715.88	0.533215	84.3169	0
	High	HGYIPGK	1	5	1	Q5PPQ7		0	0.001	0.02039	2.74704	2	771.415	-0.368097	20.2994	0
	High	NDQcYDDIR	1	7	1	Q5PPQ7	C4(Carbamidomethyl)	0	0.001	0.02194	2.06095	2	1198.48	-0.669245	27.8705	0
	High	VGIVAWHPTAR	1	5	1	Q5PPQ7		0	0.001	0.02104	2.03926	2	1206.67	0.186277	56.2692	0
	High	KcEPIIMTVPR	1	10	1	Q5PPQ7	C2(Carbamidomethyl)	0	0.001	0.02649	1.89252	2	1343.72	0.0830499	58.2093	1
	High	HVFGQAVK	1	7	1	Q5PPQ7		0	0.003	0.05822	3.21558	2	885.494	-0.0272293	20.4634	0
	High	NGSLIcTASKDK	1	4	1	Q5PPQ7	C6(Carbamidomethyl)	0	0.003	0.05865	2.09247	2	1293.65	-0.290185	25.1695	1
	High	YFEITDESPYVHYLNTFSSKEPQR	1	3	1	Q5PPQ7		0	0.004	0.0999	2.38507	3	2950.39	0.347326	82.467	1
	High	QLALWNPK	1	4	1	Q5PPQ7		0	0.004	0.08976	1.88968	2	969.552	-0.176437	68.0948	0
	High	FFKLHER	1	4	1	Q5PPQ7		0	0.007	0.1434	1.85067	2	976.537	0.200015	33.9979	1
Q8BFZ3	Beta-actin-like protein 2 OS=Mus musculus GN=Actbl2 PE=1 SV=1 - [ACTBL_MOUSE]	93.1046	33.51	1	1	13	32	376	41.977	5.49072
	A2	Sequence	# PSMs	# Proteins	# Protein Groups	Protein Group Accessions	Modifications	ΔCn	q-Value	PEP	XCorr	Charge	MH+ [Da]	ΔM [ppm]	RT [min]	# Missed Cleavages
	High	TTGIVmDSGDGVTHTVPIYEGYALPHAILR	2	22	2	P60710;Q8BFZ3	M6(Oxidation)	0	0	2.377e-06	5.04849	3	3199.61	-0.307771	81.7066	0
	High	TTGIVMDSGDGVTHTVPIYEGYALPHAILR	2	22	2	P60710;Q8BFZ3		0	0	3.973e-06	4.02706	4	3183.62	0.293959	82.5038	0
	High	SYELPDGQVITIGNER	5	35	2	P60710;Q8BFZ3		0	0	3.965e-06	3.81404	2	1790.89	0.0134415	79.7468	0
	High	HQGVmVGMGQK	4	40	2	P60710;Q8BFZ3	M5(Oxidation)	0	0	0.001599	3.46865	2	1187.57	-0.376353	20.465	0
	High	LDLAGRDLTDYLMK	1	37	2	P60710;Q8BFZ3		0	0	2.239e-05	3.44152	2	1623.84	0.426873	82.1569	1
	High	SYELPDGQVITIGNERFR	1	35	2	P60710;Q8BFZ3		0	0	0.0001198	3.10838	2	2094.06	1.30143	80.4359	1
	High	VAPDEHPILLTEAPLNPK	2	1	1	Q8BFZ3		0.0224	0	0.001851	3.06422	3	1954.06	0.211469	69.8807	0
	High	HQGVmVGMGQKDcYVGDEAQSKR	2	1	1	Q8BFZ3	M5(Oxidation); C13(Carbamidomethyl)	0	0	0.01163	2.97831	4	2596.19	6.42483	25.1724	2
	High	HQGVMVGMGQK	2	40	2	P60710;Q8BFZ3		0	0	0.002578	2.9774	2	1171.57	-0.137294	27.9372	0
	High	HQGVmVGmGQK	1	40	2	P60710;Q8BFZ3	M5(Oxidation); M8(Oxidation)	0	0	0.004537	2.59879	2	1203.56	-0.101936	13.6088	0
	High	IKIIAPPERK	1	31	2	P60710;Q8BFZ3		0	0	0.001256	2.47743	3	1164.75	-0.0517642	33.5754	2
	High	LDLAGRDLTDYLmK	1	37	2	P60710;Q8BFZ3	M13(Oxidation)	0	0	0.01587	2.2971	2	1639.84	0.0993632	79.7359	1
	High	DLTDYLMK	2	37	2	P60710;Q8BFZ3		0	0.001	0.03528	2.82315	2	998.486	0.0855884	76.2374	0
	High	IKIIAPPER	1	31	2	P60710;Q8BFZ3		0	0.003	0.07867	2.60784	2	1036.65	-0.929027	42.0405	1
	High	DLTDYLmK	1	37	2	P60710;Q8BFZ3	M7(Oxidation)	0	0.004	0.08554	2.03466	2	1014.48	-0.137607	62.2311	0
	High	cDVDIR	2	23	2	P60710;Q8BFZ3	C1(Carbamidomethyl)	0	0.006	0.1357	2.00417	2	777.356	-0.000861896	22.1901	0
	High	cDVDIRK	1	23	2	P60710;Q8BFZ3	C1(Carbamidomethyl)	0	0.008	0.1495	1.96791	2	905.451	0.0674452	17.0343	1
	High	RGILTLK	1	38	2	P60710;Q8BFZ3		0	0.009	0.1617	2.34546	2	800.535	-0.261727	43.0768	1
P17426-2	Isoform B of AP-2 complex subunit alpha-1 OS=Mus musculus GN=Ap2a1 - [AP2A1_MOUSE]	83.1682	26.18	5	18	23	28	955	105.413	7.66455
	A2	Sequence	# PSMs	# Proteins	# Protein Groups	Protein Group Accessions	Modifications	ΔCn	q-Value	PEP	XCorr	Charge	MH+ [Da]	ΔM [ppm]	RT [min]	# Missed Cleavages
	High	KKGPGAASALDDSR	1	2	1	P17426-2		0	0	0.003611	4.16246	3	1372.72	0.703682	17.4234	2
	High	LINNAIKNDLASR	1	7	2	P17426-2;P17427		0	0	0.0001031	3.83861	2	1441.81	-0.027682	49.8036	1
	High	FFQPTEmAAQDFFQR	1	3	1	P17426-2	M7(Oxidation)	0	0	2.99e-05	3.79958	2	1878.85	0.342822	82.0909	0
	High	GLAVFISDIR	1	7	2	P17426-2;P17427		0	0	0.0009739	3.55122	2	1090.63	-0.2655	82.7086	0
	High	EMGEAFAADIPR	1	2	1	P17426-2		0	0	0.0003148	3.37689	2	1306.61	-0.213301	71.8716	0
	High	LLQcYPPPEDAAVK	2	2	1	P17426-2	C4(Carbamidomethyl)	0	0	0.002562	3.26813	2	1600.8	0.138379	52.5001	0
	High	THIDTVINALKTER	1	2	1	P17426-2		0	0	8.301e-05	3.25404	2	1610.89	-0.57848	67.3318	1
	High	ILVAGDSmDSVK	1	2	1	P17426-2	M8(Oxidation)	0	0	0.004471	3.06742	2	1250.63	-0.153602	34.3946	0
	High	YGGTAQSLTLK	1	3	1	P17426-2		0	0	0.01224	3.03169	2	1138.61	-0.771732	42.1151	0
	High	LVEcLETVLNK	1	2	1	P17426-2	C4(Carbamidomethyl)	0	0	0.002586	3.0314	2	1317.71	-0.112178	74.6102	0
	High	AcNQLGQFLQHR	2	6	2	P17426-2;P17427	C2(Carbamidomethyl)	0	0	0.001928	2.97833	3	1471.72	-0.304646	64.4885	0
	High	NADVELQQR	1	6	2	P17426-2;P17427		0	0	0.002592	2.89368	2	1072.54	-0.0725044	22.5659	0
	High	TVFEALQAPAcHENMVK	1	2	1	P17426-2	C11(Carbamidomethyl)	0	0	0.01662	2.87669	2	1944.93	-0.00701246	69.7311	0
	High	EmGEAFAADIPR	1	2	1	P17426-2	M2(Oxidation)	0	0	0.0005748	2.87088	2	1322.6	-0.519328	60.0643	0
	High	GPGAASALDDSR	1	2	1	P17426-2		0	0	0.002329	2.85096	2	1116.53	-0.0533795	24.4244	0
	High	TSVQFQNFLPTVVHPGDLQTQLAVQTK	1	3	1	P17426-2		0	0	0.00968	2.81108	3	2996.59	0.681929	84.1829	0
	High	FHLcSVATR	1	2	1	P17426-2	C4(Carbamidomethyl)	0	0	0.006422	2.70654	2	1090.55	-0.852432	41.9785	0
	High	ALQVGcLLR	1	3	1	P17426-2	C6(Carbamidomethyl)	0	0	0.01837	2.55904	2	1029.59	0.389334	72.6778	0
	High	TcISLAVSR	1	2	1	P17426-2	C2(Carbamidomethyl)	0	0	0.005512	2.49402	2	1006.53	-0.0751011	45.228	0
	High	ALLLSTYIK	1	6	2	P17426-2;P17427		0	0	0.002106	2.43944	2	1021.63	0.136835	80.7019	0
	High	ANHPmDAEVTK	1	3	1	P17426-2	M5(Oxidation)	0	0	0.01163	2.23086	2	1228.56	-0.0460953	12.4531	0
	High	ILVAGDSMDSVK	1	2	1	P17426-2		0	0	0.01335	2.21997	2	1234.63	-0.418227	51.0192	0
	High	TVFEALQAPAcHENmVK	1	2	1	P17426-2	C11(Carbamidomethyl); M15(Oxidation)	0	0.001	0.02629	3.11066	2	1960.92	-1.39788	62.3552	0
	High	KGPGAASALDDSR	1	2	1	P17426-2		0	0.001	0.02208	2.63253	2	1244.62	0.0507573	21.4858	1
	High	LEPNAQAQMYR	1	2	1	P17426-2		0	0.001	0.02313	2.44243	2	1320.64	0.347703	35.7675	0
	High	KGPGAASALDDSRR	1	2	1	P17426-2		0	0.006	0.1344	2.62276	2	1400.72	-0.423323	19.2843	2
Q3UDS0	Uncharacterized protein (Fragment) OS=Mus musculus GN=Hspa8 PE=2 SV=1 - [Q3UDS0_MOUSE]	82.7603	33.45	34	18	19	28	553	60.7644	6.40479
	A2	Sequence	# PSMs	# Proteins	# Protein Groups	Protein Group Accessions	Modifications	ΔCn	q-Value	PEP	XCorr	Charge	MH+ [Da]	ΔM [ppm]	RT [min]	# Missed Cleavages
	High	NQVAmNPTNTVFDAK	2	14	1	Q3UDS0	M5(Oxidation)	0	0	0.001218	4.52524	2	1665.79	1.11868	49.3291	0
	High	LDKSQIHDIVLVGGSTR	3	16	1	Q3UDS0		0	0	1.252e-05	3.87291	2	1838.01	-0.53794	62.2584	1
	High	NQVAMNPTNTVFDAKR	1	14	1	Q3UDS0		0	0	0.0002887	3.74014	2	1805.9	0.218625	56.031	1
	High	STAGDTHLGGEDFDNR	1	18	1	Q3UDS0		0	0	5.281e-05	3.44479	2	1691.73	-0.0885688	35.6662	0
	High	TVTNAVVTVPAYFNDSQR	2	14	1	Q3UDS0		0	0	0.0001506	3.43414	3	1982	0.0851122	78.4625	0
	High	SQIHDIVLVGGSTR	1	16	1	Q3UDS0		0	0	9.05e-05	3.41372	2	1481.81	0.689541	55.7184	0
	High	DAGTIAGLNVLR	1	15	1	Q3UDS0		0	0	0.0002215	3.24806	2	1199.67	-0.176244	75.612	0
	High	mKEIAEAYLGK	1	14	1	Q3UDS0	M1(Oxidation)	0	0	0.0005562	3.0616	2	1268.66	-0.289546	42.5925	1
	High	VEIIANDQGNR	1	32	2	Q3UDS0;P20029		0	0	0.0003465	3.01331	2	1228.63	0.0977732	29.4718	0
	High	NQVAmNPTNTVFDAKR	1	14	1	Q3UDS0	M5(Oxidation)	0	0	0.0002578	2.93053	2	1821.89	-0.811352	43.4237	1
	High	MKEIAEAYLGK	1	14	1	Q3UDS0		0	0	0.001373	2.89524	2	1252.66	0.0325946	52.1894	1
	High	TTPSYVAFTDTER	1	22	1	Q3UDS0		0	0	0.0004557	2.89511	2	1487.7	0.102382	59.2844	0
	High	MVNHFIAEFKR	1	16	1	Q3UDS0		0	0	0.004812	2.86744	3	1391.72	-0.333507	58.9644	1
	High	MVNHFIAEFK	1	16	1	Q3UDS0		0	0	0.004222	2.61315	2	1235.62	-0.401801	67.565	0
	High	NQVAMNPTNTVFDAK	1	14	1	Q3UDS0		0	0.001	0.03029	3.56235	2	1649.8	2.26482	61.696	0
	High	VQVEYKGETK	1	15	1	Q3UDS0		0	0.001	0.02116	2.81957	2	1180.62	-0.0814505	19.6841	1
	High	mVNHFIAEFK	1	16	1	Q3UDS0	M1(Oxidation)	0	0.001	0.03536	2.0379	2	1251.62	0.545114	60.4905	0
	High	LSKEDIER	1	16	1	Q3UDS0		0	0.001	0.02944	1.99183	2	989.526	-0.451595	20.0347	1
	High	RFDDAVVQSDMK	1	13	1	Q3UDS0		0	0.002	0.04917	2.95908	2	1410.67	-0.699933	42.9972	1
	High	ITITNDKGR	1	28	1	Q3UDS0		0	0.002	0.04985	2.24982	2	1017.57	0.111988	17.3959	1
	High	EIAEAYLGK	1	14	1	Q3UDS0		0	0.003	0.05765	2.21248	2	993.525	-0.0485665	44.6611	0
	High	ARFEELNADLFR	1	18	1	Q3UDS0		0	0.003	0.05608	2.07987	2	1480.75	0.288394	79.1023	1
	High	LLQDFFNGK	1	18	1	Q3UDS0		0	0.004	0.0872	1.86352	2	1081.57	0.29537	77.9926	0
	High	RFDDAVVQSDmK	1	13	1	Q3UDS0	M11(Oxidation)	0	0.005	0.1236	2.36791	2	1426.66	-0.379238	30.4433	1
Q7TS98	Anti-colorectal carcinoma light chain OS=Mus musculus PE=1 SV=1 - [Q7TS98_MOUSE]	82.6921	53.39	36	1	15	27	236	26.4378	7.15186
	A2	Sequence	# PSMs	# Proteins	# Protein Groups	Protein Group Accessions	Modifications	ΔCn	q-Value	PEP	XCorr	Charge	MH+ [Da]	ΔM [ppm]	RT [min]	# Missed Cleavages
	High	HNSYTcEATHK	3	28	3	A2NHM3;Q7TS98;A0A0M3KL49	C6(Carbamidomethyl)	0	0	0.001406	4.74305	3	1347.57	-1.01587	11.9285	0
	High	QNGVLNSWTDQDSK	2	28	3	A2NHM3;Q7TS98;A0A0M3KL49		0	0	8.715e-05	4.24002	2	1591.73	-0.129815	55.2308	0
	High	RADAAPTVSIFPPSSEQLTSGGASVVcFLNNFYPK	1	25	3	A2NHM3;Q7TS98;A0A0M3KL49	C27(Carbamidomethyl)	0	0	0.0005631	4.19341	3	3727.85	0.815737	84.4011	1
	High	DSTYSmSSTLTLTKDEYER	3	28	3	A2NHM3;Q7TS98;A0A0M3KL49	M6(Oxidation)	0	0	0.0007043	3.84127	2	2243	-0.0292359	55.1608	1
	High	DSTYSMSSTLTLTKDEYERHNSYTcEATHK	1	28	3	A2NHM3;Q7TS98;A0A0M3KL49	C25(Carbamidomethyl)	0	0	0.002082	3.74924	3	3555.57	0.819095	68.4835	2
	High	DSTYSmSSTLTLTK	5	28	3	A2NHM3;Q7TS98;A0A0M3KL49	M6(Oxidation)	0	0	0.0006108	3.6726	2	1550.73	0.416268	46.6652	0
	High	DEYERHNSYTcEATHK	1	28	3	A2NHM3;Q7TS98;A0A0M3KL49	C11(Carbamidomethyl)	0	0	0.003134	3.06775	4	2039.85	-0.667244	17.7529	1
	High	TSTSPIVKSFNRNEc	2	26	3	A2NHM3;Q7TS98;A0A0M3KL49	C15(Carbamidomethyl)	0	0	0.0116	2.90148	2	1739.84	0.705679	41.8166	2
	High	DSTYSMSSTLTLTK	1	28	3	A2NHM3;Q7TS98;A0A0M3KL49		0	0	0.009973	2.48651	2	1534.73	-0.108828	66.0837	0
	High	HNSYTcEATHKTSTSPIVK	1	28	3	A2NHM3;Q7TS98;A0A0M3KL49	C6(Carbamidomethyl)	0	0	0.0008045	2.39432	3	2161.04	0.357714	23.8018	1
	High	TSTSPIVKSFNR	1	28	3	A2NHM3;Q7TS98;A0A0M3KL49		0	0	0.01232	1.80271	2	1336.72	-0.0148671	40.1321	1
	High	RADAAPTVSIFPPSSEQLTSGGASVVcFLNNFYPKDINVK	1	25	3	A2NHM3;Q7TS98;A0A0M3KL49	C27(Carbamidomethyl)	0	0.001	0.04104	2.70474	4	4297.16	0.643479	84.3574	2
	High	TFGGGTKLEIK	1	18	2	A2NHM3;Q7TS98		0	0.001	0.03369	1.96858	2	1150.65	-0.261937	44.9169	1
	High	LVDGVPSR	1	6	1	Q7TS98		0	0.001	0.02932	1.7855	2	842.473	0.119683	26.9748	0
	High	WKIDGSER	2	28	3	A2NHM3;Q7TS98;A0A0M3KL49		0	0.002	0.05383	2.13636	2	990.5	-0.0187031	32.3063	1
	High	TSTSPIVK	1	28	3	A2NHM3;Q7TS98;A0A0M3KL49		0	0.006	0.1339	2.22167	2	832.477	-0.838577	19.9013	0
A0A0M3KL49	Fab4201 heavy chain OS=Mus musculus PE=1 SV=1 - [A0A0M3KL49_MOUSE]	81.9234	54.59	21	1	14	26	218	24.0705	6.18896
	A2	Sequence	# PSMs	# Proteins	# Protein Groups	Protein Group Accessions	Modifications	ΔCn	q-Value	PEP	XCorr	Charge	MH+ [Da]	ΔM [ppm]	RT [min]	# Missed Cleavages
	High	HNSYTcEATHK	3	28	3	A2NHM3;Q7TS98;A0A0M3KL49	C6(Carbamidomethyl)	0	0	0.001406	4.74305	3	1347.57	-1.01587	11.9285	0
	High	QNGVLNSWTDQDSK	2	28	3	A2NHM3;Q7TS98;A0A0M3KL49		0	0	8.715e-05	4.24002	2	1591.73	-0.129815	55.2308	0
	High	RADAAPTVSIFPPSSEQLTSGGASVVcFLNNFYPK	1	25	3	A2NHM3;Q7TS98;A0A0M3KL49	C27(Carbamidomethyl)	0	0	0.0005631	4.19341	3	3727.85	0.815737	84.4011	1
	High	DSTYSmSSTLTLTKDEYER	3	28	3	A2NHM3;Q7TS98;A0A0M3KL49	M6(Oxidation)	0	0	0.0007043	3.84127	2	2243	-0.0292359	55.1608	1
	High	DSTYSMSSTLTLTKDEYERHNSYTcEATHK	1	28	3	A2NHM3;Q7TS98;A0A0M3KL49	C25(Carbamidomethyl)	0	0	0.002082	3.74924	3	3555.57	0.819095	68.4835	2
	High	DSTYSmSSTLTLTK	5	28	3	A2NHM3;Q7TS98;A0A0M3KL49	M6(Oxidation)	0	0	0.0006108	3.6726	2	1550.73	0.416268	46.6652	0
	High	DEYERHNSYTcEATHK	1	28	3	A2NHM3;Q7TS98;A0A0M3KL49	C11(Carbamidomethyl)	0	0	0.003134	3.06775	4	2039.85	-0.667244	17.7529	1
	High	YASNLESGVPAR	1	5	1	A0A0M3KL49		0	0	0.000535	2.98544	2	1263.63	0.8843	36.234	0
	High	TSTSPIVKSFNRNEc	2	26	3	A2NHM3;Q7TS98;A0A0M3KL49	C15(Carbamidomethyl)	0	0	0.0116	2.90148	2	1739.84	0.705679	41.8166	2
	High	DSTYSMSSTLTLTK	1	28	3	A2NHM3;Q7TS98;A0A0M3KL49		0	0	0.009973	2.48651	2	1534.73	-0.108828	66.0837	0
	High	HNSYTcEATHKTSTSPIVK	1	28	3	A2NHM3;Q7TS98;A0A0M3KL49	C6(Carbamidomethyl)	0	0	0.0008045	2.39432	3	2161.04	0.357714	23.8018	1
	High	TSTSPIVKSFNR	1	28	3	A2NHM3;Q7TS98;A0A0M3KL49		0	0	0.01232	1.80271	2	1336.72	-0.0148671	40.1321	1
	High	RADAAPTVSIFPPSSEQLTSGGASVVcFLNNFYPKDINVK	1	25	3	A2NHM3;Q7TS98;A0A0M3KL49	C27(Carbamidomethyl)	0	0.001	0.04104	2.70474	4	4297.16	0.643479	84.3574	2
	High	WKIDGSER	2	28	3	A2NHM3;Q7TS98;A0A0M3KL49		0	0.002	0.05383	2.13636	2	990.5	-0.0187031	32.3063	1
	High	TSTSPIVK	1	28	3	A2NHM3;Q7TS98;A0A0M3KL49		0	0.006	0.1339	2.22167	2	832.477	-0.838577	19.9013	0
P50516	V-type proton ATPase catalytic subunit A OS=Mus musculus GN=Atp6v1a PE=1 SV=2 - [VATA_MOUSE]	76.9147	22.04	4	10	10	24	617	68.2826	5.57959
	A2	Sequence	# PSMs	# Proteins	# Protein Groups	Protein Group Accessions	Modifications	ΔCn	q-Value	PEP	XCorr	Charge	MH+ [Da]	ΔM [ppm]	RT [min]	# Missed Cleavages
	High	LAEMPADSGYPAYLGAR	2	2	1	P50516		0	0	6.728e-06	4.48528	2	1781.86	1.53494	71.6638	0
	High	TALVANTSNmPVAAR	2	2	1	P50516	M10(Oxidation)	0	0	0.0001443	4.45607	2	1531.79	0.116394	33.6333	0
	High	QVRPVTEKLPANHPLLTGQR	3	3	1	P50516		0	0	0.0007013	4.236	3	2254.28	-1.17936	47.7381	1
	High	LAEmPADSGYPAYLGAR	5	2	1	P50516	M4(Oxidation)	0	0	0.0001979	4.13988	2	1797.85	0.207893	61.4053	0
	High	ALDEYYDKHFTEFVPLR	1	2	1	P50516		0	0	0.0001594	3.96486	3	2143.05	0.0772122	80.8223	1
	High	FKDPVKDGEAK	3	1	1	P50516		0	0	0.004038	2.93557	2	1233.65	0.145347	20.5438	2
	High	LPANHPLLTGQR	3	3	1	P50516		0	0	0.008232	2.76338	2	1316.74	-0.0513148	35.9504	0
	High	TALVANTSNMPVAAR	1	2	1	P50516		0	0	0.006712	2.7593	2	1515.79	-0.418426	50.8192	0
	High	ASLAETDKITLEVAK	1	1	1	P50516		0	0	0.0001979	2.63996	3	1588.88	-0.310262	64.3521	1
	High	VGSHITGGDIYGIVNENSLIK	1	4	1	P50516		0	0	6e-05	2.41074	3	2186.15	0.491331	80.7276	0
	High	AVETTAQSDNK	1	1	1	P50516		0	0.001	0.03456	3.10609	2	1163.55	-0.0349734	10.485	0
	High	GVNVSALSR	1	4	1	P50516		0	0.001	0.03893	1.95598	2	902.505	-0.374273	37.6529	0
Q7TSJ2	Microtubule-associated protein 6 OS=Mus musculus GN=Map6 PE=1 SV=2 - [MAP6_MOUSE]	72.4789	26.71	5	14	14	21	906	96.3906	9.49561
	A2	Sequence	# PSMs	# Proteins	# Protein Groups	Protein Group Accessions	Modifications	ΔCn	q-Value	PEP	XCorr	Charge	MH+ [Da]	ΔM [ppm]	RT [min]	# Missed Cleavages
	High	SGLGLGAASASTSGSGPADSVmR	1	3	1	Q7TSJ2	M22(Oxidation)	0	0	3.572e-07	5.67045	2	2051.97	0.361757	51.1407	0
	High	AVAIETQPAQGESDAVAR	2	3	1	Q7TSJ2		0	0	4.065e-06	4.90912	2	1812.91	0.408254	39.8141	0
	High	SGLGLGAASASTSGSGPADSVMR	1	3	1	Q7TSJ2		0	0	9.675e-07	4.76129	2	2035.97	-0.334276	63.7687	0
	High	DPEGAGGAGVLAAGK	1	5	1	Q7TSJ2		0	0	8.88e-05	4.29088	2	1269.64	-0.554098	34.5959	0
	High	RSEGHEQTPAAHAQGTGPEGGK	1	5	1	Q7TSJ2		0	0	2.376e-05	4.06026	3	2202.03	1.33188	13.1206	1
	High	TEGHEETPLPPAQSQTQEGGPAAGK	2	5	1	Q7TSJ2		0	0	5.85e-05	3.7923	3	2517.18	-0.745477	31.5963	0
	High	YSEATEHPGAPPQPPAPLQPALAPPSR	4	3	1	Q7TSJ2		0	0	0.00305	3.51043	3	2776.41	0.351146	64.7159	0
	High	VQDHIASELLK	1	2	1	Q7TSJ2		0	0	0.005136	3.50267	2	1252.69	0.28555	54.4132	0
	High	ATGPAPGPSVDRETVAAPGR	1	3	1	Q7TSJ2		0	0	0.01297	3.39927	2	1905.98	-0.0643074	35.9622	1
	High	NEGHEEKPLPPAQSQTQEGGPAAGK	1	5	1	Q7TSJ2		0	0	0.000368	2.94044	3	2557.23	1.43874	21.7355	0
	High	EEVASTVSSSYR	1	5	1	Q7TSJ2		0	0	0.009769	2.82589	2	1314.62	-0.0975733	31.4618	0
	High	GPmQLSADARDPEGAGGAGVLAAGK	1	3	1	Q7TSJ2	M3(Oxidation)	0	0	0.002203	2.647	3	2312.13	-1.37106	53.9279	1
	High	SEYQPSDAPFER	2	3	1	Q7TSJ2		0	0	0.002029	2.27655	2	1425.63	0.220441	46.3779	0
	High	NKDSVPLAPAK	1	2	1	Q7TSJ2		0	0.002	0.04785	2.55736	2	1139.64	-0.809457	24.3979	1
	High	DQVPVVPGSLK	1	2	1	Q7TSJ2		0	0.006	0.1293	2.04611	2	1138.65	-0.157491	53.003	0
Q3TDD8	Uncharacterized protein OS=Mus musculus GN=Eif4b PE=2 SV=1 - [Q3TDD8_MOUSE]	70.4981	22.5	8	13	13	22	609	68.6693	6.39209
	A2	Sequence	# PSMs	# Proteins	# Protein Groups	Protein Group Accessions	Modifications	ΔCn	q-Value	PEP	XCorr	Charge	MH+ [Da]	ΔM [ppm]	RT [min]	# Missed Cleavages
	High	SRTGSESSQTGASATSGR	1	6	1	Q3TDD8		0	0	3.34e-08	5.34365	2	1726.79	-0.0937148	10.7535	1
	High	SQSSDTEQPSPTSGGGK	2	6	1	Q3TDD8		0	0	5.592e-07	5.16162	2	1649.72	-0.640561	13.3454	0
	High	TGSESSQTGASATSGR	2	6	1	Q3TDD8		0	0	6.655e-05	4.62192	2	1483.66	0.118405	11.1345	0
	High	EDDASASTSQSSR	1	8	1	Q3TDD8		0	0	0.002796	3.91545	2	1340.56	0.157183	9.74948	0
	High	SAPKEDDASASTSQSSR	2	8	1	Q3TDD8		0	0	1.787e-06	3.72649	2	1723.77	-0.569127	11.9503	1
	High	RGDDSFGDKYR	2	7	1	Q3TDD8		0	0	0.001711	3.43957	3	1315.6	-0.840832	22.0057	2
	High	VAAVQPPEEGPSRK	2	7	1	Q3TDD8		0	0	0.004691	2.86624	2	1464.78	0.142013	24.334	1
	High	LQKEQEKLQR	1	8	1	Q3TDD8		0	0	0.01085	2.78309	3	1299.74	-0.423861	14.2583	2
	High	VAAVQPPEEGPSR	1	7	1	Q3TDD8		0	0	0.01492	2.75396	2	1336.69	-0.0275504	28.9669	0
	High	VDVVGATQGQAGScSR	1	7	1	Q3TDD8	C14(Carbamidomethyl)	0	0	0.004925	2.50272	2	1591.75	1.03588	28.2819	0
	High	ARPTTDSFDDYPPR	5	6	1	Q3TDD8		0	0	0.01664	2.26933	2	1637.76	0.924622	42.8884	0
	High	GLNISAVR	1	7	1	Q3TDD8		0	0.001	0.0228	2.58357	2	829.489	-0.0856727	44.7764	0
	High	IRVDVADQAQDK	1	7	1	Q3TDD8		0	0.002	0.04526	2.02534	2	1357.71	2.05874	31.2923	1
G3UZJ2	Microtubule-associated protein (Fragment) OS=Mus musculus GN=Map2 PE=1 SV=8 - [G3UZJ2_MOUSE]	70.0394	60.42	1	1	13	25	240	25.637	11.0923
	A2	Sequence	# PSMs	# Proteins	# Protein Groups	Protein Group Accessions	Modifications	ΔCn	q-Value	PEP	XCorr	Charge	MH+ [Da]	ΔM [ppm]	RT [min]	# Missed Cleavages
	High	SGTSTPTTPGSTAITPGTPPSYSSR	1	8	3	P20357;Q3TLQ0;G3UZJ2		0	0	0.003465	4.32276	3	2408.16	0.15899	49.1376	0
	High	TTASGDLAQAPGAFK	2	1	1	G3UZJ2		0	0	0.002078	3.93198	2	1434.72	0.714403	49.819	0
	High	GVSGDREENSFSLNSSISSAR	4	8	3	P20357;Q3TLQ0;G3UZJ2		0	0	0.001149	3.70867	3	2199.03	0.127667	56.9942	1
	High	LINQPLPDLK	2	8	3	P20357;Q3TLQ0;G3UZJ2		0	0	0.01104	3.08714	2	1150.68	0.265849	63.8549	0
	High	KIDLSHVTSK	3	8	3	P20357;Q3TLQ0;G3UZJ2		0	0	0.006602	2.95812	3	1127.64	-0.433374	31.6183	1
	High	IGSTDNIKYQPK	1	8	3	P20357;Q3TLQ0;G3UZJ2		0	0	0.001152	2.76554	2	1363.72	0.41377	27.8676	1
	High	IDLSHVTSK	2	8	3	P20357;Q3TLQ0;G3UZJ2		0	0	0.01548	2.36569	2	999.547	-0.109786	35.1577	0
	High	KLILKPAIK	2	3	2	P20357;G3UZJ2		0	0	0.006488	2.25161	3	1023.73	-0.273481	37.5732	1
	High	SSLPRPSSILPPR	2	8	3	P20357;Q3TLQ0;G3UZJ2		0	0	0.0123	1.8623	2	1406.81	0.14345	61.4249	0
	High	TPGTPGTPSYPR	2	8	3	P20357;Q3TLQ0;G3UZJ2		0	0.001	0.03974	2.17152	2	1230.61	-0.194795	30.5839	0
	High	LILKPAIK	1	3	2	P20357;G3UZJ2		0	0.001	0.04153	1.99759	2	895.634	-0.127997	44.8549	0
	High	SGILVPSEK	2	8	3	P20357;Q3TLQ0;G3UZJ2		0	0.001	0.03688	1.90196	2	929.53	-0.209143	38.9651	0
	High	GGQVQIVTKK	1	5	2	P20357;G3UZJ2		0	0.003	0.06375	2.43127	2	1057.64	1.08689	18.6244	1
Q8VEK3-2	Isoform 2 of Heterogeneous nuclear ribonucleoprotein U OS=Mus musculus GN=Hnrnpu - [HNRPU_MOUSE]	69.5476	19.04	10	15	15	22	793	86.7513	5.92236
	A2	Sequence	# PSMs	# Proteins	# Protein Groups	Protein Group Accessions	Modifications	ΔCn	q-Value	PEP	XCorr	Charge	MH+ [Da]	ΔM [ppm]	RT [min]	# Missed Cleavages
	High	NFILDQTNVSAAAQR	2	10	1	Q8VEK3-2		0	0	5.033e-05	4.50962	2	1647.84	-0.644255	67.3621	0
	High	EKPYFPIPEDcTFIQNVPLEDR	1	10	1	Q8VEK3-2	C11(Carbamidomethyl)	0	0	0.0002082	4.07391	3	2707.31	-0.473118	83.2539	0
	High	KAEVEGKDLPEHAVLK	4	9	1	Q8VEK3-2		0	0	0.0001087	4.06969	2	1762.97	-1.30144	36.5537	2
	High	GYFEYIEENKYSR	1	9	1	Q8VEK3-2		0	0	0.0002947	3.8504	2	1697.78	-0.818067	68.7517	1
	High	SSGPTSLFAVTVAPPGAR	2	8	1	Q8VEK3-2		0	0	0.004766	3.2626	2	1714.92	1.59504	81.286	0
	High	AVVVcPKDEDYKQR	2	9	1	Q8VEK3-2	C5(Carbamidomethyl)	0	0	0.006118	2.9988	2	1706.86	1.19801	26.5494	2
	High	HLYTKDIDIHEVR	1	10	1	Q8VEK3-2		0	0	0.0008277	2.8758	3	1638.86	-0.474308	43.0219	1
	High	YNILGTNTImDK	2	10	1	Q8VEK3-2	M10(Oxidation)	0	0	0.005385	2.87033	2	1398.69	0.531278	62.2032	0
	High	NFILDQTNVSAAAQRR	1	10	1	Q8VEK3-2		0	0	0.007365	2.7584	2	1803.95	0.468812	63.7556	1
	High	LLEQYKEESK	1	9	1	Q8VEK3-2		0	0.001	0.02725	3.32866	2	1266.66	0.184117	26.7405	1
	High	DIDIHEVR	1	10	1	Q8VEK3-2		0	0.001	0.02483	2.90617	2	996.51	-0.632	36.1718	0
	High	AVVVcPKDEDYK	1	9	1	Q8VEK3-2	C5(Carbamidomethyl)	0	0.003	0.07396	2.51814	2	1422.7	1.20241	30.5614	1
	High	DLPEHAVLK	1	9	1	Q8VEK3-2		0	0.003	0.08132	1.95843	2	1021.57	-0.225001	37.5646	0
	High	APQcLGK	1	10	1	Q8VEK3-2	C4(Carbamidomethyl)	0	0.004	0.09384	2.20909	2	773.398	0.0429743	13.8294	0
	High	NGQDLGVAFK	1	10	1	Q8VEK3-2		0	0.009	0.1594	2.26113	2	1048.54	-0.541442	46.6761	0
E9Q175	Unconventional myosin-VI OS=Mus musculus GN=Myo6 PE=1 SV=1 - [E9Q175_MOUSE]	69.5397	18.52	11	19	19	22	1253	144.682	8.51416
	A2	Sequence	# PSMs	# Proteins	# Protein Groups	Protein Group Accessions	Modifications	ΔCn	q-Value	PEP	XCorr	Charge	MH+ [Da]	ΔM [ppm]	RT [min]	# Missed Cleavages
	High	IAQNESELISDEAQGDmALR	1	9	1	E9Q175	M17(Oxidation)	0	0	9.373e-08	5.61685	2	2206.03	0.446384	65.0095	0
	High	MSQSIIVSGESGAGKTENTK	1	9	1	E9Q175		0	0	2.809e-07	5.40468	2	2024	0.0337599	38.444	1
	High	YLTESYGTGQDIDDR	2	7	1	E9Q175		0	0	6.894e-06	4.54366	2	1732.77	0.457074	46.8719	0
	High	HFAGAVcYETTQFVEK	1	8	1	E9Q175	C7(Carbamidomethyl)	0	0	0.01007	3.72518	2	1886.88	2.57071	65.093	0
	High	EQIQKEYDALVK	2	9	1	E9Q175		0	0	0.007929	3.58035	2	1463.77	-0.580925	55.1198	1
	High	AGSLKDPLLDDHGDFIR	1	8	1	E9Q175		0	0	3.489e-05	3.33534	3	1868.95	0.374302	73.1481	1
	High	RLDKFNEVVSALK	1	9	1	E9Q175		0	0	0.001396	3.21524	3	1518.86	-0.284945	70.9312	2
	High	ILKEEQELYQK	2	9	1	E9Q175		0	0	0.002922	3.12028	2	1420.77	-0.540304	39.482	1
	High	TVYSHLFDHVVNR	1	10	1	E9Q175		0	0	0.0001942	2.37277	3	1586.81	0.0554381	69.1414	0
	High	FVEIHFNEK	1	9	1	E9Q175		0	0	0.01465	2.34601	2	1162.59	-0.33424	58.9347	0
	High	ALFESSTNNNKDTK	1	7	1	E9Q175		0	0.001	0.03223	2.88289	2	1568.76	0.248262	26.2409	1
	High	NTETEQRAPK	1	9	1	E9Q175		0	0.001	0.03238	2.80857	2	1173.59	-0.128105	10.1298	1
	High	LQQFFNER	1	9	1	E9Q175		0	0.001	0.02823	2.18658	2	1081.54	-0.369328	53.8609	0
	High	ETDKQILQNR	1	9	1	E9Q175		0	0.001	0.03977	2.12482	2	1244.66	-0.426	22.3882	1
	High	FAEFDQImK	1	9	1	E9Q175	M8(Oxidation)	0	0.002	0.04525	2.38182	2	1144.53	0.500997	56.1321	0
	High	STGASFIR	1	8	1	E9Q175		0	0.002	0.05014	1.90476	2	838.442	0.846983	33.5829	0
	High	IcVQGKEER	1	9	1	E9Q175	C2(Carbamidomethyl)	0	0.004	0.08366	2.68491	2	1118.56	0.416999	15.2848	1
	High	NYHIFYR	1	8	1	E9Q175		0	0.004	0.1025	2.11025	2	1012.5	-0.065982	45.2916	0
	High	NLRDDEGFIIR	1	9	1	E9Q175		0	0.005	0.123	2.69649	2	1347.7	0.886759	63.9777	1
P11798	Calcium/calmodulin-dependent protein kinase type II subunit alpha OS=Mus musculus GN=Camk2a PE=1 SV=2 - [KCC2A_MOUSE]	69.4336	33.89	16	11	14	23	478	54.0805	7.07861
	A2	Sequence	# PSMs	# Proteins	# Protein Groups	Protein Group Accessions	Modifications	ΔCn	q-Value	PEP	XCorr	Charge	MH+ [Da]	ΔM [ppm]	RT [min]	# Missed Cleavages
	High	VTEQLIEAISNGDFESYTK	1	5	1	P11798		0	0	6.04e-06	4.93282	2	2144.04	-0.159139	83.4519	0
	High	ITAAEALKHPWISHR	1	3	1	P11798		0	0	0.0001649	4.71211	2	1729.95	0.0192665	59.9428	1
	High	FTEEYQLFEELGK	1	4	1	P11798		0	0	2.335e-05	4.3472	2	1632.78	0.810811	83.4598	0
	High	AGAYDFPSPEWDTVTPEAK	2	30	3	P11798;P28652;A0A286YCB8		0	0	0.003951	4.02118	2	2080.95	-0.432059	80.8475	0
	High	ESSESTNTTIEDEDTKVR	2	3	1	P11798		0	0	0.002617	3.97475	2	2040.92	1.97204	30.2208	1
	High	ITQYLDAGGIPR	2	5	1	P11798		0	0	5.151e-05	3.80198	2	1303.7	0.621495	61.0021	0
	High	GAILTTMLATR	1	25	2	P11798;P28652		0	0	0.002044	3.68666	2	1147.65	0.546573	79.077	0
	High	GAILTTmLATR	1	25	2	P11798;P28652	M7(Oxidation)	0	0	0.003033	3.31089	2	1163.65	0.92262	54.0404	0
	High	DLKPENLLLASK	2	28	2	P11798;P28652		0	0	0.001457	3.28264	2	1340.78	-0.160697	72.4293	0
	High	VLAGQEYAAK	2	5	1	P11798		0	0	0.005828	2.44382	2	1049.56	-0.544973	24.6177	0
	High	SGAPSVLPH	3	5	1	P11798		0	0	0.01222	1.8247	2	864.457	0.0159171	36.2222	0
	High	STVAScMHR	1	3	1	P11798	C6(Carbamidomethyl)	0	0.001	0.03006	2.51677	2	1048.47	-0.0678876	16.7574	0
	High	MLTINPSKR	2	3	1	P11798		0	0.002	0.05021	2.14698	2	1059.6	-0.837868	34.7856	1
	High	RITAAEALK	1	3	1	P11798		0	0.003	0.06028	2.37138	2	972.584	-0.109577	27.2244	1
	High	HPNIVR	1	25	1	P11798		0	0.003	0.06624	2.15827	2	735.426	0.0988876	14.7333	0
G5E8J9	SCY1-like protein 2 OS=Mus musculus GN=Scyl2 PE=1 SV=1 - [G5E8J9_MOUSE]	67.2203	13.89	4	11	11	22	929	103.123	8.01611
	A2	Sequence	# PSMs	# Proteins	# Protein Groups	Protein Group Accessions	Modifications	ΔCn	q-Value	PEP	XCorr	Charge	MH+ [Da]	ΔM [ppm]	RT [min]	# Missed Cleavages
	High	VTADVTSAVMGNPVTR	2	2	1	G5E8J9		0	0	6.817e-06	4.19388	2	1617.83	0.461611	61.6317	0
	High	SLDIGNQmSTSEETK	1	3	1	G5E8J9	M8(Oxidation)	0	0	0.0002016	4.11254	2	1655.74	-0.798164	31.5698	0
	High	LLLNVTPTVRPDADQmTK	1	3	1	G5E8J9	M16(Oxidation)	0	0	0.004023	3.89303	2	2028.08	1.14808	67.4118	0
	High	SQQPLKPQVHTPIAPIK	3	3	1	G5E8J9		0	0	0.0001203	3.798	2	1882.09	0.788232	51.2233	0
	High	TKLEQLHVMQEQQR	3	3	1	G5E8J9		0	0	6.169e-05	3.74673	2	1767.92	0.65568	41.9475	1
	High	VTADVTSAVmGNPVTR	2	2	1	G5E8J9	M10(Oxidation)	0	0	0.001191	3.52484	2	1633.82	1.10384	49.7002	0
	High	mVHGNVTPENVILNK	1	2	1	G5E8J9	M1(Oxidation)	0	0	0.00178	3.3848	2	1680.88	1.15042	54.007	0
	High	LLTVQHPLEESR	2	2	1	G5E8J9		0	0	0.000228	3.02995	2	1421.77	-0.124892	45.0032	0
	High	MVHGNVTPENVILNK	1	2	1	G5E8J9		0	0	0.003638	2.68661	2	1664.88	-0.719665	58.4115	0
	High	TKLEQLHVmQEQQR	2	3	1	G5E8J9	M9(Oxidation)	0	0	0.001024	2.64987	2	1783.91	0.420999	30.1347	1
	High	LEQLHVmQEQQR	1	3	1	G5E8J9	M7(Oxidation)	0	0	0.008955	2.37522	2	1554.77	-0.334373	29.7334	0
	High	FEKDQIIDSLKR	1	2	1	G5E8J9		0	0	0.001085	2.35339	3	1491.82	0.0494434	57.3129	2
	High	GSLTLEEKQK	1	3	1	G5E8J9		0	0.003	0.06591	2.34134	2	1132.62	-0.84817	22.4554	1
	High	DQIIDSLKR	1	2	1	G5E8J9		0	0.009	0.1578	2.07596	2	1087.61	-0.119591	44.8573	1
E9Q401	Ryanodine receptor 2 OS=Mus musculus GN=Ryr2 PE=1 SV=1 - [RYR2_MOUSE]	61.7971	4.83	15	16	20	22	4966	564.458	6.0874
	A2	Sequence	# PSMs	# Proteins	# Protein Groups	Protein Group Accessions	Modifications	ΔCn	q-Value	PEP	XCorr	Charge	MH+ [Da]	ΔM [ppm]	RT [min]	# Missed Cleavages
	High	TVHYEGGAVSVHAR	2	3	1	E9Q401		0	0	0.0006036	4.09976	3	1482.74	0.0582816	27.6326	0
	High	IAEDPSRDGPSPTSGSSK	2	2	1	E9Q401		0	0	0.0001017	3.81312	2	1787.84	-0.521312	19.7949	1
	High	IDGTIDSSPcLK	1	2	1	E9Q401	C10(Carbamidomethyl)	0	0	0.00046	3.30705	2	1305.64	0.179595	41.4557	0
	High	LAVFSQPIINK	1	2	1	E9Q401		0	0	0.002548	3.2214	2	1229.73	0.0797704	72.0055	0
	High	TLLYGHAILLR	1	14	1	E9Q401		0	0	0.004109	2.98372	2	1269.77	-0.0500138	75.3637	0
	High	VTNSLDSSPHR	1	3	2	E9Q401;A0A1Y7VJP1		0	0	0.01963	2.93344	2	1212.6	0.458798	16.4241	0
	High	LYSAVcALGNHR	1	2	1	E9Q401	C6(Carbamidomethyl)	0	0	0.001872	2.81272	2	1360.68	-0.501937	48.8182	0
	High	TVTVTLGDEKGK	1	2	1	E9Q401		0	0	0.0184	2.78164	2	1247.68	-0.17131	31.832	1
	High	LcLAAEGFGNR	1	7	1	E9Q401	C2(Carbamidomethyl)	0	0	0.005302	2.53096	2	1207.59	-1.08753	61.0625	0
	High	ERPEEQAPR	1	3	2	E9Q401;A0A1Y7VJP1		0	0	0.006789	2.51358	2	1111.55	-0.00129155	12.6902	0
	High	SITLFPDENKK	1	2	1	E9Q401		0	0	0.0167	2.49623	2	1291.69	-0.0346189	58.9444	1
	High	LANKEESEKERPEEQAPR	1	3	2	E9Q401;A0A1Y7VJP1		0	0	0.0003826	2.45006	3	2140.06	-0.137399	15.9859	2
	High	TLLGYGYHLEAPDQDHASR	1	2	1	E9Q401		0	0	0.0008119	2.3586	3	2143.02	0.108118	67.081	0
	High	QAEKPVASDSR	1	2	1	E9Q401		0	0	0.004447	2.20411	2	1187.6	-0.0532768	10.5851	0
	High	TVSSPNQHLLR	1	3	1	E9Q401		0	0	0.003694	2.15011	2	1251.68	-0.669717	31.0375	0
	High	ELSTYYQVEPSTK	1	2	1	E9Q401		0	0.001	0.02508	3.07202	2	1544.75	-0.592627	50.5331	0
	High	AVNLFLQGYEK	1	4	2	E9Q401;A0A1Y7VJP1		0	0.001	0.03424	2.53332	2	1281.69	1.0103	77.9191	0
	High	LLTNHYER	1	5	1	E9Q401		0	0.003	0.06218	2.31975	2	1045.54	0.104097	22.5904	0
	High	AIDmSNVTLSR	1	2	1	E9Q401	M4(Oxidation)	0	0.003	0.07311	2.17995	2	1222.61	-0.606885	35.3473	0
	High	SNIHLQGKLEDPAIR	1	3	1	E9Q401		0	0.004	0.1032	2.27251	3	1690.92	-0.15278	51.1087	1
G3UXL2	Phosphoribosyl pyrophosphate synthetase 1-like 3 OS=Mus musculus GN=Prps1l3 PE=3 SV=1 - [G3UXL2_MOUSE]	60.9578	45.91	11	7	14	21	318	34.8019	6.97607
	A2	Sequence	# PSMs	# Proteins	# Protein Groups	Protein Group Accessions	Modifications	ΔCn	q-Value	PEP	XCorr	Charge	MH+ [Da]	ΔM [ppm]	RT [min]	# Missed Cleavages
	High	KFSNQETcVEIGESVR	1	7	1	G3UXL2	C8(Carbamidomethyl)	0	0	2.385e-05	4.76104	2	1882.9	0.569992	49.9811	1
	High	VYAILTHGIFSGPAISR	2	6	2	G3UXL2;Q9CS42		0	0	6.898e-08	4.71676	2	1802	-0.125507	82.4126	0
	High	THNGESVSYLFSHVPL	1	7	2	G3UXL2;Q9CS42		0	0	0.000573	4.15272	2	1786.88	0.194195	84.1151	0
	High	IFSGSSHQDLSQK	2	6	1	G3UXL2		0	0	0.00273	3.91888	2	1433.7	-0.105653	24.9623	0
	High	INNAcFEAVVVTNTIPQEDK	1	5	1	G3UXL2	C5(Carbamidomethyl)	0	0	0.0001106	3.76621	2	2262.1	-1.81263	79.3859	0
	High	NcTIVSPDAGGAKR	2	8	1	G3UXL2	C2(Carbamidomethyl)	0	0	0.0002929	3.26777	2	1445.72	0.158519	23.9491	1
	High	VTAVIPcFPYAR	1	9	2	G3UXL2;Q9CS42	C7(Carbamidomethyl)	0	0	0.004237	2.73907	2	1393.73	0.392406	80.2247	0
	High	mVLVGDVKDR	2	9	2	G3UXL2;Q9CS42	M1(Oxidation)	0	0	0.01647	2.43194	2	1147.61	-0.41243	29.4445	1
	High	mVLVGDVK	2	9	2	G3UXL2;Q9CS42	M1(Oxidation)	0	0	0.007009	2.40449	2	876.486	-0.101379	34.4509	0
	High	VTSIADRLNVDFALIHK	1	5	1	G3UXL2		0	0	0.0002779	2.39218	3	1912.06	-0.129063	81.685	1
	High	IADRLGLELGK	1	4	1	G3UXL2		0	0	0.004428	2.23581	2	1184.7	-0.159315	59.7768	1
	High	LGLELGK	2	8	2	G3UXL2;Q9CS42		0	0	0.01073	2.08972	2	729.45	-0.185459	51.2135	0
	High	MVLVGDVKDR	1	9	2	G3UXL2;Q9CS42		0	0	0.004358	1.83416	2	1131.62	-0.489059	42.9754	1
	High	NcTIVSPDAGGAK	1	8	1	G3UXL2	C2(Carbamidomethyl)	0	0.002	0.04701	2.01682	2	1289.62	0.118551	27.577	0
	High	RVTSIADR	1	6	2	G3UXL2;Q9CS42		0	0.004	0.09652	2.69026	2	917.516	-0.207539	16.0918	1
Q80VC9-3	Isoform 3 of Calmodulin-regulated spectrin-associated protein 3 OS=Mus musculus GN=Camsap3 - [CAMP3_MOUSE]	60.7117	20.27	17	19	19	21	1263	136.521	8.52881
	A2	Sequence	# PSMs	# Proteins	# Protein Groups	Protein Group Accessions	Modifications	ΔCn	q-Value	PEP	XCorr	Charge	MH+ [Da]	ΔM [ppm]	RT [min]	# Missed Cleavages
	High	ASPAAPLDGASPAQPScPTR	1	8	1	Q80VC9-3	C17(Carbamidomethyl)	0	0	6.905e-06	4.54989	2	1950.93	0.114986	41.1081	0
	High	LQEKTEQEAAQR	1	17	1	Q80VC9-3		0	0	9.944e-05	3.89053	2	1430.72	-1.29731	14.1981	1
	High	EAAGEAEEEAELGSVPGGERPAGEGQGEPSLR	1	9	1	Q80VC9-3		0	0	1.003e-05	3.61694	3	3165.46	0.501637	61.1914	0
	High	APIYISHPENPSK	1	9	1	Q80VC9-3		0	0	0.001468	3.33504	2	1452.75	0.262575	35.51	0
	High	RLQEKTEQEAAQR	2	17	1	Q80VC9-3		0	0	0.004308	3.13705	3	1586.82	-0.937764	14.1927	2
	High	AVASSPAANNSEVK	1	9	1	Q80VC9-3		0	0	0.001922	3.05541	2	1344.67	-0.899374	17.697	0
	High	HPLLSPGGPQSPLR	1	17	1	Q80VC9-3		0	0	0.002022	3.04729	3	1455.81	-0.695538	53.9481	0
	High	RGTVPSLPEHPVR	1	17	1	Q80VC9-3		0	0	0.01401	2.79938	3	1444.8	-0.180212	38.0441	1
	High	LSAALSSLQR	1	9	1	Q80VC9-3		0	0	0.001238	2.75432	2	1045.6	-0.405821	49.7265	0
	High	AmAPAEEEVGPR	1	17	1	Q80VC9-3	M2(Oxidation)	0	0	0.005902	2.62477	2	1272.59	-0.424171	24.7478	0
	High	SAFLQVQPR	2	9	1	Q80VC9-3		0	0	0.002536	2.57675	2	1045.58	-0.044262	51.4354	0
	High	DLPDGHAVSPR	1	9	1	Q80VC9-3		0	0	0.009701	2.57063	2	1163.58	-0.149114	26.7932	0
	High	SLDQYDFSR	1	17	1	Q80VC9-3		0	0	0.007382	2.49518	2	1130.51	0.078582	49.8092	0
	High	VLTPPHDVDSLPHLR	1	9	1	Q80VC9-3		0	0	0.01654	2.36853	3	1695.92	-0.571432	66.0995	0
	High	NTETVPSQNNSGSSSPVFNFR	1	17	1	Q80VC9-3		0	0	0.01291	2.1612	2	2269.05	-1.03982	68.7969	0
	High	KFSPSQVPVQTR	1	9	1	Q80VC9-3		0	0.001	0.02453	3.51931	2	1373.75	0.145935	36.8736	1
	High	RSPGPGPSPTPR	1	9	1	Q80VC9-3		0	0.001	0.02788	2.69101	2	1205.64	-0.0115263	15.5368	1
	High	SVSSDSLGPPRPVSTSSR	1	9	1	Q80VC9-3		0	0.001	0.02059	2.41096	2	1815.92	0.46613	37.6836	0
	High	HARPAELK	1	9	1	Q80VC9-3		0	0.007	0.146	2.38669	3	921.526	-0.130175	11.7435	0
P17427	AP-2 complex subunit alpha-2 OS=Mus musculus GN=Ap2a2 PE=1 SV=2 - [AP2A2_MOUSE]	60.4559	20.15	6	13	18	20	938	103.951	6.93213
	A2	Sequence	# PSMs	# Proteins	# Protein Groups	Protein Group Accessions	Modifications	ΔCn	q-Value	PEP	XCorr	Charge	MH+ [Da]	ΔM [ppm]	RT [min]	# Missed Cleavages
	High	THIETVINALKTER	1	4	1	P17427		0	0	0.0001043	4.08291	3	1624.9	-0.25909	67.9734	1
	High	LINNAIKNDLASR	1	7	2	P17426-2;P17427		0	0	0.0001031	3.83861	2	1441.81	-0.027682	49.8036	1
	High	SDSQLKNADVELQQR	1	4	1	P17427		0	0	0.0001976	3.59022	2	1730.87	-0.195638	39.1256	1
	High	GLAVFISDIR	1	7	2	P17426-2;P17427		0	0	0.0009739	3.55122	2	1090.63	-0.2655	82.7086	0
	High	LTEcLETILNK	1	4	1	P17427	C4(Carbamidomethyl)	0	0	0.003494	3.44439	2	1333.7	-0.413122	76.0292	0
	High	EMAEAFAGEIPK	1	4	1	P17427		0	0	0.001687	3.43652	2	1292.62	0.178757	69.0033	0
	High	KGPSTVTDLEETKR	1	4	1	P17427		0	0	0.004783	3.42172	2	1560.82	0.359142	29.7367	2
	High	TVFEALQAPAcHENLVK	2	4	1	P17427	C11(Carbamidomethyl)	0	0	0.0003113	3.26767	2	1926.97	0.0609936	72.7435	0
	High	GPSTVTDLEETKR	1	4	1	P17427		0	0	0.008063	3.2298	2	1432.73	-0.461253	34.162	1
	High	YGGTFQNVSVK	1	4	1	P17427		0	0	0.003202	3.04331	2	1199.61	-0.130894	43.7178	0
	High	AcNQLGQFLQHR	2	6	2	P17426-2;P17427	C2(Carbamidomethyl)	0	0	0.001928	2.97833	3	1471.72	-0.304646	64.4885	0
	High	NADVELQQR	1	6	2	P17426-2;P17427		0	0	0.002592	2.89368	2	1072.54	-0.0725044	22.5659	0
	High	ILVAGDTmDSVK	1	4	1	P17427	M8(Oxidation)	0	0	0.001496	2.82936	2	1264.65	0.0213822	36.736	0
	High	ALLLSTYIK	1	6	2	P17426-2;P17427		0	0	0.002106	2.43944	2	1021.63	0.136835	80.7019	0
	High	ATIQDVLR	1	4	1	P17427		0	0.001	0.03302	2.01439	2	915.526	-0.317857	55.6594	0
	High	AKHPmDTEITK	1	4	1	P17427	M5(Oxidation)	0	0.007	0.1448	2.21899	2	1286.64	0.807585	12.9173	1
	High	LEPNLQAQMYR	1	4	1	P17427		0	0.008	0.1535	2.20773	2	1362.68	0.102774	56.4302	0
	High	TTQIGcLLR	1	4	1	P17427	C6(Carbamidomethyl)	0	0.009	0.1613	1.91292	2	1061.58	-0.266965	60.8116	0
Q9ESK9	RB1-inducible coiled-coil protein 1 OS=Mus musculus GN=Rb1cc1 PE=1 SV=3 - [RBCC1_MOUSE]	56.5716	12.03	8	16	16	20	1588	182.234	5.49072
	A2	Sequence	# PSMs	# Proteins	# Protein Groups	Protein Group Accessions	Modifications	ΔCn	q-Value	PEP	XCorr	Charge	MH+ [Da]	ΔM [ppm]	RT [min]	# Missed Cleavages
	High	LKEQIVELQTR	3	5	1	Q9ESK9		0	0	0.01329	3.99128	3	1356.78	-0.690439	48.6324	1
	High	IESTTGITTTTSPK	2	6	1	Q9ESK9		0	0	0.0001355	3.54385	2	1436.75	0.198534	29.669	0
	High	TSLIAEQQTNFNTVLTR	1	5	1	Q9ESK9		0	0	0.0005277	3.49595	2	1936.02	0.932373	79.6096	0
	High	FLEQLEEQEKR	1	5	1	Q9ESK9		0	0	0.008424	3.23196	2	1448.74	-0.819538	54.196	1
	High	TTNTSLVTSFHK	1	4	1	Q9ESK9		0	0	0.002753	3.19652	2	1335.69	-0.720711	43.9024	0
	High	SmEHVAPDPTGTER	1	4	1	Q9ESK9	M2(Oxidation)	0	0	0.01879	3.08027	2	1542.69	0.0622962	20.2016	0
	High	AAAQDSHSSIQTIKDDLcHFR	1	6	1	Q9ESK9	C18(Carbamidomethyl)	0	0	0.0006654	2.72049	4	2400.13	-0.527845	74.615	1
	High	AELDNVTSLHR	1	5	1	Q9ESK9		0	0	0.006843	2.67024	2	1254.64	0.27838	41.3798	0
	High	VSTSQASPQSAASPR	1	6	1	Q9ESK9		0	0	0.001174	2.5705	2	1473.73	-0.149142	18.192	0
	High	SLLEQETENLR	1	5	1	Q9ESK9		0	0	0.001183	2.56878	2	1331.68	0.299089	64.5778	0
	High	AVQTALDEFKVER	1	5	1	Q9ESK9		0	0	0.005061	2.47033	2	1505.8	-0.3012	66.1125	1
	High	AALHVQLEK	1	6	1	Q9ESK9		0	0	0.01362	2.318	2	1008.58	-0.398329	38.3679	0
	High	TLQLKEEENKR	1	5	1	Q9ESK9		0	0.001	0.03232	2.37374	2	1387.75	0.120114	21.1625	2
	High	STELVLSPDmPR	2	6	1	Q9ESK9	M10(Oxidation)	0	0.001	0.03019	2.19901	2	1360.68	0.549796	52.2828	0
	High	TLQLKEEENK	1	5	1	Q9ESK9		0	0.002	0.05403	2.51778	2	1231.65	0.271619	23.6822	1
	High	KNEEMQNVR	1	5	1	Q9ESK9		0	0.002	0.04777	2.34135	2	1147.55	-0.491323	15.0056	1
F6ZIA4	Myelin basic protein (Fragment) OS=Mus musculus GN=Mbp PE=1 SV=1 - [F6ZIA4_MOUSE]	53.5443	41.4	19	8	8	18	157	17.0987	10.8726
	A2	Sequence	# PSMs	# Proteins	# Protein Groups	Protein Group Accessions	Modifications	ΔCn	q-Value	PEP	XCorr	Charge	MH+ [Da]	ΔM [ppm]	RT [min]	# Missed Cleavages
	High	SKYLATASTmDHAR	2	19	1	F6ZIA4	M10(Oxidation)	0	0	2.416e-05	4.25412	2	1567.75	0.212666	19.2942	1
	High	SKYLATASTMDHAR	1	19	1	F6ZIA4		0	0	0.0001134	4.1443	2	1551.76	0.241894	30.5871	1
	High	TQDENPVVHFFK	4	18	1	F6ZIA4		0	0	0.0006559	3.5435	2	1460.72	0.539232	74.6571	0
	High	YLATASTMDHAR	1	19	1	F6ZIA4		0	0	0.001725	3.42542	2	1336.63	-0.0494115	29.7985	0
	High	HRDTGILDSIGR	4	19	1	F6ZIA4		0	0	0.008157	3.16794	2	1339.71	0.135881	50.4771	1
	High	GAYDAQGTLSK	2	9	1	F6ZIA4		0	0	0.004148	2.99342	2	1110.54	-0.413711	24.4981	0
	High	DTGILDSIGR	1	19	1	F6ZIA4		0	0	0.0003917	2.48167	2	1046.55	-0.0633314	64.9052	0
	High	FFSGDRGAPK	1	19	1	F6ZIA4		0	0.001	0.03603	2.18043	2	1081.54	-0.839288	24.3047	1
	High	HGFLPR	2	19	1	F6ZIA4		0	0.003	0.08022	2.30407	2	726.405	-0.101487	31.0292	0
Q9QYR6	Microtubule-associated protein 1A OS=Mus musculus GN=Map1a PE=1 SV=2 - [MAP1A_MOUSE]	52.7971	7.13	3	15	15	18	2776	299.957	4.99561
	A2	Sequence	# PSMs	# Proteins	# Protein Groups	Protein Group Accessions	Modifications	ΔCn	q-Value	PEP	XCorr	Charge	MH+ [Da]	ΔM [ppm]	RT [min]	# Missed Cleavages
	High	ASYYVVSGNDPANGEPSR	2	3	1	Q9QYR6		0	0	0.003317	3.73488	2	1882.86	0.753389	44.6217	0
	High	ALGLEESPEEEGKAR	1	3	1	Q9QYR6		0	0	0.002053	3.58458	2	1614.8	0.222678	38.6236	1
	High	VVSNTIEPLTLFHK	1	3	1	Q9QYR6		0	0	0.003011	3.45783	2	1597.89	-0.112887	80.9082	0
	High	DLAAGAVPANLKPSK	1	3	1	Q9QYR6		0	0	0.01001	3.44973	2	1451.82	0.0576121	48.9282	0
	High	GAALQQTQAPEPR	1	3	1	Q9QYR6		0	0	0.002	3.22548	2	1366.71	0.999871	25.5938	0
	High	DGTLKEDKTQGQK	1	3	1	Q9QYR6		0	0	0.005652	3.05967	2	1447.74	0.446338	10.3361	2
	High	LGIQAEPLYR	1	3	1	Q9QYR6		0	0	0.002745	2.7878	2	1159.65	0.516801	61.6253	0
	High	SAPcGSLAFSGDR	1	3	1	Q9QYR6	C4(Carbamidomethyl)	0	0	0.01089	2.57502	2	1324.59	-1.16401	43.5335	0
	High	KSETLQQKDQILSEK	1	3	1	Q9QYR6		0	0	0.005657	2.51612	2	1774.95	0.0259964	32.4746	2
	High	EAELTPENIAAAR	2	3	1	Q9QYR6		0	0	0.009037	2.42962	2	1384.71	0.0530135	56.206	0
	High	ALALVPGTPTR	1	3	1	Q9QYR6		0	0	0.00907	2.15055	2	1095.65	-0.319721	55.2997	0
	High	GVEQQDGAVPEKTR	1	3	1	Q9QYR6		0	0.001	0.03872	2.8616	2	1513.76	-0.514002	17.7999	1
	High	GEKELSSEPR	2	3	1	Q9QYR6		0	0.001	0.03977	2.8105	2	1131.56	0.676616	15.3978	1
	High	LDmYVLNPVKDSK	1	3	1	Q9QYR6	M3(Oxidation)	0	0.003	0.06326	2.99087	2	1537.79	-0.547781	53.0228	1
	High	VLFPGNAPQNK	1	3	1	Q9QYR6		0	0.003	0.06233	2.21602	2	1184.64	-0.129877	43.0801	0
Q9DBG3	AP-2 complex subunit beta OS=Mus musculus GN=Ap2b1 PE=1 SV=1 - [AP2B1_MOUSE]	52.6672	16.54	13	15	15	18	937	104.516	5.37646
	A2	Sequence	# PSMs	# Proteins	# Protein Groups	Protein Group Accessions	Modifications	ΔCn	q-Value	PEP	XCorr	Charge	MH+ [Da]	ΔM [ppm]	RT [min]	# Missed Cleavages
	High	LAPPLVTLLSGEPEVQYVALR	1	4	1	Q9DBG3		0	0	1.352e-06	4.83508	2	2265.29	0.0206108	84.4528	0
	High	LSHANSAVVLSAVK	1	10	1	Q9DBG3		0	0	3.581e-05	4.50819	2	1395.8	-0.206109	45.2318	0
	High	ITEYLcEPLRK	1	10	1	Q9DBG3	C6(Carbamidomethyl)	0	0	0.002441	3.28786	2	1421.74	-1.02339	53.7377	1
	High	EcHLNADTVSSK	2	4	1	Q9DBG3	C2(Carbamidomethyl)	0	0	0.0002797	3.28755	2	1360.62	0.397994	20.494	0
	High	NVEGQDmLYQSLK	2	11	1	Q9DBG3	M7(Oxidation)	0	0	0.0008089	3.07991	2	1540.73	0.952348	54.1428	0
	High	cAIKVEQSAER	1	10	1	Q9DBG3	C1(Carbamidomethyl)	0	0	0.0142	2.93014	2	1290.65	-0.270551	21.8699	1
	High	LQNNNVYTIAK	1	4	1	Q9DBG3		0	0	0.001359	2.82325	2	1277.68	0.000588467	39.743	0
	High	RPEILKQEIK	2	4	1	Q9DBG3		0	0	0.0001192	2.79557	3	1253.76	-0.168594	32.3179	1
	High	VDKITEYLcEPLRK	1	10	1	Q9DBG3	C9(Carbamidomethyl)	0	0	0.0002475	2.78815	3	1763.94	0.810036	69.4361	2
	High	NINLIVQK	1	10	1	Q9DBG3		0	0	0.01737	2.61905	2	941.578	-0.144382	50.5471	0
	High	YNDPIYVKLEK	1	10	1	Q9DBG3		0	0	0.006427	2.57138	2	1381.74	-0.778933	60.3857	1
	High	ALQHmTDFAIQFNK	1	4	1	Q9DBG3	M5(Oxidation)	0	0	0.01611	2.29276	3	1679.82	-0.979376	66.3455	0
	High	YNDPIYVK	1	10	1	Q9DBG3		0	0.002	0.04337	2.35897	2	1011.51	-0.680881	43.8078	0
	High	EAQSIcER	1	10	1	Q9DBG3	C6(Carbamidomethyl)	0	0.003	0.05574	1.73911	2	992.447	0.0882387	14.9543	0
	High	KGEIFELK	1	12	1	Q9DBG3		0	0.005	0.1195	2.24032	2	963.551	-0.126009	52.7015	1
Q9WUM3	Coronin-1B OS=Mus musculus GN=Coro1b PE=1 SV=1 - [COR1B_MOUSE]	52.5805	24.38	2	14	14	20	484	53.878	5.78271
	A2	Sequence	# PSMs	# Proteins	# Protein Groups	Protein Group Accessions	Modifications	ΔCn	q-Value	PEP	XCorr	Charge	MH+ [Da]	ΔM [ppm]	RT [min]	# Missed Cleavages
	High	HVFGQPVKNDQcYEDIR	2	2	1	Q9WUM3	C12(Carbamidomethyl)	0	0	0.0006044	4.0027	2	2104.99	1.45489	45.4862	1
	High	RGLEVSKcEIAR	2	1	1	Q9WUM3	C8(Carbamidomethyl)	0	0	0.009091	3.30788	3	1417.76	0.369803	31.3905	2
	High	SGASTATAVTDVPSGNLAGAGEAGKLEEVMQELR	1	1	1	Q9WUM3		0	0	1.061e-05	3.13594	3	3316.63	0.274016	84.1699	1
	High	RGTLVAEREK	1	1	1	Q9WUM3		0	0	0.01259	2.72351	3	1158.66	-0.272953	14.3175	2
	High	GLEVSKcEIAR	2	1	1	Q9WUM3	C7(Carbamidomethyl)	0	0.001	0.02628	2.9402	3	1261.66	-0.709203	35.7329	1
	High	MLVKEQGER	1	1	1	Q9WUM3		0	0.001	0.03903	2.58397	2	1089.57	-0.541954	17.8572	1
	High	VFTTGFSR	1	1	1	Q9WUM3		0	0.001	0.0199	2.43064	2	914.473	0.0544519	44.7049	0
	High	GTLVAEREK	1	1	1	Q9WUM3		0	0.001	0.02244	2.41297	2	1002.56	-0.0432975	16.1033	1
	High	NDQcYEDIR	1	2	1	Q9WUM3	C4(Carbamidomethyl)	0	0.001	0.0211	2.40014	2	1212.49	-0.581451	29.8745	0
	High	AIFLADGK	2	1	1	Q9WUM3		0	0.001	0.02767	2.27003	2	834.471	-0.949458	45.9293	0
	High	KcEPIVmTVPR	2	1	1	Q9WUM3	C2(Carbamidomethyl); M7(Oxidation)	0	0.002	0.04262	2.72933	2	1345.7	-0.292517	34.21	1
	High	EAYVPSKQR	1	1	1	Q9WUM3		0	0.002	0.04573	2.42668	2	1077.57	-0.791233	15.9233	1
	High	mLVKEQGER	1	1	1	Q9WUM3	M1(Oxidation)	0	0.003	0.06708	2.71669	2	1105.57	-0.240818	13.8238	1
	High	HVFGQPVK	1	2	1	Q9WUM3		0	0.003	0.06303	2.61541	2	911.511	0.883567	22.047	0
	High	RGTLVAER	1	1	1	Q9WUM3		0	0.005	0.1239	2.02554	2	901.521	-0.305636	16.2162	1
E9Q2E4	HECT domain E3 ubiquitin protein ligase 4 OS=Mus musculus GN=Hectd4 PE=1 SV=2 - [E9Q2E4_MOUSE]	52.3711	4.26	9	15	15	19	4418	483.822	6.06201
	A2	Sequence	# PSMs	# Proteins	# Protein Groups	Protein Group Accessions	Modifications	ΔCn	q-Value	PEP	XCorr	Charge	MH+ [Da]	ΔM [ppm]	RT [min]	# Missed Cleavages
	High	KVAEYGGNTLGYGSR	2	2	1	E9Q2E4		0	0	0.0004435	3.58186	2	1571.78	-0.546001	37.9444	1
	High	FTGEEVHGTSGSFR	2	6	1	E9Q2E4		0	0	0.0001035	3.57884	2	1510.69	-0.549101	35.0731	0
	High	SPDSSNVASSTVGTALPK	1	1	1	E9Q2E4		0	0	0.001771	3.33456	2	1717.86	-0.262198	51.0382	0
	High	ADLIDAAGSSLGR	1	1	1	E9Q2E4		0	0	3.299e-05	3.1055	2	1245.64	-0.156726	64.9149	0
	High	QVSSLLTNHLAR	1	2	1	E9Q2E4		0	0	0.008955	3.04795	2	1338.75	0.240379	56.4827	0
	High	LHPHEVYLDPADAADPR	3	5	1	E9Q2E4		0	0	0.01063	2.99941	2	1915.93	-0.788675	52.6686	0
	High	SLFGGTSGLSSLK	1	1	1	E9Q2E4		0	0	0.000848	2.83016	2	1253.67	-0.307838	76.7215	0
	High	IGSEVQVLGR	1	3	1	E9Q2E4		0	0	0.0007431	2.76367	2	1057.6	0.28186	45.1485	0
	High	QGLLQQPEQAPFTSR	1	1	1	E9Q2E4		0	0	0.002829	2.48359	2	1699.87	-1.30025	66.1899	0
	High	LGSGLHGTLR	1	1	1	E9Q2E4		0	0	0.01765	2.43631	2	1010.57	-0.720787	29.0869	0
	High	LASGGDPTYAFNIR	1	6	1	E9Q2E4		0	0	0.0004556	2.43091	2	1481.74	-0.694464	69.1347	0
	High	TVETVHPVRDNYK	1	2	1	E9Q2E4		0	0.001	0.02605	2.5287	2	1557.8	0.48188	23.9523	1
	High	ELLTAAVR	1	2	1	E9Q2E4		0	0.002	0.04264	1.94681	2	872.52	-0.32016	45.2496	0
	High	VLNATVQR	1	5	1	E9Q2E4		0	0.003	0.07492	2.03951	2	900.526	-0.486272	22.0896	0
	High	KGLTVVTR	1	1	1	E9Q2E4		0	0.004	0.1004	1.77093	2	873.551	-0.615048	23.3684	1
Q6PIC6	Sodium/potassium-transporting ATPase subunit alpha-3 OS=Mus musculus GN=Atp1a3 PE=1 SV=1 - [AT1A3_MOUSE]	51.4771	14.61	15	5	13	17	1013	111.62	5.41455
	A2	Sequence	# PSMs	# Proteins	# Protein Groups	Protein Group Accessions	Modifications	ΔCn	q-Value	PEP	XCorr	Charge	MH+ [Da]	ΔM [ppm]	RT [min]	# Missed Cleavages
	High	GVGIISEGNETVEDIAAR	1	15	3	D3YYN7;Q6PIC6;Q8VDN2		0	0	5.87e-06	4.95337	2	1829.93	0.704547	78.7169	0
	High	IISAHGcKVDNSSLTGESEPQTR	1	3	1	Q6PIC6	C7(Carbamidomethyl)	0	0	1.305e-05	4.60138	3	2486.19	-0.282268	36.2274	1
	High	QGAIVAVTGDGVNDSPALK	1	15	3	D3YYN7;Q6PIC6;Q8VDN2		0	0	3.855e-05	4.04434	2	1811.95	-0.266498	61.2043	0
	High	VIMVTGDHPITAK	1	19	3	D3YYN7;Q6PIC6;Q8VDN2		0	0	0.0001751	3.91457	2	1381.75	-0.419439	44.0185	0
	High	VDNSSLTGESEPQTR	2	11	3	D3YYN7;Q6PIC6;Q8VDN2		0	0	0.0008631	3.31086	2	1619.75	0.0622262	25.7067	0
	High	VImVTGDHPITAK	1	19	3	D3YYN7;Q6PIC6;Q8VDN2	M3(Oxidation)	0	0	0.01959	3.27019	2	1397.75	0.60335	37.8287	0
	High	DVAGDASESALLK	1	4	1	Q6PIC6		0	0	0.0007837	3.08923	2	1275.64	0.467878	51.0096	0
	High	QGAIVAVTGDGVNDSPALKK	1	15	3	D3YYN7;Q6PIC6;Q8VDN2		0	0	0.001462	3.06125	2	1940.05	0.317753	53.5937	1
	High	SPDcTHDNPLETR	2	3	1	Q6PIC6	C4(Carbamidomethyl)	0	0	0.01287	2.79785	2	1541.66	-0.706601	30.3634	0
	High	GVVVATGDR	1	3	1	Q6PIC6		0	0	0.01556	2.45304	2	873.479	-0.11899	19.8664	0
	High	LIIVEGcQR	1	17	3	D3YYN7;Q6PIC6;Q8VDN2	C7(Carbamidomethyl)	0	0	0.01118	2.06846	2	1087.59	-0.517239	43.721	0
	High	LNIPVSQVNPR	2	9	2	D3YYN7;Q6PIC6		0	0.001	0.03474	2.03756	2	1236.71	0.122087	55.2349	0
	High	GGQDNIPVLKR	1	4	1	Q6PIC6		0	0.003	0.06978	2.35347	2	1196.67	-0.248434	39.5481	1
	High	TDKLVNER	1	12	2	Q6PIC6;Q8VDN2		0	0.004	0.08487	1.72114	2	974.527	0.455439	15.2495	1
Q76MZ3	Serine/threonine-protein phosphatase 2A 65 kDa regulatory subunit A alpha isoform OS=Mus musculus GN=Ppp2r1a PE=1 SV=3 - [2AAA_MOUSE]	50.9872	16.98	11	10	10	17	589	65.2809	5.10986
	A2	Sequence	# PSMs	# Proteins	# Protein Groups	Protein Group Accessions	Modifications	ΔCn	q-Value	PEP	XCorr	Charge	MH+ [Da]	ΔM [ppm]	RT [min]	# Missed Cleavages
	High	AISHEHSPSDLEAHFVPLVKR	4	3	1	Q76MZ3		0	0	6.777e-06	4.06228	3	2369.24	-0.271613	66.2034	1
	High	VLAmSGDPNYLHR	2	3	1	Q76MZ3	M4(Oxidation)	0	0	0.009132	3.87964	2	1488.73	0.116743	38.3084	0
	High	AISHEHSPSDLEAHFVPLVK	1	3	1	Q76MZ3		0	0	0.0005584	3.53493	4	2213.13	-0.165846	72.053	0
	High	VLAMSGDPNYLHR	1	3	1	Q76MZ3		0	0	0.001864	3.42711	2	1472.73	0.0636107	53.5775	0
	High	VKEFcENLSADcR	2	3	1	Q76MZ3	C5(Carbamidomethyl); C12(Carbamidomethyl)	0	0	0.009488	2.94925	2	1627.72	-0.0717921	40.8148	1
	High	mAGDPVANVR	1	2	1	Q76MZ3	M1(Oxidation)	0	0	0.0005127	2.9214	2	1045.51	-0.12366	25.1672	0
	High	MAGDPVANVR	1	2	1	Q76MZ3		0	0	0.001189	2.74359	2	1029.51	0.152311	33.46	0
	High	NLcSDDTPmVR	1	2	1	Q76MZ3	C3(Carbamidomethyl); M9(Oxidation)	0	0.001	0.03653	2.34255	2	1323.57	0.17672	31.4586	0
	High	VLELDNVK	1	4	1	Q76MZ3		0	0.001	0.0302	1.97083	2	929.53	-0.800105	45.4836	0
	High	DKAVESLR	1	10	1	Q76MZ3		0	0.002	0.04735	2.46934	2	917.505	-0.341098	18.0858	1
	High	LTQDQDVDVK	1	3	1	Q76MZ3		0	0.007	0.1414	2.06716	2	1160.58	-0.0155079	22.0535	0
	High	LGEFAK	1	10	1	Q76MZ3		0	0.009	0.1638	1.94348	2	664.366	-0.350355	25.5482	0
Q99KJ8	Dynactin subunit 2 OS=Mus musculus GN=Dctn2 PE=1 SV=3 - [DCTN2_MOUSE]	49.7086	34.08	2	17	17	17	402	44.0897	5.26221
	A2	Sequence	# PSMs	# Proteins	# Protein Groups	Protein Group Accessions	Modifications	ΔCn	q-Value	PEP	XCorr	Charge	MH+ [Da]	ΔM [ppm]	RT [min]	# Missed Cleavages
	High	ESATEEKLTPVVLAK	1	1	1	Q99KJ8		0	0	0.0003175	4.13299	2	1614.9	0.216714	57.3557	1
	High	ASVEDADTQNKVHQLYETIQR	1	1	1	Q99KJ8		0	0	0.000128	3.9295	3	2445.2	0.047199	71.2847	1
	High	ENLATVEGNFASIDAR	1	1	1	Q99KJ8		0	0	4.519e-06	3.86676	2	1706.84	0.446075	78.5193	0
	High	HKASVEDADTQNK	1	1	1	Q99KJ8		0	0	0.002491	3.85942	2	1442.69	-0.262145	10.8124	1
	High	VSALDLAVLDQVEAR	1	1	1	Q99KJ8		0	0	8.751e-06	3.57316	2	1598.88	0.167849	83.391	0
	High	RLLLQLEATK	1	1	1	Q99KJ8		0	0	0.004903	2.90028	2	1184.74	0.258702	65.553	1
	High	LTELEATVR	1	1	1	Q99KJ8		0	0	0.003019	2.79763	2	1031.57	-0.387559	43.0823	0
	High	ASVEDADTQNK	1	1	1	Q99KJ8		0	0	0.00152	2.76576	2	1177.53	0.0504646	13.5173	0
	High	YADLPGIAR	1	2	1	Q99KJ8		0	0	0.001121	2.75531	2	975.526	-0.110608	54.2968	0
	High	LLGPDAAINLADPDGALAK	1	1	1	Q99KJ8		0	0	7.127e-06	2.59823	2	1834.99	0.794521	82.0377	0
	High	HKASVEDADTQNKVHQLYETIQR	1	1	1	Q99KJ8		0	0	0.005203	2.59003	4	2710.36	0.258986	63.185	2
	High	LLLQLEATK	1	1	1	Q99KJ8		0	0	0.006455	2.52856	2	1028.63	-0.250892	70.7413	0
	High	TTVKESATEEKLTPVVLAK	1	1	1	Q99KJ8		0	0	0.0003857	2.35966	3	2044.15	0.542038	56.0213	2
	High	RLTELEATVR	1	1	1	Q99KJ8		0	0	0.005895	2.14154	2	1187.67	-0.786292	42.4227	1
	High	GLDFSDRIGK	1	1	1	Q99KJ8		0	0.001	0.0244	2.83485	2	1107.58	-0.191534	52.6522	1
	High	VAELEKR	1	1	1	Q99KJ8		0	0.004	0.0957	1.99953	2	844.487	-1.6448	14.1405	1
	High	VHQLYETIQR	1	1	1	Q99KJ8		0	0.008	0.1513	2.07539	2	1286.68	-0.540505	38.8713	0
P28652	Calcium/calmodulin-dependent protein kinase type II subunit beta OS=Mus musculus GN=Camk2b PE=1 SV=2 - [KCC2B_MOUSE]	47.2178	33.58	15	7	12	15	542	60.4227	7.28369
	A2	Sequence	# PSMs	# Proteins	# Protein Groups	Protein Group Accessions	Modifications	ΔCn	q-Value	PEP	XCorr	Charge	MH+ [Da]	ΔM [ppm]	RT [min]	# Missed Cleavages
	High	NSKPIHTTILNPHVHVIGEDAAcIAYIR	1	16	1	P28652	C23(Carbamidomethyl)	0	0	0.0004054	4.62617	3	3139.64	-0.660155	77.7253	0
	High	AGAYDFPSPEWDTVTPEAK	2	30	3	P11798;P28652;A0A286YCB8		0	0	0.003951	4.02118	2	2080.95	-0.432059	80.8475	0
	High	GAILTTMLATR	1	25	2	P11798;P28652		0	0	0.002044	3.68666	2	1147.65	0.546573	79.077	0
	High	FTDEYQLYEDIGKGAFSVVRR	1	9	1	P28652		0	0	0.0008923	3.39661	3	2493.24	0.0648632	83.1178	2
	High	QTTAPATmSTAASGTTMGLVEQAK	1	4	1	P28652	M8(Oxidation)	0	0	0.003149	3.36919	3	2369.13	-0.77579	56.9649	0
	High	GAILTTmLATR	1	25	2	P11798;P28652	M7(Oxidation)	0	0	0.003033	3.31089	2	1163.65	0.92262	54.0404	0
	High	ESSDSTNTTIEDEDAKAR	1	6	1	P28652		0	0	0.004107	3.28657	2	1968.87	1.24577	23.4596	1
	High	DLKPENLLLASK	2	28	2	P11798;P28652		0	0	0.001457	3.28264	2	1340.78	-0.160697	72.4293	0
	High	FYFENLLAK	1	11	1	P28652		0	0	0.008304	3.11972	2	1144.6	-0.0664037	83.9601	0
	High	NSSAITSPK	1	9	1	P28652		0	0	0.01592	2.52506	2	904.473	-0.10621	15.0493	0
	High	ITAHEALK	1	11	1	P28652		0	0.002	0.05114	2.40529	2	882.505	0.207251	17.8701	0
	High	STVASMMHR	1	29	2	P28652;A0A286YCB8		0	0.003	0.07727	2.36386	2	1019.48	-0.268396	31.3709	0
	High	NLINQmLTINPAKR	1	18	2	P28652;A0A286YCB8	M6(Oxidation)	0	0.003	0.07672	1.73455	2	1641.91	-0.295096	63.5352	1
Q8CIG8	Protein arginine N-methyltransferase 5 OS=Mus musculus GN=Prmt5 PE=1 SV=3 - [ANM5_MOUSE]	46.318	23.08	4	12	12	16	637	72.6336	6.41748
	A2	Sequence	# PSMs	# Proteins	# Protein Groups	Protein Group Accessions	Modifications	ΔCn	q-Value	PEP	XCorr	Charge	MH+ [Da]	ΔM [ppm]	RT [min]	# Missed Cleavages
	High	DLNcVPEIADTLGAVAK	1	3	1	Q8CIG8	C4(Carbamidomethyl)	0	0	1.026e-05	4.61887	2	1785.91	0.395367	83.352	0
	High	YSQYQQAIYK	2	3	1	Q8CIG8		0	0	0.003577	3.44239	2	1291.63	-0.827223	38.6562	0
	High	DDVIANAPTTHTEEYSGEEK	1	1	1	Q8CIG8		0	0	0.0001117	3.38415	2	2205.98	-0.992523	40.2384	0
	High	AAILPTSIFLTNK	1	3	1	Q8CIG8		0	0	6.335e-05	3.16732	2	1388.82	0.194249	84.0515	0
	High	EKDRDPEAQFEMPYVVR	1	2	1	Q8CIG8		0	0	0.0002245	3.1527	3	2109.01	-0.847852	72.8474	2
	High	VPLVAPEDLR	2	2	1	Q8CIG8		0	0	0.006615	2.97688	2	1108.64	0.224454	63.6464	0
	High	QPITVHEGQNIcVR	1	2	1	Q8CIG8	C12(Carbamidomethyl)	0	0	0.003052	2.94287	2	1650.84	0.262458	42.4125	0
	High	EKDRDPEAQFEmPYVVR	1	2	1	Q8CIG8	M12(Oxidation)	0	0	0.00171	2.91036	3	2125	-0.545266	56.9349	2
	High	GPLVNASLR	1	3	1	Q8CIG8		0	0	0.003756	2.87456	2	926.542	-0.312771	43.0784	0
	High	NRPGPQTR	1	2	1	Q8CIG8		0	0.001	0.03577	2.9618	3	925.496	0.131022	10.2603	0
	High	LSPWIHPDSKVEK	2	2	1	Q8CIG8		0	0.001	0.03515	2.84247	2	1535.82	0.146965	48.9314	1
	High	EFIQEPAK	1	2	1	Q8CIG8		0	0.001	0.02591	1.8687	2	961.499	-0.0232284	33.1797	0
	High	TLcDYSKR	1	2	1	Q8CIG8	C3(Carbamidomethyl)	0	0.003	0.0757	1.85989	2	1042.5	-0.284591	18.9355	1
P02535-3	Isoform 3 of Keratin, type I cytoskeletal 10 OS=Mus musculus GN=Krt10 - [K1C10_MOUSE]	45.7362	17.75	19	6	8	15	462	49.4709	5.021
	A2	Sequence	# PSMs	# Proteins	# Protein Groups	Protein Group Accessions	Modifications	ΔCn	q-Value	PEP	XCorr	Charge	MH+ [Da]	ΔM [ppm]	RT [min]	# Missed Cleavages
	High	ALEESNYELEGK	2	4	1	P02535-3		0	0	0.0002247	4.07583	2	1381.65	-0.162474	41.768	0
	High	ALEESNYELEGKIK	1	4	1	P02535-3		0	0	0.0006983	3.92015	2	1622.83	-0.566762	51.3021	1
	High	GSLGGGYSSGGFSGGSFSR	1	4	1	P02535-3		0	0	5.747e-05	3.80292	2	1723.77	2.26967	58.9744	0
	High	QSLEASLAETEGR	1	4	1	P02535-3		0	0	0.0005171	3.3464	2	1390.68	0.193173	57.0608	0
	High	VTmQNLNDR	1	14	4	P02535-3;Q61414;Q61781;Q9Z2K1	M3(Oxidation)	0	0	0.002632	3.29071	2	1106.53	-0.119171	15.8484	0
[truncated: 2,087 more rows]

## Sheet: Flag
Accession	Description	Score	Coverage	# Proteins	# Unique Peptides	# Peptides	# PSMs	# AAs	MW [kDa]	calc. pI
Q61879	Myosin-10 OS=Mus musculus GN=Myh10 PE=1 SV=2 - [MYH10_MOUSE]	737.361	58.86	29	2	134	216	1976	228.855	5.5415
	A2	Sequence	# PSMs	# Proteins	# Protein Groups	Protein Group Accessions	Modifications	ΔCn	q-Value	PEP	XCorr	Charge	MH+ [Da]	ΔM [ppm]	RT [min]	# Missed Cleavages
	High	KVDDDLGTIESLEEAK	2	6	2	Q61879;Q5SV64		0	0	4.882e-06	6.38397	2	1761.87	-0.593756	71.6052	1
	High	HATALEELSEQLEQAKR	1	6	2	Q61879;Q5SV64		0	0	1.8175e-09	6.32332	3	1953	0.257676	79.9372	1
	High	NRLQQELDDLTVDLDHQR	1	6	2	Q61879;Q5SV64		0	0	2.25e-07	6.2858	3	2208.1	0.440309	82.9532	1
	High	IVGLDQVTGMTETAFGSAYK	1	7	2	Q61879;Q5SV64		0	0	3.148e-07	6.15718	2	2088.03	0.53892	84.1462	0
	High	KVDDDLGTIESLEEAKK	3	6	2	Q61879;Q5SV64		0	0	6.849e-06	6.11929	2	1889.97	-0.101022	66.1617	2
	High	HATALEELSEQLEQAK	2	6	2	Q61879;Q5SV64		0	0	4.756e-06	5.91362	2	1796.9	-0.0266464	81.9643	0
	High	ELQAQIAELQEDFESEKASR	2	5	2	Q61879;Q5SV64		0	0	3.533e-06	5.89916	2	2321.13	0.677931	81.8663	1
	High	HAEQERDELADEIANSASGK	3	6	2	Q61879;Q5SV64		0	0	1.639e-06	5.4092	2	2170	0.89025	56.548	1
	High	KKVDDDLGTIESLEEAK	2	6	2	Q61879;Q5SV64		0	0	3.068e-06	5.3608	2	1889.97	0.351098	66.6962	2
	High	KTTLQVDTLNTELAAER	2	6	2	Q61879;Q5SV64		0	0	3.238e-06	5.26212	2	1903.01	0.0262176	66.4091	1
	High	ANKLQNELDNVSTLLEEAEKK	1	6	2	Q61879;Q5SV64		0	0	1.34e-05	5.23251	3	2386.25	0.412013	84.1387	2
	High	IGQLEEQLEQEAKER	4	6	2	Q61879;Q5SV64		0	0	7.23e-05	5.19423	2	1799.91	-0.391116	65.3749	1
	High	IAEcSSQLAEEEEKAK	1	5	2	Q61879;Q5SV64	C4(Carbamidomethyl)	0	0	1.145e-05	5.18638	2	1821.86	0.797411	34.9297	1
	High	IRQLEEEKNSLQEQQEEEEEAR	1	6	2	Q61879;Q5SV64		0	0	0.0004655	5.00968	3	2744.3	0.322651	43.4783	2
	High	MEEEVLLLEDQNSK	1	6	2	Q61879;Q5SV64		0	0	0.0003496	5.0039	2	1676.8	-0.639767	71.8903	0
	High	NTDQASmPENTVAQK	1	7	2	Q61879;Q5SV64	M7(Oxidation)	0	0	0.0004195	4.96449	2	1649.74	0.716641	18.2995	0
	High	MQAHIQDLEEQLDEEEGAR	2	6	2	Q61879;Q5SV64		0	0	8.042e-06	4.96161	2	2241.01	2.02767	72.1913	0
	High	mQAHIQDLEEQLDEEEGAR	2	6	2	Q61879;Q5SV64	M1(Oxidation)	0	0	1.364e-05	4.96003	2	2257.01	0.588502	67.5721	0
	High	KKLDAQVQELHAK	4	6	2	Q61879;Q5SV64		0	0	9.463e-05	4.9341	2	1507.86	-0.157165	24.1872	2
	High	DKADFcIIHYAGK	1	8	3	Q61879;Q5SV64;Q8VDD5	C6(Carbamidomethyl)	0	0	0.0001908	4.92947	2	1537.75	-0.0543651	59.9804	1
	High	DAAGLESQLQDTQELLQEETR	1	6	2	Q61879;Q5SV64		0	0	1.052e-05	4.91473	2	2374.14	0.123552	83.4362	0
	High	QLHIEGASLELSDDDTESK	1	6	2	Q61879;Q5SV64		0	0	3.68e-06	4.86731	2	2086.98	0.231743	66.6568	0
	High	ALEDETKNHEAQIQDmR	3	6	2	Q61879;Q5SV64	M16(Oxidation)	0	0	1.363e-05	4.81016	2	2043.94	1.07735	30.2024	1
	High	ELQAQIAELQEDFESEK	2	5	2	Q61879;Q5SV64		0	0	1.678e-05	4.80776	2	2006.96	0.105984	83.2788	0
	High	QLEEEKNSLQEQQEEEEEARK	3	6	2	Q61879;Q5SV64		0	0	6.888e-06	4.73791	3	2603.21	1.93833	33.3436	2
	High	QLLQANPILESFGNAK	1	7	2	Q61879;Q5SV64		0	0	0.0001356	4.70128	2	1742.94	0.215741	83.6051	0
	High	ALEDETKNHEAQIQDMR	1	6	2	Q61879;Q5SV64		0	0	6.45e-06	4.66951	2	2027.95	0.384207	41.9659	1
	High	QLEEEKNSLQEQQEEEEEAR	2	6	2	Q61879;Q5SV64		0	0	3.002e-06	4.66577	3	2475.11	-0.0823587	36.3705	1
	High	VVSSVLQFGNISFK	1	7	2	Q61879;Q5SV64		0	0	2.957e-05	4.65789	2	1524.84	0.218728	83.7883	0
	High	LQQELDDLTVDLDHQR	4	6	2	Q61879;Q5SV64		0	0	6.837e-05	4.57115	2	1937.96	0.543748	78.1166	0
	High	ALEEALEAKEEFERQNK	2	6	2	Q61879;Q5SV64		0	0	0.0001375	4.55936	2	2034.01	0.375974	59.4453	2
	High	VIQYLAHVASSHK	3	10	3	Q61879;Q5SV64;Q8VDD5		0	0	0.0003211	4.55504	2	1452.79	-1.25165	44.011	0
	High	ELDDATEANEGLSR	2	6	2	Q61879;Q5SV64		0	0	0.0001024	4.54749	2	1519.69	-0.0605273	35.1445	0
	High	FAKDAAGLESQLQDTQELLQEETR	1	6	2	Q61879;Q5SV64		0	0	6.222e-05	4.54642	3	2720.34	0.413501	82.7261	1
	High	NSLQEQQEEEEEARK	2	6	2	Q61879;Q5SV64		0	0	0.000199	4.51218	2	1846.84	0.824004	21.4139	1
	High	NKQGLETDNKELAcEVK	2	6	2	Q61879;Q5SV64	C14(Carbamidomethyl)	0	0	1.142e-05	4.50093	2	1975.98	-0.141725	34.9878	2
	High	VDDDLGTIESLEEAKK	1	6	2	Q61879;Q5SV64		0	0	0.0002664	4.38485	2	1761.88	3.0783	68.9777	1
	High	NKQEVmISDLEER	1	5	2	Q61879;Q5SV64	M6(Oxidation)	0	0	0.0002189	4.28746	2	1606.77	-0.21471	47.8859	1
	High	KLDAQVQELHAK	2	6	2	Q61879;Q5SV64		0	0	0.0003966	4.22431	2	1379.76	-0.880041	29.9535	1
	High	ALEEALEAKEEFER	3	6	2	Q61879;Q5SV64		0	0	0.0009837	4.17493	2	1663.82	-0.819599	63.3835	1
	High	IGQLEEQLEQEAK	1	6	2	Q61879;Q5SV64		0	0	0.0004444	4.16127	2	1514.77	0.369674	63.2813	0
	High	HEmPPHIYAISESAYR	2	8	2	Q61879;Q5SV64	M3(Oxidation)	0	0	0.0001063	4.07098	3	1916.9	0.357522	52.8089	0
	High	NLPIYSENIIEmYR	1	7	2	Q61879;Q5SV64	M12(Oxidation)	0	0	0.0002068	4.03	2	1770.87	0.792274	81.7841	0
	High	QVLALQSQLADTK	1	6	2	Q61879;Q5SV64		0	0	0.0001254	4.00532	2	1414.79	0.521479	62.4284	0
	High	DLQTRDEQNEEK	1	5	2	Q61879;Q5SV64		0	0	0.002379	3.99905	2	1504.69	-1.32845	13.9968	1
	High	RHAEQERDELADEIANSASGK	1	6	2	Q61879;Q5SV64		0	0	0.0002268	3.96126	3	2326.1	-0.244524	52.2946	2
	High	QLHIEGASLELSDDDTESKTSDVNDTQPPQSE	2	6	2	Q61879;Q5SV64		0	0	0.004171	3.92801	3	3485.57	0.501426	67.7504	1
	High	QEEELQAKDEELLK	1	6	2	Q61879;Q5SV64		0	0	7.191e-05	3.92099	2	1701.85	-0.314954	50.2778	1
	High	LDAQVQELHAK	1	6	2	Q61879;Q5SV64		0	0	0.001242	3.89544	2	1251.67	0.394699	32.4596	0
	High	VEEEEERNQILQNEK	1	6	2	Q61879;Q5SV64		0	0	0.001244	3.88383	2	1886.91	1.09656	32.9769	1
	High	HADQYKEQMEK	1	6	2	Q61879;Q5SV64		0	0	0.001049	3.88136	2	1406.64	-0.384721	14.4883	1
	High	DLEAQIEAANK	1	6	2	Q61879;Q5SV64		0	0	0.003086	3.84977	2	1201.61	0.129327	54.4206	0
	High	DVEALSQRLEEK	1	6	2	Q61879;Q5SV64		0	0	0.001165	3.8336	2	1416.73	-0.957357	53.3683	1
	High	HGFEAASIKEER	1	7	2	Q61879;Q5SV64		0	0	0.0003189	3.80756	2	1373.68	-0.205076	28.1795	1
	High	NTDQASMPENTVAQK	3	7	2	Q61879;Q5SV64		0	0	0.0005009	3.79495	2	1633.75	0.599901	26.7481	0
	High	ASRDEIFAQSKESEK	1	6	2	Q61879;Q5SV64		0	0	0.0003339	3.76601	2	1724.84	-0.514534	27.0823	2
	High	TTLQVDTLNTELAAER	1	6	2	Q61879;Q5SV64		0	0	8.125e-06	3.76163	2	1774.92	-0.178612	71.7478	0
	High	KVIQYLAHVASSHK	2	10	3	Q61879;Q5SV64;Q8VDD5		0	0	0.02011	3.74817	3	1580.89	-0.424738	46.5393	1
	High	GDDETLHKNNALK	1	5	2	Q61879;Q5SV64		0	0	0.003971	3.73785	2	1454.72	0.738012	16.119	1
	High	SDLLLEGFNNYR	1	7	2	Q61879;Q5SV64		0	0	0.001378	3.72314	2	1440.71	0.52107	81.679	0
	High	AMVNKDDIQK	1	7	2	Q61879;Q5SV64		0	0	0.006251	3.67195	2	1161.59	-0.0981865	20.236	1
	High	ELEAELEDERK	2	6	2	Q61879;Q5SV64		0	0	0.02392	3.60532	2	1360.66	-0.0265195	37.2073	1
	High	AGVLAHLEEER	2	7	3	Q61879;Q5SV64;Q8VDD5		0	0	0.001259	3.60073	2	1223.64	-0.361651	52.0917	0
	High	AVIYNPATQADWTAK	1	7	2	Q61879;Q5SV64		0	0	0.002128	3.57661	2	1648.83	-0.639557	67.3316	0
	High	IAEcSSQLAEEEEK	1	5	2	Q61879;Q5SV64	C4(Carbamidomethyl)	0	0	0.0001801	3.54606	2	1622.72	-0.0765533	32.0551	0
	High	KQELEEILHDLESR	1	5	2	Q61879;Q5SV64		0	0	1.355e-05	3.5326	3	1738.9	0.55386	82.9741	1
	High	QLEEAEEEATR	2	6	2	Q61879;Q5SV64		0	0	0.0009028	3.50981	2	1304.6	-0.31762	26.0272	0
	High	FLSNGYIPIPGQQDK	2	7	2	Q61879;Q5SV64		0	0	0.002758	3.50166	2	1676.86	-0.00351176	78.2174	0
	High	AKLQELEGAVK	2	6	2	Q61879;Q5SV64		0	0	0.001781	3.46725	3	1185.68	-0.428929	43.4451	1
	High	KEEELQGALAR	3	5	2	Q61879;Q5SV64		0	0	0.0003284	3.46666	3	1243.66	0.0461722	32.8755	1
	High	ALEQQVEEMR	1	6	2	Q61879;Q5SV64		0	0	0.002555	3.45871	2	1232.59	-0.0905659	48.8648	0
	High	QVLALQSQLADTKK	2	6	2	Q61879;Q5SV64		0	0	6.842e-05	3.45106	2	1542.88	-0.154306	54.163	1
	High	EDQSILcTGESGAGK	1	18	5	E9QPE7;Q6URW6-2;Q61879;Q5SV64;Q8VDD5	C7(Carbamidomethyl)	0	0	7.732e-05	3.43824	2	1551.7	0.156654	38.0294	0
	High	ELEAELEDERKQR	1	6	2	Q61879;Q5SV64		0	0	0.006603	3.41023	2	1644.82	0.478093	34.8312	2
	High	ADMEDLMSSKDDVGKNVHELEK	1	6	2	Q61879;Q5SV64		0	0	8.529e-05	3.40296	3	2490.15	0.153715	65.7165	2
	High	AGKLDPHLVLDQLR	2	8	3	Q61879;Q5SV64;Q8VDD5		0	0	0.0007417	3.24903	2	1574.9	0.0212624	76.4267	1
	High	TGLEDPERYLFVDR	2	7	2	Q61879;Q5SV64		0	0	0.001541	3.16879	3	1709.85	0.248754	80.2309	1
	High	ASRDEIFAQSK	2	6	2	Q61879;Q5SV64		0	0	0.0296	3.15087	2	1251.63	-0.188028	29.4655	1
	High	ADFcIIHYAGK	2	8	3	Q61879;Q5SV64;Q8VDD5	C4(Carbamidomethyl)	0	0	0.003854	3.14437	2	1294.62	-0.18068	64.8047	0
	High	KDHNIPGELER	7	6	1	Q61879		0	0	0.006771	3.10421	2	1307.67	-0.160404	27.4896	1
	High	ELEAELEDER	1	6	2	Q61879;Q5SV64		0	0	0.007272	3.0903	2	1232.56	0.168229	44.071	0
	High	TVGQLYKESLTK	1	7	2	Q61879;Q5SV64		0	0	0.005398	3.07823	2	1366.76	-0.330383	43.8549	1
	High	KFDQLLAEEK	3	19	5	E9QPE7;Q6URW6-2;Q61879;Q5SV64;Q8VDD5		0	0	0.01639	3.07653	2	1220.65	-0.0361216	50.056	1
	High	LcHLLGmNVmEFTR	1	7	2	Q61879;Q5SV64	C2(Carbamidomethyl); M7(Oxidation); M10(Oxidation)	0	0	0.003039	3.04532	2	1752.82	-2.11189	67.1863	0
	High	AGVLAHLEEERDLK	3	7	3	Q61879;Q5SV64;Q8VDD5		0	0	0.01314	3.03996	2	1579.84	-0.934571	58.2592	1
	High	LLKDVEALSQR	2	6	2	Q61879;Q5SV64		0	0	0.01284	3.02555	3	1271.73	0.0514345	51.5431	1
	High	LQNELDNVSTLLEEAEKK	1	6	2	Q61879;Q5SV64		0	0	0.0007427	3.0164	2	2073.07	1.05567	83.6651	1
	High	EIFMQVEDERR	1	6	2	Q61879;Q5SV64		0	0	0.04112	2.99708	2	1451.69	0.034799	53.3717	1
	High	QRYEILTPNAIPK	4	12	3	Q6URW6-2;Q61879;Q5SV64		0	0	0.01379	2.98821	2	1542.86	0.255441	65.3859	1
	High	VEEEEERNQILQNEKK	1	6	2	Q61879;Q5SV64		0	0	0.002513	2.98277	3	2015	-0.100215	28.62	2
	High	FKATISALEAK	1	6	2	Q61879;Q5SV64		0	0	0.004528	2.96365	2	1178.68	1.35892	53.1884	1
	High	QLKDKADFcIIHYAGK	2	8	3	Q61879;Q5SV64;Q8VDD5	C9(Carbamidomethyl)	0	0	0.003507	2.92042	3	1906.98	-0.280248	58.7583	2
	High	QKKFDQLLAEEK	1	14	4	E9QPE7;Q61879;Q5SV64;Q8VDD5		0	0	0.03147	2.91992	2	1476.8	-0.763995	44.0469	2
	High	QLEEAEEEATRANASR	2	6	2	Q61879;Q5SV64		0	0	0.01459	2.89156	2	1803.85	0.743316	33.4552	1
	High	KALEDETKNHEAQIQDMR	1	6	2	Q61879;Q5SV64		0	0	0.002314	2.88069	3	2156.04	0.581941	36.1073	2
	High	YAEERDRAEAEAR	1	10	3	Q61879;Q5SV64;Q8VDD5		0	0	0.008638	2.87448	2	1565.73	0.183377	15.5072	2
	High	FDQLLAEEK	1	19	5	E9QPE7;Q6URW6-2;Q61879;Q5SV64;Q8VDD5		0	0	0.01699	2.86846	2	1092.56	-0.264458	49.4247	0
	High	cMLQDREDQSILcTGESGAGK	1	8	2	Q61879;Q5SV64	C1(Carbamidomethyl); C13(Carbamidomethyl)	0	0	0.003835	2.74194	3	2355.03	-1.30884	57.8535	1
	High	TQLEELEDELQATEDAKLR	1	12	4	E9QPE7;Q61879;Q5SV64;Q8VDD5		0	0	4.831e-05	2.71717	3	2231.1	0.0747426	82.5656	1
	High	GGPISFSSSR	1	6	2	Q61879;Q5SV64		0	0	0.005891	2.68875	2	994.495	-0.239905	39.7666	0
	High	LRVELAEK	2	6	2	Q61879;Q5SV64		0	0	0.01737	2.68479	3	957.573	0.198817	35.6703	1
	High	VEDMAELTcLNEASVLHNLK	1	12	3	Q8VDD5;Q61879;Q5SV64	C9(Carbamidomethyl)	0	0	0.02371	2.60594	3	2286.11	0.566577	82.6277	0
	High	QTKVEGELEEMER	1	6	2	Q61879;Q5SV64		0	0	0.008459	2.56616	3	1577.75	-0.346592	54.9267	1
	High	LKEIFmQVEDERR	1	6	2	Q61879;Q5SV64	M6(Oxidation)	0	0	0.03848	2.51412	3	1708.87	0.304615	52.691	2
	High	EQADFAVEALAK	3	7	2	Q61879;Q5SV64		0	0	0.006081	2.50234	2	1291.65	0.81056	68.4239	0
	High	ATISALEAK	1	6	2	Q61879;Q5SV64		0	0	0.01267	2.49387	2	903.515	-0.0523888	35.9017	0
	High	cNGVLEGIR	1	37	5	E9QPE7;Q5SV64;Q61879;Q6URW6-2;Q8VDD5	C1(Carbamidomethyl)	0	0	0.005886	2.45906	2	1017.51	-0.430014	44.6523	0
	High	RQLHIEGASLELSDDDTESK	1	6	2	Q61879;Q5SV64		0	0	0.01206	2.39372	3	2243.08	-0.545471	59.2331	1
	High	KQQQLSALK	2	6	2	Q61879;Q5SV64		0	0	0.01362	2.35721	2	1043.62	-0.151619	21.639	1
	High	DHNIPGELER	3	6	1	Q61879		0	0	0.007489	2.33342	2	1179.57	-0.281906	34.8291	0
	High	ATDKTFVEK	2	7	2	Q61879;Q5SV64		0	0	0.01083	2.29729	3	1038.55	-0.72142	17.6309	1
	High	VKPLLQVTR	2	15	4	E9QPE7;Q6URW6-2;Q61879;Q5SV64		0	0	0.006392	2.26593	3	1053.68	-0.192934	42.9277	0
	High	SALLDEKR	1	6	2	Q61879;Q5SV64		0	0	0.03017	2.25925	2	931.521	-0.166237	21.6374	1
	High	DEIFAQSK	1	6	2	Q61879;Q5SV64		0	0	0.03879	2.25712	2	937.462	-0.270334	30.3383	0
	High	LDPHLVLDQLR	1	8	3	Q61879;Q5SV64;Q8VDD5		0	0	0.01132	1.88504	2	1318.75	-0.625942	79.7404	0
	High	YEILTPNAIPK	1	12	3	Q6URW6-2;Q61879;Q5SV64		0	0.001	0.05595	3.0323	2	1258.7	0.144595	70.3114	0
	High	RQLEEAEEEATR	1	6	2	Q61879;Q5SV64		0	0.001	0.05227	3.0127	2	1460.7	0.854959	24.8053	1
	High	DVEALSQR	1	6	2	Q61879;Q5SV64		0	0.001	0.05004	2.75483	2	917.469	0.138788	24.5643	0
	High	AmVNKDDIQK	1	7	2	Q61879;Q5SV64	M2(Oxidation)	0	0.001	0.05853	2.57226	2	1177.59	0.282166	15.0154	1
	High	IVFQEFR	2	11	3	E9QPE7;Q61879;Q5SV64		0	0.001	0.04674	2.54561	2	938.509	-0.351049	64.7406	0
	High	VLAYDKLEK	1	6	2	Q61879;Q5SV64		0	0.001	0.0505	2.5448	2	1078.61	-0.703042	38.151	1
	High	LQLEKVTAEAK	1	10	3	E9QPE7;Q61879;Q5SV64		0	0.001	0.06107	2.46749	2	1229.71	-0.423714	39.8707	1
	High	cIIPNHEKR	1	11	3	E9QPE7;Q61879;Q5SV64	C1(Carbamidomethyl)	0	0.001	0.07807	2.4267	2	1166.61	0.0837043	19.4626	1
	High	ALELDPNLYR	1	11	3	E9QPE7;Q61879;Q5SV64		0	0.001	0.06848	2.28363	2	1203.64	-0.281723	71.6918	0
	High	NQILQNEK	1	6	2	Q61879;Q5SV64		0	0.001	0.05039	2.2735	2	986.526	-0.344258	20.1216	0
	High	QIVSNLEK	1	10	3	Q61879;Q5SV64;E9QPE7		0	0.001	0.08162	2.09728	2	930.526	0.183836	29.6791	0
	High	ADmEDLmSSKDDVGK	1	6	2	Q61879;Q5SV64	M3(Oxidation); M7(Oxidation)	0	0.002	0.1033	3.19817	2	1672.71	1.23934	20.1497	1
	High	HGFEAASIK	1	7	2	Q61879;Q5SV64		0	0.002	0.09834	2.72771	2	959.495	0.130491	28.3957	0
	High	KMEEEVLLLEDQNSK	1	6	2	Q61879;Q5SV64		0	0.002	0.1031	2.48656	3	1804.9	-0.16181	67.7736	1
	High	KHQQLLEEK	1	5	2	Q61879;Q5SV64		0	0.002	0.09409	2.07011	2	1152.64	-0.0509617	16.7018	1
	High	SLEAEILQLQEELASSER	1	6	2	Q61879;Q5SV64		0	0.003	0.116	2.84652	2	2045.04	0.199229	84.3833	0
	High	VEGELEEMERK	1	6	2	Q61879;Q5SV64		0	0.003	0.1192	2.8268	2	1348.64	-0.532908	37.8379	1
	High	EQEVAELKK	1	6	2	Q61879;Q5SV64		0	0.004	0.1363	1.99644	2	1073.58	-0.212007	19.0315	1
	High	cIIPNHEK	1	12	4	E9QPE7;Q61879;Q5SV64;Q8VDD5	C1(Carbamidomethyl)	0	0.004	0.1503	1.89732	2	1010.51	-0.280863	23.555	0
	High	RGGPISFSSSR	1	6	2	Q61879;Q5SV64		0	0.005	0.1625	2.57617	2	1150.6	-0.247146	33.7807	1
	High	TGLEDPER	1	7	2	Q61879;Q5SV64		0	0.006	0.1648	2.36361	2	916.437	0.0207899	21.7718	0
	High	KLVWIPSER	1	7	2	Q61879;Q5SV64		0	0.009	0.2014	2.30324	2	1127.66	0.055745	62.5053	1
	High	QTKVEGELEEmER	1	6	2	Q61879;Q5SV64	M11(Oxidation)	0	0.009	0.1942	2.15958	2	1593.74	-0.13122	31.1155	1
	High	TSDVNDTQPPQSE	1	6	2	Q61879;Q5SV64		0	0.009	0.2002	1.99176	2	1417.61	1.13663	18.4203	0
Q5SV64	Myosin-10 OS=Mus musculus GN=Myh10 PE=1 SV=1 - [Q5SV64_MOUSE]	713.854	58.45	24	1	133	207	2007	232.329	5.5415
	A2	Sequence	# PSMs	# Proteins	# Protein Groups	Protein Group Accessions	Modifications	ΔCn	q-Value	PEP	XCorr	Charge	MH+ [Da]	ΔM [ppm]	RT [min]	# Missed Cleavages
	High	KVDDDLGTIESLEEAK	2	6	2	Q61879;Q5SV64		0	0	4.882e-06	6.38397	2	1761.87	-0.593756	71.6052	1
	High	HATALEELSEQLEQAKR	1	6	2	Q61879;Q5SV64		0	0	1.8175e-09	6.32332	3	1953	0.257676	79.9372	1
	High	NRLQQELDDLTVDLDHQR	1	6	2	Q61879;Q5SV64		0	0	2.25e-07	6.2858	3	2208.1	0.440309	82.9532	1
	High	IVGLDQVTGMTETAFGSAYK	1	7	2	Q61879;Q5SV64		0	0	3.148e-07	6.15718	2	2088.03	0.53892	84.1462	0
	High	KVDDDLGTIESLEEAKK	3	6	2	Q61879;Q5SV64		0	0	6.849e-06	6.11929	2	1889.97	-0.101022	66.1617	2
	High	HATALEELSEQLEQAK	2	6	2	Q61879;Q5SV64		0	0	4.756e-06	5.91362	2	1796.9	-0.0266464	81.9643	0
	High	ELQAQIAELQEDFESEKASR	2	5	2	Q61879;Q5SV64		0	0	3.533e-06	5.89916	2	2321.13	0.677931	81.8663	1
	High	HAEQERDELADEIANSASGK	3	6	2	Q61879;Q5SV64		0	0	1.639e-06	5.4092	2	2170	0.89025	56.548	1
	High	KKVDDDLGTIESLEEAK	2	6	2	Q61879;Q5SV64		0	0	3.068e-06	5.3608	2	1889.97	0.351098	66.6962	2
	High	KTTLQVDTLNTELAAER	2	6	2	Q61879;Q5SV64		0	0	3.238e-06	5.26212	2	1903.01	0.0262176	66.4091	1
	High	ANKLQNELDNVSTLLEEAEKK	1	6	2	Q61879;Q5SV64		0	0	1.34e-05	5.23251	3	2386.25	0.412013	84.1387	2
	High	IGQLEEQLEQEAKER	4	6	2	Q61879;Q5SV64		0	0	7.23e-05	5.19423	2	1799.91	-0.391116	65.3749	1
	High	IAEcSSQLAEEEEKAK	1	5	2	Q61879;Q5SV64	C4(Carbamidomethyl)	0	0	1.145e-05	5.18638	2	1821.86	0.797411	34.9297	1
	High	IRQLEEEKNSLQEQQEEEEEAR	1	6	2	Q61879;Q5SV64		0	0	0.0004655	5.00968	3	2744.3	0.322651	43.4783	2
	High	MEEEVLLLEDQNSK	1	6	2	Q61879;Q5SV64		0	0	0.0003496	5.0039	2	1676.8	-0.639767	71.8903	0
	High	NTDQASmPENTVAQK	1	7	2	Q61879;Q5SV64	M7(Oxidation)	0	0	0.0004195	4.96449	2	1649.74	0.716641	18.2995	0
	High	MQAHIQDLEEQLDEEEGAR	2	6	2	Q61879;Q5SV64		0	0	8.042e-06	4.96161	2	2241.01	2.02767	72.1913	0
	High	mQAHIQDLEEQLDEEEGAR	2	6	2	Q61879;Q5SV64	M1(Oxidation)	0	0	1.364e-05	4.96003	2	2257.01	0.588502	67.5721	0
	High	KKLDAQVQELHAK	4	6	2	Q61879;Q5SV64		0	0	9.463e-05	4.9341	2	1507.86	-0.157165	24.1872	2
	High	DKADFcIIHYAGK	1	8	3	Q61879;Q5SV64;Q8VDD5	C6(Carbamidomethyl)	0	0	0.0001908	4.92947	2	1537.75	-0.0543651	59.9804	1
	High	DAAGLESQLQDTQELLQEETR	1	6	2	Q61879;Q5SV64		0	0	1.052e-05	4.91473	2	2374.14	0.123552	83.4362	0
	High	QLHIEGASLELSDDDTESK	1	6	2	Q61879;Q5SV64		0	0	3.68e-06	4.86731	2	2086.98	0.231743	66.6568	0
	High	ALEDETKNHEAQIQDmR	3	6	2	Q61879;Q5SV64	M16(Oxidation)	0	0	1.363e-05	4.81016	2	2043.94	1.07735	30.2024	1
	High	ELQAQIAELQEDFESEK	2	5	2	Q61879;Q5SV64		0	0	1.678e-05	4.80776	2	2006.96	0.105984	83.2788	0
	High	QLEEEKNSLQEQQEEEEEARK	3	6	2	Q61879;Q5SV64		0	0	6.888e-06	4.73791	3	2603.21	1.93833	33.3436	2
	High	QLLQANPILESFGNAK	1	7	2	Q61879;Q5SV64		0	0	0.0001356	4.70128	2	1742.94	0.215741	83.6051	0
	High	ALEDETKNHEAQIQDMR	1	6	2	Q61879;Q5SV64		0	0	6.45e-06	4.66951	2	2027.95	0.384207	41.9659	1
	High	QLEEEKNSLQEQQEEEEEAR	2	6	2	Q61879;Q5SV64		0	0	3.002e-06	4.66577	3	2475.11	-0.0823587	36.3705	1
	High	VVSSVLQFGNISFK	1	7	2	Q61879;Q5SV64		0	0	2.957e-05	4.65789	2	1524.84	0.218728	83.7883	0
	High	LQQELDDLTVDLDHQR	4	6	2	Q61879;Q5SV64		0	0	6.837e-05	4.57115	2	1937.96	0.543748	78.1166	0
	High	ALEEALEAKEEFERQNK	2	6	2	Q61879;Q5SV64		0	0	0.0001375	4.55936	2	2034.01	0.375974	59.4453	2
	High	VIQYLAHVASSHK	3	10	3	Q61879;Q5SV64;Q8VDD5		0	0	0.0003211	4.55504	2	1452.79	-1.25165	44.011	0
	High	ELDDATEANEGLSR	2	6	2	Q61879;Q5SV64		0	0	0.0001024	4.54749	2	1519.69	-0.0605273	35.1445	0
	High	FAKDAAGLESQLQDTQELLQEETR	1	6	2	Q61879;Q5SV64		0	0	6.222e-05	4.54642	3	2720.34	0.413501	82.7261	1
	High	NSLQEQQEEEEEARK	2	6	2	Q61879;Q5SV64		0	0	0.000199	4.51218	2	1846.84	0.824004	21.4139	1
	High	NKQGLETDNKELAcEVK	2	6	2	Q61879;Q5SV64	C14(Carbamidomethyl)	0	0	1.142e-05	4.50093	2	1975.98	-0.141725	34.9878	2
	High	VDDDLGTIESLEEAKK	1	6	2	Q61879;Q5SV64		0	0	0.0002664	4.38485	2	1761.88	3.0783	68.9777	1
	High	NKQEVmISDLEER	1	5	2	Q61879;Q5SV64	M6(Oxidation)	0	0	0.0002189	4.28746	2	1606.77	-0.21471	47.8859	1
	High	KLDAQVQELHAK	2	6	2	Q61879;Q5SV64		0	0	0.0003966	4.22431	2	1379.76	-0.880041	29.9535	1
	High	ALEEALEAKEEFER	3	6	2	Q61879;Q5SV64		0	0	0.0009837	4.17493	2	1663.82	-0.819599	63.3835	1
	High	IGQLEEQLEQEAK	1	6	2	Q61879;Q5SV64		0	0	0.0004444	4.16127	2	1514.77	0.369674	63.2813	0
	High	HEmPPHIYAISESAYR	2	8	2	Q61879;Q5SV64	M3(Oxidation)	0	0	0.0001063	4.07098	3	1916.9	0.357522	52.8089	0
	High	NLPIYSENIIEmYR	1	7	2	Q61879;Q5SV64	M12(Oxidation)	0	0	0.0002068	4.03	2	1770.87	0.792274	81.7841	0
	High	QVLALQSQLADTK	1	6	2	Q61879;Q5SV64		0	0	0.0001254	4.00532	2	1414.79	0.521479	62.4284	0
	High	DLQTRDEQNEEK	1	5	2	Q61879;Q5SV64		0	0	0.002379	3.99905	2	1504.69	-1.32845	13.9968	1
	High	RHAEQERDELADEIANSASGK	1	6	2	Q61879;Q5SV64		0	0	0.0002268	3.96126	3	2326.1	-0.244524	52.2946	2
	High	QLHIEGASLELSDDDTESKTSDVNDTQPPQSE	2	6	2	Q61879;Q5SV64		0	0	0.004171	3.92801	3	3485.57	0.501426	67.7504	1
	High	QEEELQAKDEELLK	1	6	2	Q61879;Q5SV64		0	0	7.191e-05	3.92099	2	1701.85	-0.314954	50.2778	1
	High	LDAQVQELHAK	1	6	2	Q61879;Q5SV64		0	0	0.001242	3.89544	2	1251.67	0.394699	32.4596	0
	High	VEEEEERNQILQNEK	1	6	2	Q61879;Q5SV64		0	0	0.001244	3.88383	2	1886.91	1.09656	32.9769	1
	High	HADQYKEQMEK	1	6	2	Q61879;Q5SV64		0	0	0.001049	3.88136	2	1406.64	-0.384721	14.4883	1
	High	DLEAQIEAANK	1	6	2	Q61879;Q5SV64		0	0	0.003086	3.84977	2	1201.61	0.129327	54.4206	0
	High	DVEALSQRLEEK	1	6	2	Q61879;Q5SV64		0	0	0.001165	3.8336	2	1416.73	-0.957357	53.3683	1
	High	HGFEAASIKEER	1	7	2	Q61879;Q5SV64		0	0	0.0003189	3.80756	2	1373.68	-0.205076	28.1795	1
	High	NTDQASMPENTVAQK	3	7	2	Q61879;Q5SV64		0	0	0.0005009	3.79495	2	1633.75	0.599901	26.7481	0
	High	ASRDEIFAQSKESEK	1	6	2	Q61879;Q5SV64		0	0	0.0003339	3.76601	2	1724.84	-0.514534	27.0823	2
	High	TTLQVDTLNTELAAER	1	6	2	Q61879;Q5SV64		0	0	8.125e-06	3.76163	2	1774.92	-0.178612	71.7478	0
	High	KVIQYLAHVASSHK	2	10	3	Q61879;Q5SV64;Q8VDD5		0	0	0.02011	3.74817	3	1580.89	-0.424738	46.5393	1
	High	GDDETLHKNNALK	1	5	2	Q61879;Q5SV64		0	0	0.003971	3.73785	2	1454.72	0.738012	16.119	1
	High	SDLLLEGFNNYR	1	7	2	Q61879;Q5SV64		0	0	0.001378	3.72314	2	1440.71	0.52107	81.679	0
	High	AMVNKDDIQK	1	7	2	Q61879;Q5SV64		0	0	0.006251	3.67195	2	1161.59	-0.0981865	20.236	1
	High	ELEAELEDERK	2	6	2	Q61879;Q5SV64		0	0	0.02392	3.60532	2	1360.66	-0.0265195	37.2073	1
	High	AGVLAHLEEER	2	7	3	Q61879;Q5SV64;Q8VDD5		0	0	0.001259	3.60073	2	1223.64	-0.361651	52.0917	0
	High	AVIYNPATQADWTAK	1	7	2	Q61879;Q5SV64		0	0	0.002128	3.57661	2	1648.83	-0.639557	67.3316	0
	High	IAEcSSQLAEEEEK	1	5	2	Q61879;Q5SV64	C4(Carbamidomethyl)	0	0	0.0001801	3.54606	2	1622.72	-0.0765533	32.0551	0
	High	KQELEEILHDLESR	1	5	2	Q61879;Q5SV64		0	0	1.355e-05	3.5326	3	1738.9	0.55386	82.9741	1
	High	QLEEAEEEATR	2	6	2	Q61879;Q5SV64		0	0	0.0009028	3.50981	2	1304.6	-0.31762	26.0272	0
	High	FLSNGYIPIPGQQDK	2	7	2	Q61879;Q5SV64		0	0	0.002758	3.50166	2	1676.86	-0.00351176	78.2174	0
	High	AKLQELEGAVK	2	6	2	Q61879;Q5SV64		0	0	0.001781	3.46725	3	1185.68	-0.428929	43.4451	1
	High	KEEELQGALAR	3	5	2	Q61879;Q5SV64		0	0	0.0003284	3.46666	3	1243.66	0.0461722	32.8755	1
	High	ALEQQVEEMR	1	6	2	Q61879;Q5SV64		0	0	0.002555	3.45871	2	1232.59	-0.0905659	48.8648	0
	High	QVLALQSQLADTKK	2	6	2	Q61879;Q5SV64		0	0	6.842e-05	3.45106	2	1542.88	-0.154306	54.163	1
	High	EDQSILcTGESGAGK	1	18	5	E9QPE7;Q6URW6-2;Q61879;Q5SV64;Q8VDD5	C7(Carbamidomethyl)	0	0	7.732e-05	3.43824	2	1551.7	0.156654	38.0294	0
	High	ELEAELEDERKQR	1	6	2	Q61879;Q5SV64		0	0	0.006603	3.41023	2	1644.82	0.478093	34.8312	2
	High	ADMEDLMSSKDDVGKNVHELEK	1	6	2	Q61879;Q5SV64		0	0	8.529e-05	3.40296	3	2490.15	0.153715	65.7165	2
	High	AGKLDPHLVLDQLR	2	8	3	Q61879;Q5SV64;Q8VDD5		0	0	0.0007417	3.24903	2	1574.9	0.0212624	76.4267	1
	High	TGLEDPERYLFVDR	2	7	2	Q61879;Q5SV64		0	0	0.001541	3.16879	3	1709.85	0.248754	80.2309	1
	High	ASRDEIFAQSK	2	6	2	Q61879;Q5SV64		0	0	0.0296	3.15087	2	1251.63	-0.188028	29.4655	1
	High	ADFcIIHYAGK	2	8	3	Q61879;Q5SV64;Q8VDD5	C4(Carbamidomethyl)	0	0	0.003854	3.14437	2	1294.62	-0.18068	64.8047	0
	High	ELEAELEDER	1	6	2	Q61879;Q5SV64		0	0	0.007272	3.0903	2	1232.56	0.168229	44.071	0
	High	TVGQLYKESLTK	1	7	2	Q61879;Q5SV64		0	0	0.005398	3.07823	2	1366.76	-0.330383	43.8549	1
	High	KFDQLLAEEK	3	19	5	E9QPE7;Q6URW6-2;Q61879;Q5SV64;Q8VDD5		0	0	0.01639	3.07653	2	1220.65	-0.0361216	50.056	1
	High	LcHLLGmNVmEFTR	1	7	2	Q61879;Q5SV64	C2(Carbamidomethyl); M7(Oxidation); M10(Oxidation)	0	0	0.003039	3.04532	2	1752.82	-2.11189	67.1863	0
	High	AGVLAHLEEERDLK	3	7	3	Q61879;Q5SV64;Q8VDD5		0	0	0.01314	3.03996	2	1579.84	-0.934571	58.2592	1
	High	LLKDVEALSQR	2	6	2	Q61879;Q5SV64		0	0	0.01284	3.02555	3	1271.73	0.0514345	51.5431	1
	High	LQNELDNVSTLLEEAEKK	1	6	2	Q61879;Q5SV64		0	0	0.0007427	3.0164	2	2073.07	1.05567	83.6651	1
	High	EIFMQVEDERR	1	6	2	Q61879;Q5SV64		0	0	0.04112	2.99708	2	1451.69	0.034799	53.3717	1
	High	QRYEILTPNAIPK	4	12	3	Q6URW6-2;Q61879;Q5SV64		0	0	0.01379	2.98821	2	1542.86	0.255441	65.3859	1
	High	VEEEEERNQILQNEKK	1	6	2	Q61879;Q5SV64		0	0	0.002513	2.98277	3	2015	-0.100215	28.62	2
	High	FKATISALEAK	1	6	2	Q61879;Q5SV64		0	0	0.004528	2.96365	2	1178.68	1.35892	53.1884	1
	High	QLKDKADFcIIHYAGK	2	8	3	Q61879;Q5SV64;Q8VDD5	C9(Carbamidomethyl)	0	0	0.003507	2.92042	3	1906.98	-0.280248	58.7583	2
	High	QKKFDQLLAEEK	1	14	4	E9QPE7;Q61879;Q5SV64;Q8VDD5		0	0	0.03147	2.91992	2	1476.8	-0.763995	44.0469	2
	High	QLEEAEEEATRANASR	2	6	2	Q61879;Q5SV64		0	0	0.01459	2.89156	2	1803.85	0.743316	33.4552	1
	High	KALEDETKNHEAQIQDMR	1	6	2	Q61879;Q5SV64		0	0	0.002314	2.88069	3	2156.04	0.581941	36.1073	2
	High	YAEERDRAEAEAR	1	10	3	Q61879;Q5SV64;Q8VDD5		0	0	0.008638	2.87448	2	1565.73	0.183377	15.5072	2
	High	FDQLLAEEK	1	19	5	E9QPE7;Q6URW6-2;Q61879;Q5SV64;Q8VDD5		0	0	0.01699	2.86846	2	1092.56	-0.264458	49.4247	0
	High	cMLQDREDQSILcTGESGAGK	1	8	2	Q61879;Q5SV64	C1(Carbamidomethyl); C13(Carbamidomethyl)	0	0	0.003835	2.74194	3	2355.03	-1.30884	57.8535	1
	High	TQLEELEDELQATEDAKLR	1	12	4	E9QPE7;Q61879;Q5SV64;Q8VDD5		0	0	4.831e-05	2.71717	3	2231.1	0.0747426	82.5656	1
	High	GGPISFSSSR	1	6	2	Q61879;Q5SV64		0	0	0.005891	2.68875	2	994.495	-0.239905	39.7666	0
	High	LRVELAEK	2	6	2	Q61879;Q5SV64		0	0	0.01737	2.68479	3	957.573	0.198817	35.6703	1
	High	VEDMAELTcLNEASVLHNLK	1	12	3	Q8VDD5;Q61879;Q5SV64	C9(Carbamidomethyl)	0	0	0.02371	2.60594	3	2286.11	0.566577	82.6277	0
	High	QTKVEGELEEMER	1	6	2	Q61879;Q5SV64		0	0	0.008459	2.56616	3	1577.75	-0.346592	54.9267	1
	High	LKEIFmQVEDERR	1	6	2	Q61879;Q5SV64	M6(Oxidation)	0	0	0.03848	2.51412	3	1708.87	0.304615	52.691	2
	High	EQADFAVEALAK	3	7	2	Q61879;Q5SV64		0	0	0.006081	2.50234	2	1291.65	0.81056	68.4239	0
	High	ATISALEAK	1	6	2	Q61879;Q5SV64		0	0	0.01267	2.49387	2	903.515	-0.0523888	35.9017	0
	High	cNGVLEGIR	1	37	5	E9QPE7;Q5SV64;Q61879;Q6URW6-2;Q8VDD5	C1(Carbamidomethyl)	0	0	0.005886	2.45906	2	1017.51	-0.430014	44.6523	0
	High	RQLHIEGASLELSDDDTESK	1	6	2	Q61879;Q5SV64		0	0	0.01206	2.39372	3	2243.08	-0.545471	59.2331	1
	High	KQQQLSALK	2	6	2	Q61879;Q5SV64		0	0	0.01362	2.35721	2	1043.62	-0.151619	21.639	1
	High	ATDKTFVEK	2	7	2	Q61879;Q5SV64		0	0	0.01083	2.29729	3	1038.55	-0.72142	17.6309	1
	High	VKPLLQVTR	2	15	4	E9QPE7;Q6URW6-2;Q61879;Q5SV64		0	0	0.006392	2.26593	3	1053.68	-0.192934	42.9277	0
	High	SALLDEKR	1	6	2	Q61879;Q5SV64		0	0	0.03017	2.25925	2	931.521	-0.166237	21.6374	1
	High	DEIFAQSK	1	6	2	Q61879;Q5SV64		0	0	0.03879	2.25712	2	937.462	-0.270334	30.3383	0
	High	LDPHLVLDQLR	1	8	3	Q61879;Q5SV64;Q8VDD5		0	0	0.01132	1.88504	2	1318.75	-0.625942	79.7404	0
	High	YEILTPNAIPK	1	12	3	Q6URW6-2;Q61879;Q5SV64		0	0.001	0.05595	3.0323	2	1258.7	0.144595	70.3114	0
	High	RQLEEAEEEATR	1	6	2	Q61879;Q5SV64		0	0.001	0.05227	3.0127	2	1460.7	0.854959	24.8053	1
	High	DVEALSQR	1	6	2	Q61879;Q5SV64		0	0.001	0.05004	2.75483	2	917.469	0.138788	24.5643	0
	High	AmVNKDDIQK	1	7	2	Q61879;Q5SV64	M2(Oxidation)	0	0.001	0.05853	2.57226	2	1177.59	0.282166	15.0154	1
	High	IVFQEFR	2	11	3	E9QPE7;Q61879;Q5SV64		0	0.001	0.04674	2.54561	2	938.509	-0.351049	64.7406	0
	High	VLAYDKLEK	1	6	2	Q61879;Q5SV64		0	0.001	0.0505	2.5448	2	1078.61	-0.703042	38.151	1
	High	LQLEKVTAEAK	1	10	3	E9QPE7;Q61879;Q5SV64		0	0.001	0.06107	2.46749	2	1229.71	-0.423714	39.8707	1
	High	cIIPNHEKR	1	11	3	E9QPE7;Q61879;Q5SV64	C1(Carbamidomethyl)	0	0.001	0.07807	2.4267	2	1166.61	0.0837043	19.4626	1
	High	ALELDPNLYR	1	11	3	E9QPE7;Q61879;Q5SV64		0	0.001	0.06848	2.28363	2	1203.64	-0.281723	71.6918	0
	High	NQILQNEK	1	6	2	Q61879;Q5SV64		0	0.001	0.05039	2.2735	2	986.526	-0.344258	20.1216	0
	High	QIVSNLEK	1	10	3	Q61879;Q5SV64;E9QPE7		0	0.001	0.08162	2.09728	2	930.526	0.183836	29.6791	0
	High	ADmEDLmSSKDDVGK	1	6	2	Q61879;Q5SV64	M3(Oxidation); M7(Oxidation)	0	0.002	0.1033	3.19817	2	1672.71	1.23934	20.1497	1
	High	HGFEAASIK	1	7	2	Q61879;Q5SV64		0	0.002	0.09834	2.72771	2	959.495	0.130491	28.3957	0
	High	KMEEEVLLLEDQNSK	1	6	2	Q61879;Q5SV64		0	0.002	0.1031	2.48656	3	1804.9	-0.16181	67.7736	1
	High	KHQQLLEEK	1	5	2	Q61879;Q5SV64		0	0.002	0.09409	2.07011	2	1152.64	-0.0509617	16.7018	1
	High	SLEAEILQLQEELASSER	1	6	2	Q61879;Q5SV64		0	0.003	0.116	2.84652	2	2045.04	0.199229	84.3833	0
	High	VEGELEEMERK	1	6	2	Q61879;Q5SV64		0	0.003	0.1192	2.8268	2	1348.64	-0.532908	37.8379	1
	High	KDHNIPQESPKPVKPQGELER	1	1	1	Q5SV64		0	0.003	0.1205	2.54429	3	2426.28	0.285127	28.7085	1
	High	EQEVAELKK	1	6	2	Q61879;Q5SV64		0	0.004	0.1363	1.99644	2	1073.58	-0.212007	19.0315	1
	High	cIIPNHEK	1	12	4	E9QPE7;Q61879;Q5SV64;Q8VDD5	C1(Carbamidomethyl)	0	0.004	0.1503	1.89732	2	1010.51	-0.280863	23.555	0
	High	RGGPISFSSSR	1	6	2	Q61879;Q5SV64		0	0.005	0.1625	2.57617	2	1150.6	-0.247146	33.7807	1
	High	TGLEDPER	1	7	2	Q61879;Q5SV64		0	0.006	0.1648	2.36361	2	916.437	0.0207899	21.7718	0
	High	KLVWIPSER	1	7	2	Q61879;Q5SV64		0	0.009	0.2014	2.30324	2	1127.66	0.055745	62.5053	1
	High	QTKVEGELEEmER	1	6	2	Q61879;Q5SV64	M11(Oxidation)	0	0.009	0.1942	2.15958	2	1593.74	-0.13122	31.1155	1
	High	TSDVNDTQPPQSE	1	6	2	Q61879;Q5SV64		0	0.009	0.2002	1.99176	2	1417.61	1.13663	18.4203	0
P20357	Microtubule-associated protein 2 OS=Mus musculus GN=Map2 PE=1 SV=2 - [MTAP2_MOUSE]	522.733	55.58	14	76	90	158	1828	199.01	4.90674
	A2	Sequence	# PSMs	# Proteins	# Protein Groups	Protein Group Accessions	Modifications	ΔCn	q-Value	PEP	XCorr	Charge	MH+ [Da]	ΔM [ppm]	RT [min]	# Missed Cleavages
	High	VTGGQTIQVETSSESPFPAK	3	2	1	P20357		0	0	5.993e-07	6.11945	2	2063.03	0.054858	60.0795	0
	High	KTTAASGDLAQAPGAFK	2	2	1	P20357		0	0	1.023e-06	5.15035	2	1633.85	0.0982686	43.1365	1
	High	VKDEFTAEKEASPPTSADK	4	2	1	P20357		0	0	2.767e-05	5.10633	2	2050	0.592974	31.9125	2
	High	LRDDKTGVIQTSTEQSFSK	3	4	1	P20357		0	0	2.758e-06	5.04353	2	2140.09	-1.34977	40.7152	2
	High	ADQGLDFAATKAEPSQLDIK	2	2	1	P20357		0	0	1.826e-06	5.00296	2	2118.07	0.522203	71.2233	1
	High	DLQGmEGEKLPPVPFAQTFGTNLEDRK	2	6	1	P20357	M5(Oxidation)	0	0	0.0004191	4.8711	3	3033.5	-0.128596	81.9164	2
	High	VDHGAEIITQSPSR	6	5	1	P20357		0	0	0.0001214	4.83779	2	1509.77	-0.07337	31.2653	0
	High	TTAASGDLAQAPGAFK	2	2	1	P20357		0	0	7.942e-06	4.72668	2	1505.76	-0.137045	50.2717	0
	High	VTKPDLVHQEAVDKEESYESSGEHESLTmESLKPDEGKK	2	2	1	P20357	M29(Oxidation)	0	0	0.0002573	4.71691	4	4402.09	-0.00520179	52.0225	2
	High	ETSAPSVQEPTLTETEPQTK	3	4	1	P20357		0	0	4.09e-06	4.6921	2	2173.05	0.260385	50.4105	0
	High	STELGSDYYELSDSR	2	3	1	P20357		0	0	0.0001221	4.46119	2	1721.75	0.1048	61.465	0
	High	SDTLQISDLLVSESR	1	2	1	P20357		0	0	5.826e-05	4.39626	2	1662.85	0.21932	82.4995	0
	High	GHDLSPLASDILTNTSGSmDEGDDYLPPTTPAVEK	1	3	1	P20357	M19(Oxidation)	0	0	0.005502	4.39214	3	3659.69	0.0586896	81.2852	0
	High	RLSNVSSSGSINLLESPQLATLAEDVTAALAK	1	5	1	P20357		0	0	0.007738	4.36585	3	3255.74	0.383523	84.4193	1
	High	VSDFGQMASGMNVDAGK	1	2	1	P20357		0	0	4.143e-05	4.35492	2	1713.76	0.461482	64.8831	0
	High	MPSKPGEDFEHAALVPDTSK	4	6	1	P20357		0	0	0.000179	4.35314	2	2156.04	1.94601	57.8028	0
	High	mPSKPGEDFEHAALVPDTSK	3	6	1	P20357	M1(Oxidation)	0	0	0.0005256	4.28329	2	2172.03	1.01315	52.4878	0
	High	VGSLDNAHHVPGGGNVKIDSQK	1	5	1	P20357		0	0	5.483e-07	4.23605	3	2229.14	-0.762688	33.646	1
	High	MPSKPGEDFEHAALVPDTSKTPQDKK	2	6	1	P20357		0	0	0.0002273	4.20566	3	2853.41	1.14327	50.6419	2
	High	STVSIEEAVAKKEESFK	1	4	1	P20357		0	0	0.0001622	4.17626	2	1881.98	-0.440729	65.7494	2
	High	VSDFGQmASGmNVDAGK	2	2	1	P20357	M7(Oxidation); M11(Oxidation)	0	0	0.0005715	4.16722	2	1745.75	0.474887	30.1499	0
	High	GVSGDREENSFSLNSSISSAR	5	8	2	P20357;G3UZJ2		0	0	0.0001218	4.1143	2	2199.03	0.133782	56.4027	1
	High	VSEGPRPFAPVFFQSDDKVSLQDPSALATSK	2	4	1	P20357		0	0	0.009273	4.10305	3	3320.68	-1.21507	82.1612	1
	High	KETSAPSVQEPTLTETEPQTK	2	4	1	P20357		0	0	0.0008387	4.10096	3	2301.14	-1.27151	45.5385	1
	High	mPSKPGEDFEHAALVPDTSKTPQDKK	2	6	1	P20357	M1(Oxidation)	0	0	0.002746	4.07944	3	2869.4	0.207626	45.9532	2
	High	RGVSGDREENSFSLNSSISSAR	1	8	2	P20357;G3UZJ2		0	0	0.0002883	4.01745	3	2355.13	-0.133477	52.0099	2
	High	YFETSALKEDMTR	1	3	1	P20357		0	0	0.0001275	3.99211	2	1590.75	-0.0173059	59.0802	1
	High	VGSLDNAHHVPGGGNVK	3	5	1	P20357		0	0	2.591e-05	3.97912	2	1657.84	0.178914	24.3833	0
	High	RPRPHDEELEIEmAAEAQAEPK	2	2	1	P20357	M13(Oxidation)	0	0	0.0002506	3.95964	3	2562.22	-0.738189	57.5047	0
	High	ARVDHGAEIITQSPSR	4	5	1	P20357		0	0	0.002845	3.93661	3	1736.9	-1.08792	30.2272	1
	High	NANGFPYREEEEGAFGEHR	3	8	1	P20357		0	0	0.0006419	3.87256	3	2208.97	-0.210072	55.0996	1
	High	YFETSALKEDmTR	2	3	1	P20357	M11(Oxidation)	0	0	0.002176	3.85004	2	1606.74	-0.575061	43.0644	1
	High	ELITTKDTSPEKTEK	2	2	1	P20357		0	0	0.0004797	3.82011	2	1719.9	0.715185	23.1222	2
	High	VSDFGQMASGmNVDAGK	1	2	1	P20357	M11(Oxidation)	0	0	0.02309	3.75641	2	1729.75	0.574103	46.1746	0
	High	NQHDEKELQAK	2	3	1	P20357		0	0	0.003975	3.72542	2	1339.66	-0.0295012	12.1151	1
	High	LINQPLPDLK	2	8	2	P20357;G3UZJ2		0	0	0.00479	3.70397	2	1150.68	0.159764	63.2438	0
	High	DLATDLSLIEVK	1	2	1	P20357		0	0	0.001005	3.69277	2	1316.73	0.309456	84.2797	0
	High	LASVSADAEVAR	3	2	1	P20357		0	0	6.952e-05	3.68793	2	1188.62	-0.0736394	35.278	0
	High	SILTEQLETIPKEER	1	4	1	P20357		0	0	0.0001093	3.66874	2	1785.96	-0.110448	72.3161	1
	High	KETSAPSVQEPTLTETEPQTKLDEK	2	4	1	P20357		0	0	0.005768	3.63956	3	2786.39	-0.215472	52.5711	2
	High	ANDKLDTVLEK	2	2	1	P20357		0	0	0.003095	3.62865	2	1245.67	-0.837489	41.37	1
	High	ADQGLDFAATK	1	2	1	P20357		0	0	0.001554	3.62504	2	1136.56	-0.0142203	44.3261	0
	High	SGTSTPTTPGSTAITPGTPPSYSSR	1	8	2	P20357;G3UZJ2		0	0	0.0128	3.59569	3	2408.16	0.387096	48.6662	0
	High	TGVIQTSTEQSFSK	1	4	1	P20357		0	0	0.0001021	3.59203	2	1512.75	0.157831	41.8944	0
	High	SEVQAHSPSR	1	2	1	P20357		0	0	0.001764	3.51621	2	1097.53	-1.4062	12.3924	0
	High	GLSSVPEVAEVEPTTK	1	2	1	P20357		0	0	0.0002709	3.46115	2	1642.85	0.118084	62.7649	0
	High	RDLATDLSLIEVK	1	2	1	P20357		0	0	0.02605	3.44935	2	1472.83	1.48879	80.2291	1
	High	IVQVVTAEAVAVLK	1	10	1	P20357		0	0	4.016e-05	3.43186	2	1439.88	0.223088	81.1554	0
	High	IGSTDNIKYQPK	1	8	2	P20357;G3UZJ2		0	0	0.003351	3.40669	2	1363.72	0.234745	27.6261	1
	High	DLHSKNKDDLTLSR	1	3	1	P20357		0	0	0.001026	3.34553	3	1641.86	0.385533	26.7547	2
	High	KIDLSHVTSK	3	8	2	P20357;G3UZJ2		0	0	0.001416	3.32393	3	1127.64	-0.433374	31.1411	1
	High	VELFGLGITYDQASTK	1	2	1	P20357		0	0	0.008366	3.29816	2	1741.9	0.515314	83.9489	0
	High	KSEVQAHSPSR	2	2	1	P20357		0	0	0.01174	3.28951	2	1225.63	-0.0634799	11.1313	1
	High	VTKPDLVHQEAVDKEESYESSGEHESLTMESLKPDEGKK	1	2	1	P20357		0	0	0.03292	3.20198	6	4386.1	1.4176	60.3367	2
	High	ETSPETSLIQDEVALK	1	2	1	P20357		0	0	3.951e-05	3.16087	2	1759.9	0.464166	78.0841	0
	High	SRLASVSADAEVAR	1	2	1	P20357		0	0	0.01341	3.1468	2	1431.75	-0.2116	36.1856	1
	High	STVSIEEAVAK	1	4	1	P20357		0	0	0.002562	3.1258	2	1133.61	0.327193	44.5527	0
	High	EEFVETcPGELK	2	2	1	P20357	C7(Carbamidomethyl)	0	0	0.002669	3.06822	2	1437.66	0.147915	52.6186	0
	High	ASQPSPPAQEAGYSTLAQSYTPDHPSELPEEPSSPQER	1	3	1	P20357		0	0	0.00449	3.03461	3	4065.86	1.47468	70.4116	0
	High	VTGGQTIQVETSSESPFPAKEYYK	2	2	1	P20357		0	0	0.005378	3.0017	3	2646.29	-0.188729	66.4713	1
	High	KLILKPAIK	2	3	2	P20357;G3UZJ2		0	0	0.001919	2.97899	3	1023.73	-0.362911	36.8548	1
	High	DQGGAGEGLSR	1	8	1	P20357		0	0	0.0008967	2.92475	2	1046.49	-0.29036	15.6313	0
	High	EASPPTSADKSR	1	2	1	P20357		0	0	0.002379	2.87797	2	1245.61	-0.138228	12.1228	1
	High	IVQVVTAEAVAVLKGEQEKEAQHK	1	9	1	P20357		0	0	0.002494	2.86054	3	2604.44	0.176255	79.4833	2
	High	EKDVLEDIPR	3	6	1	P20357		0	0	0.007914	2.83682	2	1213.64	-0.385615	58.1179	1
	High	TPGTPGTPSYPR	2	8	2	P20357;G3UZJ2		0	0	0.01619	2.82814	2	1230.61	-0.0956001	30.7558	0
	High	GSAQESLDTISPK	1	3	1	P20357		0	0	0.004558	2.80302	2	1332.66	0.0156597	41.949	0
	High	EGGKVNETEVK	1	2	1	P20357		0	0	0.02353	2.8016	2	1189.61	-0.485053	13.8758	1
	High	VTSEPEAVSER	1	3	1	P20357		0	0	0.04405	2.78753	2	1203.59	0.220605	20.6482	0
	High	FAAPAQPEEERRPRPHDEELEIEmAAEAQAEPK	1	2	1	P20357	M24(Oxidation)	0	0	0.00353	2.68222	4	3787.8	-0.00470474	62.7783	1
	High	QSTEPSIVmPSIGLSAEPPAPK	1	6	1	P20357	M9(Oxidation)	0	0	0.02821	2.68145	2	2252.15	1.84309	72.4822	0
	High	NKDDLTLSR	1	3	1	P20357		0	0	0.01453	2.66999	2	1061.56	-0.201677	24.943	1
	High	SDTLQISDLLVSESREEFVETcPGELK	1	2	1	P20357	C22(Carbamidomethyl)	0	0	0.03255	2.47083	3	3081.49	-0.0441507	84.239	1
	High	IDLSHVTSK	1	8	2	P20357;G3UZJ2		0	0	0.02211	2.46646	2	999.547	0.0734023	35.0329	0
	High	ETAEEVSAR	1	10	1	P20357		0	0	0.04164	2.42177	2	991.47	0.894633	15.1266	0
	High	SSLPRPSSILPPR	1	8	2	P20357;G3UZJ2		0	0	0.02913	2.40397	2	1406.81	-0.290405	61.0269	0
	High	YTVPLPSPVQDSENLSGESGSFYEGTDDKVR	1	2	1	P20357		0	0	0.006631	2.39078	3	3373.57	0.28728	80.1431	1
	High	GGQVQIVTKK	1	5	2	P20357;G3UZJ2		0	0.001	0.0752	2.69785	2	1057.64	-0.29812	18.331	1
	High	VNETEVKEK	1	2	1	P20357		0	0.001	0.06342	2.55766	2	1075.56	-0.563214	12.8857	1
	High	LASVSADAEVARR	1	2	1	P20357		0	0.001	0.08242	2.46981	2	1344.72	-0.280691	31.9629	1
	High	mFTIDPK	2	3	1	P20357	M1(Oxidation)	0	0.001	0.07128	2.46942	2	867.428	-0.103969	42.0181	0
	High	VKDEFTAEK	1	2	1	P20357		0	0.001	0.07097	2.25219	2	1066.54	-0.705287	20.7331	1
	High	EASPPTSADK	1	2	1	P20357		0	0.002	0.1039	2.03125	2	1002.47	-0.443931	12.6348	0
	High	SLGLGGR	2	3	1	P20357		0	0.002	0.106	1.93708	2	659.383	-0.107448	26.1008	0
	High	SGILVPSEK	1	8	2	P20357;G3UZJ2		0	0.002	0.08602	1.83789	2	929.53	-0.340467	38.5181	0
	High	SEVQAHSPSRK	1	2	1	P20357		0	0.003	0.1234	2.35097	2	1225.63	-0.0634799	10.3293	1
	High	IGSTDNIK	1	8	2	P20357;G3UZJ2		0	0.003	0.1233	2.04101	2	847.451	-1.15043	16.2639	0
	High	KANDKLDTVLEK	1	2	1	P20357		0	0.004	0.1343	2.96008	3	1373.76	-1.10189	35.9133	2
	High	VTSEPEAVSERR	2	3	1	P20357		0	0.004	0.141	2.3826	2	1359.69	-0.825954	18.6013	1
	High	VKIESVKLDFK	1	8	1	P20357		0	0.004	0.1285	2.34109	2	1305.78	-0.260344	62.3195	2
	High	VKIESVK	1	8	1	P20357		0	0.004	0.1526	1.88742	2	802.503	-0.200508	18.5996	1
	High	EGGKVNETEVKEK	1	2	1	P20357		0	0.005	0.1587	2.59863	3	1446.74	-0.553553	13.5673	2
	High	EIQGLFEEK	1	3	1	P20357		0	0.005	0.1543	1.77011	2	1092.56	0.0707288	60.8023	0
	High	ISTPERK	1	3	1	P20357		0	0.006	0.1662	1.93061	2	830.471	-2.29187	12.4147	1
	High	LILKPAIK	1	3	2	P20357;G3UZJ2		0	0.007	0.1794	1.88653	2	895.634	-0.196145	44.1258	0
	High	ESSKDEEPLKDK	1	4	1	P20357		0	0.008	0.1903	2.37861	2	1404.69	-0.174493	14.1732	2
Q8VDD5	Myosin-9 OS=Mus musculus GN=Myh9 PE=1 SV=4 - [MYH9_MOUSE]	493.384	47.09	31	76	97	147	1960	226.232	5.65576
	A2	Sequence	# PSMs	# Proteins	# Protein Groups	Protein Group Accessions	Modifications	ΔCn	q-Value	PEP	XCorr	Charge	MH+ [Da]	ΔM [ppm]	RT [min]	# Missed Cleavages
	High	HSQAVEELADQLEQTK	2	2	1	Q8VDD5		0	0	5.816e-06	5.58986	2	1825.89	0.415641	71.4661	0
	High	KLEEDQIIMEDQNcK	2	2	1	Q8VDD5	C14(Carbamidomethyl)	0	0	1.319e-05	5.46398	2	1892.87	0.277559	48.636	1
	High	HSQAVEELADQLEQTKR	2	2	1	Q8VDD5		0	0	4.573e-06	5.3651	2	1981.99	-0.748808	66.9438	1
	High	AKQTLENERGELANEVK	2	3	1	Q8VDD5		0	0	0.000101	5.23721	2	1929	0.389232	39.7887	2
	High	KLEEDQIImEDQNcK	2	2	1	Q8VDD5	M9(Oxidation); C14(Carbamidomethyl)	0	0	2.463e-05	5.18889	2	1908.87	0.63695	40.147	1
	High	IAQLEEELEEEQGNTELINDR	1	5	1	Q8VDD5		0	0	2.871e-05	5.18721	2	2472.17	0.445351	79.7513	0
	High	KANLQIDQINTDLNLER	3	5	1	Q8VDD5		0	0	1.003e-06	5.1389	2	1998.06	1.11958	76.322	1
	High	LQVELDSVTGLLSQSDSK	1	3	1	Q8VDD5		0	0	1.373e-06	5.00967	2	1919	0.897059	83.1596	0
	High	IAQLEEQLDNETKER	2	5	1	Q8VDD5		0	0	9.656e-06	4.99533	2	1815.91	-0.609689	54.9599	1
	High	DKADFcIIHYAGK	1	8	3	Q61879;Q5SV64;Q8VDD5	C6(Carbamidomethyl)	0	0	0.0001908	4.92947	2	1537.75	-0.0543651	59.9804	1
	High	VAEFTTNLMEEEEKSK	1	1	1	Q8VDD5		0	0	6.076e-05	4.80516	2	1884.89	-0.0304177	66.0851	1
	High	MQQNIQELEEQLEEEESAR	1	2	1	Q8VDD5		0	0	1.241e-05	4.75183	2	2333.05	-0.553806	81.0387	0
	High	QAQQERDELADEIANSSGK	2	5	1	Q8VDD5		0	0	6.033e-06	4.70227	2	2088.98	-0.0170678	50.8491	1
	High	KQELEEIcHDLEAR	4	2	1	Q8VDD5	C8(Carbamidomethyl)	0	0	2.786e-05	4.67111	2	1769.85	-0.180258	63.6586	1
	High	NAEQFKDQADKASTR	2	5	1	Q8VDD5		0	0	4.473e-05	4.65549	2	1708.83	0.224529	21.6101	2
	High	NTDQASmPDNTAAQK	1	5	2	E9QPE7;Q8VDD5	M7(Oxidation)	0	0	2.659e-05	4.62493	2	1607.7	0.174606	12.5714	0
	High	LKNKHEAMITDLEER	3	2	1	Q8VDD5		0	0	0.0001518	4.60092	2	1826.94	0.0884172	41.6566	2
	High	VIQYLAHVASSHK	3	10	3	Q61879;Q5SV64;Q8VDD5		0	0	0.0003211	4.55504	2	1452.79	-1.25165	44.011	0
	High	KVEAQLQELQVK	1	2	1	Q8VDD5		0	0	0.0002235	4.55032	2	1412.81	-0.592562	50.568	1
	High	NTDQASMPDNTAAQK	2	5	2	E9QPE7;Q8VDD5		0	0	9.737e-06	4.51856	2	1591.7	0.126026	19.5171	0
	High	KKVEAQLQELQVK	2	2	1	Q8VDD5		0	0	0.0001816	4.33838	2	1540.91	0.170132	42.9929	2
	High	NAEQFKDQADK	2	5	1	Q8VDD5		0	0	0.003165	4.31761	2	1293.61	-0.321828	16.0891	1
	High	NKHEAMITDLEER	3	2	1	Q8VDD5		0	0	8.112e-05	4.12074	2	1585.76	-0.383435	43.7178	1
	High	IAQLEEQLDNETK	2	5	1	Q8VDD5		0	0	0.0003586	4.03925	2	1530.76	-1.01399	54.7487	0
	High	VISGVLQLGNIAFK	1	1	1	Q8VDD5		0	0	3.704e-05	4.0005	2	1458.87	0.262143	84.2866	0
	High	ASREEILAQAKENEK	1	5	1	Q8VDD5		0	0	0.0004553	3.99058	3	1715.89	-0.553488	29.2894	2
	High	IIGLDQVAGmSETALPGAFK	1	1	1	Q8VDD5	M10(Oxidation)	0	0	6.904e-05	3.83675	2	2034.06	0.809942	82.1743	0
	High	TEMEDLMSSKDDVGK	2	4	1	Q8VDD5		0	0	0.002684	3.75517	2	1684.74	-0.147991	54.8448	1
	High	ALEEAMEQKAELER	2	4	1	Q8VDD5		0	0	0.0001923	3.75513	2	1646.81	-0.248961	51.2397	1
	High	KVIQYLAHVASSHK	2	10	3	Q61879;Q5SV64;Q8VDD5		0	0	0.02011	3.74817	3	1580.89	-0.424738	46.5393	1
	High	NSFREQLEEEEEAKR	1	2	1	Q8VDD5		0	0	0.001699	3.69322	3	1893.89	-1.59464	47.1256	2
	High	DLEGLSQRLEEK	1	3	1	Q8VDD5		0	0	0.001028	3.62338	2	1416.73	-0.181887	62.8314	1
	High	QTLENERGELANEVK	2	3	1	Q8VDD5		0	0	0.005243	3.61899	2	1729.87	0.157509	44.7619	1
	High	AGVLAHLEEER	2	7	3	Q61879;Q5SV64;Q8VDD5		0	0	0.001259	3.60073	2	1223.64	-0.361651	52.0917	0
	High	VKVNKDDIQK	2	5	1	Q8VDD5		0	0	0.007356	3.57731	2	1186.68	0.0450393	15.7419	2
	High	EEILAQAKENEK	1	5	1	Q8VDD5		0	0	0.01044	3.52069	2	1401.72	0.102922	28.5071	1
	High	DLEAHIDTANKNREEAIK	1	5	1	Q8VDD5		0	0	0.002905	3.49964	3	2067.04	-0.864685	38.3075	2
	High	EMEAELEDERK	1	5	1	Q8VDD5		0	0	0.001983	3.48909	2	1378.62	0.0557695	29.3571	1
	High	ELEDATETADAMNR	2	5	1	Q8VDD5		0	0	0.004036	3.47437	2	1565.68	0.605201	40.0473	0
	High	QLEEAEEEAQR	1	5	1	Q8VDD5		0	0	0.000889	3.45625	2	1331.61	-0.063004	23.0829	0
	High	EDQSILcTGESGAGK	1	18	5	E9QPE7;Q6URW6-2;Q61879;Q5SV64;Q8VDD5	C7(Carbamidomethyl)	0	0	7.732e-05	3.43824	2	1551.7	0.156654	38.0294	0
	High	DFSALESQLQDTQELLQEENR	1	3	1	Q8VDD5		0	0	0.0005706	3.4258	2	2493.18	0.509097	84.2883	0
	High	QRYEILTPNSIPK	2	1	1	Q8VDD5		0	0	0.0009722	3.40441	3	1558.86	-0.327663	63.654	1
	High	VSHLLGINVTDFTR	1	1	1	Q8VDD5		0	0	0.0005315	3.40364	2	1571.85	0.214025	80.927	0
	High	RQAQQERDELADEIANSSGK	1	5	1	Q8VDD5		0	0	0.002475	3.37007	3	2245.08	-0.151007	47.1674	2
	High	NGFEPASLKEEVGEEAIVELVENGKK	1	5	1	Q8VDD5		0	0	0.0002207	3.35183	3	2815.44	1.20657	83.3326	2
	High	DELADEIANSSGK	2	5	1	Q8VDD5		0	0	0.008525	3.31258	2	1348.62	0.163948	49.1653	0
	High	IRELETQISELQEDLESER	1	2	1	Q8VDD5		0	0	0.0002964	3.29261	3	2317.15	0.319678	82.7123	1
	High	AGKLDPHLVLDQLR	2	8	3	Q61879;Q5SV64;Q8VDD5		0	0	0.0007417	3.24903	2	1574.9	0.0212624	76.4267	1
	High	DLQGRDEQSEEK	1	4	1	Q8VDD5		0	0	0.003149	3.22786	2	1433.65	-0.0314906	13.4494	1
	High	DFSALESQLQDTQELLQEENRQK	1	3	1	Q8VDD5		0	0	0.0002651	3.19112	3	2749.33	-0.18177	84.0846	1
	High	QIATLHAQVTDMKK	1	2	1	Q8VDD5		0	0	0.02487	3.18481	2	1583.86	1.93195	38.2786	1
	High	VEEEEERcQYLQAEK	1	2	1	Q8VDD5	C8(Carbamidomethyl)	0	0	0.004206	3.16017	2	1939.87	1.07572	33.4718	1
	High	ALLQGKGDSEHK	1	2	1	Q8VDD5		0	0	0.02354	3.15319	2	1282.68	0.415856	15.2014	1
	High	ADFcIIHYAGK	2	8	3	Q61879;Q5SV64;Q8VDD5	C4(Carbamidomethyl)	0	0	0.003854	3.14437	2	1294.62	-0.18068	64.8047	0
	High	ANLQIDQINTDLNLER	1	5	1	Q8VDD5		0	0	4.643e-05	3.10186	2	1869.97	0.347271	79.9354	0
	High	ASREEILAQAK	2	5	1	Q8VDD5		0	0	0.03249	3.09898	2	1215.67	-0.605979	28.3075	1
	High	HEDELLAK	1	2	1	Q8VDD5		0	0	0.0138	3.08086	2	954.489	-0.393095	22.2186	0
	High	ALELDSNLYR	2	1	1	Q8VDD5		0	0	0.003894	3.08015	2	1193.62	0.114975	64.7342	0
	High	KFDQLLAEEK	3	19	5	E9QPE7;Q6URW6-2;Q61879;Q5SV64;Q8VDD5		0	0	0.01639	3.07653	2	1220.65	-0.0361216	50.056	1
	High	TLEDEAKTHEAQIQEMR	1	2	1	Q8VDD5		0	0	0.001109	3.04596	3	2028.97	0.21995	57.4917	1
	High	AGVLAHLEEERDLK	3	7	3	Q61879;Q5SV64;Q8VDD5		0	0	0.01314	3.03996	2	1579.84	-0.934571	58.2592	1
	High	EQLEEEEEAKR	1	2	1	Q8VDD5		0	0	0.004595	3.00233	2	1389.65	0.115397	18.945	1
	High	QLKDKADFcIIHYAGK	2	8	3	Q61879;Q5SV64;Q8VDD5	C9(Carbamidomethyl)	0	0	0.003507	2.92042	3	1906.98	-0.280248	58.7583	2
	High	QKKFDQLLAEEK	1	14	4	E9QPE7;Q61879;Q5SV64;Q8VDD5		0	0	0.03147	2.91992	2	1476.8	-0.763995	44.0469	2
	High	ALEEAmEQKAELER	1	4	1	Q8VDD5	M6(Oxidation)	0	0	0.01089	2.88431	2	1662.8	0.609153	32.1666	1
	High	IAQLEEELEEEQGNTELINDRLK	1	5	1	Q8VDD5		0	0	0.0002021	2.88267	3	2713.35	0.45949	80.4411	1
	High	YAEERDRAEAEAR	1	10	3	Q61879;Q5SV64;Q8VDD5		0	0	0.008638	2.87448	2	1565.73	0.183377	15.5072	2
	High	TDLLLEPYNK	2	1	1	Q8VDD5		0	0	0.02416	2.87345	2	1205.64	0.00966317	66.3734	0
	High	FDQLLAEEK	1	19	5	E9QPE7;Q6URW6-2;Q61879;Q5SV64;Q8VDD5		0	0	0.01699	2.86846	2	1092.56	-0.264458	49.4247	0
	High	YEILTPNSIPK	1	1	1	Q8VDD5		0	0	0.01583	2.85402	2	1274.7	-0.0777375	68.6244	0
	High	ELEDATETADAmNR	2	5	1	Q8VDD5	M12(Oxidation)	0	0	0.01302	2.83097	2	1581.67	-2.12868	25.5676	0
	High	KEEELQAALAR	2	5	2	E9QPE7;Q8VDD5		0	0	0.01345	2.74875	3	1257.68	0.462549	41.1608	1
	High	YKASIAALEAK	1	5	1	Q8VDD5		0	0	0.02009	2.74029	2	1164.66	-0.376476	44.3386	1
	High	TQLEELEDELQATEDAKLR	1	12	4	E9QPE7;Q61879;Q5SV64;Q8VDD5		0	0	4.831e-05	2.71717	3	2231.1	0.0747426	82.5656	1
	High	QKHSQAVEELADQLEQTKR	1	2	1	Q8VDD5		0	0	0.001466	2.71043	3	2238.15	0.482699	62.4661	2
	High	DLEGLSQR	1	3	1	Q8VDD5		0	0	0.02031	2.68687	2	917.469	0.138788	32.5905	0
	High	GALALEEKR	1	5	1	Q8VDD5		0	0	0.02848	2.63691	2	986.563	-0.0684095	26.6092	1
	High	VNKDDIQK	1	5	1	Q8VDD5		0	0	0.03833	2.62479	2	959.514	-1.98099	12.3108	1
	High	VVQEQGTHPK	1	1	1	Q8VDD5		0	0	0.01746	2.61994	2	1122.59	-0.0942558	10.255	0
	High	VRTELADKVTK	1	3	1	Q8VDD5		0	0	0.01089	2.61624	3	1259.73	-0.166105	21.832	2
	High	LQKDLEGLSQRLEEK	1	3	1	Q8VDD5		0	0	0.01146	2.60741	2	1785.97	0.362663	59.2532	2
	High	VEDMAELTcLNEASVLHNLK	1	12	3	Q8VDD5;Q61879;Q5SV64	C9(Carbamidomethyl)	0	0	0.02371	2.60594	3	2286.11	0.566577	82.6277	0
	High	EQADFAIEALAK	2	10	3	Q6URW6-2;E9QPE7;Q8VDD5		0	0	0.00567	2.57983	2	1305.67	0.128264	76.2604	0
	High	ASIAALEAK	1	5	1	Q8VDD5		0	0	0.01241	2.56561	2	873.504	-0.123012	38.9414	0
	High	VKPLLNSIR	1	2	1	Q8VDD5		0	0	0.04241	2.53372	3	1039.66	0.356872	44.5117	0
	High	cNGVLEGIR	1	37	5	E9QPE7;Q5SV64;Q61879;Q6URW6-2;Q8VDD5	C1(Carbamidomethyl)	0	0	0.005886	2.45906	2	1017.51	-0.430014	44.6523	0
	High	HEDELLAKEAELTK	1	2	1	Q8VDD5		0	0	0.01378	2.44747	3	1625.84	0.0736164	52.8195	1
	High	VVFQEFR	1	1	1	Q8VDD5		0	0	0.03412	2.29136	2	924.494	-0.0652491	57.9718	0
	High	TDLLLEPYNKYR	1	1	1	Q8VDD5		0	0	0.0236	2.17391	2	1524.81	0.560631	68.3151	1
	High	cQYLQAEK	1	2	1	Q8VDD5	C1(Carbamidomethyl)	0	0	0.03938	2.16979	2	1039.49	-0.720764	24.226	0
	High	LDPHLVLDQLR	1	8	3	Q61879;Q5SV64;Q8VDD5		0	0	0.01132	1.88504	2	1318.75	-0.625942	79.7404	0
	High	RGDLPFVVTR	1	5	1	Q8VDD5		0	0.001	0.05072	2.85996	2	1159.66	-0.236895	61.4632	1
	High	LKDVLLQVEDERR	1	5	1	Q8VDD5		0	0.001	0.05465	2.66357	2	1612.9	-0.302922	60.1249	2
	High	NcAAYLR	1	2	1	Q8VDD5	C2(Carbamidomethyl)	0	0.001	0.06689	2.3824	2	867.414	-0.215896	24.9463	0
	High	LQEMESAVK	1	5	1	Q8VDD5		0	0.001	0.07485	2.03334	2	1034.52	-0.478701	28.5465	0
	High	LEVNLQAMK	1	4	1	Q8VDD5		0	0.001	0.05238	2.00497	2	1045.57	0.108353	61.9095	0
	High	VAAYDKLEK	2	3	1	Q8VDD5		0	0.004	0.1241	2.41147	2	1036.57	-0.659206	25.7261	1
	High	cIIPNHEK	1	12	4	E9QPE7;Q61879;Q5SV64;Q8VDD5	C1(Carbamidomethyl)	0	0.004	0.1503	1.89732	2	1010.51	-0.280863	23.555	0
	High	EEILAQAK	1	5	1	Q8VDD5		0	0.006	0.1656	1.99129	2	901.498	-1.10804	27.5182	0
	High	QAcVLMIK	1	1	1	Q8VDD5	C3(Carbamidomethyl)	0	0.006	0.1731	1.876	2	962.516	0.123307	53.911	0
B2RRE2	Myo18a protein OS=Mus musculus GN=Myo18a PE=1 SV=1 - [B2RRE2_MOUSE]	419.917	44.5	12	15	92	131	2047	231.994	6.1001
	A2	Sequence	# PSMs	# Proteins	# Protein Groups	Protein Group Accessions	Modifications	ΔCn	q-Value	PEP	XCorr	Charge	MH+ [Da]	ΔM [ppm]	RT [min]	# Missed Cleavages
	High	VKLDHDGAILDVDEDDIEK	2	12	2	B2RRE2;Q9JMH9-7		0	0	5.817e-06	5.93212	2	2139.04	-0.155128	66.4735	1
	High	GSIILDSGHLSTASSSDDLKGEEGSFR	2	8	1	B2RRE2		0	0	1.406e-06	5.53712	3	2765.32	-0.355816	68.8164	1
	High	NQLEESEFTcAAAVK	1	14	2	B2RRE2;Q9JMH9-7	C10(Carbamidomethyl)	0	0	4.925e-06	5.51342	2	1696.78	-0.167301	58.5139	0
	High	SRDESASETSTPSEHSAAPSPQVEVR	3	8	1	B2RRE2		0	0	1.967e-05	5.46001	3	2741.26	0.385508	32.467	1
	High	LTAELQDTKLHLEGQQVR	2	13	2	B2RRE2;Q9JMH9-7		0	0	5.237e-06	5.32624	2	2079.12	-0.44514	58.5213	1
	High	VASGSDLHLTDIDSDSNR	1	8	1	B2RRE2		0	0	1.093e-05	5.25536	2	1901.88	0.434155	51.7393	0
	High	AGSATVLSGSIAGLEGGSQLALR	1	13	2	B2RRE2;Q9JMH9-7		0	0	1.179e-06	5.05161	2	2115.14	0.408351	82.6019	0
	High	ISELTSELTDERNTGESASQLLDAETAER	1	13	2	B2RRE2;Q9JMH9-7		0	0	2.138e-07	4.93295	3	3165.5	-1.377	79.8096	1
	High	VKDQEEELDEQAGSIQmLEQAK	2	12	2	B2RRE2;Q9JMH9-7	M17(Oxidation)	0	0	1.37e-05	4.85327	3	2534.19	0.0228518	66.2622	1
	High	FSHSYLSDSDTEAKLTETSA	2	14	2	B2RRE2;Q9JMH9-7		0	0	1.968e-05	4.84189	2	2188.99	-0.244347	57.661	1
	High	AVEELLESLDLEK	1	13	2	B2RRE2;Q9JMH9-7		0	0	0.0002715	4.69991	2	1487.78	0.555415	84.2849	0
	High	LQQELEDKMEVEQQSR	2	13	2	B2RRE2;Q9JMH9-7		0	0	8.658e-05	4.67732	2	1989.96	0.83174	46.349	1
	High	TELHLNHLAENNVFGIVPLSKPEEK	2	13	2	B2RRE2;Q9JMH9-7		0	0	0.0001555	4.53788	3	2828.5	0.774892	80.9793	0
	High	RFDSELSQAHEETQR	2	13	2	B2RRE2;Q9JMH9-7		0	0	8.079e-05	4.536	2	1832.85	-0.483041	33.9333	1
	High	RFDSELSQAHEETQREK	2	13	2	B2RRE2;Q9JMH9-7		0	0	3.099e-05	4.48039	3	2089.99	0.0679676	32.1229	2
	High	NTGESASQLLDAETAER	2	13	2	B2RRE2;Q9JMH9-7		0	0	0.0001078	4.3682	2	1791.84	4.63677	59.4787	0
	High	ISELTSELTDER	2	13	2	B2RRE2;Q9JMH9-7		0	0	0.0001554	4.22868	2	1392.68	-0.431769	58.0479	0
	High	LGDLQADSDESQR	2	13	2	B2RRE2;Q9JMH9-7		0	0	0.0001315	4.19823	2	1433.65	-0.116637	28.0244	0
	High	RLGDLQADSDESQR	2	13	2	B2RRE2;Q9JMH9-7		0	0	5.612e-05	4.16776	2	1589.75	-0.210768	28.3562	1
	High	LFSYYGPQEGDKK	1	13	2	B2RRE2;Q9JMH9-7		0	0	0.0115	4.13979	2	1531.74	0.0418806	50.0668	1
	High	LQQELEDKmEVEQQSR	1	13	2	B2RRE2;Q9JMH9-7	M9(Oxidation)	0	0	4.739e-05	4.03848	2	2005.95	-0.838868	29.4738	1
	High	DGFSLASQLKSEELSLPEGK	1	12	2	B2RRE2;Q9JMH9-7		0	0	1.524e-05	3.95252	3	2135.09	0.287651	81.57	1
	High	RFDVLAPHLTK	4	13	2	B2RRE2;Q9JMH9-7		0	0	0.00263	3.94602	3	1296.74	-0.186404	58.6495	1
	High	AAYLLGcSLEELSSAIFK	1	13	2	B2RRE2;Q9JMH9-7	C7(Carbamidomethyl)	0	0	5.289e-05	3.8241	2	1972.01	-1.22999	84.4697	0
	High	AAEINGEVDDDDAGGEWR	2	13	2	B2RRE2;Q9JMH9-7		0	0	1.948e-05	3.81784	2	1918.81	0.0156398	51.9954	0
	High	QDQSIVLLGSSGSGK	2	13	2	B2RRE2;Q9JMH9-7		0	0	3.452e-05	3.8142	2	1475.77	0.569412	55.7018	0
	High	FDSELSQAHEETQR	1	13	2	B2RRE2;Q9JMH9-7		0	0	4.678e-05	3.81163	2	1676.75	-0.2095	32.2745	0
	High	YGASLLHTYAGPSLLVLSTR	1	12	2	B2RRE2;Q9JMH9-7		0	0	6.499e-05	3.75391	3	2119.16	0.583554	84.0293	0
	High	EPADLDPEAASPAYSQAK	1	2	1	B2RRE2		0	0	0.0001261	3.72358	2	1859.87	0.547129	48.8138	0
	High	FDSELSQAHEETQREK	2	13	2	B2RRE2;Q9JMH9-7		0	0	0.0006397	3.68506	2	1933.89	0.325006	29.4486	1
	High	LFTTVRPLIQVQLSEEQIR	1	13	2	B2RRE2;Q9JMH9-7		0	0	0.0006721	3.64605	2	2270.29	-0.26908	82.6572	0
	High	GASFEELcHNYAQDR	2	13	2	B2RRE2;Q9JMH9-7	C8(Carbamidomethyl)	0	0	0.0004461	3.58102	2	1796.77	0.712431	56.2529	0
	High	FDVLAPHLTKK	1	13	2	B2RRE2;Q9JMH9-7		0	0	0.005549	3.42051	2	1268.74	-0.143282	53.1998	1
	High	DGFSLASQLK	1	12	2	B2RRE2;Q9JMH9-7		0	0	0.008027	3.37846	2	1065.56	0.335624	68.3765	0
	High	TLEGQLmQHPGLGIPRPGPR	1	8	1	B2RRE2	M7(Oxidation)	0	0	0.005679	3.33758	3	2170.15	-0.460526	65.2627	0
	High	EIAQLKNQLEESEFTcAAAVK	1	14	2	B2RRE2;Q9JMH9-7	C16(Carbamidomethyl)	0	0	0.01601	3.33413	3	2379.18	-0.835615	76.4892	1
	High	RLQQELEDKMEVEQQSR	1	13	2	B2RRE2;Q9JMH9-7		0	0	0.005288	3.32725	3	2146.05	-0.706829	51.0094	2
	High	AKTALEEQLSR	2	14	2	B2RRE2;Q9JMH9-7		0	0	0.003646	3.29666	3	1245.68	-0.259929	37.7733	1
	High	TFLQELER	2	13	2	B2RRE2;Q9JMH9-7		0	0	0.0115	3.24156	2	1035.55	0.0611938	76.8405	0
	High	FSHSYLSDSDTEAK	1	14	2	B2RRE2;Q9JMH9-7		0	0	0.001866	3.21276	2	1586.7	0.151165	34.2664	0
	High	LQVDALIDTIKR	1	13	2	B2RRE2;Q9JMH9-7		0	0	0.0007477	3.19284	2	1384.82	0.0391875	80.0698	1
	High	TGEGHRREPADLDPEAASPAYSQAK	2	2	1	B2RRE2		0	0	0.00236	3.18683	3	2653.26	-0.112862	38.741	2
	High	DTKEEMSELAR	1	14	2	B2RRE2;Q9JMH9-7		0	0	0.004166	3.16898	2	1308.61	-0.13023	38.6562	1
	High	REDmAPHIYAVAQTAYR	1	13	2	B2RRE2;Q9JMH9-7	M4(Oxidation)	0	0	0.0003779	3.14862	3	2007.97	0.282984	52.0348	1
	High	RVVHFAEPGAGTK	1	8	1	B2RRE2		0	0	0.01224	3.08744	2	1368.74	-0.18016	27.3194	1
	High	NKDEEIQQLR	4	13	2	B2RRE2;Q9JMH9-7		0	0	0.01068	3.06683	2	1272.65	0.0260666	27.766	1
	High	SRDEIVEMIR	1	8	1	B2RRE2		0	0	0.002428	3.00515	2	1247.64	-0.22642	59.1521	1
	High	ELETRLEFEKTQVK	1	14	2	B2RRE2;Q9JMH9-7		0	0	0.001098	3.00366	3	1749.94	-1.05536	51.0393	2
	High	LSTLSDQVNQR	2	14	2	B2RRE2;Q9JMH9-7		0	0	0.002109	3.00008	2	1260.65	0.0342471	32.2629	0
	High	TALEEQLSR	1	14	2	B2RRE2;Q9JMH9-7		0	0	0.006843	2.98708	2	1046.55	-0.287058	37.2557	0
	High	SLAHADEAR	1	13	2	B2RRE2;Q9JMH9-7		0	0	0.01582	2.97717	2	969.474	-0.609131	12.9483	0
	High	EMESRDEEVEEAR	1	13	2	B2RRE2;Q9JMH9-7		0	0	0.02995	2.92294	2	1608.68	-0.221206	21.0121	1
	High	NYIVVDEKR	2	13	2	B2RRE2;Q9JMH9-7		0	0	0.006713	2.86444	2	1135.61	-0.213223	32.0493	1
	High	VLAISPEEQK	2	13	2	B2RRE2;Q9JMH9-7		0	0	0.03179	2.85542	2	1113.61	-0.358901	38.3632	0
	High	RLENLASR	1	14	2	B2RRE2;Q9JMH9-7		0	0	0.0308	2.79508	2	958.542	-0.644075	21.1396	1
	High	QMEVQLEEEYEDKQK	1	14	2	B2RRE2;Q9JMH9-7		0	0	0.009479	2.73914	3	1925.88	-0.436631	53.8462	1
	High	DLDIAGFTQK	1	13	2	B2RRE2;Q9JMH9-7		0	0	0.02051	2.70895	2	1107.57	0.0374994	70.2371	0
	High	ELQTQYDALKK	2	13	2	B2RRE2;Q9JMH9-7		0	0	0.008696	2.68671	2	1336.71	0.174906	35.4459	1
	High	IISNLFLGR	1	13	2	B2RRE2;Q9JMH9-7		0	0	0.00561	2.65533	2	1032.62	-0.165263	78.9201	0
	High	LFSYYGPQEGDK	1	13	2	B2RRE2;Q9JMH9-7		0	0	0.01092	2.62939	2	1403.65	-0.0417648	56.9049	0
	High	DLALGLVPGDR	1	8	1	B2RRE2		0	0	0.01133	2.59788	2	1125.63	-0.372423	73.6702	0
	High	SSccLGLSR	1	13	2	B2RRE2;Q9JMH9-7	C3(Carbamidomethyl); C4(Carbamidomethyl)	0	0	0.01199	2.54631	2	1039.47	0.607074	31.4836	0
	High	LTAELQDTK	2	13	2	B2RRE2;Q9JMH9-7		0	0	0.04484	2.52403	2	1018.54	-0.429085	27.4025	0
	High	ELQTQYDALK	1	13	2	B2RRE2;Q9JMH9-7		0	0	0.03306	2.49892	2	1208.62	-0.211139	43.2662	0
	High	LEEQRDEQTSR	2	13	2	B2RRE2;Q9JMH9-7		0	0	0.01008	2.47094	3	1390.66	-0.114	12.0493	1
	High	LQVDALIDTIK	1	13	2	B2RRE2;Q9JMH9-7		0	0	0.003436	2.36384	2	1228.72	0.379469	82.2686	0
	High	QGPEESGLGEGTK	1	13	2	B2RRE2;Q9JMH9-7		0	0	0.004368	2.35547	2	1288.6	-0.00869256	21.1134	0
	High	DEEVEEAR	1	13	2	B2RRE2;Q9JMH9-7		0	0	0.02561	2.23875	2	976.422	0.0730204	14.5716	0
	High	QNPATQNAPR	1	13	2	B2RRE2;Q9JMH9-7		0	0	0.0253	2.10782	2	1096.55	-0.293134	13.6969	0
	High	KIISNLFLGR	1	13	2	B2RRE2;Q9JMH9-7		0	0	0.02939	1.92034	2	1160.72	1.01043	72.0102	1
	High	LKVQPIPELSELSR	1	8	1	B2RRE2		0	0	0.003053	1.91238	2	1608.93	0.406161	79.8601	1
	High	KIQDLAIR	2	13	2	B2RRE2;Q9JMH9-7		0	0	0.03611	1.88998	2	956.589	-0.189935	38.6543	1
	High	VVHFAEPGAGTK	1	8	1	B2RRE2		0	0.001	0.08035	2.73634	2	1212.64	-0.568259	32.892	0
	High	TRLEISNPIPIK	1	8	1	B2RRE2		0	0.001	0.05523	2.6248	2	1380.82	-0.280312	68.6626	1
	High	SRVPELVTK	1	8	1	B2RRE2		0	0.001	0.05593	2.51769	2	1028.61	-0.24748	32.724	1
	High	DTKEEmSELAR	1	14	2	B2RRE2;Q9JMH9-7	M6(Oxidation)	0	0.001	0.06676	2.46005	2	1324.61	0.392607	18.3373	1
	High	HLTLFQAAcR	2	13	2	B2RRE2;Q9JMH9-7	C9(Carbamidomethyl)	0	0.001	0.05082	2.30437	2	1216.63	0.0597146	56.8889	0
	High	LEFEKTQVK	1	14	2	B2RRE2;Q9JMH9-7		0	0.001	0.0788	2.18154	2	1121.62	-0.205644	32.7882	1
	High	GAPAVYSEK	1	12	2	B2RRE2;Q9JMH9-7		0	0.001	0.06075	2.10116	2	921.468	-0.0253609	20.7291	0
	High	IQDLAIR	1	13	2	B2RRE2;Q9JMH9-7		0	0.001	0.06637	1.86778	2	828.494	0.000860372	40.2551	0
	High	SRDEIVEmIR	1	8	1	B2RRE2	M8(Oxidation)	0	0.002	0.1065	2.42627	2	1263.64	-0.932972	39.1582	1
	High	SEELSLPEGK	1	12	2	B2RRE2;Q9JMH9-7		0	0.002	0.08762	2.343	2	1088.55	-0.118232	43.9213	0
	High	LPALVPPPPPALR	1	8	1	B2RRE2		0	0.002	0.08755	2.20733	2	1337.83	0.212863	79.917	0
	High	LHLEGQQVR	1	13	2	B2RRE2;Q9JMH9-7		0	0.003	0.1196	2.61231	3	1079.6	0.0986433	27.2386	0
	High	KTFTTGMAAVK	1	13	2	B2RRE2;Q9JMH9-7		0	0.003	0.1141	2.51802	2	1154.62	-0.144181	35.2125	1
	High	LSTLSDQVNQRDFESEKR	1	14	2	B2RRE2;Q9JMH9-7		0	0.004	0.1242	3.3995	2	2152.06	0.247605	47.8351	2
	High	ELETRLEFEK	1	14	2	B2RRE2;Q9JMH9-7		0	0.004	0.1262	2.57269	2	1293.67	-0.0515356	53.1202	1
	High	ALQQLKK	1	13	2	B2RRE2;Q9JMH9-7		0	0.004	0.1389	2.28604	2	828.53	0.218183	15.4042	1
	High	IRELETRLEFEK	1	14	2	B2RRE2;Q9JMH9-7		0	0.004	0.153	1.78334	2	1562.85	-0.361062	56.0758	2
	High	LLQDSQK	1	13	2	B2RRE2;Q9JMH9-7		0	0.005	0.1606	1.90848	2	831.457	-0.308605	14.2087	0
	High	QLRDTKEEMSELAR	1	14	2	B2RRE2;Q9JMH9-7		0	0.007	0.1806	1.8541	2	1705.85	-0.669793	41.0444	2
	High	VEKERNELR	1	13	2	B2RRE2;Q9JMH9-7		0	0.008	0.1877	2.64211	2	1172.64	-0.138302	12.0534	2
	High	KGQSPLLR	1	13	2	B2RRE2;Q9JMH9-7		0	0.009	0.2024	2.12235	2	898.547	-0.406114	21.9243	1
	High	GFFNLNR	1	8	1	B2RRE2		0	0.009	0.1945	1.93625	2	867.447	-0.0820589	68.8647	0
	High	LLDAMR	1	13	2	B2RRE2;Q9JMH9-7		0	0.009	0.2011	1.70804	2	718.392	0.224065	35.3512	0
P97861	Keratin, type II cuticular Hb6 OS=Mus musculus GN=Krt86 PE=2 SV=2 - [KRT86_MOUSE]	362.931	63.37	14	6	45	106	486	53.2166	5.75732
	A2	Sequence	# PSMs	# Proteins	# Protein Groups	Protein Group Accessions	Modifications	ΔCn	q-Value	PEP	XCorr	Charge	MH+ [Da]	ΔM [ppm]	RT [min]	# Missed Cleavages
	High	KSDLEANAEALTQETDFLR	2	5	3	E9Q1Y9;P97861;Q6IMF0		0	0	1.462e-07	6.92445	2	2151.06	0.531593	82.0599	1
	High	LEAAVTQSEQQGEAALADAR	6	4	2	E9Q1Y9;P97861		0	0	1.557e-07	6.73903	2	2058.01	0.308232	64.4013	0
	High	cQNTKLEAAVTQSEQQGEAALADAR	2	4	2	E9Q1Y9;P97861	C1(Carbamidomethyl)	0	0	1.167e-06	6.13932	3	2689.29	0.581468	78.8614	1
	High	LTAEIENAKcQNTKLEAAVTQSEQQGEAALADAR	1	4	2	E9Q1Y9;P97861	C10(Carbamidomethyl)	0	0	9.289e-05	5.62421	3	3658.8	0.45052	79.8492	2
	High	GGVVcGDLcVSGTAPAVNTR	3	2	1	P97861	C5(Carbamidomethyl); C9(Carbamidomethyl)	0	0	2.13e-06	5.4793	2	1989.95	-1.04866	59.0128	0
	High	LcEGVGSVNVcVSSSR	2	4	3	P97861;Q6IMF0;Q9Z2T6	C2(Carbamidomethyl); C11(Carbamidomethyl)	0	0	3.958e-06	5.0529	2	1709.79	-0.14632	52.6158	0
	High	SDLEANAEALTQETDFLR	2	5	3	E9Q1Y9;P97861;Q6IMF0		0	0	8.353e-05	4.99309	2	2022.96	0.806275	83.3771	0
	High	GLSGGFGSQSVcGAFR	1	4	2	E9Q1Y9;P97861	C12(Carbamidomethyl)	0	0	0.0001472	4.60828	2	1586.74	0.768942	68.7679	0
	High	LAAELNHAQESMEGYKK	3	4	2	E9Q1Y9;P97861		0	0	3.928e-05	4.43955	2	1918.94	1.69962	45.9032	1
	High	LTAEIENAKcQNTK	1	5	3	E9Q1Y9;P97861;Q6IMF0	C10(Carbamidomethyl)	0	0	0.0001001	4.3577	2	1619.81	0.463545	24.6391	1
	High	LAAELNHAQESmEGYKK	2	4	2	E9Q1Y9;P97861	M12(Oxidation)	0	0	0.0002126	4.26477	2	1934.93	-0.228746	27.7888	1
	High	ILHSHISDTSIVVK	9	2	1	P97861		0	0	4.332e-05	4.16908	3	1548.87	-0.345916	44.1887	0
	High	LLEGEEQRLcEGVGSVNVcVSSSR	1	4	3	P97861;Q6IMF0;Q9Z2T6	C10(Carbamidomethyl); C19(Carbamidomethyl)	0	0	2.357e-05	4.15502	3	2664.27	-0.281536	73.9601	1
	High	DLNmDcVVAEIK	2	6	4	E9Q1Y9;P97861;Q6IMF0;Q9Z2T6	M4(Oxidation); C6(Carbamidomethyl)	0	0	0.0009154	4.12904	2	1422.66	0.970338	60.1597	0
	High	LAAELNHAQESMEGYK	1	4	2	E9Q1Y9;P97861		0	0	2.97e-05	4.0976	2	1790.84	0.184866	51.8799	0
	High	LAAELNHAQESmEGYK	1	4	2	E9Q1Y9;P97861	M12(Oxidation)	0	0	8.353e-05	4.06638	2	1806.83	0.632932	33.0228	0
	High	RYEEEVSLR	3	2	1	P97861		0	0	0.008075	3.90083	2	1180.6	-0.285269	33.2448	1
	High	cKLAELEGALQK	5	7	4	E9Q1Y9;P97861;Q6IMF0;Q9Z2T6	C1(Carbamidomethyl)	0	0	0.001649	3.62024	2	1359.73	0.280238	61.2571	1
	High	ATAENEFVALKK	8	4	2	E9Q1Y9;P97861		0	0	0.002705	3.58519	2	1320.72	-0.641986	45.055	1
	High	EAEcVEADSGR	1	6	4	E9Q1Y9;P97861;Q6IMF0;Q9Z2T6	C4(Carbamidomethyl)	0	0	0.0004619	3.36815	2	1222.5	0.00865439	15.3861	0
	High	TREEINELNR	4	5	3	E9Q1Y9;P97861;Q6IMF0		0	0	0.03186	3.26263	2	1273.65	-0.269917	26.4118	1
	High	RLLEGEEQR	3	8	4	E9Q1Y9;P97861;Q6IMF0;Q9Z2T6		0	0	0.003603	3.22694	3	1129.6	0.0284954	20.0337	1
	High	AKQDMAcLLK	2	8	4	E9Q1Y9;P97861;Q6IMF0;Q9Z2T6	C7(Carbamidomethyl)	0	0	0.001159	3.20124	3	1177.61	-0.492064	44.3484	1
	High	SRAEAESWYR	2	5	4	E9Q1Y9;P97861;Q6IMF0;Q9Z2T6		0	0	0.006113	3.20064	2	1254.59	-0.090971	35.276	1
	High	KRYEEEVSLR	1	2	1	P97861		0	0	0.02286	3.18011	2	1308.69	-0.350086	28.4309	2
	High	AQYDDIASR	3	6	3	E9Q1Y9;P97861;Q6IMF0		0	0	0.003738	3.15117	2	1038.48	-0.30091	27.3479	0
	High	LAELEGALQK	2	7	4	E9Q1Y9;P97861;Q6IMF0;Q9Z2T6		0	0	0.008755	3.13557	2	1071.6	-0.201244	51.1003	0
	High	FLEQQNKLLETK	1	7	4	E9Q1Y9;P97861;Q6IMF0;Q9Z2T6		0	0	0.002825	2.98497	2	1490.82	-0.193705	52.4743	1
	High	FAAFIDKVR	2	6	4	E9Q1Y9;P97861;Q6IMF0;Q9Z2T6		0	0	0.005107	2.95556	2	1066.6	-0.260382	58.9971	1
	High	DLNMDcVVAEIK	1	6	4	E9Q1Y9;P97861;Q6IMF0;Q9Z2T6	C6(Carbamidomethyl)	0	0	0.002291	2.94757	2	1406.67	0.316958	80.9385	0
	High	EYQEVMNSK	1	7	4	E9Q1Y9;P97861;Q6IMF0;Q9Z2T6		0	0	0.02033	2.9162	2	1127.5	-0.180631	23.2597	0
	High	ATAENEFVALK	1	4	2	E9Q1Y9;P97861		0	0	0.001561	2.91123	2	1192.62	-0.0974008	57.3466	0
	High	LLEGEEQR	2	8	4	E9Q1Y9;P97861;Q6IMF0;Q9Z2T6		0	0	0.0182	2.90803	2	973.495	-0.0941859	19.8773	0
	High	MYDEETRILHSHISDTSIVVK	1	2	1	P97861		0.0104	0	0.03388	2.8623	3	2473.24	-0.670506	70.9477	1
	High	RTREEINELNR	2	5	3	E9Q1Y9;P97861;Q6IMF0		0	0	0.02415	2.84328	2	1429.75	-0.0163313	21.7109	2
	High	KSDLEANAEALTQETDFLRR	3	4	2	E9Q1Y9;P97861		0	0	0.0003969	2.82572	3	2307.16	-0.482415	80.8006	2
	High	EYQEVmNSK	1	7	4	E9Q1Y9;P97861;Q6IMF0;Q9Z2T6	M6(Oxidation)	0	0	0.01819	2.79713	2	1143.5	-0.748551	14.0838	0
	High	ccISAAPYR	1	5	3	E9Q1Y9;P97861;Q6IMF0	C1(Carbamidomethyl); C2(Carbamidomethyl)	0	0	0.006793	2.75453	2	1097.49	-0.183607	32.0528	0
	High	YEEEVSLR	1	2	1	P97861		0	0	0.02799	2.71867	2	1024.49	-0.4032	36.6444	0
	High	RMYDEETR	1	4	2	E9Q1Y9;P97861		0	0	0.0445	2.6228	2	1099.48	-0.0374022	15.9101	1
	High	EEINELNR	2	6	4	E9Q1Y9;P97861;Q6IMF0;Q9Z2T6		0	0	0.02679	2.61206	2	1016.5	-0.521983	27.7143	0
	High	LTAEIENAK	3	6	4	E9Q1Y9;P97861;Q6IMF0;Q9Z2T6		0	0	0.008961	2.45809	2	988.531	-0.132467	27.7628	0
	High	REAEcVEADSGR	1	6	4	E9Q1Y9;P97861;Q6IMF0;Q9Z2T6	C5(Carbamidomethyl)	0	0	0.02951	2.42421	2	1378.6	0.417198	14.7844	1
	High	LGLDVEITTYR	1	3	1	P97861		0	0	0.003857	2.29116	2	1279.69	0.545214	78.4403	0
	High	DVDcAYLR	2	6	4	E9Q1Y9;P97861;Q6IMF0;Q9Z2T6	C4(Carbamidomethyl)	0	0.001	0.05649	2.52512	2	1011.46	-0.52016	38.8683	0
	High	RmYDEETR	1	4	2	E9Q1Y9;P97861	M2(Oxidation)	0	0.001	0.06005	2.15103	2	1115.48	-0.0744759	13.1436	1
	High	mYDEETR	1	4	2	E9Q1Y9;P97861	M1(Oxidation)	0	0.002	0.1021	2.37937	2	959.377	-0.420592	13.8776	0
	High	QDMAcLLK	1	8	4	E9Q1Y9;P97861;Q6IMF0;Q9Z2T6	C5(Carbamidomethyl)	0	0.002	0.09713	1.84827	2	978.475	-0.225245	54.0088	0
	High	FAAFIDK	2	6	4	E9Q1Y9;P97861;Q6IMF0;Q9Z2T6		0	0.002	0.08735	1.7658	2	811.434	-0.737662	53.0213	0
	High	FLEQQNK	1	40	7	A1L0X5;E9Q1Y9;Q9Z2T6;Q922U2;P50446;P97861;Q6IMF0		0	0.009	0.1961	1.9778	2	906.468	0.0141668	18.538	0
Q9JMH9-7	Isoform 7 of Unconventional myosin-XVIIIa OS=Mus musculus GN=Myo18a - [MY18A_MOUSE]	355.85	42.07	6	1	78	112	1716	195.156	5.68115
	A2	Sequence	# PSMs	# Proteins	# Protein Groups	Protein Group Accessions	Modifications	ΔCn	q-Value	PEP	XCorr	Charge	MH+ [Da]	ΔM [ppm]	RT [min]	# Missed Cleavages
	High	VKLDHDGAILDVDEDDIEK	2	12	2	B2RRE2;Q9JMH9-7		0	0	5.817e-06	5.93212	2	2139.04	-0.155128	66.4735	1
	High	NQLEESEFTcAAAVK	1	14	2	B2RRE2;Q9JMH9-7	C10(Carbamidomethyl)	0	0	4.925e-06	5.51342	2	1696.78	-0.167301	58.5139	0
	High	LTAELQDTKLHLEGQQVR	2	13	2	B2RRE2;Q9JMH9-7		0	0	5.237e-06	5.32624	2	2079.12	-0.44514	58.5213	1
	High	AGSATVLSGSIAGLEGGSQLALR	1	13	2	B2RRE2;Q9JMH9-7		0	0	1.179e-06	5.05161	2	2115.14	0.408351	82.6019	0
	High	ISELTSELTDERNTGESASQLLDAETAER	1	13	2	B2RRE2;Q9JMH9-7		0	0	2.138e-07	4.93295	3	3165.5	-1.377	79.8096	1
	High	VKDQEEELDEQAGSIQmLEQAK	2	12	2	B2RRE2;Q9JMH9-7	M17(Oxidation)	0	0	1.37e-05	4.85327	3	2534.19	0.0228518	66.2622	1
	High	FSHSYLSDSDTEAKLTETSA	2	14	2	B2RRE2;Q9JMH9-7		0	0	1.968e-05	4.84189	2	2188.99	-0.244347	57.661	1
	High	AVEELLESLDLEK	1	13	2	B2RRE2;Q9JMH9-7		0	0	0.0002715	4.69991	2	1487.78	0.555415	84.2849	0
	High	LQQELEDKMEVEQQSR	2	13	2	B2RRE2;Q9JMH9-7		0	0	8.658e-05	4.67732	2	1989.96	0.83174	46.349	1
	High	TELHLNHLAENNVFGIVPLSKPEEK	2	13	2	B2RRE2;Q9JMH9-7		0	0	0.0001555	4.53788	3	2828.5	0.774892	80.9793	0
	High	RFDSELSQAHEETQR	2	13	2	B2RRE2;Q9JMH9-7		0	0	8.079e-05	4.536	2	1832.85	-0.483041	33.9333	1
	High	RFDSELSQAHEETQREK	2	13	2	B2RRE2;Q9JMH9-7		0	0	3.099e-05	4.48039	3	2089.99	0.0679676	32.1229	2
	High	NTGESASQLLDAETAER	2	13	2	B2RRE2;Q9JMH9-7		0	0	0.0001078	4.3682	2	1791.84	4.63677	59.4787	0
	High	ISELTSELTDER	2	13	2	B2RRE2;Q9JMH9-7		0	0	0.0001554	4.22868	2	1392.68	-0.431769	58.0479	0
	High	LGDLQADSDESQR	2	13	2	B2RRE2;Q9JMH9-7		0	0	0.0001315	4.19823	2	1433.65	-0.116637	28.0244	0
	High	RLGDLQADSDESQR	2	13	2	B2RRE2;Q9JMH9-7		0	0	5.612e-05	4.16776	2	1589.75	-0.210768	28.3562	1
	High	LFSYYGPQEGDKK	1	13	2	B2RRE2;Q9JMH9-7		0	0	0.0115	4.13979	2	1531.74	0.0418806	50.0668	1
	High	LQQELEDKmEVEQQSR	1	13	2	B2RRE2;Q9JMH9-7	M9(Oxidation)	0	0	4.739e-05	4.03848	2	2005.95	-0.838868	29.4738	1
	High	DGFSLASQLKSEELSLPEGK	1	12	2	B2RRE2;Q9JMH9-7		0	0	1.524e-05	3.95252	3	2135.09	0.287651	81.57	1
	High	RFDVLAPHLTK	4	13	2	B2RRE2;Q9JMH9-7		0	0	0.00263	3.94602	3	1296.74	-0.186404	58.6495	1
	High	AAYLLGcSLEELSSAIFK	1	13	2	B2RRE2;Q9JMH9-7	C7(Carbamidomethyl)	0	0	5.289e-05	3.8241	2	1972.01	-1.22999	84.4697	0
	High	AAEINGEVDDDDAGGEWR	2	13	2	B2RRE2;Q9JMH9-7		0	0	1.948e-05	3.81784	2	1918.81	0.0156398	51.9954	0
	High	QDQSIVLLGSSGSGK	2	13	2	B2RRE2;Q9JMH9-7		0	0	3.452e-05	3.8142	2	1475.77	0.569412	55.7018	0
	High	FDSELSQAHEETQR	1	13	2	B2RRE2;Q9JMH9-7		0	0	4.678e-05	3.81163	2	1676.75	-0.2095	32.2745	0
	High	YGASLLHTYAGPSLLVLSTR	1	12	2	B2RRE2;Q9JMH9-7		0	0	6.499e-05	3.75391	3	2119.16	0.583554	84.0293	0
	High	FDSELSQAHEETQREK	2	13	2	B2RRE2;Q9JMH9-7		0	0	0.0006397	3.68506	2	1933.89	0.325006	29.4486	1
	High	LFTTVRPLIQVQLSEEQIR	1	13	2	B2RRE2;Q9JMH9-7		0	0	0.0006721	3.64605	2	2270.29	-0.26908	82.6572	0
	High	GASFEELcHNYAQDR	2	13	2	B2RRE2;Q9JMH9-7	C8(Carbamidomethyl)	0	0	0.0004461	3.58102	2	1796.77	0.712431	56.2529	0
	High	FDVLAPHLTKK	1	13	2	B2RRE2;Q9JMH9-7		0	0	0.005549	3.42051	2	1268.74	-0.143282	53.1998	1
	High	DGFSLASQLK	1	12	2	B2RRE2;Q9JMH9-7		0	0	0.008027	3.37846	2	1065.56	0.335624	68.3765	0
	High	EIAQLKNQLEESEFTcAAAVK	1	14	2	B2RRE2;Q9JMH9-7	C16(Carbamidomethyl)	0	0	0.01601	3.33413	3	2379.18	-0.835615	76.4892	1
	High	RLQQELEDKMEVEQQSR	1	13	2	B2RRE2;Q9JMH9-7		0	0	0.005288	3.32725	3	2146.05	-0.706829	51.0094	2
	High	AKTALEEQLSR	2	14	2	B2RRE2;Q9JMH9-7		0	0	0.003646	3.29666	3	1245.68	-0.259929	37.7733	1
	High	TFLQELER	2	13	2	B2RRE2;Q9JMH9-7		0	0	0.0115	3.24156	2	1035.55	0.0611938	76.8405	0
	High	FSHSYLSDSDTEAK	1	14	2	B2RRE2;Q9JMH9-7		0	0	0.001866	3.21276	2	1586.7	0.151165	34.2664	0
	High	LQVDALIDTIKR	1	13	2	B2RRE2;Q9JMH9-7		0	0	0.0007477	3.19284	2	1384.82	0.0391875	80.0698	1
	High	DTKEEMSELAR	1	14	2	B2RRE2;Q9JMH9-7		0	0	0.004166	3.16898	2	1308.61	-0.13023	38.6562	1
	High	REDmAPHIYAVAQTAYR	1	13	2	B2RRE2;Q9JMH9-7	M4(Oxidation)	0	0	0.0003779	3.14862	3	2007.97	0.282984	52.0348	1
	High	NKDEEIQQLR	4	13	2	B2RRE2;Q9JMH9-7		0	0	0.01068	3.06683	2	1272.65	0.0260666	27.766	1
	High	ELETRLEFEKTQVK	1	14	2	B2RRE2;Q9JMH9-7		0	0	0.001098	3.00366	3	1749.94	-1.05536	51.0393	2
	High	LSTLSDQVNQR	2	14	2	B2RRE2;Q9JMH9-7		0	0	0.002109	3.00008	2	1260.65	0.0342471	32.2629	0
	High	TALEEQLSR	1	14	2	B2RRE2;Q9JMH9-7		0	0	0.006843	2.98708	2	1046.55	-0.287058	37.2557	0
	High	SLAHADEAR	1	13	2	B2RRE2;Q9JMH9-7		0	0	0.01582	2.97717	2	969.474	-0.609131	12.9483	0
	High	EMESRDEEVEEAR	1	13	2	B2RRE2;Q9JMH9-7		0	0	0.02995	2.92294	2	1608.68	-0.221206	21.0121	1
	High	NYIVVDEKR	2	13	2	B2RRE2;Q9JMH9-7		0	0	0.006713	2.86444	2	1135.61	-0.213223	32.0493	1
	High	VLAISPEEQK	2	13	2	B2RRE2;Q9JMH9-7		0	0	0.03179	2.85542	2	1113.61	-0.358901	38.3632	0
	High	RLENLASR	1	14	2	B2RRE2;Q9JMH9-7		0	0	0.0308	2.79508	2	958.542	-0.644075	21.1396	1
	High	QMEVQLEEEYEDKQK	1	14	2	B2RRE2;Q9JMH9-7		0	0	0.009479	2.73914	3	1925.88	-0.436631	53.8462	1
	High	DLDIAGFTQK	1	13	2	B2RRE2;Q9JMH9-7		0	0	0.02051	2.70895	2	1107.57	0.0374994	70.2371	0
	High	ELQTQYDALKK	2	13	2	B2RRE2;Q9JMH9-7		0	0	0.008696	2.68671	2	1336.71	0.174906	35.4459	1
	High	IISNLFLGR	1	13	2	B2RRE2;Q9JMH9-7		0	0	0.00561	2.65533	2	1032.62	-0.165263	78.9201	0
	High	LFSYYGPQEGDK	1	13	2	B2RRE2;Q9JMH9-7		0	0	0.01092	2.62939	2	1403.65	-0.0417648	56.9049	0
	High	SSccLGLSR	1	13	2	B2RRE2;Q9JMH9-7	C3(Carbamidomethyl); C4(Carbamidomethyl)	0	0	0.01199	2.54631	2	1039.47	0.607074	31.4836	0
	High	LTAELQDTK	2	13	2	B2RRE2;Q9JMH9-7		0	0	0.04484	2.52403	2	1018.54	-0.429085	27.4025	0
	High	ELQTQYDALK	1	13	2	B2RRE2;Q9JMH9-7		0	0	0.03306	2.49892	2	1208.62	-0.211139	43.2662	0
	High	LEEQRDEQTSR	2	13	2	B2RRE2;Q9JMH9-7		0	0	0.01008	2.47094	3	1390.66	-0.114	12.0493	1
	High	LQVDALIDTIK	1	13	2	B2RRE2;Q9JMH9-7		0	0	0.003436	2.36384	2	1228.72	0.379469	82.2686	0
	High	QGPEESGLGEGTK	1	13	2	B2RRE2;Q9JMH9-7		0	0	0.004368	2.35547	2	1288.6	-0.00869256	21.1134	0
	High	DEEVEEAR	1	13	2	B2RRE2;Q9JMH9-7		0	0	0.02561	2.23875	2	976.422	0.0730204	14.5716	0
	High	QNPATQNAPR	1	13	2	B2RRE2;Q9JMH9-7		0	0	0.0253	2.10782	2	1096.55	-0.293134	13.6969	0
	High	KIISNLFLGR	1	13	2	B2RRE2;Q9JMH9-7		0	0	0.02939	1.92034	2	1160.72	1.01043	72.0102	1
	High	KIQDLAIR	2	13	2	B2RRE2;Q9JMH9-7		0	0	0.03611	1.88998	2	956.589	-0.189935	38.6543	1
	High	mLLDPEAASPAYSQAK	1	2	1	Q9JMH9-7	M1(Oxidation)	0	0.001	0.04766	2.85129	2	1707.83	1.61877	56.938	0
	High	DTKEEmSELAR	1	14	2	B2RRE2;Q9JMH9-7	M6(Oxidation)	0	0.001	0.06676	2.46005	2	1324.61	0.392607	18.3373	1
	High	HLTLFQAAcR	2	13	2	B2RRE2;Q9JMH9-7	C9(Carbamidomethyl)	0	0.001	0.05082	2.30437	2	1216.63	0.0597146	56.8889	0
	High	LEFEKTQVK	1	14	2	B2RRE2;Q9JMH9-7		0	0.001	0.0788	2.18154	2	1121.62	-0.205644	32.7882	1
	High	GAPAVYSEK	1	12	2	B2RRE2;Q9JMH9-7		0	0.001	0.06075	2.10116	2	921.468	-0.0253609	20.7291	0
	High	IQDLAIR	1	13	2	B2RRE2;Q9JMH9-7		0	0.001	0.06637	1.86778	2	828.494	0.000860372	40.2551	0
	High	SEELSLPEGK	1	12	2	B2RRE2;Q9JMH9-7		0	0.002	0.08762	2.343	2	1088.55	-0.118232	43.9213	0
	High	LHLEGQQVR	1	13	2	B2RRE2;Q9JMH9-7		0	0.003	0.1196	2.61231	3	1079.6	0.0986433	27.2386	0
	High	KTFTTGMAAVK	1	13	2	B2RRE2;Q9JMH9-7		0	0.003	0.1141	2.51802	2	1154.62	-0.144181	35.2125	1
	High	LSTLSDQVNQRDFESEKR	1	14	2	B2RRE2;Q9JMH9-7		0	0.004	0.1242	3.3995	2	2152.06	0.247605	47.8351	2
	High	ELETRLEFEK	1	14	2	B2RRE2;Q9JMH9-7		0	0.004	0.1262	2.57269	2	1293.67	-0.0515356	53.1202	1
	High	ALQQLKK	1	13	2	B2RRE2;Q9JMH9-7		0	0.004	0.1389	2.28604	2	828.53	0.218183	15.4042	1
	High	IRELETRLEFEK	1	14	2	B2RRE2;Q9JMH9-7		0	0.004	0.153	1.78334	2	1562.85	-0.361062	56.0758	2
	High	LLQDSQK	1	13	2	B2RRE2;Q9JMH9-7		0	0.005	0.1606	1.90848	2	831.457	-0.308605	14.2087	0
	High	QLRDTKEEMSELAR	1	14	2	B2RRE2;Q9JMH9-7		0	0.007	0.1806	1.8541	2	1705.85	-0.669793	41.0444	2
	High	VEKERNELR	1	13	2	B2RRE2;Q9JMH9-7		0	0.008	0.1877	2.64211	2	1172.64	-0.138302	12.0534	2
	High	KGQSPLLR	1	13	2	B2RRE2;Q9JMH9-7		0	0.009	0.2024	2.12235	2	898.547	-0.406114	21.9243	1
	High	LLDAMR	1	13	2	B2RRE2;Q9JMH9-7		0	0.009	0.2011	1.70804	2	718.392	0.224065	35.3512	0
Q8R0Y6	Cytosolic 10-formyltetrahydrofolate dehydrogenase OS=Mus musculus GN=Aldh1l1 PE=1 SV=1 - [AL1L1_MOUSE]	348.302	60.75	6	53	57	107	902	98.6465	5.90967
	A2	Sequence	# PSMs	# Proteins	# Protein Groups	Protein Group Accessions	Modifications	ΔCn	q-Value	PEP	XCorr	Charge	MH+ [Da]	ΔM [ppm]	RT [min]	# Missed Cleavages
	High	KLRGEDGESEcVINYVEK	6	2	1	Q8R0Y6	C11(Carbamidomethyl)	0	0	7.173e-05	5.23491	3	2125.02	0.45962	55.906	2
	High	LFVEDSIHDQFVQK	2	2	1	Q8R0Y6		0	0	2.739e-05	5.08081	2	1704.86	-0.174198	70.7155	0
	High	EGHEVVGVFTIPDKDGK	5	3	1	Q8R0Y6		0	0	0.0001356	5.04988	2	1826.93	-0.272181	65.4709	1
	High	RPQPEEGATYEGIQKK	3	3	1	Q8R0Y6		0	0	1.001e-05	4.98997	3	1830.93	-0.693422	24.218	1
	High	LRGEDGESEcVINYVEK	3	2	1	Q8R0Y6	C10(Carbamidomethyl)	0	0	0.0001033	4.7781	2	1996.93	0.00645225	59.8574	1
	High	DLGEAALNEYLR	1	4	1	Q8R0Y6		0	0	0.0002724	4.72284	2	1363.69	0.498197	80.1172	0
	High	LTFFNSTLNTSGLVAQGEALPIPGAHRPGLVTK	2	3	1	Q8R0Y6		0	0	1.966e-05	4.7066	4	3406.85	-0.293689	84.0811	0
	High	ANATEFGLASGVFTR	1	4	1	Q8R0Y6		0	0	1.86e-05	4.65523	2	1540.78	0.348704	80.5125	0
	High	FADGDVDAVLSR	5	4	1	Q8R0Y6		0	0	0.0001914	4.48421	2	1264.62	-0.106342	65.2551	0
	High	DTNHGPQNHEAHLR	3	3	1	Q8R0Y6		0	0	0.0003283	4.46312	3	1625.75	-0.457012	13.571	0
	High	IGNPLDRDTNHGPQNHEAHLR	4	3	1	Q8R0Y6		0	0	1.278e-05	4.3443	3	2391.17	0.0257543	32.7857	1
	High	GEDGESEcVINYVEK	3	2	1	Q8R0Y6	C8(Carbamidomethyl)	0	0	0.0002563	4.24948	2	1727.74	0.295473	62.0878	0
	High	RPQPEEGATYEGIQK	4	3	1	Q8R0Y6		0	0	0.0002795	4.17612	2	1702.84	-0.0929227	29.5379	0
	High	ADPLGLEAEKDGVPVFK	1	3	1	Q8R0Y6		0	0	0.0006095	4.11566	2	1784.94	0.0221087	79.0804	1
	High	KEGHEVVGVFTIPDKDGK	3	3	1	Q8R0Y6		0	0	3.054e-05	4.05804	3	1955.02	0.0513305	58.3801	2
	High	SPLIIFADcDLNK	1	2	1	Q8R0Y6	C9(Carbamidomethyl)	0	0	0.0004978	4.00058	2	1505.77	0.55287	82.3471	0
	High	LFVEDSIHDQFVQKVVEEVGK	1	2	1	Q8R0Y6		0	0	5.316e-06	3.95666	3	2445.27	-0.267968	83.2768	1
	High	TYSTINPTDGSVIcQVSLAQVSDVDK	2	2	1	Q8R0Y6	C14(Carbamidomethyl)	0	0	0.006669	3.91597	2	2797.36	2.13517	81.4589	0
	High	HGSIIYHPSLLPR	4	6	2	D3Z6B9;Q8R0Y6		0	0	0.0006616	3.83428	2	1489.83	0.238342	59.1361	0
	High	ADPLGLEAEKDGVPVFKFPR	2	3	1	Q8R0Y6		0	0	0.000198	3.83224	2	2185.17	0.45583	81.9258	2
	High	DTNHGPQNHEAHLRK	3	3	1	Q8R0Y6		0	0	0.000147	3.8291	3	1753.85	0.0639781	11.849	1
	High	EcDVLPDDTVSTLYNR	1	4	1	Q8R0Y6	C2(Carbamidomethyl)	0	0	0.0003204	3.63031	2	1896.87	0.371457	71.6975	0
	High	TAAcLAAGNTVVIKPAQVTPLTALK	1	2	1	Q8R0Y6	C4(Carbamidomethyl)	0	0	0.00102	3.48421	3	2508.42	-0.618727	80.2729	0
	High	QSGFGKDLGEAALNEYLR	1	4	1	Q8R0Y6		0	0	0.0001426	3.40579	3	1967.98	0.646512	80.775	1
	High	AGLILFGNDDR	1	3	1	Q8R0Y6		0	0	0.003107	3.35059	2	1190.62	0.0179545	78.3553	0
	High	THVGMSIQTFR	1	2	1	Q8R0Y6		0	0	0.005191	3.31393	2	1276.65	-0.0526817	53.7302	0
	High	GNDKVPGAWTEAcGQK	3	3	1	Q8R0Y6	C13(Carbamidomethyl)	0	0	0.00346	3.28146	2	1717.8	1.2657	40.2103	1
	High	GENcIAAGR	1	4	2	D3Z6B9;Q8R0Y6	C4(Carbamidomethyl)	0	0	0.0139	3.21755	2	947.436	-0.136621	15.7384	0
	High	KIGFTGSTEVGK	2	2	1	Q8R0Y6		0	0	0.009059	3.03641	2	1223.66	-0.364516	35.5531	1
	High	EESFGPIMIISR	1	2	1	Q8R0Y6		0	0	0.006151	2.99193	2	1378.7	0.139008	83.0757	0
	High	LQAGTVFVNTYNK	1	4	1	Q8R0Y6		0	0	0.006005	2.96938	2	1454.77	1.33586	59.3088	0
	High	LIAEGTAPR	1	3	1	Q8R0Y6		0	0	0.003851	2.92536	2	927.526	-0.258721	23.0811	0
	High	IKTVTFEY	2	4	1	Q8R0Y6		0	0	0.02288	2.89987	2	1000.53	-0.102572	64.044	1
	High	TDVAAPFGGFK	1	4	1	Q8R0Y6		0	0	0.01483	2.79881	2	1109.56	-0.423511	68.1277	0
	High	THVGmSIQTFR	2	2	1	Q8R0Y6	M5(Oxidation)	0	0	0.005019	2.79376	2	1292.64	-0.273355	36.4447	0
	High	TYSTINPTDGSVIcQVSLAQVSDVDKAVAAAK	1	2	1	Q8R0Y6	C14(Carbamidomethyl)	0	0	0.0009512	2.65676	3	3308.67	0.165299	83.6229	1
	High	IAVIGQSLFGQEVYcQLR	1	3	1	Q8R0Y6	C15(Carbamidomethyl)	0	0	0.01153	2.56916	2	2081.09	0.166921	84.2977	0
	High	IAVIGQSLFGQEVYcQLRK	1	3	1	Q8R0Y6	C15(Carbamidomethyl)	0	0	0.007708	2.52148	3	2209.18	0.0133343	83.2192	1
	High	ScALSNVK	2	2	1	Q8R0Y6	C2(Carbamidomethyl)	0	0	0.02989	2.50035	2	878.44	-0.156334	20.8687	0
	High	FAELTLK	2	2	1	Q8R0Y6		0	0	0.03142	2.49479	2	821.477	0.0266644	58.044	0
	High	KVSLELGGK	2	4	2	D3Z6B9;Q8R0Y6		0	0	0.01936	2.45816	2	930.562	-0.0377062	35.6245	1
	High	ILPNVPEVEDSTDFFK	1	3	1	Q8R0Y6		0	0	8.481e-05	2.40922	2	1849.92	0.665975	83.1278	0
	High	IGFTGSTEVGK	1	2	1	Q8R0Y6		0	0	0.01231	2.37722	2	1095.57	-0.407778	41.6909	0
	High	KLVEYcQR	1	3	1	Q8R0Y6	C6(Carbamidomethyl)	0	0	0.02908	2.34992	2	1095.56	-0.561005	21.5737	1
	High	FLFPEGIK	1	5	2	D3Z6B9;Q8R0Y6		0	0	0.03768	2.08794	2	950.535	-0.0397701	78.9123	0
	High	ADPLGLEAEK	1	3	1	Q8R0Y6		0	0	0.02524	2.05857	2	1042.54	-0.145668	44.6556	0
	High	GVVNILPGSGSLVGQR	1	2	1	Q8R0Y6		0	0	0.002342	2.01523	2	1552.88	-0.2284	78.8595	0
	High	GQALPEVVAK	1	4	1	Q8R0Y6		0	0	0.02383	1.75617	2	1011.58	-0.563502	41.6221	0
	High	LSDHPDVR	2	2	1	Q8R0Y6		0	0.001	0.08043	2.67875	2	938.469	-0.280991	16.8505	0
	High	LSDHPDVRK	1	2	1	Q8R0Y6		0	0.001	0.07769	2.39944	3	1066.56	-1.08897	14.0203	1
	High	VVEEVGKMK	1	2	1	Q8R0Y6		0	0.001	0.05995	2.07983	2	1018.56	0.0166537	21.4074	1
	High	LVEYcQR	1	3	1	Q8R0Y6	C5(Carbamidomethyl)	0	0.001	0.07939	2.03848	2	967.466	-0.446747	22.2236	0
	High	EAFENGLWGK	1	2	1	Q8R0Y6		0	0.001	0.04844	2.02508	2	1150.55	-0.131586	67.2982	0
	High	NIQLEDGK	2	3	1	Q8R0Y6		0	0.001	0.05083	1.99031	2	916.473	0.0174645	25.8572	0
	High	IGNPLDR	2	3	1	Q8R0Y6		0	0.003	0.1214	2.03336	2	784.431	-0.182843	34.7034	0
	High	ARGQALPEVVAK	1	4	1	Q8R0Y6		0	0.004	0.1343	2.52525	2	1238.72	-0.210075	36.2977	1
	High	VVEEVGK	1	2	1	Q8R0Y6		0	0.004	0.1263	1.95516	2	759.424	-0.657558	14.7414	0
	High	IQGATIPINQARPNR	1	2	1	Q8R0Y6		0	0.006	0.1698	2.16909	2	1648.92	-0.369767	41.3538	0
E9Q1Y9	Keratin 83 OS=Mus musculus GN=Krt83 PE=1 SV=1 - [E9Q1Y9_MOUSE]	331.24	57.83	14	2	43	99	479	52.7755	5.74463
	A2	Sequence	# PSMs	# Proteins	# Protein Groups	Protein Group Accessions	Modifications	ΔCn	q-Value	PEP	XCorr	Charge	MH+ [Da]	ΔM [ppm]	RT [min]	# Missed Cleavages
	High	KSDLEANAEALTQETDFLR	2	5	3	E9Q1Y9;P97861;Q6IMF0		0	0	1.462e-07	6.92445	2	2151.06	0.531593	82.0599	1
	High	LEAAVTQSEQQGEAALADAR	6	4	2	E9Q1Y9;P97861		0	0	1.557e-07	6.73903	2	2058.01	0.308232	64.4013	0
	High	cQNTKLEAAVTQSEQQGEAALADAR	2	4	2	E9Q1Y9;P97861	C1(Carbamidomethyl)	0	0	1.167e-06	6.13932	3	2689.29	0.581468	78.8614	1
	High	LTAEIENAKcQNTKLEAAVTQSEQQGEAALADAR	1	4	2	E9Q1Y9;P97861	C10(Carbamidomethyl)	0	0	9.289e-05	5.62421	3	3658.8	0.45052	79.8492	2
	High	SDLEANAEALTQETDFLR	2	5	3	E9Q1Y9;P97861;Q6IMF0		0	0	8.353e-05	4.99309	2	2022.96	0.806275	83.3771	0
	High	LcEGVGAVNVcVSSSR	2	3	1	E9Q1Y9	C2(Carbamidomethyl); C11(Carbamidomethyl)	0	0	1.226e-06	4.82426	2	1693.8	0.16239	53.6814	0
	High	LLEGEEQRLcEGVGAVNVcVSSSR	1	3	1	E9Q1Y9	C10(Carbamidomethyl); C19(Carbamidomethyl)	0	0	0.0004147	4.78886	2	2648.28	1.78698	77.0632	1
	High	GLSGGFGSQSVcGAFR	1	4	2	E9Q1Y9;P97861	C12(Carbamidomethyl)	0	0	0.0001472	4.60828	2	1586.74	0.768942	68.7679	0
	High	LAAELNHAQESMEGYKK	3	4	2	E9Q1Y9;P97861		0	0	3.928e-05	4.43955	2	1918.94	1.69962	45.9032	1
	High	LTAEIENAKcQNTK	1	5	3	E9Q1Y9;P97861;Q6IMF0	C10(Carbamidomethyl)	0	0	0.0001001	4.3577	2	1619.81	0.463545	24.6391	1
	High	LAAELNHAQESmEGYKK	2	4	2	E9Q1Y9;P97861	M12(Oxidation)	0	0	0.0002126	4.26477	2	1934.93	-0.228746	27.7888	1
	High	DLNmDcVVAEIK	2	6	4	E9Q1Y9;P97861;Q6IMF0;Q9Z2T6	M4(Oxidation); C6(Carbamidomethyl)	0	0	0.0009154	4.12904	2	1422.66	0.970338	60.1597	0
	High	LAAELNHAQESMEGYK	1	4	2	E9Q1Y9;P97861		0	0	2.97e-05	4.0976	2	1790.84	0.184866	51.8799	0
	High	LAAELNHAQESmEGYK	1	4	2	E9Q1Y9;P97861	M12(Oxidation)	0	0	8.353e-05	4.06638	2	1806.83	0.632932	33.0228	0
	High	ILHSHISDTSVIVK	5	2	1	E9Q1Y9		0	0	0.001356	4.02768	2	1548.87	0.135639	42.4972	0
	High	cKLAELEGALQK	5	7	4	E9Q1Y9;P97861;Q6IMF0;Q9Z2T6	C1(Carbamidomethyl)	0	0	0.001649	3.62024	2	1359.73	0.280238	61.2571	1
	High	ATAENEFVALKK	8	4	2	E9Q1Y9;P97861		0	0	0.002705	3.58519	2	1320.72	-0.641986	45.055	1
	High	EAEcVEADSGR	1	6	4	E9Q1Y9;P97861;Q6IMF0;Q9Z2T6	C4(Carbamidomethyl)	0	0	0.0004619	3.36815	2	1222.5	0.00865439	15.3861	0
	High	RYEEEVALR	2	3	2	E9Q1Y9;Q6IMF0		0	0	0.03851	3.27149	2	1164.6	0.161813	33.2465	1
	High	TREEINELNR	4	5	3	E9Q1Y9;P97861;Q6IMF0		0	0	0.03186	3.26263	2	1273.65	-0.269917	26.4118	1
	High	RLLEGEEQR	3	8	4	E9Q1Y9;P97861;Q6IMF0;Q9Z2T6		0	0	0.003603	3.22694	3	1129.6	0.0284954	20.0337	1
	High	AKQDMAcLLK	2	8	4	E9Q1Y9;P97861;Q6IMF0;Q9Z2T6	C7(Carbamidomethyl)	0	0	0.001159	3.20124	3	1177.61	-0.492064	44.3484	1
	High	SRAEAESWYR	2	5	4	E9Q1Y9;P97861;Q6IMF0;Q9Z2T6		0	0	0.006113	3.20064	2	1254.59	-0.090971	35.276	1
	High	AQYDDIASR	3	6	3	E9Q1Y9;P97861;Q6IMF0		0	0	0.003738	3.15117	2	1038.48	-0.30091	27.3479	0
	High	LAELEGALQK	2	7	4	E9Q1Y9;P97861;Q6IMF0;Q9Z2T6		0	0	0.008755	3.13557	2	1071.6	-0.201244	51.1003	0
	High	FLEQQNKLLETK	1	7	4	E9Q1Y9;P97861;Q6IMF0;Q9Z2T6		0	0	0.002825	2.98497	2	1490.82	-0.193705	52.4743	1
	High	FAAFIDKVR	2	6	4	E9Q1Y9;P97861;Q6IMF0;Q9Z2T6		0	0	0.005107	2.95556	2	1066.6	-0.260382	58.9971	1
	High	DLNMDcVVAEIK	1	6	4	E9Q1Y9;P97861;Q6IMF0;Q9Z2T6	C6(Carbamidomethyl)	0	0	0.002291	2.94757	2	1406.67	0.316958	80.9385	0
	High	EYQEVMNSK	1	7	4	E9Q1Y9;P97861;Q6IMF0;Q9Z2T6		0	0	0.02033	2.9162	2	1127.5	-0.180631	23.2597	0
	High	ATAENEFVALK	1	4	2	E9Q1Y9;P97861		0	0	0.001561	2.91123	2	1192.62	-0.0974008	57.3466	0
	High	LLEGEEQR	2	8	4	E9Q1Y9;P97861;Q6IMF0;Q9Z2T6		0	0	0.0182	2.90803	2	973.495	-0.0941859	19.8773	0
	High	MYDEETRILHSHISDTSVIVK	1	2	1	E9Q1Y9		0	0	0.0189	2.89001	3	2473.24	-0.670506	70.9477	1
	High	KRYEEEVALR	2	3	2	E9Q1Y9;Q6IMF0		0	0	0.004229	2.86033	3	1292.7	-0.241803	28.4131	2
	High	RTREEINELNR	2	5	3	E9Q1Y9;P97861;Q6IMF0		0	0	0.02415	2.84328	2	1429.75	-0.0163313	21.7109	2
	High	KSDLEANAEALTQETDFLRR	3	4	2	E9Q1Y9;P97861		0	0	0.0003969	2.82572	3	2307.16	-0.482415	80.8006	2
	High	EYQEVmNSK	1	7	4	E9Q1Y9;P97861;Q6IMF0;Q9Z2T6	M6(Oxidation)	0	0	0.01819	2.79713	2	1143.5	-0.748551	14.0838	0
	High	ccISAAPYR	1	5	3	E9Q1Y9;P97861;Q6IMF0	C1(Carbamidomethyl); C2(Carbamidomethyl)	0	0	0.006793	2.75453	2	1097.49	-0.183607	32.0528	0
	High	RMYDEETR	1	4	2	E9Q1Y9;P97861		0	0	0.0445	2.6228	2	1099.48	-0.0374022	15.9101	1
	High	EEINELNR	2	6	4	E9Q1Y9;P97861;Q6IMF0;Q9Z2T6		0	0	0.02679	2.61206	2	1016.5	-0.521983	27.7143	0
	High	LTAEIENAK	3	6	4	E9Q1Y9;P97861;Q6IMF0;Q9Z2T6		0	0	0.008961	2.45809	2	988.531	-0.132467	27.7628	0
	High	REAEcVEADSGR	1	6	4	E9Q1Y9;P97861;Q6IMF0;Q9Z2T6	C5(Carbamidomethyl)	0	0	0.02951	2.42421	2	1378.6	0.417198	14.7844	1
	High	YEEEVALR	2	4	3	E9Q1Y9;Q6IMF0;Q9Z2T6		0	0	0.03393	2.35325	2	1008.5	0.0506921	37.0597	0
	High	DVDcAYLR	2	6	4	E9Q1Y9;P97861;Q6IMF0;Q9Z2T6	C4(Carbamidomethyl)	0	0.001	0.05649	2.52512	2	1011.46	-0.52016	38.8683	0
	High	RmYDEETR	1	4	2	E9Q1Y9;P97861	M2(Oxidation)	0	0.001	0.06005	2.15103	2	1115.48	-0.0744759	13.1436	1
	High	mYDEETR	1	4	2	E9Q1Y9;P97861	M1(Oxidation)	0	0.002	0.1021	2.37937	2	959.377	-0.420592	13.8776	0
	High	QDMAcLLK	1	8	4	E9Q1Y9;P97861;Q6IMF0;Q9Z2T6	C5(Carbamidomethyl)	0	0.002	0.09713	1.84827	2	978.475	-0.225245	54.0088	0
	High	FAAFIDK	2	6	4	E9Q1Y9;P97861;Q6IMF0;Q9Z2T6		0	0.002	0.08735	1.7658	2	811.434	-0.737662	53.0213	0
	High	FLEQQNK	1	40	7	A1L0X5;E9Q1Y9;Q9Z2T6;Q922U2;P50446;P97861;Q6IMF0		0	0.009	0.1961	1.9778	2	906.468	0.0141668	18.538	0
P60710	Actin, cytoplasmic 1 OS=Mus musculus GN=Actb PE=1 SV=1 - [ACTB_MOUSE]	304.89	62.67	35	3	26	97	375	41.7097	5.47803
	A2	Sequence	# PSMs	# Proteins	# Protein Groups	Protein Group Accessions	Modifications	ΔCn	q-Value	PEP	XCorr	Charge	MH+ [Da]	ΔM [ppm]	RT [min]	# Missed Cleavages
	High	cDVDIRKDLYANTVLSGGTTMYPGIADR	2	19	2	P60710;Q3UBP6	C1(Carbamidomethyl)	0	0	5.365e-06	6.05249	3	3101.51	0.892877	81.0977	2
	High	DLYANTVLSGGTTMYPGIADR	1	19	2	P60710;Q3UBP6		0	0	1.234e-06	5.63303	2	2215.07	0.249626	81.3757	0
	High	LcYVALDFEQEMATAASSSSLEK	2	20	2	P60710;Q3UBP6	C2(Carbamidomethyl)	0	0	4.332e-06	5.46033	2	2550.18	0.83433	84.3258	0
	High	KDLYANTVLSGGTTMYPGIADR	2	19	2	P60710;Q3UBP6		0	0	5.631e-07	5.43717	2	2343.16	-0.597262	78.7604	1
	High	TTGIVmDSGDGVTHTVPIYEGYALPHAILR	2	22	2	P60710;Q3UBP6	M6(Oxidation)	0	0	2.279e-05	5.40943	3	3199.61	-0.0788607	81.6644	0
	High	KDLYANTVLSGGTTmYPGIADR	2	19	2	P60710;Q3UBP6	M15(Oxidation)	0	0	9.148e-07	5.32055	2	2359.16	0.527353	71.2544	1
	High	DLYANTVLSGGTTmYPGIADR	1	19	2	P60710;Q3UBP6	M14(Oxidation)	0	0	7.687e-06	5.04487	2	2231.06	-0.0992511	78.9104	0
	High	LcYVALDFEQEmATAASSSSLEK	1	20	2	P60710;Q3UBP6	C2(Carbamidomethyl); M12(Oxidation)	0	0	2.071e-05	4.92861	2	2566.16	-2.42192	81.3846	0
	High	cDVDIRKDLYANTVLSGGTTmYPGIADR	1	19	2	P60710;Q3UBP6	C1(Carbamidomethyl); M21(Oxidation)	0	0	0.001311	4.7094	3	3117.5	0.209179	79.7476	2
	High	HQGVmVGmGQKDSYVGDEAQSKR	3	36	2	P60710;Q3UBP6	M5(Oxidation); M8(Oxidation)	0	0	0.000328	4.58991	3	2539.16	-1.29143	25.0093	2
	High	VAPEEHPVLLTEAPLNPK	6	21	1	P60710		0	0	0.000117	4.5521	2	1954.06	-0.000294898	69.5277	0
	High	TTGIVMDSGDGVTHTVPIYEGYALPHAILR	2	22	2	P60710;Q3UBP6		0	0	4.401e-05	4.50678	3	3183.62	0.240667	82.4004	0
	High	HQGVMVGMGQKDSYVGDEAQSKR	2	36	2	P60710;Q3UBP6		0	0	1.295e-06	4.29627	4	2507.18	-0.500785	39.3073	2
	High	SYELPDGQVITIGNER	5	35	2	P60710;Q3UBP6		0	0	2.761e-05	4.20166	2	1790.89	-1.00899	79.7494	0
	High	HQGVmVGMGQKDSYVGDEAQSKR	2	36	2	P60710;Q3UBP6	M5(Oxidation)	0	0	8.802e-05	3.77941	3	2523.17	-0.0976803	33.6561	2
	High	HQGVmVGMGQKDSYVGDEAQSK	4	37	2	P60710;Q3UBP6	M5(Oxidation)	0	0	1.987e-05	3.69668	3	2367.07	-0.780979	36.5228	1
	High	AGFAGDDAPR	3	33	2	P60710;Q3UBP6		0	0	0.001498	3.53464	2	976.448	-0.375534	24.0488	0
	High	HQGVmVGmGQKDSYVGDEAQSK	2	37	2	P60710;Q3UBP6	M5(Oxidation); M8(Oxidation)	0	0	0.0002436	3.48675	3	2383.07	0.333588	27.2328	1
	High	HQGVMVGMGQKDSYVGDEAQSK	1	37	2	P60710;Q3UBP6		0	0	6.611e-05	3.45677	3	2351.07	-0.35308	42.4194	1
	High	IWHHTFYNELR	5	32	2	P60710;Q3UBP6		0	0	0.00144	3.32612	3	1515.75	-0.329818	54.117	0
	High	HQGVmVGMGQK	3	40	2	P60710;Q3UBP6	M5(Oxidation)	0	0	0.02459	3.1878	2	1187.57	-0.581933	20.1721	0
	High	DSYVGDEAQSK	2	40	2	P60710;Q3UBP6		0	0	0.005097	3.17229	2	1198.52	-0.115955	18.9616	0
	High	GYSFTTTAER	6	22	2	P60710;Q3UBP6		0	0	0.004614	3.1449	2	1132.53	0.0563676	39.2216	0
	High	EITALAPSTmK	4	30	1	P60710	M10(Oxidation)	0	0	0.01127	3.10565	2	1177.61	-0.34278	36.4423	0
	High	DSYVGDEAQSKR	5	39	2	P60710;Q3UBP6		0	0	0.000169	3.05194	2	1354.62	0.404294	17.7567	1
	High	HQGVMVGMGQK	3	40	2	P60710;Q3UBP6		0	0	0.002347	3.04451	2	1171.57	-0.345681	27.394	0
	High	QEYDESGPSIVHRK	3	19	2	P60710;Q3UBP6		0	0	0.005782	2.83516	2	1644.8	-0.238625	27.4926	1
	High	VAPEEHPVLLTEAPLNPKANR	2	20	1	P60710		0	0	0.005729	2.78785	3	2295.25	-0.066986	65.0797	1
	High	QEYDESGPSIVHR	5	20	2	P60710;Q3UBP6		0	0	0.00503	2.71252	3	1516.7	-0.147382	34.2481	0
	High	EITALAPSTMK	2	30	1	P60710		0	0	0.00483	2.56884	2	1161.62	0.00387552	51.0342	0
	High	AVFPSIVGRPR	3	39	2	P60710;Q3UBP6		0	0	0.01771	2.34288	2	1198.71	0.0356259	61.1285	0
	High	DLTDYLMK	2	37	2	P60710;Q3UBP6		0	0	0.03563	2.0815	2	998.486	0.0855884	75.4743	0
	High	HQGVmVGmGQK	1	40	2	P60710;Q3UBP6	M5(Oxidation); M8(Oxidation)	0	0.001	0.05301	3.04442	2	1203.56	-0.406209	13.7651	0
	High	IKIIAPPER	1	31	2	P60710;Q3UBP6		0	0.001	0.06814	2.60399	2	1036.65	-0.575763	41.7568	1
	High	DLTDYLmK	2	37	2	P60710;Q3UBP6	M7(Oxidation)	0	0.002	0.09284	2.25342	2	1014.48	-0.799411	61.2435	0
	High	cDVDIRK	1	23	2	P60710;Q3UBP6	C1(Carbamidomethyl)	0	0.002	0.1053	2.21826	2	905.451	-0.202189	16.7625	1
	High	GYSFTTTAEREIVR	1	21	2	P60710;Q3UBP6		0	0.004	0.1356	2.64972	2	1629.82	-0.226893	65.8974	1
	High	LDLAGR	1	41	4	P60710;Q3UBP6;P61164;Q8BMA4		0	0.006	0.1762	1.82087	2	644.372	-0.243924	26.6463	0
	High	cDVDIR	1	23	2	P60710;Q3UBP6	C1(Carbamidomethyl)	0	0.009	0.202	2.07382	2	777.356	-0.236411	21.7759	0
Q9JHU4	Cytoplasmic dynein 1 heavy chain 1 OS=Mus musculus GN=Dync1h1 PE=1 SV=2 - [DYHC1_MOUSE]	300.585	18.28	9	79	79	100	4644	531.71	6.41748
	A2	Sequence	# PSMs	# Proteins	# Protein Groups	Protein Group Accessions	Modifications	ΔCn	q-Value	PEP	XCorr	Charge	MH+ [Da]	ΔM [ppm]	RT [min]	# Missed Cleavages
	High	VTDFGDKVEDPTFLNQLQSGVNR	2	1	1	Q9JHU4		0	0	3.443e-06	5.32042	3	2579.28	1.14963	80.9774	1
	High	VLRPQVTAVAQQNQGEAPEPQDMK	1	1	1	Q9JHU4		0	0	1.607e-05	4.77327	3	2634.33	-0.0314356	51.2475	0
	High	KFLSDPQVHTVLVER	5	2	1	Q9JHU4		0	0	0.0002529	4.68515	2	1767.98	0.826294	61.0937	1
	High	FTQDTQPHYIYSPR	2	2	1	Q9JHU4		0	0	0.0002453	4.64031	2	1752.83	-0.00532067	46.8271	0
	High	IQFVGAcNPPTDPGR	1	2	1	Q9JHU4	C7(Carbamidomethyl)	0	0	0.0001254	4.29292	2	1628.78	-0.795867	52.834	0
	High	NYMSNPSYNYEIVNR	2	3	1	Q9JHU4		0	0	0.0005269	4.28949	2	1863.83	-0.330631	63.005	0
	High	RAPVIDADKPVSSQLR	2	1	1	Q9JHU4		0	0	9.097e-05	4.28549	2	1751.98	-0.340012	41.5877	1
	High	SPLVMDVLNIQGVQR	1	2	1	Q9JHU4		0	0	3.198e-05	4.27109	2	1668.91	0.0507032	84.0364	0
	High	TPNGVVLAPVQLGK	1	1	1	Q9JHU4		0	0	0.001228	4.22371	2	1392.82	0.503706	69.6166	0
	High	GTVGEPTYDAEFQHFLR	1	2	1	Q9JHU4		0	0	0.001484	4.11508	2	1966.93	-0.471245	80.641	0
	High	FLSDPQVHTVLVER	1	2	1	Q9JHU4		0	0	4.439e-05	3.98361	2	1639.88	-0.300607	66.0175	0
	High	NYmSNPSYNYEIVNR	1	3	1	Q9JHU4	M3(Oxidation)	0	0	0.0002214	3.95996	2	1879.83	0.948603	53.0752	0
	High	LGGSPFGPAGTGKTESVK	2	2	1	Q9JHU4		0	0	0.002065	3.81809	2	1689.88	-0.323543	43.2711	1
	High	KLEHLITELVHQR	1	1	1	Q9JHU4		0	0	0.0001781	3.7962	3	1615.93	-0.579376	68.0205	1
	High	VLRPQVTAVAQQNQGEAPEPQDmK	2	1	1	Q9JHU4	M23(Oxidation)	0	0	6.111e-05	3.71278	3	2650.32	-1.2446	42.4365	0
	High	AISKDHLYGTLDPNTR	4	1	1	Q9JHU4		0	0	0.001937	3.7007	3	1800.92	-1.74399	46.5015	1
	High	SSLQSQcLNEVLK	1	2	1	Q9JHU4	C7(Carbamidomethyl)	0	0	0.002718	3.66234	2	1505.76	-0.493265	64.5376	0
	High	FNYGFEYLGVQDKLVQTPLTDR	1	1	1	Q9JHU4		0	0	0.0009701	3.61993	3	2603.31	0.257807	83.8057	1
	High	QLQNISQAAASGGAK	1	5	1	Q9JHU4		0	0	1.364e-05	3.61176	2	1443.76	0.219838	32.3975	0
	High	VLLTTQGVDMISK	1	3	1	Q9JHU4		0	0	0.0004578	3.51969	2	1404.78	0.108037	71.9945	0
	High	EHSNPNYDKTSAPITcELLNK	1	1	1	Q9JHU4	C16(Carbamidomethyl)	0	0	0.0002313	3.49406	3	2431.16	0.235262	59.9888	1
	High	ITNQVIYLNPPIEEcR	1	1	1	Q9JHU4	C15(Carbamidomethyl)	0	0	0.001434	3.42477	2	1959	0.332277	78.2128	0
	High	APVIDADKPVSSQLR	1	1	1	Q9JHU4		0	0	0.0006061	3.36978	2	1595.88	-0.11511	46.7813	0
	High	LGGSPFGPAGTGK	1	2	1	Q9JHU4		0	0	0.003498	3.34212	2	1145.59	-0.21573	43.2624	0
	High	LEDDAKDNQQK	1	3	1	Q9JHU4		0	0	0.01462	3.25205	2	1303.61	0.0653007	10.0295	1
	High	YKEEYAVLISEAQAIK	1	3	1	Q9JHU4		0	0	0.0009281	3.24706	3	1854.99	0.534592	80.9125	1
	High	DLFQVAFNR	1	2	1	Q9JHU4		0	0	0.01224	3.23561	2	1109.57	0.02599	81.73	0
	High	TDIARTEYLSNADER	1	2	1	Q9JHU4		0	0	0.01859	3.17664	2	1753.83	-0.597124	41.8543	1
	High	LRDQLGTAK	1	1	1	Q9JHU4		0	0	0.03533	3.17563	2	1001.57	-0.336843	17.884	1
	High	KYTGEDFDEDLR	2	2	1	Q9JHU4		0	0	0.004	3.15851	2	1487.66	0.015656	48.6534	1
	High	IKQLQNISQAAASGGAK	1	5	1	Q9JHU4		0	0	5.664e-05	3.08317	2	1684.94	1.07979	40.22	1
	High	GKEIVLSAGSTPK	1	2	1	Q9JHU4		0	0	0.01154	3.0548	2	1286.73	-0.204028	33.6979	1
	High	QYASYEFVQR	1	2	1	Q9JHU4		0	0	0.01456	3.03223	2	1290.61	0.113507	51.7879	0
	High	IQGLTVEQAEAVVR	1	2	1	Q9JHU4		0	0	0.0002716	3.02356	2	1512.84	0.85387	71.9275	0
	High	KVMSQEIQEQLHK	2	2	1	Q9JHU4		0	0	0.01788	2.99559	3	1597.84	-0.812952	40.6061	1
	High	TSFLDDAFRK	2	2	1	Q9JHU4		0	0	0.006044	2.98305	2	1199.61	0.15771	68.567	1
	High	LFQDRLVEDEERR	1	2	1	Q9JHU4		0	0	0.009682	2.96974	3	1704.87	-0.0194178	49.8427	2
	High	TVENIKDPLFR	2	4	1	Q9JHU4		0	0	0.03048	2.95128	2	1331.73	0.105046	62.0974	1
	High	VLLTTQGVDmISK	1	3	1	Q9JHU4	M10(Oxidation)	0	0	0.00622	2.94979	2	1420.77	0.506883	59.2854	0
	High	GKEDEGEEAASPmLQIQR	1	1	1	Q9JHU4	M13(Oxidation)	0	0	0.0004433	2.94526	2	2003.93	0.25926	40.9911	1
	High	DYIPVDQEELRDYVK	2	2	1	Q9JHU4		0	0	0.01512	2.92579	2	1881.93	1.20472	77.4107	1
	High	NVAQYNANHPDFPmQIEQLER	1	1	1	Q9JHU4	M14(Oxidation)	0	0	0.01216	2.91505	3	2530.18	0.227936	77.4862	0
	High	SLLQALNEVK	1	2	1	Q9JHU4		0	0	0.009745	2.85707	2	1114.65	0.0671194	79.9517	0
	High	VKDDIESLHDKFK	1	1	1	Q9JHU4		0	0	0.034	2.82167	2	1573.82	-0.420993	43.5605	2
	High	TAEVLANK	1	2	1	Q9JHU4		0	0	0.03553	2.77851	2	845.473	0.377019	18.0661	0
	High	LKQDGDSFR	1	1	1	Q9JHU4		0	0	0.01399	2.71589	2	1065.53	-0.119319	18.4402	1
	High	IFVFEPPPGVK	1	2	1	Q9JHU4		0	0	0.02695	2.6659	2	1229.69	0.47796	80.3298	0
	High	YATLATVSR	1	1	1	Q9JHU4		0	0	0.02494	2.60075	2	981.536	-0.225044	36.5727	0
	High	EAIVNScVFVHQTLHQANAR	1	2	1	Q9JHU4	C7(Carbamidomethyl)	0	0	0.0008324	2.58356	3	2294.14	-0.628092	65.1396	0
	High	VDNEFDQR	1	3	1	Q9JHU4		0	0	0.02877	2.55387	2	1022.45	0.390136	22.8613	0
	High	GEMTALREELK	1	1	1	Q9JHU4		0	0	0.0369	2.53964	2	1276.66	0.113249	52.9374	1
	High	HFPNIDKEK	1	2	1	Q9JHU4		0	0	0.04385	2.49544	3	1127.58	0.391739	26.2242	1
	High	RVEDVLGK	1	1	1	Q9JHU4		0	0	0.0453	2.43046	2	915.526	0.137888	26.8019	1
	High	SLETcMYDHK	1	1	1	Q9JHU4	C5(Carbamidomethyl)	0	0	0.04095	2.42227	2	1283.54	-0.323482	35.4192	0
	High	DYIPVDQEELR	1	2	1	Q9JHU4		0	0	0.02767	2.40469	2	1376.67	0.315278	59.4812	0
	High	DHLYGTLDPNTR	1	1	1	Q9JHU4		0	0	0.02584	2.39798	2	1401.68	0.13528	42.1086	0
	High	LAETVFNFQEK	1	1	1	Q9JHU4		0	0	0.03598	2.3552	2	1325.67	-0.0148731	72.5701	0
	High	LLNTFLER	1	3	1	Q9JHU4		0	0	0.03484	2.30944	2	1005.57	-0.546069	70.954	0
	High	ALGHQLGR	1	2	1	Q9JHU4		0	0	0.02383	2.30396	2	851.485	-0.0535486	18.0065	0
	High	LVQTPLTDR	1	1	1	Q9JHU4		0	0	0.03672	2.30209	2	1042.59	-0.489795	42.6255	0
	High	TLINELVK	1	5	1	Q9JHU4		0	0	0.03377	2.2683	2	929.566	-0.540711	71.3087	0
	High	AATSPALFNR	1	2	1	Q9JHU4		0	0	0.01936	2.25009	2	1047.56	-0.531249	44.4019	0
	High	EYQTQLIQR	1	1	1	Q9JHU4		0	0	0.0235	2.22334	2	1178.62	-0.258637	38.4673	0
	High	SVLVSAGNVKR	1	1	1	Q9JHU4		0	0	0.02881	2.12228	2	1129.67	0.458384	28.6658	1
	High	AELGEYIR	1	1	1	Q9JHU4		0	0	0.02428	2.10384	2	950.494	-0.345349	50.9269	0
	High	QNLDGLLNQLK	1	2	1	Q9JHU4		0	0	0.02575	1.93239	2	1255.7	0.256401	81.4777	0
	High	TEYLSNADER	1	2	1	Q9JHU4		0	0.001	0.05375	2.65499	2	1197.54	-0.310558	27.0225	0
	High	SNSLAFIK	1	1	1	Q9JHU4		0	0.001	0.06737	2.24369	2	879.493	-0.237186	56.5907	0
	High	TFSSIPVSR	1	2	1	Q9JHU4		0	0.001	0.06943	2.19182	2	993.536	-0.47812	42.4845	0
	High	TFSEILNR	1	1	1	Q9JHU4		0	0.001	0.05833	2.03688	2	979.52	-0.397127	55.4066	0
	High	EVDGLDVSK	1	1	1	Q9JHU4		0	0.001	0.05604	2.00308	2	961.484	-0.0323699	32.2393	0
	High	LADLLGK	1	2	1	Q9JHU4		0	0.001	0.07055	1.92949	2	729.45	-0.101786	45.8804	0
	High	SNLPDNLKK	1	2	1	Q9JHU4		0	0.002	0.09365	1.89986	2	1028.57	-0.116125	22.7558	1
	High	NVVHELR	1	1	1	Q9JHU4		0	0.002	0.105	1.77878	2	866.484	-0.153311	20.3206	0
	High	LVEAISR	1	1	1	Q9JHU4		0	0.003	0.1163	2.29101	2	787.468	0.465582	26.5666	0
	High	IFTIESAR	1	1	1	Q9JHU4		0	0.003	0.1211	1.9106	2	936.515	-0.207395	52.0892	0
	High	LHSLQPHAcFR	1	2	1	Q9JHU4	C9(Carbamidomethyl)	0	0.004	0.1298	2.6902	2	1365.68	-0.535908	35.1633	0
	High	AERPDVDEKR	1	2	1	Q9JHU4		0	0.004	0.1258	2.57768	2	1214.61	0.613758	13.1465	1
	High	SVLVSAGNVK	1	1	1	Q9JHU4		0	0.006	0.1754	2.07784	2	973.568	-0.11071	34.0259	0
	High	HLLPVETQR	1	2	1	Q9JHU4		0	0.007	0.18	1.89676	2	1092.62	-0.266375	36.8527	0
	High	LFQDRLVEDEER	1	2	1	Q9JHU4		0	0.008	0.1852	2.553	2	1548.77	-0.180178	53.0027	1
	High	GTFDNAETKK	1	1	1	Q9JHU4		0	0.008	0.186	1.87881	2	1110.54	-0.422716	15.4583	1
Q3UBP6	Uncharacterized protein OS=Mus musculus GN=Actb PE=2 SV=1 - [Q3UBP6_MOUSE]	265.958	58.4	16	1	24	84	375	41.7417	5.47803
	A2	Sequence	# PSMs	# Proteins	# Protein Groups	Protein Group Accessions	Modifications	ΔCn	q-Value	PEP	XCorr	Charge	MH+ [Da]	ΔM [ppm]	RT [min]	# Missed Cleavages
	High	cDVDIRKDLYANTVLSGGTTMYPGIADR	2	19	2	P60710;Q3UBP6	C1(Carbamidomethyl)	0	0	5.365e-06	6.05249	3	3101.51	0.892877	81.0977	2
	High	DLYANTVLSGGTTMYPGIADR	1	19	2	P60710;Q3UBP6		0	0	1.234e-06	5.63303	2	2215.07	0.249626	81.3757	0
	High	LcYVALDFEQEMATAASSSSLEK	2	20	2	P60710;Q3UBP6	C2(Carbamidomethyl)	0	0	4.332e-06	5.46033	2	2550.18	0.83433	84.3258	0
	High	KDLYANTVLSGGTTMYPGIADR	2	19	2	P60710;Q3UBP6		0	0	5.631e-07	5.43717	2	2343.16	-0.597262	78.7604	1
	High	TTGIVmDSGDGVTHTVPIYEGYALPHAILR	2	22	2	P60710;Q3UBP6	M6(Oxidation)	0	0	2.279e-05	5.40943	3	3199.61	-0.0788607	81.6644	0
	High	KDLYANTVLSGGTTmYPGIADR	2	19	2	P60710;Q3UBP6	M15(Oxidation)	0	0	9.148e-07	5.32055	2	2359.16	0.527353	71.2544	1
	High	DLYANTVLSGGTTmYPGIADR	1	19	2	P60710;Q3UBP6	M14(Oxidation)	0	0	7.687e-06	5.04487	2	2231.06	-0.0992511	78.9104	0
	High	LcYVALDFEQEmATAASSSSLEK	1	20	2	P60710;Q3UBP6	C2(Carbamidomethyl); M12(Oxidation)	0	0	2.071e-05	4.92861	2	2566.16	-2.42192	81.3846	0
	High	cDVDIRKDLYANTVLSGGTTmYPGIADR	1	19	2	P60710;Q3UBP6	C1(Carbamidomethyl); M21(Oxidation)	0	0	0.001311	4.7094	3	3117.5	0.209179	79.7476	2
	High	HQGVmVGmGQKDSYVGDEAQSKR	3	36	2	P60710;Q3UBP6	M5(Oxidation); M8(Oxidation)	0	0	0.000328	4.58991	3	2539.16	-1.29143	25.0093	2
	High	TTGIVMDSGDGVTHTVPIYEGYALPHAILR	2	22	2	P60710;Q3UBP6		0	0	4.401e-05	4.50678	3	3183.62	0.240667	82.4004	0
	High	HQGVMVGMGQKDSYVGDEAQSKR	2	36	2	P60710;Q3UBP6		0	0	1.295e-06	4.29627	4	2507.18	-0.500785	39.3073	2
	High	SYELPDGQVITIGNER	5	35	2	P60710;Q3UBP6		0	0	2.761e-05	4.20166	2	1790.89	-1.00899	79.7494	0
	High	HQGVmVGMGQKDSYVGDEAQSKR	2	36	2	P60710;Q3UBP6	M5(Oxidation)	0	0	8.802e-05	3.77941	3	2523.17	-0.0976803	33.6561	2
	High	HQGVmVGMGQKDSYVGDEAQSK	4	37	2	P60710;Q3UBP6	M5(Oxidation)	0	0	1.987e-05	3.69668	3	2367.07	-0.780979	36.5228	1
	High	AGFAGDDAPR	3	33	2	P60710;Q3UBP6		0	0	0.001498	3.53464	2	976.448	-0.375534	24.0488	0
	High	HQGVmVGmGQKDSYVGDEAQSK	2	37	2	P60710;Q3UBP6	M5(Oxidation); M8(Oxidation)	0	0	0.0002436	3.48675	3	2383.07	0.333588	27.2328	1
	High	HQGVMVGMGQKDSYVGDEAQSK	1	37	2	P60710;Q3UBP6		0	0	6.611e-05	3.45677	3	2351.07	-0.35308	42.4194	1
	High	IWHHTFYNELR	5	32	2	P60710;Q3UBP6		0	0	0.00144	3.32612	3	1515.75	-0.329818	54.117	0
	High	HQGVmVGMGQK	3	40	2	P60710;Q3UBP6	M5(Oxidation)	0	0	0.02459	3.1878	2	1187.57	-0.581933	20.1721	0
	High	DSYVGDEAQSK	2	40	2	P60710;Q3UBP6		0	0	0.005097	3.17229	2	1198.52	-0.115955	18.9616	0
	High	GYSFTTTAER	6	22	2	P60710;Q3UBP6		0	0	0.004614	3.1449	2	1132.53	0.0563676	39.2216	0
	High	DSYVGDEAQSKR	5	39	2	P60710;Q3UBP6		0	0	0.000169	3.05194	2	1354.62	0.404294	17.7567	1
	High	HQGVMVGMGQK	3	40	2	P60710;Q3UBP6		0	0	0.002347	3.04451	2	1171.57	-0.345681	27.394	0
	High	YPIEHGIITNWDDmEK	1	17	1	Q3UBP6	M14(Oxidation)	0	0	0.0229	3.00298	2	1976.9	-0.805212	67.2321	0
	High	QEYDESGPSIVHRK	3	19	2	P60710;Q3UBP6		0	0	0.005782	2.83516	2	1644.8	-0.238625	27.4926	1
	High	QEYDESGPSIVHR	5	20	2	P60710;Q3UBP6		0	0	0.00503	2.71252	3	1516.7	-0.147382	34.2481	0
	High	AVFPSIVGRPR	3	39	2	P60710;Q3UBP6		0	0	0.01771	2.34288	2	1198.71	0.0356259	61.1285	0
	High	DLTDYLMK	2	37	2	P60710;Q3UBP6		0	0	0.03563	2.0815	2	998.486	0.0855884	75.4743	0
	High	HQGVmVGmGQK	1	40	2	P60710;Q3UBP6	M5(Oxidation); M8(Oxidation)	0	0.001	0.05301	3.04442	2	1203.56	-0.406209	13.7651	0
	High	IKIIAPPER	1	31	2	P60710;Q3UBP6		0	0.001	0.06814	2.60399	2	1036.65	-0.575763	41.7568	1
	High	DLTDYLmK	2	37	2	P60710;Q3UBP6	M7(Oxidation)	0	0.002	0.09284	2.25342	2	1014.48	-0.799411	61.2435	0
	High	cDVDIRK	1	23	2	P60710;Q3UBP6	C1(Carbamidomethyl)	0	0.002	0.1053	2.21826	2	905.451	-0.202189	16.7625	1
	High	GYSFTTTAEREIVR	1	21	2	P60710;Q3UBP6		0	0.004	0.1356	2.64972	2	1629.82	-0.226893	65.8974	1
	High	LDLAGR	1	41	4	P60710;Q3UBP6;P61164;Q8BMA4		0	0.006	0.1762	1.82087	2	644.372	-0.243924	26.6463	0
	High	cDVDIR	1	23	2	P60710;Q3UBP6	C1(Carbamidomethyl)	0	0.009	0.202	2.07382	2	777.356	-0.236411	21.7759	0
Q6IMF0	Keratin, type II cuticular 87 OS=Mus musculus GN=Krt87 PE=2 SV=2 - [KRT87_MOUSE]	255.136	59.8	13	8	40	79	495	54.5935	6.06201
	A2	Sequence	# PSMs	# Proteins	# Protein Groups	Protein Group Accessions	Modifications	ΔCn	q-Value	PEP	XCorr	Charge	MH+ [Da]	ΔM [ppm]	RT [min]	# Missed Cleavages
	High	KSDLEANAEALTQETDFLR	2	5	3	E9Q1Y9;P97861;Q6IMF0		0	0	1.462e-07	6.92445	2	2151.06	0.531593	82.0599	1
	High	LEAAVTQSEQQGEAALTDAR	3	1	1	Q6IMF0		0	0	2.506e-06	6.22094	2	2088.02	-0.0766417	61.6026	0
	High	LcEGVGSVNVcVSSSR	2	4	3	P97861;Q6IMF0;Q9Z2T6	C2(Carbamidomethyl); C11(Carbamidomethyl)	0	0	3.958e-06	5.0529	2	1709.79	-0.14632	52.6158	0
	High	LAAELNHVQESMEGYKK	3	1	1	Q6IMF0		0	0	0.0001321	5.01509	2	1946.96	-0.294163	57.0462	1
	High	SDLEANAEALTQETDFLR	2	5	3	E9Q1Y9;P97861;Q6IMF0		0	0	8.353e-05	4.99309	2	2022.96	0.806275	83.3771	0
	High	cQNTKLEAAVTQSEQQGEAALTDAR	1	1	1	Q6IMF0	C1(Carbamidomethyl)	0	0	0.0002039	4.48512	3	2719.3	2.14587	78.143	1
	High	LTAEIENAKcQNTK	1	5	3	E9Q1Y9;P97861;Q6IMF0	C10(Carbamidomethyl)	0	0	0.0001001	4.3577	2	1619.81	0.463545	24.6391	1
	High	LAAELNHVQESMEGYK	1	1	1	Q6IMF0		0	0	3.692e-05	4.33965	2	1818.87	-0.516606	63.6272	0
	High	LLEGEEQRLcEGVGSVNVcVSSSR	1	4	3	P97861;Q6IMF0;Q9Z2T6	C10(Carbamidomethyl); C19(Carbamidomethyl)	0	0	2.357e-05	4.15502	3	2664.27	-0.281536	73.9601	1
	High	DLNmDcVVAEIK	2	6	4	E9Q1Y9;P97861;Q6IMF0;Q9Z2T6	M4(Oxidation); C6(Carbamidomethyl)	0	0	0.0009154	4.12904	2	1422.66	0.970338	60.1597	0
	High	GGVTcGGLTYGTTPGR	2	2	2	Q6IMF0;Q9Z2T6	C5(Carbamidomethyl)	0	0	7.165e-05	4.10933	2	1553.74	0.146317	43.3999	0
	High	cKLAELEGALQK	5	7	4	E9Q1Y9;P97861;Q6IMF0;Q9Z2T6	C1(Carbamidomethyl)	0	0	0.001649	3.62024	2	1359.73	0.280238	61.2571	1
	High	ATSENEFVALKK	1	1	1	Q6IMF0		0	0	0.01123	3.58921	2	1336.71	-0.661949	41.5589	1
	High	QLYEEETRLLHSHISDTSVVVK	1	1	1	Q6IMF0		0	0	0.01461	3.52447	3	2583.34	-0.467698	74.1992	1
	High	EAEcVEADSGR	1	6	4	E9Q1Y9;P97861;Q6IMF0;Q9Z2T6	C4(Carbamidomethyl)	0	0	0.0004619	3.36815	2	1222.5	0.00865439	15.3861	0
	High	RYEEEVALR	2	3	2	E9Q1Y9;Q6IMF0		0	0	0.03851	3.27149	2	1164.6	0.161813	33.2465	1
	High	TREEINELNR	4	5	3	E9Q1Y9;P97861;Q6IMF0		0	0	0.03186	3.26263	2	1273.65	-0.269917	26.4118	1
	High	LLHSHISDTSVVVK	1	1	1	Q6IMF0		0	0	3.574e-05	3.24971	3	1534.86	-0.213489	40.3145	0
	High	RLLEGEEQR	3	8	4	E9Q1Y9;P97861;Q6IMF0;Q9Z2T6		0	0	0.003603	3.22694	3	1129.6	0.0284954	20.0337	1
	High	AKQDMAcLLK	2	8	4	E9Q1Y9;P97861;Q6IMF0;Q9Z2T6	C7(Carbamidomethyl)	0	0	0.001159	3.20124	3	1177.61	-0.492064	44.3484	1
	High	SRAEAESWYR	2	5	4	E9Q1Y9;P97861;Q6IMF0;Q9Z2T6		0	0	0.006113	3.20064	2	1254.59	-0.090971	35.276	1
	High	AQYDDIASR	3	6	3	E9Q1Y9;P97861;Q6IMF0		0	0	0.003738	3.15117	2	1038.48	-0.30091	27.3479	0
	High	LAELEGALQK	2	7	4	E9Q1Y9;P97861;Q6IMF0;Q9Z2T6		0	0	0.008755	3.13557	2	1071.6	-0.201244	51.1003	0
	High	FLEQQNKLLETK	1	7	4	E9Q1Y9;P97861;Q6IMF0;Q9Z2T6		0	0	0.002825	2.98497	2	1490.82	-0.193705	52.4743	1
	High	FAAFIDKVR	2	6	4	E9Q1Y9;P97861;Q6IMF0;Q9Z2T6		0	0	0.005107	2.95556	2	1066.6	-0.260382	58.9971	1
	High	DLNMDcVVAEIK	1	6	4	E9Q1Y9;P97861;Q6IMF0;Q9Z2T6	C6(Carbamidomethyl)	0	0	0.002291	2.94757	2	1406.67	0.316958	80.9385	0
	High	EYQEVMNSK	1	7	4	E9Q1Y9;P97861;Q6IMF0;Q9Z2T6		0	0	0.02033	2.9162	2	1127.5	-0.180631	23.2597	0
	High	LLEGEEQR	2	8	4	E9Q1Y9;P97861;Q6IMF0;Q9Z2T6		0	0	0.0182	2.90803	2	973.495	-0.0941859	19.8773	0
	High	ASSFTcGSSR	1	2	2	Q6IMF0;Q9Z2T6	C6(Carbamidomethyl)	0	0	0.002546	2.86678	2	1059.45	-0.331619	16.018	0
	High	KRYEEEVALR	2	3	2	E9Q1Y9;Q6IMF0		0	0	0.004229	2.86033	3	1292.7	-0.241803	28.4131	2
	High	RTREEINELNR	2	5	3	E9Q1Y9;P97861;Q6IMF0		0	0	0.02415	2.84328	2	1429.75	-0.0163313	21.7109	2
	High	EYQEVmNSK	1	7	4	E9Q1Y9;P97861;Q6IMF0;Q9Z2T6	M6(Oxidation)	0	0	0.01819	2.79713	2	1143.5	-0.748551	14.0838	0
	High	ccISAAPYR	1	5	3	E9Q1Y9;P97861;Q6IMF0	C1(Carbamidomethyl); C2(Carbamidomethyl)	0	0	0.006793	2.75453	2	1097.49	-0.183607	32.0528	0
	High	EEINELNR	2	6	4	E9Q1Y9;P97861;Q6IMF0;Q9Z2T6		0	0	0.02679	2.61206	2	1016.5	-0.521983	27.7143	0
	High	LAAELNHVQESmEGYK	1	1	1	Q6IMF0	M12(Oxidation)	0	0	0.001419	2.58022	2	1834.86	-0.468439	41.5284	0
	High	LTAEIENAK	3	6	4	E9Q1Y9;P97861;Q6IMF0;Q9Z2T6		0	0	0.008961	2.45809	2	988.531	-0.132467	27.7628	0
	High	REAEcVEADSGR	1	6	4	E9Q1Y9;P97861;Q6IMF0;Q9Z2T6	C5(Carbamidomethyl)	0	0	0.02951	2.42421	2	1378.6	0.417198	14.7844	1
	High	YEEEVALR	2	4	3	E9Q1Y9;Q6IMF0;Q9Z2T6		0	0	0.03393	2.35325	2	1008.5	0.0506921	37.0597	0
	High	GLSGGFGSR	2	2	1	Q6IMF0		0	0	0.04246	2.33753	2	837.421	-0.167285	29.0752	0
	High	LAAELNHVQESmEGYKK	1	1	1	Q6IMF0	M12(Oxidation)	0	0	0.01672	2.32456	3	1962.96	0.0220394	35.4589	1
	High	DVDcAYLR	2	6	4	E9Q1Y9;P97861;Q6IMF0;Q9Z2T6	C4(Carbamidomethyl)	0	0.001	0.05649	2.52512	2	1011.46	-0.52016	38.8683	0
	High	QDMAcLLK	1	8	4	E9Q1Y9;P97861;Q6IMF0;Q9Z2T6	C5(Carbamidomethyl)	0	0.002	0.09713	1.84827	2	978.475	-0.225245	54.0088	0
	High	FAAFIDK	2	6	4	E9Q1Y9;P97861;Q6IMF0;Q9Z2T6		0	0.002	0.08735	1.7658	2	811.434	-0.737662	53.0213	0
	High	FLEQQNK	1	40	7	A1L0X5;E9Q1Y9;Q9Z2T6;Q922U2;P50446;P97861;Q6IMF0		0	0.009	0.1961	1.9778	2	906.468	0.0141668	18.538	0
E9Q8N5	CLIP-associating protein 2 OS=Mus musculus GN=Clasp2 PE=1 SV=1 - [E9Q8N5_MOUSE]	220.938	40.51	15	41	43	68	1286	140.638	8.63135
	A2	Sequence	# PSMs	# Proteins	# Protein Groups	Protein Group Accessions	Modifications	ΔCn	q-Value	PEP	XCorr	Charge	MH+ [Da]	ΔM [ppm]	RT [min]	# Missed Cleavages
	High	RAQTGSAGADPTADVSGQS	3	10	1	E9Q8N5		0	0	3.173e-06	5.72454	2	1775.81	-0.385381	22.4022	1
	High	AGGDAADGSQPALDNK	2	7	1	E9Q8N5		0	0	1.607e-05	4.715	2	1486.68	-0.166787	19.8112	0
	High	NHFPGEAETLYNSLEPSYQK	3	7	1	E9Q8N5		0	0	2.204e-05	4.67286	2	2324.08	0.115423	78.9388	0
	High	SAEEAASVLATSISPEQcIK	2	10	1	E9Q8N5	C18(Carbamidomethyl)	0	0	2.775e-05	4.33532	2	2091.03	0.986746	79.2289	0
	High	RYESYGmHSDDDANSDASSAcSER	1	7	1	E9Q8N5	M7(Oxidation); C21(Carbamidomethyl)	0	0	0.0008506	4.23637	3	2726.04	2.95053	20.7451	1
	High	LGAGALNPGSYASLEDTSDKmDGTASDDGRVR	2	7	1	E9Q8N5	M21(Oxidation)	0	0	0.006355	4.1691	4	3242.49	-0.0941866	67.3121	2
	High	SFDDEESVDGNRPSSAASAFK	3	12	1	E9Q8N5		0	0	0.000409	4.10806	2	2215.97	0.44216	50.9107	0
	High	SSSSSQESLNRPFSSK	2	7	1	E9Q8N5		0	0	0.001831	4.07526	2	1727.82	-0.091308	31.6232	0
	High	SFQPLGPGYGISQSSR	1	5	1	E9Q8N5		0	0	1.799e-05	4.05025	2	1680.83	-0.386521	66.8162	0
	High	HAAVLVETIKK	3	8	1	E9Q8N5		0	0	0.0009719	4.04667	3	1208.74	-0.212014	31.4217	1
	High	DYNPYNYSDSISPFNK	1	7	1	E9Q8N5		0	0	5.875e-05	3.86581	2	1923.84	0.732223	77.5627	0
	High	MGADLLGSVQAK	1	24	2	A0A0A6YXZ1;E9Q8N5		0	0	0.0006028	3.71573	2	1189.63	0.366753	62.4306	0
	High	FTVDQTQTPSLK	1	7	1	E9Q8N5		0	0	0.0007064	3.64392	2	1364.71	-0.310328	50.3451	0
	High	TLEAHKDPHKEVVR	2	10	1	E9Q8N5		0	0	0.0007797	3.61137	2	1658.9	-0.199557	13.9996	2
	High	VLNTGSDVEEAVADALLLGDIR	2	7	1	E9Q8N5		0	0	3.933e-05	3.60975	2	2270.19	0.316591	84.4211	0
	High	KEGLLGLQNLLK	1	25	2	A0A0A6YXZ1;E9Q8N5		0	0	0.0004897	3.60595	2	1325.82	0.407392	82.6344	1
	High	VLTTTALSTVSSGAQR	3	7	1	E9Q8N5		0	0	6.439e-05	3.56132	2	1591.86	-0.232229	56.1931	0
	High	KGIHDADAEAR	2	8	1	E9Q8N5		0	0	0.0001644	3.52583	3	1182.59	-0.434462	12.7764	1
	High	IPRPSVSQGcSR	2	7	1	E9Q8N5	C10(Carbamidomethyl)	0	0	0.002204	3.37339	3	1343.68	-0.110329	23.1023	0
	High	EILSDDKHDWDQR	1	11	1	E9Q8N5		0	0	0.005434	3.29379	2	1656.76	-0.241099	39.9255	1
	High	QTEDVAEVLNR	1	7	1	E9Q8N5		0	0	0.004651	3.2344	2	1273.64	-0.270287	52.9847	0
	High	mVSQSQPGSR	1	6	1	E9Q8N5	M1(Oxidation)	0	0	0.01754	3.10274	2	1092.51	-0.321284	10.2491	0
	High	GIHDADAEAR	2	8	1	E9Q8N5		0	0	0.006451	3.06965	2	1054.49	-0.706678	13.569	0
	High	EGGAGAVDEDDFIK	1	12	1	E9Q8N5		0	0	0.001733	3.02908	2	1422.64	-0.13363	55.858	0
	High	ASLLHSMPLHSSPR	1	7	1	E9Q8N5		0	0	0.03205	3.02272	3	1532.8	-0.640512	50.7591	0
	High	AQTGSAGADPTADVSGQS	1	10	1	E9Q8N5		0	0	0.00698	2.96873	2	1619.71	-0.0174305	24.0996	0
	High	mGADLLGSVQAK	1	24	2	A0A0A6YXZ1;E9Q8N5	M1(Oxidation)	0	0	0.001861	2.92816	2	1205.62	0.732094	52.5068	0
	High	LGAGALNPGSYASLEDTSDKmDGTASDDGR	1	7	1	E9Q8N5	M21(Oxidation)	0	0	0.000556	2.89773	3	2987.31	-1.12455	68.3645	1
	High	VMATSGcAAIR	1	7	1	E9Q8N5	C7(Carbamidomethyl)	0	0	0.01586	2.88879	2	1136.56	-0.038705	28.4551	0
	High	LIPLITSNcTSK	1	8	1	E9Q8N5	C9(Carbamidomethyl)	0	0	0.003266	2.87453	2	1346.74	0.215128	65.1278	0
	High	SRSDIDVNAAAGAK	1	7	1	E9Q8N5		0	0	0.03504	2.68389	2	1374.7	-0.850209	25.0061	1
	High	FTVDQTQTPSLKVK	1	7	1	E9Q8N5		0	0	0.01262	2.63508	2	1591.87	-0.457053	52.5618	1
	High	DFTNSSETR	1	7	1	E9Q8N5		0	0	0.01812	2.63356	2	1056.46	-0.236002	17.5878	0
	High	HAAVLVETIK	1	8	1	E9Q8N5		0	0	0.0161	2.50329	2	1080.64	-0.846639	41.4992	0
	High	TPGNPVSSAR	2	12	1	E9Q8N5		0	0	0.008073	2.35363	2	985.506	-0.0306296	18.0687	0
	High	LSTPLVAVGNAK	2	7	1	E9Q8N5		0	0	0.00169	2.26525	2	1169.69	-0.0178918	57.5577	0
	High	VmATSGcAAIR	2	7	1	E9Q8N5	M2(Oxidation); C7(Carbamidomethyl)	0	0.001	0.06697	2.64961	2	1152.55	-0.710048	21.7342	0
	High	SQEDmSEPVR	1	7	1	E9Q8N5	M5(Oxidation)	0	0.001	0.06314	2.43083	2	1193.51	0.363203	14.3658	0
	High	MFADPHGK	1	7	1	E9Q8N5		0	0.001	0.08095	2.19985	2	902.419	-0.0891593	19.9058	0
	High	VLVNSASAQKR	1	7	1	E9Q8N5		0	0.002	0.09095	2.43977	2	1172.67	-0.453183	16.6207	1
	High	VLVNSASAQK	1	7	1	E9Q8N5		0	0.002	0.08449	2.29157	2	1016.57	0.362824	18.1672	0
	High	ELEETLNK	1	11	1	E9Q8N5		0	0.002	0.08943	2.09518	2	975.499	0.0778547	26.3009	0
	High	MVSQSQPGSR	1	6	1	E9Q8N5		0	0.002	0.1034	2.01432	2	1076.52	-0.0602984	13.0178	0
	High	NYAELTVmK	1	9	1	E9Q8N5	M8(Oxidation)	0	0.003	0.1227	1.76564	2	1084.53	-0.240734	39.3791	0
	High	WSTANPSTVAGR	1	7	1	E9Q8N5		0	0.004	0.1431	2.40707	2	1246.62	-0.433447	36.6663	0
	High	ANPLPGSLQR	1	7	1	E9Q8N5		0	0.007	0.1796	1.97848	2	1052.58	-0.238503	39.44	0
Q9D646	Keratin, type I cuticular Ha4 OS=Mus musculus GN=Krt34 PE=2 SV=1 - [KRT34_MOUSE]	210.555	63.27	4	4	30	70	392	44.5313	4.79248
	A2	Sequence	# PSMs	# Proteins	# Protein Groups	Protein Group Accessions	Modifications	ΔCn	q-Value	PEP	XCorr	Charge	MH+ [Da]	ΔM [ppm]	RT [min]	# Missed Cleavages
	High	cQLGDRLNVEVDAAPTVDLNR	9	4	4	Q61765;Q61897;Q8K0Y2;Q9D646	C1(Carbamidomethyl)	0	0	5.572e-05	4.65648	3	2355.18	1.48569	75.6956	1
	High	NQQQDPLVcPAYQAYFR	3	4	4	Q61765;Q61897;Q8K0Y2;Q9D646	C9(Carbamidomethyl)	0	0	6.357e-06	4.54748	2	2097.98	1.09664	80.5446	0
	High	NSLENTLTESEAR	3	3	3	Q61765;Q8K0Y2;Q9D646		0	0	0.0003104	4.53076	2	1463.7	0.00814632	52.9233	0
	High	TVNALEIELQAQHcmR	2	2	2	Q61765;Q9D646	C14(Carbamidomethyl); M15(Oxidation)	0	0	7.427e-05	4.40456	2	1928.93	0.395253	66.5511	0
	High	ARLEcEINTYR	4	7	4	Q61765;Q61897;Q9D646;Q497I4	C5(Carbamidomethyl)	0	0	0.003501	4.19723	2	1424.7	0.33617	41.9234	1
	High	SDLEAQVESLR	1	2	2	Q61897;Q9D646		0	0	0.0006837	4.03881	2	1246.63	0.535891	66.1512	0
	High	TVNALEIELQAQHcMR	1	2	2	Q61765;Q9D646	C14(Carbamidomethyl)	0	0	0.001681	3.89002	2	1912.94	1.37768	76.9475	0
	High	KNHEEEVNTLR	2	1	1	Q9D646		0	0	0.002064	3.65698	3	1368.69	0.162187	17.6581	1
	High	EVEEWFTTQSEELNK	1	1	1	Q9D646		0	0	0.0003978	3.59857	2	1868.86	0.830246	77.8938	0
	High	RTVNALEIELQAQHcmR	1	2	2	Q61765;Q9D646	C15(Carbamidomethyl); M16(Oxidation)	0	0	0.0003402	3.56495	3	2085.03	-0.336024	59.2138	1
	High	QVVSSSEQLQScQAEIIELR	3	4	4	Q61765;Q61897;Q8K0Y2;Q9D646	C12(Carbamidomethyl)	0	0	0.0001414	3.50063	2	2304.15	-1.65244	77.6134	0
	High	QNQEYQVLLDVR	4	2	2	Q497I4;Q9D646		0	0	0.0005134	3.28327	2	1504.78	-0.109748	76.3012	0
	High	ILDELTLcK	2	5	4	Q61765;Q61897;Q8K0Y2;Q9D646	C8(Carbamidomethyl)	0	0	0.01128	3.22939	2	1104.6	-0.224529	66.5794	0
	High	LEcEINTYR	2	8	5	Q61765;Q61897;Q9D646;Q497I4;Q8K0Y2	C3(Carbamidomethyl)	0	0	0.003666	3.20204	2	1197.56	-0.164565	37.3856	0
	High	ADLERQNQEYQVLLDVR	1	2	2	Q497I4;Q9D646		0	0	9.842e-05	3.1778	3	2089.07	0.0654359	78.3675	1
	High	LNVEVDAAPTVDLNR	2	4	4	Q61765;Q61897;Q8K0Y2;Q9D646		0	0	0.003893	3.12442	2	1625.85	0.826833	68.0051	0
	High	ETmQFLNDR	2	7	4	Q61765;Q61897;Q9D646;Q8K0Y2	M3(Oxidation)	0	0	0.004167	3.09359	2	1169.53	-0.143713	35.1427	0
	High	TIEELQQK	1	4	4	Q61765;Q61897;Q8K0Y2;Q9D646		0	0	0.0208	3.05872	2	988.531	-0.184094	25.0372	0
	High	ETMQFLNDR	2	7	4	Q61765;Q61897;Q9D646;Q8K0Y2		0	0	0.003809	2.92055	2	1153.53	-0.109337	55.7673	0
	High	cQYEALVETNR	1	3	3	Q61897;Q8K0Y2;Q9D646	C1(Carbamidomethyl)	0	0	0.007294	2.87414	2	1382.64	-0.298771	45.8141	0
	High	QLERENAELEcR	4	3	3	Q61765;Q8K0Y2;Q9D646	C11(Carbamidomethyl)	0	0	0.00121	2.78248	3	1546.73	-0.214702	26.8096	1
	High	NHEEEVNTLR	2	2	2	Q61765;Q9D646		0	0	0.009853	2.73412	2	1240.59	-0.0813861	20.2648	0
	High	LASYMEKVR	1	4	4	Q61765;Q61897;Q8K0Y2;Q9D646		0	0	0.02745	2.68867	2	1096.58	-0.254119	34.2172	1
	High	QVVSSSEQLQScQAEIIELRR	3	4	4	Q61765;Q61897;Q8K0Y2;Q9D646	C12(Carbamidomethyl)	0	0	0.005263	2.65602	3	2460.25	0.214546	69.0701	1
	High	VRQLERENAELEcR	2	3	3	Q61765;Q8K0Y2;Q9D646	C13(Carbamidomethyl)	0	0	0.01116	2.61295	3	1801.9	-0.480459	28.5487	2
	High	QLVEADINSLR	2	2	2	Q8K0Y2;Q9D646		0	0	0.01691	2.59153	2	1257.68	-0.343818	63.2566	0
	High	TKYQTELSMR	2	1	1	Q9D646		0	0	0.01875	2.42967	3	1256.63	0.0596685	35.6369	1
	High	LVVQIDNAK	2	5	5	Q497I4;Q61765;Q61897;Q8K0Y2;Q9D646		0	0	0.01146	2.23611	2	999.583	-0.316021	41.6283	0
	High	TKYQTELSmR	1	1	1	Q9D646	M9(Oxidation)	0	0.001	0.07136	2.66349	2	1272.62	-0.491042	23.2802	1
	High	ENAELEcR	1	3	3	Q61765;Q8K0Y2;Q9D646	C7(Carbamidomethyl)	0	0.001	0.04639	2.4911	2	1020.44	-0.139632	17.7107	0
	High	YQTELSMR	1	1	1	Q9D646		0	0.002	0.08502	2.165	2	1027.49	-0.259802	38.2953	0
	High	LASDDFR	1	2	2	Q8K0Y2;Q9D646		0	0.003	0.1144	2.01724	2	823.395	0.0200555	26.8536	0
	High	LASYMEK	1	5	4	Q61765;Q61897;Q8K0Y2;Q9D646		0	0.006	0.1637	1.94334	2	841.412	-0.132183	24.9446	0
Q61765	Keratin, type I cuticular Ha1 OS=Mus musculus GN=Krt31 PE=1 SV=2 - [K1H1_MOUSE]	203.111	57.69	9	3	29	68	416	47.0867	4.89404
	A2	Sequence	# PSMs	# Proteins	# Protein Groups	Protein Group Accessions	Modifications	ΔCn	q-Value	PEP	XCorr	Charge	MH+ [Da]	ΔM [ppm]	RT [min]	# Missed Cleavages
	High	cQLGDRLNVEVDAAPTVDLNR	9	4	4	Q61765;Q61897;Q8K0Y2;Q9D646	C1(Carbamidomethyl)	0	0	5.572e-05	4.65648	3	2355.18	1.48569	75.6956	1
	High	NQQQDPLVcPAYQAYFR	3	4	4	Q61765;Q61897;Q8K0Y2;Q9D646	C9(Carbamidomethyl)	0	0	6.357e-06	4.54748	2	2097.98	1.09664	80.5446	0
	High	NSLENTLTESEAR	3	3	3	Q61765;Q8K0Y2;Q9D646		0	0	0.0003104	4.53076	2	1463.7	0.00814632	52.9233	0
	High	TVNALEIELQAQHcmR	2	2	2	Q61765;Q9D646	C14(Carbamidomethyl); M15(Oxidation)	0	0	7.427e-05	4.40456	2	1928.93	0.395253	66.5511	0
	High	ARLEcEINTYR	4	7	4	Q61765;Q61897;Q9D646;Q497I4	C5(Carbamidomethyl)	0	0	0.003501	4.19723	2	1424.7	0.33617	41.9234	1
	High	TVNALEIELQAQHcMR	1	2	2	Q61765;Q9D646	C14(Carbamidomethyl)	0	0	0.001681	3.89002	2	1912.94	1.37768	76.9475	0
	High	EVEEWFTTQTEELNK	1	2	2	Q61765;Q61897		0	0	6.374e-05	3.63799	2	1882.87	0.227301	79.5921	0
	High	RTVNALEIELQAQHcmR	1	2	2	Q61765;Q9D646	C15(Carbamidomethyl); M16(Oxidation)	0	0	0.0003402	3.56495	3	2085.03	-0.336024	59.2138	1
	High	QVVSSSEQLQScQAEIIELR	3	4	4	Q61765;Q61897;Q8K0Y2;Q9D646	C12(Carbamidomethyl)	0	0	0.0001414	3.50063	2	2304.15	-1.65244	77.6134	0
	High	QNQEYQVLLDVK	2	2	2	Q61765;Q61897		0	0	0.005535	3.42518	2	1476.77	0.911571	73.2495	0
	High	ILDELTLcK	2	5	4	Q61765;Q61897;Q8K0Y2;Q9D646	C8(Carbamidomethyl)	0	0	0.01128	3.22939	2	1104.6	-0.224529	66.5794	0
	High	RNHEEEVNTLR	1	1	1	Q61765		0	0	0.003265	3.21708	3	1396.69	-0.289495	17.9448	1
	High	LEcEINTYR	2	8	5	Q61765;Q61897;Q9D646;Q497I4;Q8K0Y2	C3(Carbamidomethyl)	0	0	0.003666	3.20204	2	1197.56	-0.164565	37.3856	0
	High	LNVEVDAAPTVDLNR	2	4	4	Q61765;Q61897;Q8K0Y2;Q9D646		0	0	0.003893	3.12442	2	1625.85	0.826833	68.0051	0
	High	ETmQFLNDR	2	7	4	Q61765;Q61897;Q9D646;Q8K0Y2	M3(Oxidation)	0	0	0.004167	3.09359	2	1169.53	-0.143713	35.1427	0
	High	TKYETELGLR	2	1	1	Q61765		0	0	0.001688	3.08806	2	1209.65	-0.0287969	43.3323	1
	High	TIEELQQK	1	4	4	Q61765;Q61897;Q8K0Y2;Q9D646		0	0	0.0208	3.05872	2	988.531	-0.184094	25.0372	0
	High	QLVESDINGLR	3	2	2	Q61897;Q61765		0	0	0.001975	3.00249	2	1243.66	0.163179	55.3006	0
	High	ETMQFLNDR	2	7	4	Q61765;Q61897;Q9D646;Q8K0Y2		0	0	0.003809	2.92055	2	1153.53	-0.109337	55.7673	0
	High	QLERENAELEcR	4	3	3	Q61765;Q8K0Y2;Q9D646	C11(Carbamidomethyl)	0	0	0.00121	2.78248	3	1546.73	-0.214702	26.8096	1
	High	NHEEEVNTLR	2	2	2	Q61765;Q9D646		0	0	0.009853	2.73412	2	1240.59	-0.0813861	20.2648	0
	High	LASYMEKVR	1	4	4	Q61765;Q61897;Q8K0Y2;Q9D646		0	0	0.02745	2.68867	2	1096.58	-0.254119	34.2172	1
	High	QVVSSSEQLQScQAEIIELRR	3	4	4	Q61765;Q61897;Q8K0Y2;Q9D646	C12(Carbamidomethyl)	0	0	0.005263	2.65602	3	2460.25	0.214546	69.0701	1
	High	VRQLERENAELEcR	2	3	3	Q61765;Q8K0Y2;Q9D646	C13(Carbamidomethyl)	0	0	0.01116	2.61295	3	1801.9	-0.480459	28.5487	2
	High	LVVQIDNAK	2	5	5	Q497I4;Q61765;Q61897;Q8K0Y2;Q9D646		0	0	0.01146	2.23611	2	999.583	-0.316021	41.6283	0
	High	GLLESEDcK	1	3	3	Q61765;Q61897;Q8K0Y2	C8(Carbamidomethyl)	0	0.001	0.0475	2.66464	2	1050.48	-0.0331751	29.8432	0
	High	LAADDFR	3	28	9	P02535-3;Q497I4;Q61765;Q61781;Q61897;Q62168;Q6IFX2;Q9QWL7;Q9Z2K1		0	0.001	0.05351	2.54269	2	807.399	-0.236158	34.3422	0
	High	ENAELEcR	1	3	3	Q61765;Q8K0Y2;Q9D646	C7(Carbamidomethyl)	0	0.001	0.04639	2.4911	2	1020.44	-0.139632	17.7107	0
	High	cGPcNSFVR	1	1	1	Q61765	C1(Carbamidomethyl); C4(Carbamidomethyl)	0	0.001	0.05442	2.12985	2	1096.47	-0.0685637	32.5851	0
	High	QLVESDINGLRR	1	2	2	Q61897;Q61765		0	0.004	0.1288	2.02458	2	1399.77	-0.0621408	48.7347	1
	High	LASYMEK	1	5	4	Q61765;Q61897;Q8K0Y2;Q9D646		0	0.006	0.1637	1.94334	2	841.412	-0.132183	24.9446	0
Q8K0Y2	Keratin, type I cuticular Ha3-I OS=Mus musculus GN=Krt33a PE=1 SV=1 - [KT33A_MOUSE]	199.255	58.91	2	8	28	64	404	46.1073	4.83057
	A2	Sequence	# PSMs	# Proteins	# Protein Groups	Protein Group Accessions	Modifications	ΔCn	q-Value	PEP	XCorr	Charge	MH+ [Da]	ΔM [ppm]	RT [min]	# Missed Cleavages
	High	RTVNALEIELQAQHELR	4	1	1	Q8K0Y2		0	0	1.402e-05	5.41564	3	2020.09	0.0795914	75.3229	1
	High	TVNALEIELQAQHELR	1	1	1	Q8K0Y2		0	0	1.017e-05	5.16404	2	1863.99	0.445474	79.9283	0
	High	cQLGDRLNVEVDAAPTVDLNR	9	4	4	Q61765;Q61897;Q8K0Y2;Q9D646	C1(Carbamidomethyl)	0	0	5.572e-05	4.65648	3	2355.18	1.48569	75.6956	1
	High	NQQQDPLVcPAYQAYFR	3	4	4	Q61765;Q61897;Q8K0Y2;Q9D646	C9(Carbamidomethyl)	0	0	6.357e-06	4.54748	2	2097.98	1.09664	80.5446	0
	High	NSLENTLTESEAR	3	3	3	Q61765;Q8K0Y2;Q9D646		0	0	0.0003104	4.53076	2	1463.7	0.00814632	52.9233	0
	High	SRLEcEINTYR	4	1	1	Q8K0Y2	C5(Carbamidomethyl)	0	0	0.002149	4.24652	2	1440.69	0.222057	44.4952	1
	High	TKYETELSLR	2	2	1	Q8K0Y2		0	0	0.0003015	3.92357	3	1239.66	-0.0150694	43.9572	1
	High	EVEEWYTTQTEELNK	1	1	1	Q8K0Y2		0	0	0.0001131	3.63378	2	1898.87	0.0826202	65.6912	0
	High	QVVSSSEQLQScQAEIIELR	3	4	4	Q61765;Q61897;Q8K0Y2;Q9D646	C12(Carbamidomethyl)	0	0	0.0001414	3.50063	2	2304.15	-1.65244	77.6134	0
	High	ILDELTLcK	2	5	4	Q61765;Q61897;Q8K0Y2;Q9D646	C8(Carbamidomethyl)	0	0	0.01128	3.22939	2	1104.6	-0.224529	66.5794	0
	High	LEcEINTYR	2	8	5	Q61765;Q61897;Q9D646;Q497I4;Q8K0Y2	C3(Carbamidomethyl)	0	0	0.003666	3.20204	2	1197.56	-0.164565	37.3856	0
	High	LNVEVDAAPTVDLNR	2	4	4	Q61765;Q61897;Q8K0Y2;Q9D646		0	0	0.003893	3.12442	2	1625.85	0.826833	68.0051	0
	High	ETmQFLNDR	2	7	4	Q61765;Q61897;Q9D646;Q8K0Y2	M3(Oxidation)	0	0	0.004167	3.09359	2	1169.53	-0.143713	35.1427	0
	High	TIEELQQK	1	4	4	Q61765;Q61897;Q8K0Y2;Q9D646		0	0	0.0208	3.05872	2	988.531	-0.184094	25.0372	0
	High	ETMQFLNDR	2	7	4	Q61765;Q61897;Q9D646;Q8K0Y2		0	0	0.003809	2.92055	2	1153.53	-0.109337	55.7673	0
	High	cQYEALVETNR	1	3	3	Q61897;Q8K0Y2;Q9D646	C1(Carbamidomethyl)	0	0	0.007294	2.87414	2	1382.64	-0.298771	45.8141	0
	High	QLERENAELEcR	4	3	3	Q61765;Q8K0Y2;Q9D646	C11(Carbamidomethyl)	0	0	0.00121	2.78248	3	1546.73	-0.214702	26.8096	1
	High	QNHEQEVNTLR	1	1	1	Q8K0Y2		0	0	0.003195	2.76132	3	1367.67	-0.199287	19.3389	0
	High	LASYMEKVR	1	4	4	Q61765;Q61897;Q8K0Y2;Q9D646		0	0	0.02745	2.68867	2	1096.58	-0.254119	34.2172	1
	High	QVVSSSEQLQScQAEIIELRR	3	4	4	Q61765;Q61897;Q8K0Y2;Q9D646	C12(Carbamidomethyl)	0	0	0.005263	2.65602	3	2460.25	0.214546	69.0701	1
	High	VRQLERENAELEcR	2	3	3	Q61765;Q8K0Y2;Q9D646	C13(Carbamidomethyl)	0	0	0.01116	2.61295	3	1801.9	-0.480459	28.5487	2
	High	QLVEADINSLR	2	2	2	Q8K0Y2;Q9D646		0	0	0.01691	2.59153	2	1257.68	-0.343818	63.2566	0
	High	cGPcNTFVR	2	1	1	Q8K0Y2	C1(Carbamidomethyl); C4(Carbamidomethyl)	0	0	0.01073	2.58013	2	1110.48	-0.419988	34.0229	0
	High	YETELSLR	1	2	1	Q8K0Y2		0	0	0.02325	2.55596	2	1010.52	-0.145453	49.3074	0
	High	LVVQIDNAK	2	5	5	Q497I4;Q61765;Q61897;Q8K0Y2;Q9D646		0	0	0.01146	2.23611	2	999.583	-0.316021	41.6283	0
	High	GLLESEDcK	1	3	3	Q61765;Q61897;Q8K0Y2	C8(Carbamidomethyl)	0	0.001	0.0475	2.66464	2	1050.48	-0.0331751	29.8432	0
	High	ENAELEcR	1	3	3	Q61765;Q8K0Y2;Q9D646	C7(Carbamidomethyl)	0	0.001	0.04639	2.4911	2	1020.44	-0.139632	17.7107	0
	High	LASDDFR	1	2	2	Q8K0Y2;Q9D646		0	0.003	0.1144	2.01724	2	823.395	0.0200555	26.8536	0
	High	LASYMEK	1	5	4	Q61765;Q61897;Q8K0Y2;Q9D646		0	0.006	0.1637	1.94334	2	841.412	-0.132183	24.9446	0
A3KGU7	Spectrin alpha chain, non-erythrocytic 1 OS=Mus musculus GN=Sptan1 PE=1 SV=1 - [A3KGU7_MOUSE]	195.614	23.33	16	45	45	57	2477	284.977	5.33838
	A2	Sequence	# PSMs	# Proteins	# Protein Groups	Protein Group Accessions	Modifications	ΔCn	q-Value	PEP	XCorr	Charge	MH+ [Da]	ΔM [ppm]	RT [min]	# Missed Cleavages
	High	LQTASDESYKDPTNIQLSK	2	7	1	A3KGU7		0	0	0.0001333	4.96436	2	2138.06	0.953536	49.9325	1
	High	DLAALGDKVNSLGETAQR	4	9	1	A3KGU7		0	0	1.212e-05	4.73825	2	1857.97	0.930058	69.1722	1
	High	HQAFEAEVQANSGAIVK	2	12	1	A3KGU7		0	0	2.987e-05	4.64316	2	1798.91	-0.582097	54.9331	0
	High	SSLSSAQADFNQLAELDR	1	12	1	A3KGU7		0	0	6.371e-06	4.61082	2	1951.94	3.46788	81.7708	0
	High	KFEEFQTDLAAHEER	1	12	1	A3KGU7		0	0	1.51e-05	4.5296	2	1849.87	0.411246	54.9897	1
	High	KLSDDNTIGQEEIQQR	3	10	1	A3KGU7		0	0	4.544e-05	4.50189	2	1873.92	-0.0624056	38.3764	1
	High	LQVASDENYKDPTNLQGK	1	12	1	A3KGU7		0	0	0.0003278	4.3188	2	2020	-1.10496	44.0993	1
	High	HQAFEAELSANQSR	2	11	1	A3KGU7		0	0	2.378e-05	4.27141	2	1587.75	-0.260337	39.6432	0
	High	HQAFEAELHANADR	1	9	1	A3KGU7		0	0	2.379e-05	4.22537	2	1608.75	0.442265	36.4007	0
	High	ALcAEADRLQQSHPLSASQIQVK	1	11	1	A3KGU7	C3(Carbamidomethyl)	0	0	0.0006396	4.05411	3	2550.31	-0.496285	61.3215	1
	High	LIQSHPESAEDLKEK	1	9	1	A3KGU7		0	0	0.002167	3.97268	2	1723.88	-0.935223	26.5114	1
	High	LSDDNTIGQEEIQQR	1	10	1	A3KGU7		0	0	0.0006755	3.94598	2	1745.83	-0.906441	40.541	0
	High	GKDLIGVQNLLK	2	11	1	A3KGU7		0	0	0.001205	3.9259	2	1297.78	0.548779	74.8663	1
	High	HQEHKGEIDAHEDSFK	1	11	1	A3KGU7		0	0	0.0002223	3.83644	3	1906.87	-0.900559	19.9122	1
	High	LGESQTLQQFSR	1	9	1	A3KGU7		0	0	0.001582	3.74918	2	1393.71	-0.0821705	52.7222	0
	High	LIDVNHYAKEEVAAR	1	11	1	A3KGU7		0	0	0.0003628	3.65	2	1727.91	1.02323	51.6618	1
	High	SADESGQALLAASHYASDEVREK	1	11	1	A3KGU7		0	0	3.818e-05	3.6331	3	2434.15	0.315771	69.7934	1
	High	QFQDAGHFDAENIK	1	11	1	A3KGU7		0	0	0.001137	3.59146	2	1619.74	-0.0819417	50.2127	0
	High	ALSSEGKPYVTKEELYQNLTR	1	11	1	A3KGU7		0	0	0.0006885	3.57423	3	2426.25	-1.15783	65.9632	1
	High	MQHNLEQQIQAR	1	12	1	A3KGU7		0	0	0.00152	3.49989	3	1495.74	-0.291275	36.533	0
	High	KVEDLFLTFAK	1	12	1	A3KGU7		0	0	0.001158	3.48466	2	1310.74	0.271712	82.7303	1
	High	VLETAEDIQER	1	12	1	A3KGU7		0	0	0.001674	3.46744	2	1302.65	-0.873511	36.7234	0
	High	LREANQQQQFNR	1	11	1	A3KGU7		0	0	0.01043	3.46407	2	1531.77	-0.613229	18.8395	1
	High	LFGAAEVQR	1	11	1	A3KGU7		0	0	0.003874	3.353	2	990.537	-0.031874	43.7132	0
	High	SKLGESQTLQQFSR	1	9	1	A3KGU7		0	0	0.0008584	3.30284	2	1608.83	-0.85907	48.4222	1
	High	TATDEAYKDPSNLQGK	2	11	1	A3KGU7		0	0	0.001049	3.22759	2	1737.83	-0.365146	28.3238	1
	High	DVTGAEALLER	1	9	1	A3KGU7		0	0	0.001977	3.17765	2	1173.61	0.163899	65.9391	0
	High	LGDSHDLQR	1	9	1	A3KGU7		0	0	0.008948	3.15642	2	1040.51	-0.450828	17.3396	0
	High	VNEVSQFAAK	1	11	1	A3KGU7		0	0	0.00838	3.05887	2	1092.57	-0.152299	36.2531	0
	High	KHQALQAEIAGHEPR	1	11	1	A3KGU7		0	0	0.000749	3.02584	4	1684.89	0.281959	31.8153	1
	High	EAFLNTEDKGDSLDSVEALIK	1	9	1	A3KGU7		0	0	0.01827	2.96855	3	2294.14	0.875966	82.724	1
	High	SQLLGSAHEVQR	1	10	1	A3KGU7		0	0	0.00455	2.89845	2	1324.7	-0.104498	30.8073	0
	High	EANQQQQFNR	1	11	1	A3KGU7		0	0	0.02811	2.85539	2	1262.59	-0.253162	15.7516	0
	High	ELELQKEQR	1	12	1	A3KGU7		0	0	0.03737	2.83741	2	1172.63	-1.06707	23.7571	1
	High	EKLDILDQERTDLEK	1	9	1	A3KGU7		0	0	0.0004948	2.83348	2	1844.96	-0.772666	64.9045	2
	High	RLEAELAAHEPAIQGVLDTGKK	1	10	1	A3KGU7		0	0	3.509e-05	2.8298	4	2346.28	0.216363	70.4884	2
	High	mQHNLEQQIQAR	2	12	1	A3KGU7	M1(Oxidation)	0	0	0.002055	2.75351	2	1511.74	-0.44836	32.3511	0
	High	SLQQLAEER	1	10	1	A3KGU7		0	0	0.02274	2.72515	2	1073.56	-0.313129	44.1943	0
	High	ELPTAFDYVEFTR	1	12	1	A3KGU7		0	0	0.00594	2.59739	2	1587.77	-0.334485	83.6128	0
	High	QGQIDNQTR	1	5	1	A3KGU7		0	0	0.0107	2.49974	2	1059.52	-0.626566	12.2058	0
	High	DLAALEDKVK	1	11	1	A3KGU7		0	0	0.03309	2.39951	2	1101.61	-0.150268	56.1165	1
	High	DLTGVQNLR	1	10	1	A3KGU7		0	0	0.01688	2.31804	2	1015.55	0.0767265	43.8013	0
	High	GLVSSDELAK	1	9	1	A3KGU7		0	0	0.01417	2.23966	2	1018.54	-0.259131	39.3617	0
	High	QKLEDSYR	1	12	1	A3KGU7		0	0.004	0.1514	1.92984	2	1038.52	-0.0687483	18.6148	1
	High	FQFFQR	1	12	1	A3KGU7		0	0.009	0.1937	1.92807	2	872.441	-0.336598	68.1363	0
	High	EAGSVSLR	1	5	1	A3KGU7		0	0.009	0.1963	1.85838	2	818.437	-0.233737	21.1553	0
Q9Z2T6	Keratin, type II cuticular Hb5 OS=Mus musculus GN=Krt85 PE=1 SV=2 - [KRT85_MOUSE]	185.164	54.44	14	13	36	62	507	55.7233	6.41748
	A2	Sequence	# PSMs	# Proteins	# Protein Groups	Protein Group Accessions	Modifications	ΔCn	q-Value	PEP	XCorr	Charge	MH+ [Da]	ΔM [ppm]	RT [min]	# Missed Cleavages
	High	AKLEAAVAEAEQQGEAALADAR	1	1	1	Q9Z2T6		0	0	2.742e-06	5.30357	3	2212.12	0.426203	81.8645	1
	High	LcEGVGSVNVcVSSSR	2	4	3	P97861;Q6IMF0;Q9Z2T6	C2(Carbamidomethyl); C11(Carbamidomethyl)	0	0	3.958e-06	5.0529	2	1709.79	-0.14632	52.6158	0
	High	LAAELNHVQEAmEGYKK	3	1	1	Q9Z2T6	M12(Oxidation)	0.0418	0	0.000275	4.81499	2	1946.96	-0.296731	57.0462	1
	High	LAAELNHVQEAmEGYK	1	1	1	Q9Z2T6	M12(Oxidation)	0.0092	0	0.0001448	4.30284	2	1818.87	-0.519355	63.6272	0
	High	LLEGEEQRLcEGVGSVNVcVSSSR	1	4	3	P97861;Q6IMF0;Q9Z2T6	C10(Carbamidomethyl); C19(Carbamidomethyl)	0	0	2.357e-05	4.15502	3	2664.27	-0.281536	73.9601	1
	High	DLNmDcVVAEIK	2	6	4	E9Q1Y9;P97861;Q6IMF0;Q9Z2T6	M4(Oxidation); C6(Carbamidomethyl)	0	0	0.0009154	4.12904	2	1422.66	0.970338	60.1597	0
	High	GGVTcGGLTYGTTPGR	2	2	2	Q6IMF0;Q9Z2T6	C5(Carbamidomethyl)	0	0	7.165e-05	4.10933	2	1553.74	0.146317	43.3999	0
	High	LALDIEIATYR	1	8	1	Q9Z2T6		0	0	0.00107	3.62855	2	1277.71	0.650952	82.1159	0
	High	cKLAELEGALQK	5	7	4	E9Q1Y9;P97861;Q6IMF0;Q9Z2T6	C1(Carbamidomethyl)	0	0	0.001649	3.62024	2	1359.73	0.280238	61.2571	1
	High	RTKEEINELNR	1	1	1	Q9Z2T6		0	0	0.000827	3.51271	3	1401.74	-0.755079	20.9128	2
	High	EAEcVEADSGR	1	6	4	E9Q1Y9;P97861;Q6IMF0;Q9Z2T6	C4(Carbamidomethyl)	0	0	0.0004619	3.36815	2	1222.5	0.00865439	15.3861	0
	High	RLLEGEEQR	3	8	4	E9Q1Y9;P97861;Q6IMF0;Q9Z2T6		0	0	0.003603	3.22694	3	1129.6	0.0284954	20.0337	1
	High	AKQDMAcLLK	2	8	4	E9Q1Y9;P97861;Q6IMF0;Q9Z2T6	C7(Carbamidomethyl)	0	0	0.001159	3.20124	3	1177.61	-0.492064	44.3484	1
	High	SRAEAESWYR	2	5	4	E9Q1Y9;P97861;Q6IMF0;Q9Z2T6		0	0	0.006113	3.20064	2	1254.59	-0.090971	35.276	1
	High	LAELEGALQK	2	7	4	E9Q1Y9;P97861;Q6IMF0;Q9Z2T6		0	0	0.008755	3.13557	2	1071.6	-0.201244	51.1003	0
	High	ATAENEFVVLKK	1	1	1	Q9Z2T6		0	0	0.007715	3.13145	2	1348.75	-0.122676	52.1611	1
	High	FLEQQNKLLETK	1	7	4	E9Q1Y9;P97861;Q6IMF0;Q9Z2T6		0	0	0.002825	2.98497	2	1490.82	-0.193705	52.4743	1
	High	FAAFIDKVR	2	6	4	E9Q1Y9;P97861;Q6IMF0;Q9Z2T6		0	0	0.005107	2.95556	2	1066.6	-0.260382	58.9971	1
	High	DLNMDcVVAEIK	1	6	4	E9Q1Y9;P97861;Q6IMF0;Q9Z2T6	C6(Carbamidomethyl)	0	0	0.002291	2.94757	2	1406.67	0.316958	80.9385	0
	High	EYQEVMNSK	1	7	4	E9Q1Y9;P97861;Q6IMF0;Q9Z2T6		0	0	0.02033	2.9162	2	1127.5	-0.180631	23.2597	0
	High	LLEGEEQR	2	8	4	E9Q1Y9;P97861;Q6IMF0;Q9Z2T6		0	0	0.0182	2.90803	2	973.495	-0.0941859	19.8773	0
	High	ASSFTcGSSR	1	2	2	Q6IMF0;Q9Z2T6	C6(Carbamidomethyl)	0	0	0.002546	2.86678	2	1059.45	-0.331619	16.018	0
	High	NFSScSAVAPK	1	1	1	Q9Z2T6	C5(Carbamidomethyl)	0	0	0.01138	2.81729	2	1167.55	-0.124298	28.2323	0
	High	SLcNPSPcGPR	2	1	1	Q9Z2T6	C3(Carbamidomethyl); C8(Carbamidomethyl)	0	0	0.01095	2.80191	2	1244.55	-0.0291757	27.053	0
	High	EYQEVmNSK	1	7	4	E9Q1Y9;P97861;Q6IMF0;Q9Z2T6	M6(Oxidation)	0	0	0.01819	2.79713	2	1143.5	-0.748551	14.0838	0
	High	EEINELNR	2	6	4	E9Q1Y9;P97861;Q6IMF0;Q9Z2T6		0	0	0.02679	2.61206	2	1016.5	-0.521983	27.7143	0
	High	KKYEEEVALR	1	1	1	Q9Z2T6		0	0	0.004755	2.58743	3	1264.69	0.248077	27.0193	2
	High	TKEEINELNR	1	1	1	Q9Z2T6		0	0	0.002658	2.55803	2	1245.64	0.0553256	24.7869	1
	High	LTAEIENAK	3	6	4	E9Q1Y9;P97861;Q6IMF0;Q9Z2T6		0	0	0.008961	2.45809	2	988.531	-0.132467	27.7628	0
	High	REAEcVEADSGR	1	6	4	E9Q1Y9;P97861;Q6IMF0;Q9Z2T6	C5(Carbamidomethyl)	0	0	0.02951	2.42421	2	1378.6	0.417198	14.7844	1
	High	YEEEVALR	2	4	3	E9Q1Y9;Q6IMF0;Q9Z2T6		0	0	0.03393	2.35325	2	1008.5	0.0506921	37.0597	0
	High	LAAELNHVQEAMEGYKK	1	1	1	Q9Z2T6		0	0	0.0003439	2.26642	3	1930.97	-0.252818	65.0772	1
	High	KYEEEVALR	1	1	1	Q9Z2T6		0	0	0.01463	2.07805	2	1136.59	-0.115502	32.2569	1
	High	AQYDDVASR	1	1	1	Q9Z2T6		0	0	0.04069	1.87071	2	1024.47	-0.518933	20.0642	0
	High	DVDcAYLR	2	6	4	E9Q1Y9;P97861;Q6IMF0;Q9Z2T6	C4(Carbamidomethyl)	0	0.001	0.05649	2.52512	2	1011.46	-0.52016	38.8683	0
	High	ccISAAPFR	1	1	1	Q9Z2T6	C1(Carbamidomethyl); C2(Carbamidomethyl)	0	0.001	0.06732	1.83589	2	1081.49	0.290089	47.9254	0
	High	QDMAcLLK	1	8	4	E9Q1Y9;P97861;Q6IMF0;Q9Z2T6	C5(Carbamidomethyl)	0	0.002	0.09713	1.84827	2	978.475	-0.225245	54.0088	0
	High	FAAFIDK	2	6	4	E9Q1Y9;P97861;Q6IMF0;Q9Z2T6		0	0.002	0.08735	1.7658	2	811.434	-0.737662	53.0213	0
	High	FLEQQNK	1	40	7	A1L0X5;E9Q1Y9;Q9Z2T6;Q922U2;P50446;P97861;Q6IMF0		0	0.009	0.1961	1.9778	2	906.468	0.0141668	18.538	0
Q61897	Keratin, type I cuticular Ha3-II OS=Mus musculus GN=Krt33b PE=1 SV=2 - [KT33B_MOUSE]	184.696	63.61	10	8	29	61	404	45.834	4.81787
	A2	Sequence	# PSMs	# Proteins	# Protein Groups	Protein Group Accessions	Modifications	ΔCn	q-Value	PEP	XCorr	Charge	MH+ [Da]	ΔM [ppm]	RT [min]	# Missed Cleavages
	High	TVNALEIELQAQHSMR	2	1	1	Q61897		0	0	5.309e-05	4.72721	2	1839.94	-1.70392	76.9408	0
	High	cQLGDRLNVEVDAAPTVDLNR	9	4	4	Q61765;Q61897;Q8K0Y2;Q9D646	C1(Carbamidomethyl)	0	0	5.572e-05	4.65648	3	2355.18	1.48569	75.6956	1
	High	NQQQDPLVcPAYQAYFR	3	4	4	Q61765;Q61897;Q8K0Y2;Q9D646	C9(Carbamidomethyl)	0	0	6.357e-06	4.54748	2	2097.98	1.09664	80.5446	0
	High	NSLENTLAESEAR	1	1	1	Q61897		0	0	0.0001735	4.34764	2	1433.69	0.0515293	53.4196	0
	High	ARLEcEINTYR	4	7	4	Q61765;Q61897;Q9D646;Q497I4	C5(Carbamidomethyl)	0	0	0.003501	4.19723	2	1424.7	0.33617	41.9234	1
	High	SDLEAQVESLR	1	2	2	Q61897;Q9D646		0	0	0.0006837	4.03881	2	1246.63	0.535891	66.1512	0
	High	TVNALEIELQAQHSmR	1	1	1	Q61897	M15(Oxidation)	0	0	6.328e-05	3.69138	2	1855.93	0.195577	66.0376	0
	High	EVEEWFTTQTEELNK	1	2	2	Q61765;Q61897		0	0	6.374e-05	3.63799	2	1882.87	0.227301	79.5921	0
	High	QVVSSSEQLQScQAEIIELR	3	4	4	Q61765;Q61897;Q8K0Y2;Q9D646	C12(Carbamidomethyl)	0	0	0.0001414	3.50063	2	2304.15	-1.65244	77.6134	0
	High	QNQEYQVLLDVK	2	2	2	Q61765;Q61897		0	0	0.005535	3.42518	2	1476.77	0.911571	73.2495	0
	High	ILDELTLcK	2	5	4	Q61765;Q61897;Q8K0Y2;Q9D646	C8(Carbamidomethyl)	0	0	0.01128	3.22939	2	1104.6	-0.224529	66.5794	0
	High	LEcEINTYR	2	8	5	Q61765;Q61897;Q9D646;Q497I4;Q8K0Y2	C3(Carbamidomethyl)	0	0	0.003666	3.20204	2	1197.56	-0.164565	37.3856	0
	High	QLERENAELEcK	1	1	1	Q61897	C11(Carbamidomethyl)	0	0	0.006531	3.20109	2	1518.72	0.0619314	24.5687	1
	High	LNVEVDAAPTVDLNR	2	4	4	Q61765;Q61897;Q8K0Y2;Q9D646		0	0	0.003893	3.12442	2	1625.85	0.826833	68.0051	0
	High	ETmQFLNDR	2	7	4	Q61765;Q61897;Q9D646;Q8K0Y2	M3(Oxidation)	0	0	0.004167	3.09359	2	1169.53	-0.143713	35.1427	0
	High	TIEELQQK	1	4	4	Q61765;Q61897;Q8K0Y2;Q9D646		0	0	0.0208	3.05872	2	988.531	-0.184094	25.0372	0
	High	TKYESELSLR	1	1	1	Q61897		0	0	0.004251	3.04738	3	1225.64	-0.293635	41.9711	1
	High	QNHEEEVNTLR	2	1	1	Q61897		0	0	0.005707	3.01718	3	1368.65	0.0602361	21.5757	0
	High	QLVESDLNGLR	3	2	2	Q61897;Q61765		0	0	0.001975	3.00249	2	1243.66	0.163179	55.3006	0
	High	ETMQFLNDR	2	7	4	Q61765;Q61897;Q9D646;Q8K0Y2		0	0	0.003809	2.92055	2	1153.53	-0.109337	55.7673	0
	High	cQYEALVETNR	1	3	3	Q61897;Q8K0Y2;Q9D646	C1(Carbamidomethyl)	0	0	0.007294	2.87414	2	1382.64	-0.298771	45.8141	0
	High	LASYMEKVR	1	4	4	Q61765;Q61897;Q8K0Y2;Q9D646		0	0	0.02745	2.68867	2	1096.58	-0.254119	34.2172	1
	High	QVVSSSEQLQScQAEIIELRR	3	4	4	Q61765;Q61897;Q8K0Y2;Q9D646	C12(Carbamidomethyl)	0	0	0.005263	2.65602	3	2460.25	0.214546	69.0701	1
	High	ENAELEcK	1	1	1	Q61897	C7(Carbamidomethyl)	0	0	0.02594	2.47413	2	992.435	-0.0352334	15.8125	0
	High	ENAELEcKIQER	1	1	1	Q61897	C7(Carbamidomethyl)	0	0	0.02971	2.30289	2	1518.72	-0.982971	32.6775	1
	High	LVVQIDNAK	2	5	5	Q497I4;Q61765;Q61897;Q8K0Y2;Q9D646		0	0	0.01146	2.23611	2	999.583	-0.316021	41.6283	0
	High	GLLESEDcK	1	3	3	Q61765;Q61897;Q8K0Y2	C8(Carbamidomethyl)	0	0.001	0.0475	2.66464	2	1050.48	-0.0331751	29.8432	0
	High	LAADDFR	3	28	9	P02535-3;Q497I4;Q61765;Q61781;Q61897;Q62168;Q6IFX2;Q9QWL7;Q9Z2K1		0	0.001	0.05351	2.54269	2	807.399	-0.236158	34.3422	0
	High	YESELSLR	1	2	1	Q61897		0	0.001	0.05304	2.21904	2	996.5	0.122587	43.8573	0
	High	QLVESDLNGLRR	1	2	2	Q61897;Q61765		0	0.004	0.1288	2.02458	2	1399.77	-0.0621408	48.7347	1
	High	LASYMEK	1	5	4	Q61765;Q61897;Q8K0Y2;Q9D646		0	0.006	0.1637	1.94334	2	841.412	-0.132183	24.9446	0
D3YZ62	Unconventional myosin-Va OS=Mus musculus GN=Myo5a PE=1 SV=1 - [D3YZ62_MOUSE]	181.557	28.83	19	49	49	59	1828	212.201	8.6167
	A2	Sequence	# PSMs	# Proteins	# Protein Groups	Protein Group Accessions	Modifications	ΔCn	q-Value	PEP	XCorr	Charge	MH+ [Da]	ΔM [ppm]	RT [min]	# Missed Cleavages
	High	YFATVSGSASEANVEEK	4	3	1	D3YZ62		0	0	1.484e-06	5.95655	2	1788.83	0.170945	47.2279	0
	High	TSSIADEGTYTLDSILR	1	4	1	D3YZ62		0	0	3.816e-06	4.59392	2	1841.91	0.0586866	84.1637	0
	High	SHENEAEALRGEIQSLKEENNR	1	6	1	D3YZ62		0	0	7.535e-06	4.5771	3	2553.23	0.838514	66.7573	2
	High	NSLHLLMETLNATTPHYVR	1	3	1	D3YZ62		0	0	7.519e-07	4.32496	3	2210.14	0.462561	83.4782	0
	High	DERNQSIIVSGESGAGK	1	3	1	D3YZ62		0	0	0.0001139	4.12097	2	1746.86	0.402468	32.2225	1
	High	LTNLEGVYNSETEK	2	3	1	D3YZ62		0	0	0.0002293	3.89622	2	1596.77	-0.163678	57.1813	0
	High	VLNLYTPVNEFEER	1	4	1	D3YZ62		0	0	5.704e-05	3.86788	2	1722.87	0.358487	81.822	0
	High	LTNLEGVYNSETEKLR	2	3	1	D3YZ62		0	0	0.0001336	3.86467	2	1865.96	0.247448	71.26	1
	High	DDKNTmTDSTILLEDVQK	1	3	1	D3YZ62	M6(Oxidation)	0	0	0.001518	3.83533	2	2081.99	0.217213	67.0279	1
	High	LATATETYIKPISK	1	3	1	D3YZ62		0	0	8.607e-05	3.81212	2	1535.87	0.461395	49.503	0
	High	VLASNPIMESIGNAK	1	3	1	D3YZ62		0	0	0.0006226	3.77152	2	1543.82	1.13789	77.3965	0
	High	ILAGILHLGNVGFASR	1	3	1	D3YZ62		0	0	1.735e-05	3.54973	3	1637.95	-0.203868	83.4279	0
	High	IEASLQHEITR	2	6	1	D3YZ62		0	0	0.006496	3.38026	2	1296.69	0.117374	39.0226	0
	High	HADYLNDDQKVR	2	4	1	D3YZ62		0	0	0.003288	3.37822	2	1473.71	-0.63132	24.0083	1
	High	NKDTVFEEQIK	1	3	1	D3YZ62		0	0	0.004702	3.30421	2	1350.69	0.0590626	42.557	1
	High	HFADKVEYQcEGFLEK	1	3	1	D3YZ62	C10(Carbamidomethyl)	0	0	5.733e-05	3.29174	3	1999.92	0.0579636	61.199	1
	High	NQSIIVSGESGAGK	2	11	1	D3YZ62		0	0	0.0075	3.27188	2	1346.69	-0.554013	30.8166	0
	High	LGNADSFHYTK	2	3	1	D3YZ62		0	0	0.01405	3.15752	2	1252.6	0.518743	33.4521	0
	High	HADYLNDDQK	1	4	1	D3YZ62		0	0	0.009913	3.14224	2	1218.54	-0.175311	19.6367	0
	High	AATIVIQSYLR	1	3	1	D3YZ62		0	0	0.002887	2.98917	2	1234.72	0.345514	76.608	0
	High	SAPEVTAPGAPAYR	1	4	1	D3YZ62		0	0	0.002941	2.95709	2	1386.7	-0.301462	41.2761	0
	High	SRVVFQAEEER	1	3	1	D3YZ62		0	0	0.03355	2.92811	2	1349.68	-0.118279	32.9902	1
	High	ISAAGFPSR	1	3	1	D3YZ62		0	0	0.01264	2.77919	2	905.484	-0.265149	37.8039	0
	High	DYKPGDKVLLLHLEEGKDLEYR	1	3	1	D3YZ62		0	0	0.001386	2.67844	4	2630.38	0.432028	76.8694	2
	High	KVPLDMSLFLK	1	3	1	D3YZ62		0	0	0.02545	2.66805	2	1290.75	-0.291672	83.2427	1
	High	LLESQLQSQK	1	6	1	D3YZ62		0	0	0.01697	2.64328	2	1173.65	-0.0296802	33.0148	0
	High	KEEVLILR	1	10	1	D3YZ62		0	0	0.02715	2.60341	2	999.619	-0.268002	45.4023	1
	High	AGQVAYLEK	1	9	1	D3YZ62		0	0	0.02093	2.58397	2	978.525	-0.07468	32.6615	0
	High	SLLTSTINSIK	1	4	1	D3YZ62		0	0	0.007563	2.5813	2	1176.68	0.0407743	80.2821	0
	High	FPFTFDEKR	1	3	1	D3YZ62		0	0	0.008353	2.45969	2	1186.59	0.0755924	70.4853	1
	High	VLSLQEEIAK	1	3	1	D3YZ62		0	0	0.01307	2.4214	2	1129.65	0.142234	60.4038	0
	High	DKGEIAQAYIGLK	1	6	1	D3YZ62		0	0	0.01351	2.34502	2	1405.77	0.24698	60.3787	1
	High	GAELEYESLKRQELESENK	1	3	1	D3YZ62		0	0	0.02407	2.29646	3	2252.1	-0.149348	51.5057	2
	High	LLESQLQSQKR	1	6	1	D3YZ62		0	0	0.005995	2.2906	2	1329.75	-0.244224	29.0728	1
	High	AcGVLETIR	2	9	1	D3YZ62	C2(Carbamidomethyl)	0	0	0.02122	2.26393	2	1018.53	-0.863053	48.8954	0
	High	YQNLLNEFSR	1	3	1	D3YZ62		0	0	0.01995	2.05292	2	1283.64	0.534499	77.9859	0
	High	VTELEQEK	1	3	1	D3YZ62		0	0	0.0267	2.04647	2	975.499	-0.172418	18.0772	0
	High	AISPTSATSSGR	1	3	1	D3YZ62		0	0.001	0.07356	2.65443	2	1134.57	-0.423781	19.1943	0
	High	GAELEYESLK	1	3	1	D3YZ62		0	0.001	0.05065	2.65276	2	1138.56	0.19543	49.6007	0
	High	cALFEKPR	1	3	1	D3YZ62	C1(Carbamidomethyl)	0	0.001	0.04574	2.49307	2	1020.53	-0.575228	34.3111	0
	High	LYNTHLNK	1	3	1	D3YZ62		0	0.001	0.05172	2.37884	2	1002.54	-0.174236	20.9906	0
	High	LQLSEEEAK	1	3	1	D3YZ62		0	0.001	0.07296	2.03898	2	1046.54	-0.404151	29.7941	0
	High	VSVSFIR	1	4	1	D3YZ62		0	0.001	0.05126	1.95672	2	807.472	-0.394859	56.3293	0
	High	SLLTSTINSIKK	1	4	1	D3YZ62		0	0.001	0.05267	1.91479	2	1304.78	-0.524028	73.0297	1
	High	RVTELEQEK	1	3	1	D3YZ62		0	0.002	0.1115	2.05888	2	1131.6	0.134532	17.8511	1
	High	YIEIGFDKR	1	3	1	D3YZ62		0	0.003	0.1197	2.4295	2	1140.6	-0.148556	56.23	1
	High	QGGSPmIEGVDDAK	1	3	1	D3YZ62	M6(Oxidation)	0	0.004	0.1474	2.13401	2	1419.64	-0.422085	32.0976	0
	High	AAITVQR	1	8	1	D3YZ62		0	0.005	0.1552	2.23286	2	758.452	-0.482055	20.0774	0
	High	DSPQLLMDAK	1	4	1	D3YZ62		0	0.009	0.1973	2.45559	2	1117.56	0.202739	52.7735	0
Q9CWF2	Tubulin beta-2B chain OS=Mus musculus GN=Tubb2b PE=1 SV=1 - [TBB2B_MOUSE]	173.545	35.96	5	2	17	56	445	49.9209	4.89404
	A2	Sequence	# PSMs	# Proteins	# Protein Groups	Protein Group Accessions	Modifications	ΔCn	q-Value	PEP	XCorr	Charge	MH+ [Da]	ΔM [ppm]	RT [min]	# Missed Cleavages
	High	EIVHIQAGQcGNQIGAK	4	7	6	P99024;Q7TMM9;Q9CWF2;Q9ERD7;Q9D6F9;P68372	C10(Carbamidomethyl)	0	0	8.435e-06	5.12473	2	1822.92	0.521373	42.1906	0
	High	INVYYNEATGNKYVPR	2	1	1	Q9CWF2		0	0	9.312e-05	4.41457	2	1900.96	0.329753	57.3929	1
	High	mREIVHIQAGQcGNQIGAK	4	7	6	Q9D6F9;P68372;P99024;Q7TMM9;Q9CWF2;Q9ERD7	M1(Oxidation); C12(Carbamidomethyl)	0	0	0.000674	4.32094	3	2126.06	-0.219273	39.4662	1
	High	AILVDLEPGTmDSVR	2	5	4	P99024;Q7TMM9;Q9CWF2;Q9ERD7	M11(Oxidation)	0	0	2.63e-05	4.2924	2	1631.83	-0.383885	73.0021	0
	High	MREIVHIQAGQcGNQIGAK	3	7	6	Q9D6F9;P68372;P99024;Q7TMM9;Q9CWF2;Q9ERD7	C12(Carbamidomethyl)	0	0	5.282e-05	4.21905	3	2110.06	-0.519236	47.1283	1
	High	EVDEQMLNVQNK	3	7	4	P99024;P68372;Q7TMM9;Q9CWF2		0	0	0.001544	4.1793	2	1446.69	-0.00874173	45.6425	0
	High	ISEQFTAMFR	1	11	6	Q9D6F9;P99024;P68372;Q7TMM9;Q9CWF2;Q9ERD7		0	0	0.00128	3.79437	2	1229.6	-0.0545704	79.806	0
	High	ALTVPELTQQMFDSK	1	3	2	Q7TMM9;Q9CWF2		0	0	0.00158	3.64331	2	1707.86	1.1137	83.7585	0
	High	INVYYNEATGNK	1	1	1	Q9CWF2		0	0	0.000482	3.59326	2	1385.67	-0.350963	41.5779	0
	High	EVDEQmLNVQNK	2	7	4	P99024;P68372;Q7TMM9;Q9CWF2	M6(Oxidation)	0	0	0.009849	3.48075	2	1462.68	-0.204241	29.8632	0
	High	KLAVNmVPFPR	2	14	6	Q9D6F9;P99024;P68372;Q7TMM9;Q9CWF2;Q9ERD7	M6(Oxidation)	0	0	0.006434	3.4233	2	1287.72	0.0189969	60.4786	1
	High	NSSYFVEWIPNNVK	1	13	6	Q9D6F9;P99024;P68372;Q7TMM9;Q9CWF2;Q9ERD7		0	0	0.0001845	3.3757	2	1696.83	0.31965	83.0109	0
	High	AILVDLEPGTMDSVR	1	5	4	P99024;Q7TMM9;Q9CWF2;Q9ERD7		0	0	5.64e-05	3.25924	2	1615.84	0.242648	80.5696	0
	High	LAVNmVPFPR	2	14	6	Q9D6F9;P99024;P68372;Q7TMM9;Q9CWF2;Q9ERD7	M5(Oxidation)	0	0	0.002995	3.14754	2	1159.63	0.231022	68.7331	0
	High	KLAVNMVPFPR	1	14	6	Q9D6F9;P99024;P68372;Q7TMM9;Q9CWF2;Q9ERD7		0	0	0.001527	2.97027	2	1271.73	-0.523701	72.6135	1
	High	GHYTEGAELVDSVLDVVRK	2	9	5	P99024;P68372;Q7TMM9;Q9CWF2;Q9ERD7		0	0	0.02762	2.8603	2	2087.08	-0.302733	84.2408	1
	High	FPGQLNADLR	6	15	6	Q9D6F9;P99024;P68372;Q7TMM9;Q9CWF2;Q9ERD7		0	0	0.01156	2.79861	2	1130.6	0.0382213	59.1997	0
	High	TAVcDIPPR	12	9	5	Q9D6F9;P99024;P68372;Q7TMM9;Q9CWF2	C4(Carbamidomethyl)	0	0	0.008837	2.76636	2	1028.52	0.297145	30.6355	0
	High	FPGQLNADLRK	2	15	6	Q9D6F9;P99024;P68372;Q7TMM9;Q9CWF2;Q9ERD7		0	0	0.01013	2.67006	2	1258.69	0.325836	49.1394	1
	High	ISEQFTAmFR	1	11	6	Q9D6F9;P99024;P68372;Q7TMM9;Q9CWF2;Q9ERD7	M8(Oxidation)	0	0	0.003817	2.57806	2	1245.59	0.108453	62.2406	0
	High	LAVNMVPFPR	1	14	6	Q9D6F9;P99024;P68372;Q7TMM9;Q9CWF2;Q9ERD7		0	0	0.003046	2.37226	2	1143.63	0.270937	79.6228	0
	High	YLTVAAIFR	1	3	2	Q7TMM9;Q9CWF2		0	0	0.004247	2.09764	2	1053.61	-0.350275	83.6849	0
	High	RISEQFTAMFR	1	11	6	Q9D6F9;P99024;P68372;Q7TMM9;Q9CWF2;Q9ERD7		0	0.001	0.06339	3.18456	2	1385.7	0.623282	74.1482	1
Q7TMM9	Tubulin beta-2A chain OS=Mus musculus GN=Tubb2a PE=1 SV=1 - [TBB2A_MOUSE]	169.973	35.96	5	2	17	55	445	49.875	4.89404
	A2	Sequence	# PSMs	# Proteins	# Protein Groups	Protein Group Accessions	Modifications	ΔCn	q-Value	PEP	XCorr	Charge	MH+ [Da]	ΔM [ppm]	RT [min]	# Missed Cleavages
	High	EIVHIQAGQcGNQIGAK	4	7	6	P99024;Q7TMM9;Q9CWF2;Q9ERD7;Q9D6F9;P68372	C10(Carbamidomethyl)	0	0	8.435e-06	5.12473	2	1822.92	0.521373	42.1906	0
	High	INVYYNEAAGNKYVPR	1	1	1	Q7TMM9		0	0	1.735e-05	4.91888	2	1870.95	0.30291	57.5309	1
	High	mREIVHIQAGQcGNQIGAK	4	7	6	Q9D6F9;P68372;P99024;Q7TMM9;Q9CWF2;Q9ERD7	M1(Oxidation); C12(Carbamidomethyl)	0	0	0.000674	4.32094	3	2126.06	-0.219273	39.4662	1
	High	AILVDLEPGTmDSVR	2	5	4	P99024;Q7TMM9;Q9CWF2;Q9ERD7	M11(Oxidation)	0	0	2.63e-05	4.2924	2	1631.83	-0.383885	73.0021	0
	High	MREIVHIQAGQcGNQIGAK	3	7	6	Q9D6F9;P68372;P99024;Q7TMM9;Q9CWF2;Q9ERD7	C12(Carbamidomethyl)	0	0	5.282e-05	4.21905	3	2110.06	-0.519236	47.1283	1
	High	EVDEQMLNVQNK	3	7	4	P99024;P68372;Q7TMM9;Q9CWF2		0	0	0.001544	4.1793	2	1446.69	-0.00874173	45.6425	0
	High	ISEQFTAMFR	1	11	6	Q9D6F9;P99024;P68372;Q7TMM9;Q9CWF2;Q9ERD7		0	0	0.00128	3.79437	2	1229.6	-0.0545704	79.806	0
	High	ALTVPELTQQMFDSK	1	3	2	Q7TMM9;Q9CWF2		0	0	0.00158	3.64331	2	1707.86	1.1137	83.7585	0
	High	INVYYNEAAGNK	1	1	1	Q7TMM9		0	0	0.0003345	3.63471	2	1355.66	0.317282	39.9028	0
	High	EVDEQmLNVQNK	2	7	4	P99024;P68372;Q7TMM9;Q9CWF2	M6(Oxidation)	0	0	0.009849	3.48075	2	1462.68	-0.204241	29.8632	0
	High	KLAVNmVPFPR	2	14	6	Q9D6F9;P99024;P68372;Q7TMM9;Q9CWF2;Q9ERD7	M6(Oxidation)	0	0	0.006434	3.4233	2	1287.72	0.0189969	60.4786	1
	High	NSSYFVEWIPNNVK	1	13	6	Q9D6F9;P99024;P68372;Q7TMM9;Q9CWF2;Q9ERD7		0	0	0.0001845	3.3757	2	1696.83	0.31965	83.0109	0
	High	AILVDLEPGTMDSVR	1	5	4	P99024;Q7TMM9;Q9CWF2;Q9ERD7		0	0	5.64e-05	3.25924	2	1615.84	0.242648	80.5696	0
	High	LAVNmVPFPR	2	14	6	Q9D6F9;P99024;P68372;Q7TMM9;Q9CWF2;Q9ERD7	M5(Oxidation)	0	0	0.002995	3.14754	2	1159.63	0.231022	68.7331	0
	High	KLAVNMVPFPR	1	14	6	Q9D6F9;P99024;P68372;Q7TMM9;Q9CWF2;Q9ERD7		0	0	0.001527	2.97027	2	1271.73	-0.523701	72.6135	1
	High	GHYTEGAELVDSVLDVVRK	2	9	5	P99024;P68372;Q7TMM9;Q9CWF2;Q9ERD7		0	0	0.02762	2.8603	2	2087.08	-0.302733	84.2408	1
	High	FPGQLNADLR	6	15	6	Q9D6F9;P99024;P68372;Q7TMM9;Q9CWF2;Q9ERD7		0	0	0.01156	2.79861	2	1130.6	0.0382213	59.1997	0
	High	TAVcDIPPR	12	9	5	Q9D6F9;P99024;P68372;Q7TMM9;Q9CWF2	C4(Carbamidomethyl)	0	0	0.008837	2.76636	2	1028.52	0.297145	30.6355	0
	High	FPGQLNADLRK	2	15	6	Q9D6F9;P99024;P68372;Q7TMM9;Q9CWF2;Q9ERD7		0	0	0.01013	2.67006	2	1258.69	0.325836	49.1394	1
	High	ISEQFTAmFR	1	11	6	Q9D6F9;P99024;P68372;Q7TMM9;Q9CWF2;Q9ERD7	M8(Oxidation)	0	0	0.003817	2.57806	2	1245.59	0.108453	62.2406	0
	High	LAVNMVPFPR	1	14	6	Q9D6F9;P99024;P68372;Q7TMM9;Q9CWF2;Q9ERD7		0	0	0.003046	2.37226	2	1143.63	0.270937	79.6228	0
	High	YLTVAAIFR	1	3	2	Q7TMM9;Q9CWF2		0	0	0.004247	2.09764	2	1053.61	-0.350275	83.6849	0
	High	RISEQFTAMFR	1	11	6	Q9D6F9;P99024;P68372;Q7TMM9;Q9CWF2;Q9ERD7		0	0.001	0.06339	3.18456	2	1385.7	0.623282	74.1482	1
Q6ZPE2-2	Isoform 2 of Myotubularin-related protein 5 OS=Mus musculus GN=Sbf1 - [MTMR5_MOUSE]	168.556	24.46	7	40	42	56	1893	211.295	7.32764
	A2	Sequence	# PSMs	# Proteins	# Protein Groups	Protein Group Accessions	Modifications	ΔCn	q-Value	PEP	XCorr	Charge	MH+ [Da]	ΔM [ppm]	RT [min]	# Missed Cleavages
	High	cLAHELHLHVQQNR	4	2	1	Q6ZPE2-2	C1(Carbamidomethyl)	0	0	2.866e-05	5.11595	2	1754.89	0.684803	40.1568	0
	High	ATDLFDELVAHEVAR	2	2	1	Q6ZPE2-2		0	0	2.143e-05	4.94384	2	1685.85	0.507771	84.0206	0
	High	FVDKVcTESGVTSDHLK	3	2	1	Q6ZPE2-2	C6(Carbamidomethyl)	0	0	1.238e-05	4.63306	3	1921.93	-0.294694	40.1854	1
	High	STSTLYSQFQTAESENR	1	3	1	Q6ZPE2-2		0	0	1.406e-05	4.54771	2	1948.89	0.00613827	66.8207	0
	High	RSTSTLYSQFQTAESENR	2	3	1	Q6ZPE2-2		0	0	0.0004833	4.20284	2	2104.99	-0.422003	59.7536	1
	High	AQNTPSPGQAQADSSSLEQEK	2	2	1	Q6ZPE2-2		0	0	4.274e-06	4.17889	2	2173	0.375979	36.4073	0
	High	HVQELAEQLYK	1	2	1	Q6ZPE2-2		0	0	0.02261	3.79013	2	1357.71	-1.5094	51.3078	0
	High	AcVPGcPATEPSPASFLR	2	2	1	Q6ZPE2-2	C2(Carbamidomethyl); C6(Carbamidomethyl)	0	0	0.0006204	3.71447	2	1916.9	-0.556248	76.5085	0
	High	LGLGTLSSSLSR	1	2	1	Q6ZPE2-2		0	0	0.0002078	3.60005	2	1190.67	-0.806324	72.7912	0
	High	cSGPHINSAR	1	2	1	Q6ZPE2-2	C1(Carbamidomethyl)	0	0	0.003436	3.48352	2	1098.51	0.0806791	15.2569	0
	High	GTPSSLLVSAVPHHR	1	3	1	Q6ZPE2-2		0	0	0.01208	3.4178	2	1557.85	-0.0811353	58.5347	0
	High	QVIQTPLVDSLPVSR	1	4	1	Q6ZPE2-2		0	0	0.0007893	3.36647	2	1651.94	-0.0178945	79.9901	0
	High	LFAQLLQGYR	1	3	1	Q6ZPE2-2		0	0	0.001221	3.27135	2	1208.68	-0.0205465	82.1277	0
	High	VTTLSNPLAASASR	2	1	1	Q6ZPE2-2		0	0	8.342e-05	3.19916	2	1387.75	-0.231736	57.0378	0
	High	GSGEGQGQILQR	2	3	1	Q6ZPE2-2		0	0	0.003179	3.06573	2	1229.62	-0.50669	25.3787	0
	High	VQRPGEASHLR	2	2	1	Q6ZPE2-2		0	0	0.002811	3.06185	2	1249.67	-0.861779	15.8038	0
	High	LSSTAPAQPGQLFAPK	2	4	1	Q6ZPE2-2		0	0	0.003553	2.96452	2	1612.87	0.164431	62.3595	0
	High	RcLAHELHLHVQQNR	1	2	1	Q6ZPE2-2	C2(Carbamidomethyl)	0	0	0.002367	2.8674	4	1910.99	0.143688	34.6719	1
	High	NcISYVFEGK	2	2	1	Q6ZPE2-2	C2(Carbamidomethyl)	0	0	0.03086	2.75001	2	1216.57	-0.122789	66.7595	0
	High	SYPGLLIVPQSIQDNALQR	1	2	1	Q6ZPE2-2		0	0	8.919e-05	2.74497	2	2112.15	0.790984	83.6889	0
	High	AALYIIGDK	1	2	1	Q6ZPE2-2		0	0	0.02039	2.7009	2	963.55	-1.06579	60.9241	0
	High	SSGLGSDVGSR	1	2	1	Q6ZPE2-2		0	0	0.005642	2.64069	2	1021.49	-0.695417	20.0113	0
	High	LLPGEEcVLDGLR	1	2	1	Q6ZPE2-2	C7(Carbamidomethyl)	0	0	0.007101	2.42582	2	1470.76	0.966915	80.7409	0
	High	AVLDHQQFDFVVR	1	2	1	Q6ZPE2-2		0	0	0.0004421	2.3163	3	1573.81	-0.61563	74.0215	0
	High	LDHAEVFR	1	4	1	Q6ZPE2-2		0	0	0.0327	2.25994	2	986.505	-0.0949236	31.2257	0
	High	cSVALLFR	1	4	1	Q6ZPE2-2	C1(Carbamidomethyl)	0	0	0.03092	2.22186	2	965.524	0.299439	76.1008	0
	High	TLVLVSR	1	4	1	Q6ZPE2-2		0	0	0.04047	2.20981	2	787.503	-0.700878	42.696	0
	High	TFLLDSDYER	1	10	2	Q6ZPE2-2;E9Q0D4		0	0	0.027	2.10479	2	1258.59	-0.123208	69.0428	0
	High	STVPSGPPmTAILER	1	2	1	Q6ZPE2-2	M9(Oxidation)	0	0	0.04033	2.01521	2	1571.81	-0.151665	57.1781	0
	High	VYLLPDGR	1	2	1	Q6ZPE2-2		0	0	0.02513	1.93496	2	932.52	0.169326	55.5202	0
	High	MSYLLLPLDSSK	1	3	1	Q6ZPE2-2		0	0	0.01588	1.91882	2	1366.73	0.509549	83.8592	0
	High	IHPEPVIR	1	3	1	Q6ZPE2-2		0	0.001	0.07671	2.82835	3	960.562	-0.292837	29.1412	0
	High	RLPPIQKPK	1	5	2	Q6ZPE2-2;E9Q0D4		0	0.001	0.08109	2.48069	3	1076.69	-0.527811	23.4086	1
	High	LLEELQR	1	3	1	Q6ZPE2-2		0	0.001	0.05226	2.23647	2	900.515	-0.283464	43.9235	0
	High	MTMSSLVER	1	2	1	Q6ZPE2-2		0	0.001	0.05883	1.98537	2	1053.51	0.319292	56.4356	0
	High	MQGAPPAVK	1	2	1	Q6ZPE2-2		0	0.001	0.04954	1.966	2	898.481	-0.27991	20.3397	0
	High	SALDVASEQR	1	3	1	Q6ZPE2-2		0	0.001	0.08364	1.83575	2	1075.54	-0.559958	28.6227	0
	High	LLEELQRLETELGRPSER	1	3	1	Q6ZPE2-2		0	0.002	0.08814	2.71	3	2168.17	0.143555	83.3169	1
	High	EKQQELVQK	1	3	1	Q6ZPE2-2		0	0.002	0.102	2.61017	2	1129.62	-0.278051	14.5305	1
	High	SYEGILYK	1	3	1	Q6ZPE2-2		0	0.002	0.09763	1.70784	2	972.503	-0.420398	52.0448	0
	High	MRADESHPHR	1	2	1	Q6ZPE2-2		0	0.004	0.1293	2.7117	3	1235.57	-0.380952	9.71708	1
	High	LETELGRPSER	1	3	1	Q6ZPE2-2		0	0.007	0.1789	2.78823	2	1286.67	-0.191166	28.2972	0
Q9QXS6	Drebrin OS=Mus musculus GN=Dbn1 PE=1 SV=4 - [DREB_MOUSE]	167.116	40.51	5	30	30	49	706	77.2392	4.48779
	A2	Sequence	# PSMs	# Proteins	# Protein Groups	Protein Group Accessions	Modifications	ΔCn	q-Value	PEP	XCorr	Charge	MH+ [Da]	ΔM [ppm]	RT [min]	# Missed Cleavages
	High	SPSDSSTASTPIAEQIER	2	3	1	Q9QXS6		0	0	1.42e-06	6.28792	2	1875.89	0.0611844	50.5807	0
	High	LREDENAEPVGTTYQKTDAAVEMK	2	5	1	Q9QXS6		0	0	1.573e-05	5.77757	3	2695.29	-0.936705	48.033	2
	High	LAASGEGGLQELSGHFENQK	1	4	1	Q9QXS6		0	0	2.326e-06	5.75643	2	2072.01	1.07051	68.1948	0
	High	MAPTPIPTRSPSDSSTASTPIAEQIER	2	3	1	Q9QXS6		0	0	0.0001273	5.44985	3	2840.41	0.400794	65.5816	1
	High	LREDENAEPVGTTYQK	3	5	1	Q9QXS6		0	0	0.0001264	4.90819	2	1849.89	1.13611	28.4883	1
	High	ASDSGPSSSSSSSSSPPR	1	2	1	Q9QXS6		0	0	2.491e-06	4.37242	2	1666.71	-0.149966	13.2039	0
	High	KQQSLEAEEAK	1	4	1	Q9QXS6		0	0	0.00322	4.33166	2	1260.64	-0.0708887	15.6224	1
	High	mAPTPIPTRSPSDSSTASTPIAEQIER	1	3	1	Q9QXS6	M1(Oxidation)	0	0	0.001084	4.14289	3	2856.41	0.490701	62.0209	1
	High	EREQQIEEHR	1	4	1	Q9QXS6		0	0	0.006066	4.05568	3	1353.65	0.0802667	13.1418	1
	High	ALDEVTSSQPPPPPPPPPPTQEAQETTPSLDEELSKEAK	1	3	1	Q9QXS6		0	0	0.0005051	4.0187	3	4135.03	0.694916	72.3659	1
	High	TPNLSSSLPcSHLDSHR	2	1	1	Q9QXS6	C10(Carbamidomethyl)	0	0	0.0003342	3.98327	2	1907.9	-0.32812	50.4613	0
	High	KQQSLEAEEAKR	2	4	1	Q9QXS6		0	0	0.0006735	3.96169	3	1416.74	-0.514156	15.4564	2
	High	LRLREDENAEPVGTTYQK	2	5	1	Q9QXS6		0	0	0.01387	3.55665	3	2119.08	-1.29437	38.2514	2
	High	KSESEVEEAAAIIAQRPDNPR	3	4	1	Q9QXS6		0	0	0.0002678	3.4506	3	2310.17	0.502382	69.8042	1
	High	RKQQSLEAEEAK	2	4	1	Q9QXS6		0	0	0.03165	3.40012	2	1416.74	-0.784693	13.9752	2
	High	MEQERQEQEERER	1	5	1	Q9QXS6		0	0	0.02568	3.35988	3	1776.79	-0.124665	12.5933	2
	High	LREDENAEPVGTTYQKTDAAVEmK	1	5	1	Q9QXS6	M23(Oxidation)	0	0	0.004082	3.25032	3	2711.28	0.111391	40.8227	2
	High	EREQQIEEHRR	2	4	1	Q9QXS6		0	0	0.03879	3.15882	2	1509.75	0.0101229	11.9942	2
	High	LKEQSIFGDQR	1	4	1	Q9QXS6		0	0	0.01507	3.0822	2	1320.69	-0.539336	43.7366	1
	High	LKEQSIFGDQRDEEEESQMK	1	4	1	Q9QXS6		0	0	0.000501	3.06134	3	2426.11	-0.160195	50.7019	2
	High	TDAAVEMKR	1	5	1	Q9QXS6		0	0	0.009757	2.82597	2	1020.51	-0.290687	16.7889	1
	High	TPFPYITcHR	2	2	1	Q9QXS6	C8(Carbamidomethyl)	0	0	0.006067	2.81206	3	1291.62	-0.793669	59.1098	0
	High	TPNLSSSLPcSHLDSHRR	2	1	1	Q9QXS6	C10(Carbamidomethyl)	0	0	0.001542	2.73013	3	2064	-0.272858	44.6076	1
	High	SESEVEEAAAIIAQRPDNPR	2	4	1	Q9QXS6		0	0	0.0006559	2.71041	3	2182.07	0.559522	78.1754	0
	High	EGTQASEGYFSQSQEEEFAQSEEPcAK	1	2	1	Q9QXS6	C25(Carbamidomethyl)	0	0	0.02362	2.46229	3	3053.26	-0.0829017	66.7984	0
	High	DSQAALPK	1	5	1	Q9QXS6		0	0	0.04352	2.45157	2	829.441	-0.438442	18.7284	0
	High	LKEQSIFGDQRDEEEESQmK	2	4	1	Q9QXS6	M19(Oxidation)	0	0	0.03187	2.44371	3	2442.11	0.773401	42.6745	2
	High	MEQERQEQEER	1	5	1	Q9QXS6		0	0.001	0.04622	2.59035	2	1491.65	0.503277	11.8632	1
	High	EQQIEEHRR	1	4	1	Q9QXS6		0	0.001	0.05098	2.29582	2	1224.61	-0.251252	10.8195	1
	High	QQSLEAEEAK	1	4	1	Q9QXS6		0	0.001	0.0745	2.12882	2	1132.55	0.567175	18.4422	0
	High	LRFEQER	1	5	1	Q9QXS6		0	0.002	0.09031	2.52183	3	977.516	-0.333434	24.3858	1
	High	EQQIEEHR	1	4	1	Q9QXS6		0	0.002	0.09226	2.04041	2	1068.51	-0.245113	12.5678	0
	High	LSSPVLHR	1	5	1	Q9QXS6		0	0.003	0.1218	2.03431	2	908.531	-0.161587	29.0706	0
P99024	Tubulin beta-5 chain OS=Mus musculus GN=Tubb5 PE=1 SV=1 - [TBB5_MOUSE]	165.891	35.14	5	2	16	55	444	49.639	4.89404
	A2	Sequence	# PSMs	# Proteins	# Protein Groups	Protein Group Accessions	Modifications	ΔCn	q-Value	PEP	XCorr	Charge	MH+ [Da]	ΔM [ppm]	RT [min]	# Missed Cleavages
	High	EIVHIQAGQcGNQIGAK	4	7	6	P99024;Q7TMM9;Q9CWF2;Q9ERD7;Q9D6F9;P68372	C10(Carbamidomethyl)	0	0	8.435e-06	5.12473	2	1822.92	0.521373	42.1906	0
	High	mREIVHIQAGQcGNQIGAK	4	7	6	Q9D6F9;P68372;P99024;Q7TMM9;Q9CWF2;Q9ERD7	M1(Oxidation); C12(Carbamidomethyl)	0	0	0.000674	4.32094	3	2126.06	-0.219273	39.4662	1
	High	AILVDLEPGTmDSVR	2	5	4	P99024;Q7TMM9;Q9CWF2;Q9ERD7	M11(Oxidation)	0	0	2.63e-05	4.2924	2	1631.83	-0.383885	73.0021	0
	High	MREIVHIQAGQcGNQIGAK	3	7	6	Q9D6F9;P68372;P99024;Q7TMM9;Q9CWF2;Q9ERD7	C12(Carbamidomethyl)	0	0	5.282e-05	4.21905	3	2110.06	-0.519236	47.1283	1
	High	EVDEQMLNVQNK	3	7	4	P99024;P68372;Q7TMM9;Q9CWF2		0	0	0.001544	4.1793	2	1446.69	-0.00874173	45.6425	0
	High	ISEQFTAMFR	1	11	6	Q9D6F9;P99024;P68372;Q7TMM9;Q9CWF2;Q9ERD7		0	0	0.00128	3.79437	2	1229.6	-0.0545704	79.806	0
	High	EVDEQmLNVQNK	2	7	4	P99024;P68372;Q7TMM9;Q9CWF2	M6(Oxidation)	0	0	0.009849	3.48075	2	1462.68	-0.204241	29.8632	0
	High	KLAVNmVPFPR	2	14	6	Q9D6F9;P99024;P68372;Q7TMM9;Q9CWF2;Q9ERD7	M6(Oxidation)	0	0	0.006434	3.4233	2	1287.72	0.0189969	60.4786	1
	High	NSSYFVEWIPNNVK	1	13	6	Q9D6F9;P99024;P68372;Q7TMM9;Q9CWF2;Q9ERD7		0	0	0.0001845	3.3757	2	1696.83	0.31965	83.0109	0
	High	AILVDLEPGTMDSVR	1	5	4	P99024;Q7TMM9;Q9CWF2;Q9ERD7		0	0	5.64e-05	3.25924	2	1615.84	0.242648	80.5696	0
	High	ISVYYNEATGGK	1	1	1	P99024		0	0	0.001503	3.18382	2	1301.64	-0.0835412	42.2121	0
	High	LAVNmVPFPR	2	14	6	Q9D6F9;P99024;P68372;Q7TMM9;Q9CWF2;Q9ERD7	M5(Oxidation)	0	0	0.002995	3.14754	2	1159.63	0.231022	68.7331	0
	High	KLAVNMVPFPR	1	14	6	Q9D6F9;P99024;P68372;Q7TMM9;Q9CWF2;Q9ERD7		0	0	0.001527	2.97027	2	1271.73	-0.523701	72.6135	1
	High	GHYTEGAELVDSVLDVVRK	2	9	5	P99024;P68372;Q7TMM9;Q9CWF2;Q9ERD7		0	0	0.02762	2.8603	2	2087.08	-0.302733	84.2408	1
	High	FPGQLNADLR	6	15	6	Q9D6F9;P99024;P68372;Q7TMM9;Q9CWF2;Q9ERD7		0	0	0.01156	2.79861	2	1130.6	0.0382213	59.1997	0
	High	ALTVPELTQQVFDAK	2	2	1	P99024		0	0	0.005113	2.773	2	1659.9	0.306195	83.7073	0
	High	TAVcDIPPR	12	9	5	Q9D6F9;P99024;P68372;Q7TMM9;Q9CWF2	C4(Carbamidomethyl)	0	0	0.008837	2.76636	2	1028.52	0.297145	30.6355	0
	High	FPGQLNADLRK	2	15	6	Q9D6F9;P99024;P68372;Q7TMM9;Q9CWF2;Q9ERD7		0	0	0.01013	2.67006	2	1258.69	0.325836	49.1394	1
	High	ISEQFTAmFR	1	11	6	Q9D6F9;P99024;P68372;Q7TMM9;Q9CWF2;Q9ERD7	M8(Oxidation)	0	0	0.003817	2.57806	2	1245.59	0.108453	62.2406	0
	High	LAVNMVPFPR	1	14	6	Q9D6F9;P99024;P68372;Q7TMM9;Q9CWF2;Q9ERD7		0	0	0.003046	2.37226	2	1143.63	0.270937	79.6228	0
	High	YLTVAAVFR	1	6	3	Q9D6F9;P99024;P68372		0	0	0.004369	2.03032	2	1039.59	0.0213142	80.5274	0
	High	RISEQFTAMFR	1	11	6	Q9D6F9;P99024;P68372;Q7TMM9;Q9CWF2;Q9ERD7		0	0.001	0.06339	3.18456	2	1385.7	0.623282	74.1482	1
P68372	Tubulin beta-4B chain OS=Mus musculus GN=Tubb4b PE=1 SV=1 - [TBB4B_MOUSE]	163.034	35.06	6	1	16	54	445	49.799	4.89404
	A2	Sequence	# PSMs	# Proteins	# Protein Groups	Protein Group Accessions	Modifications	ΔCn	q-Value	PEP	XCorr	Charge	MH+ [Da]	ΔM [ppm]	RT [min]	# Missed Cleavages
	High	EIVHLQAGQcGNQIGAK	4	7	6	P99024;Q7TMM9;Q9CWF2;Q9ERD7;Q9D6F9;P68372	C10(Carbamidomethyl)	0	0	8.435e-06	5.12473	2	1822.92	0.521373	42.1906	0
	High	mREIVHLQAGQcGNQIGAK	4	7	6	Q9D6F9;P68372;P99024;Q7TMM9;Q9CWF2;Q9ERD7	M1(Oxidation); C12(Carbamidomethyl)	0	0	0.000674	4.32094	3	2126.06	-0.219273	39.4662	1
	High	MREIVHLQAGQcGNQIGAK	3	7	6	Q9D6F9;P68372;P99024;Q7TMM9;Q9CWF2;Q9ERD7	C12(Carbamidomethyl)	0	0	5.282e-05	4.21905	3	2110.06	-0.519236	47.1283	1
	High	EVDEQMLNVQNK	3	7	4	P99024;P68372;Q7TMM9;Q9CWF2		0	0	0.001544	4.1793	2	1446.69	-0.00874173	45.6425	0
	High	ISEQFTAMFR	1	11	6	Q9D6F9;P99024;P68372;Q7TMM9;Q9CWF2;Q9ERD7		0	0	0.00128	3.79437	2	1229.6	-0.0545704	79.806	0
	High	AVLVDLEPGTmDSVR	2	3	2	Q9D6F9;P68372	M11(Oxidation)	0	0	0.001152	3.62846	2	1617.82	1.06186	68.082	0
	High	EVDEQmLNVQNK	2	7	4	P99024;P68372;Q7TMM9;Q9CWF2	M6(Oxidation)	0	0	0.009849	3.48075	2	1462.68	-0.204241	29.8632	0
	High	KLAVNmVPFPR	2	14	6	Q9D6F9;P99024;P68372;Q7TMM9;Q9CWF2;Q9ERD7	M6(Oxidation)	0	0	0.006434	3.4233	2	1287.72	0.0189969	60.4786	1
	High	INVYYNEATGGK	2	2	1	P68372		0	0	0.0009266	3.38619	2	1328.65	-0.384371	42.3605	0
	High	NSSYFVEWIPNNVK	1	13	6	Q9D6F9;P99024;P68372;Q7TMM9;Q9CWF2;Q9ERD7		0	0	0.0001845	3.3757	2	1696.83	0.31965	83.0109	0
	High	LAVNmVPFPR	2	14	6	Q9D6F9;P99024;P68372;Q7TMM9;Q9CWF2;Q9ERD7	M5(Oxidation)	0	0	0.002995	3.14754	2	1159.63	0.231022	68.7331	0
	High	KLAVNMVPFPR	1	14	6	Q9D6F9;P99024;P68372;Q7TMM9;Q9CWF2;Q9ERD7		0	0	0.001527	2.97027	2	1271.73	-0.523701	72.6135	1
	High	ALTVPELTQQMFDAK	1	9	3	Q9D6F9;P68372;Q9ERD7		0	0	0.003235	2.94006	2	1691.87	0.208101	84.2202	0
	High	GHYTEGAELVDSVLDVVRK	2	9	5	P99024;P68372;Q7TMM9;Q9CWF2;Q9ERD7		0	0	0.02762	2.8603	2	2087.08	-0.302733	84.2408	1
	High	FPGQLNADLR	6	15	6	Q9D6F9;P99024;P68372;Q7TMM9;Q9CWF2;Q9ERD7		0	0	0.01156	2.79861	2	1130.6	0.0382213	59.1997	0
	High	TAVcDIPPR	12	9	5	Q9D6F9;P99024;P68372;Q7TMM9;Q9CWF2	C4(Carbamidomethyl)	0	0	0.008837	2.76636	2	1028.52	0.297145	30.6355	0
	High	FPGQLNADLRK	2	15	6	Q9D6F9;P99024;P68372;Q7TMM9;Q9CWF2;Q9ERD7		0	0	0.01013	2.67006	2	1258.69	0.325836	49.1394	1
	High	ISEQFTAmFR	1	11	6	Q9D6F9;P99024;P68372;Q7TMM9;Q9CWF2;Q9ERD7	M8(Oxidation)	0	0	0.003817	2.57806	2	1245.59	0.108453	62.2406	0
	High	LAVNMVPFPR	1	14	6	Q9D6F9;P99024;P68372;Q7TMM9;Q9CWF2;Q9ERD7		0	0	0.003046	2.37226	2	1143.63	0.270937	79.6228	0
	High	YLTVAAVFR	1	6	3	Q9D6F9;P99024;P68372		0	0	0.004369	2.03032	2	1039.59	0.0213142	80.5274	0
	High	RISEQFTAMFR	1	11	6	Q9D6F9;P99024;P68372;Q7TMM9;Q9CWF2;Q9ERD7		0	0.001	0.06339	3.18456	2	1385.7	0.623282	74.1482	1
Q8BPN8-2	Isoform 2 of DmX-like protein 2 OS=Mus musculus GN=Dmxl2 - [DMXL2_MOUSE]	153.486	17.17	9	44	44	52	3022	336.804	6.45557
	A2	Sequence	# PSMs	# Proteins	# Protein Groups	Protein Group Accessions	Modifications	ΔCn	q-Value	PEP	XCorr	Charge	MH+ [Da]	ΔM [ppm]	RT [min]	# Missed Cleavages
	High	AHSTVETERLDQEEmVDKPDIGSYER	1	4	1	Q8BPN8-2	M15(Oxidation)	0	0	0.0008745	4.58252	3	3050.4	0.889163	52.1065	1
	High	KQSEVEADLGYPGGK	2	3	1	Q8BPN8-2		0	0	0.0002362	4.43928	2	1577.78	-0.131953	42.245	1
	High	FLLQESQQETTVK	2	4	1	Q8BPN8-2		0	0	8.756e-05	4.37844	2	1550.81	-0.579002	55.3319	0
	High	VDPIGPLSYTGGVSELAR	1	5	1	Q8BPN8-2		0	0	4.611e-06	4.31559	2	1830.96	0.173262	81.6255	0
	High	AAEGISSDSLLSVPGQK	1	5	1	Q8BPN8-2		0	0	2.325e-05	3.96228	2	1658.86	-1.4564	68.8381	0
	High	TLATGYEVDGGKLR	2	4	1	Q8BPN8-2		0	0	0.01011	3.83865	2	1479.78	0.789555	47.2989	1
	High	NKAmLEPENTPFK	1	4	1	Q8BPN8-2	M4(Oxidation)	0	0	0.02371	3.83042	2	1534.76	-0.211652	42.9439	1
	High	GSVcNVLLTScHDGVcR	1	5	1	Q8BPN8-2	C4(Carbamidomethyl); C11(Carbamidomethyl); C16(Carbamidomethyl)	0	0	0.0003514	3.70749	2	1933.87	-0.0361555	57.9903	0
	High	DGVAVITLPLGGSIK	1	5	1	Q8BPN8-2		0	0	0.001092	3.64609	2	1439.85	-0.0291305	83.4635	0
	High	KLLDELSDPEASK	1	5	1	Q8BPN8-2		0	0	0.004074	3.53652	2	1444.75	-0.635753	56.2758	1
	High	IQHALETIHHLK	2	5	1	Q8BPN8-2		0	0	0.000468	3.36106	2	1439.81	0.0944201	31.8119	0
	High	KLFFTTANAHFK	1	4	1	Q8BPN8-2		0	0	0.0008937	3.31759	3	1424.77	-0.0164906	61.6215	1
	High	LYQAVVDAR	1	5	1	Q8BPN8-2		0	0	0.003752	3.284	2	1034.56	-0.163896	37.8015	0
	High	RQSESIAAPPVASEDmDK	1	4	1	Q8BPN8-2	M16(Oxidation)	0	0	0.0002605	3.25991	2	1946.91	0.25947	34.9527	1
	High	LSGIVSDQTNSK	2	5	1	Q8BPN8-2		0	0	0.0007843	3.21943	2	1248.64	-0.259086	27.2698	0
	High	QLIHTFQAHDSAIK	1	4	1	Q8BPN8-2		0	0	0.006533	3.20418	2	1608.85	-0.170729	44.0896	0
	High	YLDEYNPGIFR	1	5	1	Q8BPN8-2		0	0	0.002057	3.17461	2	1386.67	0.16852	76.3768	0
	High	NIGAGVmQIAISQDNR	1	4	1	Q8BPN8-2	M7(Oxidation)	0	0	0.004176	3.09286	2	1702.86	0.852755	57.6743	0
	High	VINLSQYGPAcFGQEHAR	1	4	1	Q8BPN8-2	C11(Carbamidomethyl)	0	0	0.00181	3.05093	3	2046.98	0.14135	74.8697	0
	High	SAFTTVLTVSHK	1	5	1	Q8BPN8-2		0	0	0.008408	3.00957	2	1290.71	-0.207365	62.3066	0
	High	AGQEQSASDPR	1	4	1	Q8BPN8-2		0	0	0.00352	2.93352	2	1145.52	0.021628	10.3858	0
	High	SDAFLSKDR	1	5	1	Q8BPN8-2		0	0	0.01138	2.91357	2	1038.52	-0.440634	25.195	1
	High	KAGQEQSASDPR	1	4	1	Q8BPN8-2		0	0	0.001815	2.82532	3	1273.61	-0.326013	9.75524	1
	High	RLHPDPFLR	1	4	1	Q8BPN8-2		0	0	0.02607	2.76512	3	1150.65	0.453575	44.4453	1
	High	IPVAFPSGDANSLSK	1	5	1	Q8BPN8-2		0	0	0.004846	2.74308	2	1502.78	-0.440478	65.971	0
	High	SSVLVTHAELmPDKTATHEVHR	1	5	1	Q8BPN8-2	M11(Oxidation)	0	0	0.0003324	2.63148	4	2474.24	-0.883228	39.6495	1
	High	SSDDIDYR	1	4	1	Q8BPN8-2		0	0	0.0228	2.61664	2	970.411	-0.0833551	21.9712	0
	High	VGSVLDSR	1	5	1	Q8BPN8-2		0	0	0.02091	2.4009	2	832.452	-0.186514	24.9933	0
	High	LAAHPLNNR	1	4	1	Q8BPN8-2		0	0	0.01387	2.38072	2	1005.56	-0.36002	17.7712	0
	High	LTGHGLIHSFKSEHAK	2	4	1	Q8BPN8-2		0	0	0.007514	2.34458	3	1761.94	-0.342429	31.872	1
	High	LFScGADGTLK	2	5	1	Q8BPN8-2	C4(Carbamidomethyl)	0	0	0.02737	2.33361	2	1168.57	-0.353871	44.3343	0
	High	LTGHGLIHSFK	1	4	1	Q8BPN8-2		0	0	0.003819	2.32477	3	1209.67	-0.393717	41.8257	0
	High	DATPPPVPAERPSYK	1	4	1	Q8BPN8-2		0	0	0.02199	2.30058	2	1624.83	0.171249	36.5753	0
	High	AILSHLVK	1	7	1	Q8BPN8-2		0	0	0.02541	2.10769	2	880.561	-0.128747	44.649	0
	High	SSIIPQDPHEVK	1	5	1	Q8BPN8-2		0	0.001	0.07765	2.5514	2	1349.71	-0.113472	39.3132	0
	High	QEVLQETFIR	1	4	1	Q8BPN8-2		0	0.001	0.06347	2.30247	2	1262.67	0.399767	68.6012	0
	High	SSIIPQDPHEVKR	1	5	1	Q8BPN8-2		0	0.001	0.07043	2.23195	2	1505.81	1.00282	33.5834	1
	High	NAFSLLGK	1	6	1	Q8BPN8-2		0	0.001	0.08227	1.83687	2	849.483	-0.0289354	68.5801	0
	High	NIADKINLIER	1	4	1	Q8BPN8-2		0	0.002	0.09027	2.79723	2	1298.74	-0.577745	64.7383	1
	High	SSVLVTHAELmPDK	1	5	1	Q8BPN8-2	M11(Oxidation)	0	0.002	0.104	2.6272	2	1542.78	-1.13727	43.9605	0
	High	TPPHPSVEDVK	2	4	1	Q8BPN8-2		0	0.002	0.1057	2.24654	2	1205.62	0.00428489	27.6289	0
	High	DTVTIGKDGTR	1	5	1	Q8BPN8-2		0	0.002	0.1024	2.22831	2	1162.61	0.689797	19.316	1
	High	DSSALPVKR	1	4	1	Q8BPN8-2		0	0.002	0.1086	2.13952	2	972.547	-0.535472	19.7553	1
	High	DTLDEcGLR	1	4	1	Q8BPN8-2	C6(Carbamidomethyl)	0	0.005	0.1566	1.75813	2	1078.48	-0.301789	34.3648	0
Q7TSJ2	Microtubule-associated protein 6 OS=Mus musculus GN=Map6 PE=1 SV=2 - [MAP6_MOUSE]	150.411	39.74	5	23	23	42	906	96.3906	9.49561
	A2	Sequence	# PSMs	# Proteins	# Protein Groups	Protein Group Accessions	Modifications	ΔCn	q-Value	PEP	XCorr	Charge	MH+ [Da]	ΔM [ppm]	RT [min]	# Missed Cleavages
	High	SGLGLGAASASTSGSGPADSVmR	1	3	1	Q7TSJ2	M22(Oxidation)	0	0	8.983e-08	5.76557	2	2051.97	0.242779	50.6358	0
	High	RSEGHEQTPAAHAQGTGPEGGK	3	5	1	Q7TSJ2		0	0	3.969e-07	5.31577	3	2202.03	0.583509	13.2192	1
	High	NEGHEEKPLPPAQSQTQEGGPAAGK	3	5	1	Q7TSJ2		0	0	1.477e-07	5.26513	3	2557.23	0.436302	21.4663	0
	High	SGLGLGAASASTSGSGPADSVMR	1	3	1	Q7TSJ2		0	0	8.26e-07	5.21343	2	2035.97	0.744946	63.2978	0
	High	TEGHEETPLPPAQSQTQEGGPAAGK	6	5	1	Q7TSJ2		0	0	9.944e-07	4.99239	3	2517.18	-0.309024	31.7617	0
	High	AVAIETQPAQGESDAVAR	1	3	1	Q7TSJ2		0	0	8.159e-06	4.93561	2	1812.91	0.071584	39.7646	0
	High	NQGLAGPELVKDTGTDTTAPR	1	2	1	Q7TSJ2		0	0	1.284e-05	4.93002	2	2141.08	0.517941	52.048	1
	High	SEGHEEKPLPPAQSQTQEGGPAAGK	2	5	1	Q7TSJ2		0	0	4.839e-06	4.23113	3	2530.22	0.623943	21.2715	0
	High	DPEGAGGAGVLAAGK	1	5	1	Q7TSJ2		0	0	0.0001414	4.19155	2	1269.64	-0.265661	34.4485	0
	High	YSEATEHPGAPPQPPAPLQPALAPPSR	3	3	1	Q7TSJ2		0	0	0.0002458	4.13709	3	2776.4	-0.176459	64.4936	0
	High	VQDHIASELLK	1	2	1	Q7TSJ2		0	0	0.006761	3.60492	2	1252.69	-0.88381	53.6664	0
	High	ATGPAPGPSVDRETVAAPGR	1	3	1	Q7TSJ2		0	0	0.03369	3.45212	2	1905.98	0.191877	35.8282	1
	High	AQSPLLPEPLKNQSPVVPASTK	1	2	1	Q7TSJ2		0	0	0.01053	3.33724	3	2301.29	1.92043	70.9917	1
	High	SEYQPSDAPFER	4	3	1	Q7TSJ2		0	0	0.006719	3.11735	2	1425.63	-0.892693	46.2272	0
	High	EEVASTVSSSYR	2	5	1	Q7TSJ2		0	0	0.005721	3.00566	2	1314.62	-0.747567	31.0926	0
	High	DTGTDTTAPR	1	2	1	Q7TSJ2		0	0	0.008225	2.99299	2	1034.47	-0.74686	12.4441	0
	High	GPMQLSADARDPEGAGGAGVLAAGK	2	3	1	Q7TSJ2		0	0	0.0001067	2.87455	3	2296.13	-0.937029	62.9316	1
	High	DQGAVLLGPVK	1	2	1	Q7TSJ2		0	0	0.01167	2.68617	2	1096.64	-0.329657	55.4643	0
	High	GQEPLKDQGPVVPGLPK	2	2	1	Q7TSJ2		0	0	0.01522	2.6641	3	1758.97	-0.388854	61.179	1
	High	GHDSVFVAPVK	1	2	1	Q7TSJ2		0	0	0.02542	2.53639	2	1155.62	-0.186209	42.7178	0
	High	DQSFPTPAPR	1	2	1	Q7TSJ2		0	0	0.0291	2.37744	2	1115.55	-0.026954	36.098	0
	High	VEKPSVQSSKPK	1	3	1	Q7TSJ2		0	0	0.0301	2.06308	2	1313.74	-0.219428	13.8576	0
	High	NKDSVPLAPAK	1	2	1	Q7TSJ2		0	0.002	0.1105	2.64906	2	1139.64	-1.1308	23.9675	1
	High	NQGLAGPELVK	1	2	1	Q7TSJ2		0	0.004	0.1355	2.46329	2	1125.63	0.61248	44.6787	0
E9QP99	Golgin subfamily A member 3 OS=Mus musculus GN=Golga3 PE=1 SV=1 - [E9QP99_MOUSE]	150.369	28.85	6	34	34	44	1487	167.188	5.37646
	A2	Sequence	# PSMs	# Proteins	# Protein Groups	Protein Group Accessions	Modifications	ΔCn	q-Value	PEP	XCorr	Charge	MH+ [Da]	ΔM [ppm]	RT [min]	# Missed Cleavages
	High	LPDQQDTAQDASVEVNR	2	6	1	E9QP99		0	0	9.706e-07	5.73598	2	1885.89	1.23417	37.9418	0
	High	NASLASSNNDLQVAEEQYQR	1	4	1	E9QP99		0	0	9.074e-07	5.69585	2	2237.04	0.129273	61.1362	0
	High	SLADYRTEDPSDSGGLGSTADAVGSSLK	2	5	1	E9QP99		0	0	5.336e-08	5.35386	3	2756.29	2.26974	70.1394	1
	High	DQQLAALQQEHLDVIK	1	5	1	E9QP99		0	0	5.59e-06	5.32813	2	1848.98	-0.587903	71.3256	0
	High	HSQEIAQFQTELAEAR	2	4	1	E9QP99		0	0	1.295e-05	4.96345	2	1857.91	2.00549	68.6401	0
	High	AQSTGGSSDPVLHEK	1	4	1	E9QP99		0	0	0.003734	4.44585	2	1512.73	0.314938	20.0713	0
	High	RLQEALASKEATDAELNQLR	1	4	1	E9QP99		0	0	0.0004619	4.36326	3	2256.19	-1.26756	60.8508	2
	High	LQASQAEITSLQHAR	1	5	1	E9QP99		0	0	1.248e-05	4.32597	2	1652.87	-0.15602	48.6596	0
	High	SSTSVVSEVSPSSETDNR	1	5	1	E9QP99		0	0	0.0008781	3.93404	2	1867.85	0.571475	38.3863	0
	High	LTGLGQSNAALR	1	4	1	E9QP99		0	0	0.0004617	3.79778	2	1200.67	0.229958	42.2354	0
	High	ALEVELQNVGQSK	1	4	1	E9QP99		0	0	0.0007181	3.75991	2	1414.75	0.178511	57.7171	0
	High	RLEEFEGEREQLQK	1	5	1	E9QP99		0	0	0.01402	3.6491	2	1790.9	0.752309	40.4659	2
	High	QLTSTQEALQAK	1	5	1	E9QP99		0	0	0.02099	3.59443	2	1317.7	-0.0516333	31.7651	0
	High	EHNSILETALAKR	3	4	1	E9QP99		0	0	0.0009804	3.57015	2	1481.81	-1.36994	58.6362	1
	High	SNQVEHLQQETATLRK	3	5	1	E9QP99		0	0	0.009366	3.4355	3	1881.98	-0.888921	44.8798	1
	High	NSQGTSAEGSVRK	1	4	1	E9QP99		0	0	0.006807	3.38132	2	1320.65	-0.0736129	11.5608	1
	High	SNQVEHLQQETATLR	2	5	1	E9QP99		0	0	6.232e-05	3.37102	2	1753.88	-0.111377	50.9702	0
	High	LALELEHER	1	4	1	E9QP99		0	0	0.006358	3.25355	2	1109.6	0.125336	44.663	0
	High	EATDAELNQLR	1	4	1	E9QP99		0	0	0.0004657	3.23847	2	1259.62	-0.059627	42.7537	0
	High	VGSLGLLAHSK	2	5	1	E9QP99		0	0	0.002939	3.1391	2	1081.64	0.159923	45.0186	0
	High	TLLQQNQQLK	1	4	1	E9QP99		0	0	0.006509	3.12666	2	1213.69	-0.170089	37.6543	0
	High	ELEGTQQTLQTIK	1	4	1	E9QP99		0	0	0.0007345	3.06384	2	1488.79	-0.0943707	49.0052	0
	High	VKEQFVQQK	1	5	1	E9QP99		0	0	0.03703	2.79635	2	1133.63	-0.418413	19.3337	1
	High	DVLQAAAAQHQDQNQEANGEVR	1	5	1	E9QP99		0	0	0.001211	2.67062	3	2392.13	2.90038	39.7853	0
	High	TVEVEHSR	1	5	1	E9QP99		0	0	0.01974	2.54731	2	956.479	-0.27666	12.6327	0
	High	TQLQLLQK	2	4	1	E9QP99		0	0	0.03108	2.30509	2	971.588	-0.329328	48.9509	0
	High	QDSLSSEVDTLK	1	5	1	E9QP99		0	0	0.008063	2.0729	2	1321.65	-0.262213	56.1054	0
	High	AYENAVSILSR	1	4	1	E9QP99		0	0	0.003689	1.82894	2	1222.64	-0.336801	65.6939	0
	High	GFKEEGSPDR	1	6	1	E9QP99		0	0.001	0.07901	3.13164	2	1121.52	-0.523624	15.6355	1
	High	LGSDLSSAQK	1	2	1	E9QP99		0	0.001	0.06236	2.71644	2	1005.52	-0.116962	19.8183	0
	High	GESNSSSPATPIK	1	4	1	E9QP99		0	0.001	0.06366	2.60616	2	1274.62	-0.462568	20.2245	0
	High	EADSREDAIHFLQNEK	1	5	1	E9QP99		0	0.001	0.06984	2.32391	3	1901.9	-0.375847	59.7717	1
	High	TMVEEDLQR	1	5	1	E9QP99		0	0.003	0.117	1.80428	2	1120.53	0.181947	35.7908	0
	High	RLQEALASK	1	4	1	E9QP99		0	0.009	0.2017	2.73355	2	1015.59	-0.957794	20.3769	1
B2RQQ5	Microtubule-associated protein 1B OS=Mus musculus GN=Map1b PE=2 SV=1 - [B2RQQ5_MOUSE]	150.187	19.64	9	36	36	48	2464	270.141	4.83057
	A2	Sequence	# PSMs	# Proteins	# Protein Groups	Protein Group Accessions	Modifications	ΔCn	q-Value	PEP	XCorr	Charge	MH+ [Da]	ΔM [ppm]	RT [min]	# Missed Cleavages
	High	EVSSKEEQSPVKAEVAEK	1	6	1	B2RQQ5		0	0	1.106e-05	5.41001	2	1974	0.763266	24.2382	2
	High	SSYYVVSGNDPAAEEPSR	1	3	1	B2RQQ5		0	0	6.652e-05	5.2035	2	1927.87	-0.0116254	48.1128	0
	High	TSDVETmSSQSALALDER	2	2	1	B2RQQ5	M7(Oxidation)	0	0	1.739e-05	4.38326	2	1955.89	-0.404244	48.1029	0
	High	SVGNTIEPVILFQK	1	7	1	B2RQQ5		0	0	0.0007803	4.27867	2	1544.87	0.390184	82.1084	0
	High	SDVLETVVLINPSDEAVSTEVR	1	5	1	B2RQQ5		0	0	0.00115	4.15938	2	2372.22	0.430459	83.6807	0
	High	DLTTSSVEKDSGGK	1	2	1	B2RQQ5		0	0	0.002807	3.92811	2	1423.69	-0.223225	24.0586	1
	High	THDVGGYYYEKTER	2	2	1	B2RQQ5		0	0	0.0002292	3.90497	2	1717.78	0.279891	29.6924	1
	High	TPEEGGYSYEISEK	2	2	1	B2RQQ5		0	0	0.0002726	3.8506	2	1588.7	0.134943	43.535	0
	High	SPcDSGYSYETIEK	1	2	1	B2RQQ5	C3(Carbamidomethyl)	0	0	0.0002352	3.54122	2	1635.68	-0.797406	44.2084	0
	High	STGFIPIKEDFGPEKK	2	2	1	B2RQQ5		0	0	0.0004391	3.51084	2	1792.95	0.0537751	66.7834	2
	High	DIKPQLELIEDEEKLK	1	2	1	B2RQQ5		0	0	0.0006296	3.49437	3	1940.06	-0.535512	78.4841	1
	High	ASLSPmDEPVPDSESPVEK	2	2	1	B2RQQ5	M6(Oxidation)	0	0	0.002078	3.47613	2	2029.92	-2.21746	48.5512	0
	High	TPEVSGYTYEKTER	3	2	1	B2RQQ5		0	0	0.003581	3.44095	2	1659.79	-0.467157	33.8069	1
	High	AIGNIELGIR	1	5	1	B2RQQ5		0	0	0.002828	3.41662	2	1055.62	-0.515757	69.9598	0
	High	DLTGQVPTPPVK	2	6	1	B2RQQ5		0	0	0.01573	3.3748	2	1251.69	0.0913215	52.1436	0
	High	TPQASTYSYETSDR	2	2	1	B2RQQ5		0	0	0.0001301	3.31126	2	1605.7	-0.345807	29.6323	0
	High	RAIGNIELGIR	1	5	1	B2RQQ5		0	0	0.02776	3.25093	2	1211.72	0.520316	61.5047	1
	High	NSNLDRHNLQDFINIK	2	6	1	B2RQQ5		0	0	0.0001588	3.17619	3	1940.99	0.176426	71.874	1
	High	TPEDGGYTcEITEK	1	2	1	B2RQQ5	C9(Carbamidomethyl)	0	0	0.0008234	3.08325	2	1599.68	0.240473	38.9013	0
	High	SVNFSLTPNEIK	1	2	1	B2RQQ5		0	0	0.006146	3.0249	2	1348.71	0.980514	71.6168	0
	High	ETAAAHQASSSPPIDAATAEPYGFR	1	2	1	B2RQQ5		0	0	0.01869	2.88658	3	2545.19	-0.36465	63.8198	0
	High	SSHLPTEVTEKPQAVPVSFEFSEAKDENER	1	2	1	B2RQQ5		0	0	0.001769	2.82517	4	3387.64	0.82365	71.4621	1
	High	ITSFPESESYSYETSTK	2	2	1	B2RQQ5		0	0	0.0006494	2.8052	2	1955.88	0.851605	57.494	0
	High	TPEVSGYTYEK	1	2	1	B2RQQ5		0	0	0.0023	2.77684	2	1273.59	0.153056	36.1173	0
	High	TIKSPcDSGYSYETIEK	1	2	1	B2RQQ5	C6(Carbamidomethyl)	0	0	0.008232	2.45749	2	1977.91	-1.6031	49.0281	1
	High	SDISPLTPR	1	2	1	B2RQQ5		0	0	0.02405	2.41202	2	985.531	0.0277352	39.3022	0
	High	NVDVEFFKR	1	3	1	B2RQQ5		0	0	0.03803	2.37905	2	1153.6	-0.164863	63.4517	1
	High	ESSPLYSPGFSDSTSAAK	1	2	1	B2RQQ5		0	0	0.006153	2.33832	2	1830.84	-0.133514	56.5372	0
	High	ETQPGEAYVIQK	1	2	1	B2RQQ5		0	0	0.008866	2.21153	2	1362.69	-0.20286	37.9353	0
	High	LSmKPEPLFR	1	6	1	B2RQQ5	M3(Oxidation)	0	0.001	0.05996	2.84412	2	1233.67	-0.406397	44.4557	0
	High	ASAELDIKDVSDER	1	2	1	B2RQQ5		0	0.001	0.05419	2.11038	2	1547.76	0.451921	49.3501	1
	High	SPSLSPSPPSPIEK	2	2	1	B2RQQ5		0	0.002	0.09435	2.45139	2	1422.75	-0.562011	48.5315	0
	High	LmITDAAR	1	5	1	B2RQQ5	M2(Oxidation)	0	0.002	0.08963	2.23618	2	906.471	-0.364491	32.5672	0
	High	HLDFLK	1	6	1	B2RQQ5		0	0.003	0.1201	2.48299	2	772.435	-0.240982	45.3468	0
	High	ESVVSGDDR	1	2	1	B2RQQ5		0	0.007	0.1774	2.16274	2	963.438	0.0856409	15.3688	0
	High	TESKPSVTEK	1	6	1	B2RQQ5		0	0.008	0.1843	2.28603	2	1105.57	-1.15603	12.4018	0
A2NHM3	If kappa light chain (Fragment) OS=Mus musculus GN=Igkc PE=1 SV=1 - [A2NHM3_MOUSE]	147.24	59.82	46	5	17	47	219	24.1498	7.32764
	A2	Sequence	# PSMs	# Proteins	# Protein Groups	Protein Group Accessions	Modifications	ΔCn	q-Value	PEP	XCorr	Charge	MH+ [Da]	ΔM [ppm]	RT [min]	# Missed Cleavages
	High	FSGVPDRFSGSGSGTDFTLK	10	24	1	A2NHM3		0	0	1.053e-06	4.81976	2	2061.99	-0.174111	71.5563	1
	High	HNSYTcEATHK	3	28	3	A0A0F7R5U8;A2NHM3;Q7TS98	C6(Carbamidomethyl)	0	0	0.0006972	4.58545	3	1347.57	-0.676176	12.1857	0
	High	QNGVLNSWTDQDSK	3	28	3	A0A0F7R5U8;A2NHM3;Q7TS98		0	0	0.0001155	4.52997	2	1591.74	0.483706	54.6051	0
	High	DSTYSMSSTLTLTKDEYERHNSYTcEATHK	1	28	3	A0A0F7R5U8;A2NHM3;Q7TS98	C25(Carbamidomethyl)	0	0	0.01963	4.32202	3	3555.56	-0.82885	67.6048	2
	High	DSTYSmSSTLTLTKDEYER	4	28	3	A0A0F7R5U8;A2NHM3;Q7TS98	M6(Oxidation)	0	0	0.0002041	4.2425	2	2243	0.406146	54.4259	1
	High	FSGSGSGTDFTLK	9	28	1	A2NHM3		0	0	0.0002372	3.99686	2	1303.62	-0.302876	52.7364	0
	High	RADAAPTVSIFPPSSEQLTSGGASVVcFLNNFYPK	1	25	3	A0A0F7R5U8;A2NHM3;Q7TS98	C27(Carbamidomethyl)	0	0	0.001241	3.76818	3	3727.85	1.20868	84.3709	1
	High	DSTYSmSSTLTLTKDEYERHNSYTcEATHK	1	28	3	A0A0F7R5U8;A2NHM3;Q7TS98	M6(Oxidation); C25(Carbamidomethyl)	0	0	0.02367	3.62279	3	3571.55	-1.31538	52.9419	2
	High	HNSYTcEATHKTSTSPIVK	2	28	3	A0A0F7R5U8;A2NHM3;Q7TS98	C6(Carbamidomethyl)	0	0	0.003462	3.35513	3	2161.03	-0.235399	23.4618	1
	High	DSTYSmSSTLTLTK	1	28	3	A0A0F7R5U8;A2NHM3;Q7TS98	M6(Oxidation)	0	0	0.001052	3.28924	2	1550.73	-0.292196	46.2036	0
	High	DSTYSMSSTLTLTK	2	28	3	A0A0F7R5U8;A2NHM3;Q7TS98		0	0	0.01096	3.0434	2	1534.73	0.766096	65.6104	0
	High	DEYERHNSYTcEATHK	1	28	3	A0A0F7R5U8;A2NHM3;Q7TS98	C11(Carbamidomethyl)	0	0	0.0008957	2.94459	3	2039.85	-0.959867	17.5377	1
	High	VSNRFSGVPDR	1	17	1	A2NHM3		0	0	0.01939	2.77152	3	1233.63	0.0715705	29.607	1
	High	LLIYKVSNR	1	18	1	A2NHM3		0	0	0.008843	2.71195	2	1105.67	-0.499687	44.4827	1
	High	TSTSPIVKSFNRNEc	1	26	3	A0A0F7R5U8;A2NHM3;Q7TS98	C15(Carbamidomethyl)	0	0	0.0138	2.3415	2	1739.84	0.144384	41.4376	2
	High	WKIDGSER	3	28	3	A0A0F7R5U8;A2NHM3;Q7TS98		0	0	0.03518	2.19551	2	990.5	-0.141944	31.4197	1
	High	TSTSPIVKSFNR	1	28	3	A0A0F7R5U8;A2NHM3;Q7TS98		0	0	0.008486	1.88261	2	1336.72	-0.288829	39.4335	1
	High	SFNRNEc	1	26	3	A0A0F7R5U8;A2NHM3;Q7TS98	C7(Carbamidomethyl)	0	0.002	0.08845	2.52883	2	926.378	-0.393909	13.3813	1
	High	VSNRFSGVPDRFSGSGSGTDFTLK	1	17	1	A2NHM3		0	0.004	0.1252	2.26568	3	2518.23	-0.120954	70.2464	2
E9Q3M3	Dynactin subunit 1 OS=Mus musculus GN=Dctn1 PE=1 SV=1 - [E9Q3M3_MOUSE]	143.229	28.72	9	28	28	41	1264	139.675	5.70654
	A2	Sequence	# PSMs	# Proteins	# Protein Groups	Protein Group Accessions	Modifications	ΔCn	q-Value	PEP	XCorr	Charge	MH+ [Da]	ΔM [ppm]	RT [min]	# Missed Cleavages
	High	RVEAAQETVADYQQTIKK	4	8	1	E9Q3M3		0	0	3.265e-07	6.13336	3	2078.09	-0.616609	45.2444	2
	High	ETVTQRPGATVPTDFATFPSSAFLR	1	8	1	E9Q3M3		0	0	1.241e-05	4.66318	3	2696.37	-0.711816	83.5427	0
	High	VEAAQETVADYQQTIKK	1	8	1	E9Q3M3		0	0	4.044e-06	4.5597	2	1921.99	1.2695	49.6666	1
	High	LVLTQEQLHQLHSR	1	8	1	E9Q3M3		0	0	9.242e-05	4.50629	2	1701.94	0.555828	48.8986	0
	High	ASEQIYGSPSSSPYEcLR	2	8	1	E9Q3M3	C16(Carbamidomethyl)	0	0	4.878e-05	4.23007	2	2030.91	0.0935318	60.5399	0
	High	RVEAAQETVADYQQTIK	1	8	1	E9Q3M3		0	0	6.229e-05	4.2247	2	1950	1.72823	50.733	1
	High	ELTNQQEASVER	1	8	1	E9Q3M3		0	0	0.0007147	4.06324	2	1403.68	0.625679	22.2626	0
	High	TIEGLRGPPPSGIATLVSGIAGEEPQR	2	3	1	E9Q3M3		0	0	0.03001	3.92168	3	2702.45	1.03095	83.9321	1
	High	AKEEQQDDTVYMGK	1	8	1	E9Q3M3		0	0	0.002599	3.88864	2	1641.74	-0.266955	25.0128	1
	High	LNQLSTHTHVVDITR	1	8	1	E9Q3M3		0	0	0.0002328	3.7266	2	1733.93	-0.136426	45.6189	0
	High	AKEEQQDDTVYmGK	2	8	1	E9Q3M3	M12(Oxidation)	0	0	0.02493	3.65413	2	1657.74	-0.21605	17.5571	1
	High	VTFScAAGLGQR	1	8	1	E9Q3M3	C5(Carbamidomethyl)	0	0	0.000346	3.61525	2	1266.63	0.311909	51.5935	0
	High	DSPLLLQQISAMR	1	8	1	E9Q3M3		0	0	0.00132	3.59959	2	1471.79	0.461948	83.5974	0
	High	LHISQLQHENSILR	2	8	1	E9Q3M3		0	0	0.0002048	3.43079	2	1687.93	0.936853	57.0817	0
	High	AESLQQEVEALKER	1	9	1	E9Q3M3		0	0	0.0005842	3.42948	2	1629.85	0.427649	70.0662	1
	High	DLSSSEKQEHVK	1	9	1	E9Q3M3		0	0	0.007899	3.35628	2	1386.69	-0.0292895	15.4603	1
	High	LDETQTLLR	3	8	1	E9Q3M3		0	0	0.005856	3.05903	2	1088.6	0.327947	48.7371	0
	High	QLTAHLQDVNR	2	8	1	E9Q3M3		0	0	0.005364	3.05096	2	1294.69	-0.428487	34.346	0
	High	GGAPGQAPGALPGPGLVK	2	3	1	E9Q3M3		0	0	0.001274	3.04221	2	1543.86	-0.179409	59.5503	0
	High	LATAmQEGEYDAERPPSKPPPVELR	1	8	1	E9Q3M3	M5(Oxidation)	0	0	0.02376	3.00108	3	2797.38	0.500845	53.2922	0
	High	LATAMQEGEYDAERPPSKPPPVELR	1	8	1	E9Q3M3		0	0	0.02917	2.99315	3	2781.39	1.06741	61.2864	0
	High	VGSLYPEMSAHER	1	8	1	E9Q3M3		0	0	0.01803	2.98324	2	1475.69	-0.283096	44.2408	0
	High	DLEEKLETLR	1	9	1	E9Q3M3		0	0	0.002317	2.97431	2	1245.67	-0.249513	67.851	1
	High	DLETScSDTR	1	8	1	E9Q3M3	C6(Carbamidomethyl)	0	0	0.004752	2.77175	2	1183.49	-0.150249	17.2138	0
	High	MQEQQADLQR	1	9	1	E9Q3M3		0	0	0.002665	2.15088	2	1246.58	0.0970855	20.2699	0
	High	ASLAALPPLHVAK	1	8	1	E9Q3M3		0	0	0.00186	1.95801	2	1287.78	-0.21551	67.7561	0
	High	QLEEQNAR	1	9	1	E9Q3M3		0	0.002	0.1116	2.3286	2	987.485	-0.104481	13.1719	0
	High	NQELEVVR	1	6	1	E9Q3M3		0	0.003	0.1237	2.37388	2	986.527	0.88298	33.6396	0
	High	QQQPPPETFDFK	1	8	1	E9Q3M3		0	0.004	0.1279	2.74332	2	1461.7	-0.220413	57.9837	0
	High	KTSQLLEK	1	8	1	E9Q3M3		0	0.004	0.1338	1.85624	2	946.557	-0.258988	18.1185	1
Q6URW6-2	Isoform 2 of Myosin-14 OS=Mus musculus GN=Myh14 - [MYH14_MOUSE]	141.861	20.23	26	24	32	43	1992	227.62	5.5542
	A2	Sequence	# PSMs	# Proteins	# Protein Groups	Protein Group Accessions	Modifications	ΔCn	q-Value	PEP	XCorr	Charge	MH+ [Da]	ΔM [ppm]	RT [min]	# Missed Cleavages
	High	LQQHIQELESHLEAEEGAR	3	5	1	Q6URW6-2		0	0	1.713e-06	6.28029	2	2217.09	0.268004	64.3425	0
	High	AQAELESVSTALSEAESK	1	4	1	Q6URW6-2		0	0	4.744e-05	5.22934	2	1849.91	2.11386	79.2498	0
	High	RLDGESSELQEQMVEQK	1	5	1	Q6URW6-2		0	0	0.0001112	5.21009	2	2005.95	0.679993	49.0381	1
	High	LQQELDDATVDLGQQK	1	5	1	Q6URW6-2		0	0	1.07e-05	4.85633	2	1800.9	0.625171	58.9361	0
	High	NTDQATmPDNTAAQK	2	5	1	Q6URW6-2	M7(Oxidation)	0	0	2.573e-05	4.45268	2	1621.71	0.157681	13.4526	0
	High	FLTNGPSSSPGQER	1	5	1	Q6URW6-2		0	0	0.0001578	4.31737	2	1476.71	-0.496003	32.6742	0
	High	AQTSAAGQGKEEAVK	1	5	1	Q6URW6-2		0	0	0.0001589	4.12364	2	1474.75	-0.255042	13.0907	1
	High	LAQAEEQLEQESR	1	6	1	Q6URW6-2		0	0	0.002893	3.81658	2	1530.74	0.343973	37.8063	0
	High	RRQEEEAAVLEAGEEAR	2	5	1	Q6URW6-2		0	0	0.002154	3.71833	3	1942.96	0.144985	42.1674	2
	High	EAQAGLAEAQEDLEAER	1	5	1	Q6URW6-2		0	0	3.132e-05	3.66732	2	1829.85	0.046265	63.6337	0
	High	VIQYLAHVASSPK	1	4	1	Q6URW6-2		0	0	0.0001155	3.61355	2	1412.79	-0.397229	53.0562	0
	High	LAEFSSQAAEEEEKVK	1	5	1	Q6URW6-2		0	0	0.0002549	3.59537	2	1794.88	0.04943	49.5681	1
	High	LSQLEEELEEEQNNSELLKDHYR	1	6	1	Q6URW6-2		0	0	0.01243	3.57647	3	2845.35	0.445793	78.499	1
	High	RLESQLQEVQGR	1	4	1	Q6URW6-2		0	0	0.004082	3.46794	2	1442.77	0.0585421	34.5486	1
	High	EDQSILcTGESGAGK	1	18	5	E9QPE7;Q6URW6-2;Q61879;Q5SV64;Q8VDD5	C7(Carbamidomethyl)	0	0	7.732e-05	3.43824	2	1551.7	0.156654	38.0294	0
	High	ALEEEQEAREELER	1	5	1	Q6URW6-2		0	0	0.04394	3.42619	2	1730.82	0.364288	48.8047	1
	High	LKEVVLQVDEER	1	6	1	Q6URW6-2		0	0	0.001382	3.25297	2	1456.8	0.450185	51.8956	1
	High	QLEEAEEEASR	1	6	1	Q6URW6-2		0	0	0.01258	3.11284	2	1290.58	-0.869212	22.6697	0
	High	KFDQLLAEEK	3	19	5	E9QPE7;Q6URW6-2;Q61879;Q5SV64;Q8VDD5		0	0	0.01639	3.07653	2	1220.65	-0.0361216	50.056	1
	High	LLGLGVTDFSR	1	5	1	Q6URW6-2		0	0	0.0002695	3.01004	2	1177.66	0.0246865	80.8312	0
	High	QRYEILTPNAIPK	4	12	3	Q6URW6-2;Q61879;Q5SV64		0	0	0.01379	2.98821	2	1542.86	0.255441	65.3859	1
	High	LGEEDAGAR	1	6	1	Q6URW6-2		0	0	0.01009	2.8763	2	917.433	0.66344	15.0838	0
	High	FDQLLAEEK	1	19	5	E9QPE7;Q6URW6-2;Q61879;Q5SV64;Q8VDD5		0	0	0.01699	2.86846	2	1092.56	-0.264458	49.4247	0
	High	LMATLSNTNPSFVR	1	5	1	Q6URW6-2		0	0	0.01073	2.73544	2	1550.8	-0.553035	67.6535	0
	High	ELFQETLESLR	1	5	1	Q6URW6-2		0	0	0.002411	2.73086	2	1364.7	-0.764896	82.321	0
	High	EQADFALEALAK	2	10	3	Q6URW6-2;E9QPE7;Q8VDD5		0	0	0.00567	2.57983	2	1305.67	0.128264	76.2604	0
	High	cNGVLEGIR	1	37	5	E9QPE7;Q5SV64;Q61879;Q6URW6-2;Q8VDD5	C1(Carbamidomethyl)	0	0	0.005886	2.45906	2	1017.51	-0.430014	44.6523	0
	High	ALEAEAAGLR	1	4	1	Q6URW6-2		0	0	0.02279	2.44658	2	1000.54	-0.394406	39.4368	0
	High	VKPLLQVTR	2	15	4	E9QPE7;Q6URW6-2;Q61879;Q5SV64		0	0	0.006392	2.26593	3	1053.68	-0.192934	42.9277	0
	High	YEILTPNAIPK	1	12	3	Q6URW6-2;Q61879;Q5SV64		0	0.001	0.05595	3.0323	2	1258.7	0.144595	70.3114	0
	High	ILFQEFR	1	5	1	Q6URW6-2		0	0.002	0.09728	2.20938	2	952.526	0.460874	73.7372	0
	High	KAAEQAASDLR	1	5	1	Q6URW6-2		0	0.004	0.1249	2.39973	2	1159.61	-0.233234	17.4481	1
Q62261	Spectrin beta chain, non-erythrocytic 1 OS=Mus musculus GN=Sptbn1 PE=1 SV=2 - [SPTB2_MOUSE]	141.617	19.09	14	36	37	44	2363	274.052	5.57959
	A2	Sequence	# PSMs	# Proteins	# Protein Groups	Protein Group Accessions	Modifications	ΔCn	q-Value	PEP	XCorr	Charge	MH+ [Da]	ΔM [ppm]	RT [min]	# Missed Cleavages
	High	SQNIITDSSSLNAEAIR	1	3	1	Q62261		0	0	1.832e-06	5.69302	2	1818.92	-0.287275	66.9035	0
	High	IVSSNDVGHDEYSTQSLVK	1	4	1	Q62261		0	0	9.615e-06	5.49726	2	2078	-0.00557837	49.5807	0
	High	LVSQDNFGFDLPAVEAATK	1	5	1	Q62261		0	0	1.141e-05	5.2124	2	2022.02	0.201208	83.8538	0
	High	FQIQDISVETEDNKEK	2	7	2	Q62261;Q3UGZ4		0	0	1.412e-05	4.89216	2	1922.93	-0.766768	64.9176	1
	High	LLTQHENIKNEIDNYEEDYQK	1	4	1	Q62261		0	0	7.462e-05	4.75482	3	2636.25	1.68648	66.1824	1
	High	LQAAYAGDKADDIQKR	1	5	1	Q62261		0	0	3.564e-05	4.56158	2	1762.91	0.0292097	27.8284	2
	High	EIEELQSQAQALSQEGK	1	4	1	Q62261		0	0	9.518e-06	4.48318	2	1887.93	0.118542	61.8283	0
	High	KHEAIETDIAAYEER	2	5	1	Q62261		0	0	1.115e-05	4.46835	2	1774.86	-0.0270433	52.7605	1
	High	SNAHYNLQNAFNLAEQHLGLTK	1	5	1	Q62261		0	0	5.216e-06	4.41241	3	2483.24	0.802079	83.3419	0
	High	EAEKLESEHPDQAQAILSR	1	4	1	Q62261		0	0	6.967e-05	3.89765	3	2151.07	0.0715673	47.2253	1
	High	SAASGIPYHSEVPVSLK	1	3	1	Q62261		0	0	0.0005697	3.69825	2	1741.91	0.305345	63.2096	0
	High	HALVEADIAIQAER	1	5	1	Q62261		0	0	0.0002244	3.59185	2	1535.82	0.452966	59.9366	0
	High	DQNTVETLQR	1	4	1	Q62261		0	0	0.006614	3.47889	2	1203.6	-1.1906	26.7137	0
	High	ALVADSHPESER	1	4	1	Q62261		0	0	0.0006893	3.45884	2	1310.63	0.1017	19.8206	0
	High	ELEAENYHDIKR	1	5	1	Q62261		0	0	0.007216	3.39477	2	1516.74	0.536983	29.518	1
	High	KHYASEEIKEK	1	5	1	Q62261		0	0	0.00444	3.34507	2	1361.71	-0.732645	13.5157	2
	High	FESLEPEMNNQASR	1	4	1	Q62261		0	0	0.001422	3.25204	2	1651.74	-0.477687	51.409	0
	High	AQTLPTSVVTITSESSPGKR	1	3	1	Q62261		0	0	0.002926	3.23606	2	2059.1	0.718024	65.4843	1
	High	QALQDTLALYK	1	4	1	Q62261		0	0	0.007769	3.03028	2	1263.69	-0.183513	70.4371	0
	High	KKEIEELQSQAQALSQEGK	1	4	1	Q62261		0	0	0.001157	3.02338	3	2144.12	0.241094	58.7236	2
	High	HRPDLIDFDK	1	10	1	Q62261		0	0	0.0004777	2.99	3	1255.64	0.111731	52.2604	0
	High	FESLEPEmNNQASR	1	4	1	Q62261	M8(Oxidation)	0	0	0.004874	2.98409	2	1667.73	0.0873015	38.1068	0
	High	HRPDLIDFDKLK	1	10	1	Q62261		0	0	0.009307	2.92793	3	1496.82	0.138934	64.3696	1
	High	LVSDGNINSDR	1	4	1	Q62261		0	0	0.003132	2.88859	2	1189.58	-0.576318	23.0371	0
	High	EAIcEVALDYK	1	3	1	Q62261	C4(Carbamidomethyl)	0	0	0.01081	2.66291	2	1310.63	0.148868	64.1574	0
	High	VLLLSQDYGK	1	5	1	Q62261		0	0	0.01851	2.50652	2	1135.64	-0.00133295	61.2924	0
	High	QIEAQEKPR	1	5	1	Q62261		0	0	0.02188	2.47894	2	1098.59	0.00569793	13.3119	0
	High	FATDGEGYKPcDPQVIR	3	5	1	Q62261	C11(Carbamidomethyl)	0	0	0.007454	2.4109	3	1952.92	0.205004	51.2555	0
	High	VLDNAIETEK	1	5	1	Q62261		0	0	0.02452	2.35968	2	1131.59	0.349869	33.0773	0
	High	VQAVVAVAR	1	4	1	Q62261		0	0	0.01105	2.31807	2	912.562	-0.505113	31.0285	0
	High	EIQGHQPR	1	3	1	Q62261		0	0	0.03671	2.13267	2	964.496	-0.298843	10.7888	0
	High	SALPAQSAATLPAR	1	2	1	Q62261		0	0	0.01157	2.12958	2	1353.75	0.286365	43.8599	0
	High	ELEAENYHDIK	2	5	1	Q62261		0	0.001	0.0757	2.73889	2	1360.64	-0.713497	34.6652	0
	High	LVSDGNINSDRIQEK	1	4	1	Q62261		0	0.001	0.0625	2.72097	2	1687.86	-0.302198	33.5965	1
	High	LAGIEER	1	4	1	Q62261		0	0.002	0.09564	2.00815	2	787.431	0.00440257	25.0412	0
	High	VAVVNQIAR	2	4	1	Q62261		0	0.002	0.09469	1.98263	2	969.584	0.053331	36.992	0
	High	SGHFEQAIK	1	4	1	Q62261		0	0.003	0.118	1.75089	2	1016.52	-0.573372	22.1995	0
	High	LLQLTEK	1	5	1	Q62261		0	0.005	0.1556	1.88244	2	844.514	-0.408438	42.575	0
Q01853	Transitional endoplasmic reticulum ATPase OS=Mus musculus GN=Vcp PE=1 SV=4 - [TERA_MOUSE]	141.102	44.42	16	28	28	43	806	89.2657	5.26221
	A2	Sequence	# PSMs	# Proteins	# Protein Groups	Protein Group Accessions	Modifications	ΔCn	q-Value	PEP	XCorr	Charge	MH+ [Da]	ΔM [ppm]	RT [min]	# Missed Cleavages
	High	LADDVDLEQVANETHGHVGADLAALcSEAALQAIR	1	2	1	Q01853	C26(Carbamidomethyl)	0	0	3.907e-07	6.47932	3	3672.79	0.50897	84.1424	0
	High	LIVDEAINEDNSVVSLSQPK	2	1	1	Q01853		0	0	5.977e-07	5.67372	2	2170.12	0.317041	79.4303	0
	High	EDEEESLNEVGYDDIGGcR	1	2	1	Q01853	C18(Carbamidomethyl)	0	0	8.894e-06	4.65089	2	2185.89	2.52341	63.6304	0
	High	KYEMFAQTLQQSR	2	2	1	Q01853		0	0	6.084e-05	4.56974	2	1629.81	-0.115302	59.783	1
	High	ELQELVQYPVEHPDK	1	2	1	Q01853		0	0	0.0006296	4.41966	2	1823.92	0.298834	64.7708	0
	High	KYEmFAQTLQQSR	2	2	1	Q01853	M4(Oxidation)	0	0	9.182e-05	4.3243	2	1645.8	0.676206	46.7244	1
	High	MTNGFSGADLTEIcQR	1	2	1	Q01853	C14(Carbamidomethyl)	0	0	0.0001389	4.1066	2	1799.81	0.563751	70.6665	0
	High	QTNPSAmEVEEDDPVPEIR	3	2	1	Q01853	M7(Oxidation)	0	0	0.0002688	4.01979	2	2171.98	-0.277519	64.7541	0
	High	LGDVISIQPcPDVK	1	2	1	Q01853	C10(Carbamidomethyl)	0	0	0.0004585	3.97347	2	1540.8	-0.179623	68.1236	0
	High	EAVcIVLSDDTcSDEK	1	1	1	Q01853	C4(Carbamidomethyl); C12(Carbamidomethyl)	0	0	9.674e-05	3.9305	2	1840.79	-0.406787	59.96	0
	High	LDQLIYIPLPDEK	1	2	1	Q01853		0	0	7.772e-05	3.83777	2	1556.86	0.00126075	83.9674	0
	High	GGNIGDGGGAADR	2	2	1	Q01853		0	0	0.0008575	3.72729	2	1116.5	-1.04318	14.0822	0
	High	ELQELVQYPVEHPDKFLK	2	2	1	Q01853		0	0	0.0007757	3.56419	2	2212.16	-0.481584	79.4357	1
	High	RDHFEEAMR	2	2	1	Q01853		0	0	0.002293	3.51615	3	1190.54	0.0708064	21.8999	1
	High	QTNPSAMEVEEDDPVPEIR	1	2	1	Q01853		0	0	0.0004567	3.24192	2	2155.98	0.306075	71.0085	0
	High	mDELQLFR	1	1	1	Q01853	M1(Oxidation)	0	0	0.01688	3.15935	2	1067.52	-0.205967	71.8115	0
	High	LAGESESNLR	1	2	1	Q01853		0	0	0.001549	3.14188	2	1075.54	-0.219467	21.9081	0
	High	GILLYGPPGTGK	2	16	1	Q01853		0	0	0.01126	3.11848	2	1172.67	-0.0301047	66.8749	0
	High	GVLFYGPPGcGK	2	2	1	Q01853	C10(Carbamidomethyl)	0	0	0.009503	3.10494	2	1251.62	0.155793	63.7208	0
	High	QAAPcVLFFDELDSIAK	1	2	1	Q01853	C5(Carbamidomethyl)	0	0	0.0001737	3.01248	2	1923.95	0.518359	84.4175	0
	High	RSVSDNDIR	1	2	1	Q01853		0	0	0.03544	2.62098	2	1061.53	-0.313364	15.4134	1
	High	NVFIIGATNRPDIIDPAILRPGR	1	2	1	Q01853		0	0	0.004764	2.5522	3	2518.43	0.531931	82.9551	0
	High	MDELQLFR	1	1	1	Q01853		0	0	0.02158	2.49844	2	1051.52	-0.749647	78.9342	0
	High	EVDIGIPDATGR	2	2	1	Q01853		0	0	0.02028	2.47375	2	1242.63	-0.0301072	59.5654	0
	High	GDDLSTAILK	1	1	1	Q01853		0	0	0.01419	2.07043	2	1032.56	-0.161604	58.733	0
	High	LEILQIHTK	1	2	1	Q01853		0	0	0.04197	2.06026	2	1094.66	0.0426164	60.3345	0
	High	FGmTPSK	1	2	1	Q01853	M3(Oxidation)	0	0.001	0.07273	2.0559	2	783.371	0.0724657	14.9392	0
	High	KGDIFLVR	2	2	1	Q01853		0	0.001	0.06174	1.8388	2	947.567	-0.281879	53.6022	1
	High	AIGVKPPR	1	2	1	Q01853		0	0.002	0.08644	1.7157	2	837.531	0.0165688	21.6005	0
	High	GDIFLVR	1	2	1	Q01853		0	0.004	0.151	1.85764	2	819.472	-0.177837	66.1891	0
	High	ESIESEIR	1	2	1	Q01853		0	0.006	0.1642	1.85809	2	962.478	-0.603839	38.2385	0
Q9D6F9	Tubulin beta-4A chain OS=Mus musculus GN=Tubb4a PE=1 SV=3 - [TBB4A_MOUSE]	138.923	29.05	3	1	14	46	444	49.5539	4.88135
	A2	Sequence	# PSMs	# Proteins	# Protein Groups	Protein Group Accessions	Modifications	ΔCn	q-Value	PEP	XCorr	Charge	MH+ [Da]	ΔM [ppm]	RT [min]	# Missed Cleavages
	High	INVYYNEATGGNYVPR	1	1	1	Q9D6F9		0	0	1.92e-06	5.37478	2	1829.88	0.283323	64.1168	0
	High	EIVHLQAGQcGNQIGAK	4	7	6	P99024;Q7TMM9;Q9CWF2;Q9ERD7;Q9D6F9;P68372	C10(Carbamidomethyl)	0	0	8.435e-06	5.12473	2	1822.92	0.521373	42.1906	0
	High	mREIVHLQAGQcGNQIGAK	4	7	6	Q9D6F9;P68372;P99024;Q7TMM9;Q9CWF2;Q9ERD7	M1(Oxidation); C12(Carbamidomethyl)	0	0	0.000674	4.32094	3	2126.06	-0.219273	39.4662	1
	High	MREIVHLQAGQcGNQIGAK	3	7	6	Q9D6F9;P68372;P99024;Q7TMM9;Q9CWF2;Q9ERD7	C12(Carbamidomethyl)	0	0	5.282e-05	4.21905	3	2110.06	-0.519236	47.1283	1
	High	ISEQFTAMFR	1	11	6	Q9D6F9;P99024;P68372;Q7TMM9;Q9CWF2;Q9ERD7		0	0	0.00128	3.79437	2	1229.6	-0.0545704	79.806	0
	High	AVLVDLEPGTmDSVR	2	3	2	Q9D6F9;P68372	M11(Oxidation)	0	0	0.001152	3.62846	2	1617.82	1.06186	68.082	0
	High	KLAVNmVPFPR	2	14	6	Q9D6F9;P99024;P68372;Q7TMM9;Q9CWF2;Q9ERD7	M6(Oxidation)	0	0	0.006434	3.4233	2	1287.72	0.0189969	60.4786	1
	High	NSSYFVEWIPNNVK	1	13	6	Q9D6F9;P99024;P68372;Q7TMM9;Q9CWF2;Q9ERD7		0	0	0.0001845	3.3757	2	1696.83	0.31965	83.0109	0
	High	LAVNmVPFPR	2	14	6	Q9D6F9;P99024;P68372;Q7TMM9;Q9CWF2;Q9ERD7	M5(Oxidation)	0	0	0.002995	3.14754	2	1159.63	0.231022	68.7331	0
	High	KLAVNMVPFPR	1	14	6	Q9D6F9;P99024;P68372;Q7TMM9;Q9CWF2;Q9ERD7		0	0	0.001527	2.97027	2	1271.73	-0.523701	72.6135	1
	High	ALTVPELTQQMFDAK	1	9	3	Q9D6F9;P68372;Q9ERD7		0	0	0.003235	2.94006	2	1691.87	0.208101	84.2202	0
	High	FPGQLNADLR	6	15	6	Q9D6F9;P99024;P68372;Q7TMM9;Q9CWF2;Q9ERD7		0	0	0.01156	2.79861	2	1130.6	0.0382213	59.1997	0
	High	TAVcDIPPR	12	9	5	Q9D6F9;P99024;P68372;Q7TMM9;Q9CWF2	C4(Carbamidomethyl)	0	0	0.008837	2.76636	2	1028.52	0.297145	30.6355	0
	High	FPGQLNADLRK	2	15	6	Q9D6F9;P99024;P68372;Q7TMM9;Q9CWF2;Q9ERD7		0	0	0.01013	2.67006	2	1258.69	0.325836	49.1394	1
	High	ISEQFTAmFR	1	11	6	Q9D6F9;P99024;P68372;Q7TMM9;Q9CWF2;Q9ERD7	M8(Oxidation)	0	0	0.003817	2.57806	2	1245.59	0.108453	62.2406	0
	High	LAVNMVPFPR	1	14	6	Q9D6F9;P99024;P68372;Q7TMM9;Q9CWF2;Q9ERD7		0	0	0.003046	2.37226	2	1143.63	0.270937	79.6228	0
	High	YLTVAAVFR	1	6	3	Q9D6F9;P99024;P68372		0	0	0.004369	2.03032	2	1039.59	0.0213142	80.5274	0
	High	RISEQFTAMFR	1	11	6	Q9D6F9;P99024;P68372;Q7TMM9;Q9CWF2;Q9ERD7		0	0.001	0.06339	3.18456	2	1385.7	0.623282	74.1482	1
Q9Z0H8	CAP-Gly domain-containing linker protein 2 OS=Mus musculus GN=Clip2 PE=1 SV=2 - [CLIP2_MOUSE]	135.675	37.73	3	35	38	45	1047	115.84	6.48096
	A2	Sequence	# PSMs	# Proteins	# Protein Groups	Protein Group Accessions	Modifications	ΔCn	q-Value	PEP	XCorr	Charge	MH+ [Da]	ΔM [ppm]	RT [min]	# Missed Cleavages
	High	SLEDLKATLNSGPGAQQK	1	3	1	Q9Z0H8		0	0	9.013e-06	5.36899	2	1856.98	1.9935	59.7927	1
	High	HSSPVGRPSVGSASSSVVASTSGSK	4	3	1	Q9Z0H8		0	0	0.001073	4.6289	2	2315.16	-1.13938	35.5267	0
	High	AQHEQYVAEAEEKLQR	1	3	1	Q9Z0H8		0	0	1.126e-05	4.45257	2	1928.95	-0.34689	51.3418	1
	High	AQHEQYVAEAEEK	1	3	1	Q9Z0H8		0	0	0.00284	4.22131	2	1531.7	0.118135	23.306	0
	High	DSTLLQDKYEHMLK	3	3	1	Q9Z0H8		0	0	0.0008851	4.17244	2	1720.86	0.897858	65.4777	1
	High	TGNESGSNLSDSGSVK	1	3	1	Q9Z0H8		0	0	7.107e-05	4.01125	2	1538.69	-0.0211917	18.061	0
	High	ATSHIcEVEKEIALLK	1	3	1	Q9Z0H8	C6(Carbamidomethyl)	0	0	2.97e-05	3.9029	3	1840.98	-0.329634	79.3358	1
	High	QASGPSSSGAATTVSEKPGPK	2	3	1	Q9Z0H8		0	0	0.001668	3.75918	2	1943.97	0.813881	20.7846	0
	High	AQELEGLDVEYR	1	3	1	Q9Z0H8		0	0	0.002355	3.60525	2	1421.69	0.401267	64.503	0
	High	QQHIEQLLAER	1	8	2	F6RCU2;Q9Z0H8		0	0	0.0005699	3.46166	3	1364.73	-0.796411	53.698	0
	High	LELQEAQDQcR	1	3	1	Q9Z0H8	C10(Carbamidomethyl)	0	0	0.001056	3.41239	2	1389.64	-0.188283	32.8302	0
	High	AANEKYAQEVADLK	1	3	1	Q9Z0H8		0	0	0.0008396	3.396	2	1549.79	-0.340338	49.2248	1
	High	ATLNSGPGAQQK	1	3	1	Q9Z0H8		0	0	0.01229	3.27141	2	1171.61	-0.118119	14.9547	0
	High	KISGTTALQEALKEK	1	8	2	F6RCU2;Q9Z0H8		0	0	0.0005372	3.12676	3	1616.92	-0.260018	57.7716	2
	High	RGDKDLHLGDR	1	3	1	Q9Z0H8		0	0	0.01541	3.10208	2	1281.67	0.229384	18.4171	2
	High	IGELEQSLLLEK	1	2	1	Q9Z0H8		0	0	0.001669	2.99639	2	1371.77	0.501496	79.2392	0
	High	ETVEGLQDKLNKR	1	3	1	Q9Z0H8		0	0	0.0161	2.82415	2	1529.83	0.0950691	39.4795	2
	High	VLQLEEELSLR	1	3	1	Q9Z0H8		0	0	0.003289	2.78851	2	1328.74	0.215143	80.9521	0
	High	LQHQLVSTEDALRDALNQAQQVER	1	3	1	Q9Z0H8		0	0	0.001187	2.76478	3	2762.42	-0.0834298	81.7775	1
	High	LQHQLVSTEDALR	1	3	1	Q9Z0H8		0	0	0.007939	2.71747	2	1509.8	0.328873	47.782	0
	High	SGLLTETSSR	1	2	1	Q9Z0H8		0	0	0.01068	2.65616	2	1050.54	0.0274504	32.4752	0
	High	VLLLEANR	1	3	1	Q9Z0H8		0	0	0.02944	2.62706	2	927.562	-0.3936	52.764	0
	High	FGLFAPIHK	1	2	1	Q9Z0H8		0	0	0.005863	2.61035	2	1029.59	-0.238102	72.6269	0
	High	EQLEEQASQHRLELQEAQDQcR	1	3	1	Q9Z0H8	C21(Carbamidomethyl)	0	0	0.02607	2.56078	3	2725.26	-1.54521	48.5379	1
	High	AQVSALENK	1	3	1	Q9Z0H8		0	0	0.01769	2.45871	2	959.516	-0.0726788	21.5107	0
	High	YAQEVADLK	1	3	1	Q9Z0H8		0	0	0.01291	2.18824	2	1036.53	-0.175569	35.1489	0
	High	KISGTTALQEALK	1	8	2	F6RCU2;Q9Z0H8		0	0	0.00153	2.02162	2	1359.78	-0.930087	57.2878	1
	High	GQAQAIEFLKEQISLAEKK	1	3	1	Q9Z0H8		0	0.001	0.04565	3.16616	3	2131.17	-0.417793	82.6368	2
	High	GDLETQTQLEHAR	1	2	1	Q9Z0H8		0	0.001	0.04712	3.11362	2	1497.73	0.505276	32.6125	0
	High	EKLTGLDKEK	1	3	1	Q9Z0H8		0	0.001	0.05222	2.62367	2	1160.65	-1.08973	18.8633	2
	High	LLVENVR	1	3	1	Q9Z0H8		0	0.001	0.07552	2.10156	2	842.509	-0.39105	39.4306	0
	High	ESVLNSSVK	2	3	1	Q9Z0H8		0	0.001	0.08257	1.96955	2	962.515	0.0271403	27.5848	0
	High	GQAQAIEFLK	1	3	1	Q9Z0H8		0	0.002	0.09191	2.72773	2	1104.6	-0.715003	65.2155	0
	High	GDKDLHLGDR	1	3	1	Q9Z0H8		0	0.002	0.08831	2.27138	3	1125.56	-0.821714	20.8931	1
	High	LTGLDKEK	1	3	1	Q9Z0H8		0	0.002	0.1038	2.05331	2	903.514	-0.457707	17.2161	1
	High	LLVAENR	1	3	1	Q9Z0H8		0	0.002	0.1036	2.01183	2	814.478	-0.343119	25.5054	0
	High	TYQTEVDKLR	1	3	1	Q9Z0H8		0	0.002	0.09272	1.95861	2	1252.65	-0.573089	38.4717	1
	High	ELADNRLTTVAEK	1	2	1	Q9Z0H8		0	0.004	0.1468	1.83504	2	1459.78	0.768211	39.5663	1
A0A0M4KM70	Monoclonal 11D8 anti-human butyrylcholinesterase (BChE) heavy chain OS=Mus musculus PE=2 SV=1 - [A0A0M4KM70_MOUSE]	129.087	35.01	10	13	13	42	457	50.2628	7.15186
	A2	Sequence	# PSMs	# Proteins	# Protein Groups	Protein Group Accessions	Modifications	ΔCn	q-Value	PEP	XCorr	Charge	MH+ [Da]	ΔM [ppm]	RT [min]	# Missed Cleavages
	High	NTQPIMDTDGSYFVYSK	5	7	1	A0A0M4KM70		0	0	1.277e-05	4.19775	2	1965.89	0.314986	73.6478	0
	High	NTQPImDTDGSYFVYSK	6	7	1	A0A0M4KM70	M6(Oxidation)	0	0	3.996e-05	4.10685	2	1981.89	0.291276	64.115	0
	High	TTPPSVYPLAPGSAAQTNSmVTLGcLVK	3	10	1	A0A0M4KM70	M20(Oxidation); C25(Carbamidomethyl)	0	0	0.000119	4.04128	3	2876.46	1.60288	81.5302	0
	High	SVSELPImHQDWLNGKEFK	1	10	1	A0A0M4KM70	M8(Oxidation)	0	0	0.005601	3.96712	2	2274.12	0.611486	78.7343	1
	High	SVSELPImHQDWLNGK	1	10	1	A0A0M4KM70	M8(Oxidation)	0	0	0.0007652	3.44284	2	1869.92	1.2966	72.3228	0
	High	APQVYTIPPPKEQmAK	8	10	1	A0A0M4KM70	M14(Oxidation)	0	0	0.003169	3.37236	2	1813.95	0.0350204	40.5311	1
	High	TTPPSVYPLAPGSAAQTNSMVTLGcLVK	2	10	1	A0A0M4KM70	C25(Carbamidomethyl)	0	0	0.001448	3.35529	3	2860.46	0.239576	83.7304	0
	High	cRVNSAAFPAPIEK	2	10	1	A0A0M4KM70	C1(Carbamidomethyl)	0	0	0.0004337	3.28544	2	1559.8	-0.144303	50.1976	1
	High	APQVYTIPPPKEQMAK	3	10	1	A0A0M4KM70		0	0	0.008233	3.22636	2	1797.96	-0.620274	49.7718	1
	High	VNSAAFPAPIEK	3	10	1	A0A0M4KM70		0	0	0.002498	3.11031	2	1243.67	-0.0344794	52.9253	0
	High	DVLTITLTPK	2	10	1	A0A0M4KM70		0	0	0.02562	2.72687	2	1100.66	0.198399	74.2434	0
	High	SNWEAGNTFTcSVLHEGLHNHHTEK	1	10	1	A0A0M4KM70	C11(Carbamidomethyl)	0	0	0.01345	2.7254	3	2905.31	0.00267049	67.603	0
	High	VNSAAFPAPIEKTISK	1	10	1	A0A0M4KM70		0	0	0.034	2.49806	2	1672.92	-1.60758	64.3139	1
	High	EEQFNSTFR	2	6	1	A0A0M4KM70		0	0	0.00692	2.47483	2	1157.52	-0.279144	40.869	0
	High	VTcVVVDISK	1	10	1	A0A0M4KM70	C3(Carbamidomethyl)	0	0.004	0.139	2.53694	2	1119.61	-0.253442	50.204	0
	High	VDKKIVPR	1	10	1	A0A0M4KM70		0	0.008	0.1861	1.94095	2	954.61	0.269754	15.1237	2
Q80VC9-3	Isoform 3 of Calmodulin-regulated spectrin-associated protein 3 OS=Mus musculus GN=Camsap3 - [CAMP3_MOUSE]	127.348	28.35	17	28	28	42	1263	136.521	8.52881
	A2	Sequence	# PSMs	# Proteins	# Protein Groups	Protein Group Accessions	Modifications	ΔCn	q-Value	PEP	XCorr	Charge	MH+ [Da]	ΔM [ppm]	RT [min]	# Missed Cleavages
	High	EAAGEAEEEAELGSVPGGERPAGEGQGEPSLR	4	9	1	Q80VC9-3		0	0	1.17e-06	4.84138	3	3165.46	-0.539571	60.5071	0
	High	ASPAAPLDGASPAQPScPTR	2	8	1	Q80VC9-3	C17(Carbamidomethyl)	0	0	0.0001405	4.39623	2	1950.94	1.05354	40.5277	0
	High	LAQEAPGLAFTTPVVASAAPVATLAPTTR	2	17	1	Q80VC9-3		0	0	0.0005672	4.09363	2	2821.55	0.423682	83.7099	0
	High	LQEKTEQEAAQR	1	17	1	Q80VC9-3		0	0	0.0007593	3.98986	2	1430.72	-1.04134	13.9713	1
	High	HPLLSPGGPQSPLR	2	17	1	Q80VC9-3		0	0	0.0003777	3.94571	3	1455.81	-0.884202	53.0851	0
	High	APIYISHPENPSK	1	9	1	Q80VC9-3		0	0	0.00154	3.93293	2	1452.75	0.0104933	35.0485	0
	High	NTETVPSQNNSGSSSPVFNFR	1	17	1	Q80VC9-3		0	0	4.285e-05	3.82719	2	2269.04	-1.5778	68.0747	0
	High	ALYTLSGETEELSR	1	17	1	Q80VC9-3		0	0	0.0001207	3.81427	2	1568.78	-0.143044	68.0091	0
	High	KFSPSQVPVQTR	1	9	1	Q80VC9-3		0	0	0.0007182	3.67268	2	1373.75	-0.120642	36.3781	1
	High	FIIHNALSHccLAGK	2	17	1	Q80VC9-3	C10(Carbamidomethyl); C11(Carbamidomethyl)	0	0	0.00158	3.37622	2	1740.87	0.307979	57.4231	0
	High	RLQEKTEQEAAQR	1	17	1	Q80VC9-3		0	0	0.004968	3.29923	3	1586.82	-1.97629	13.9362	2
	High	AVASSPAANNSEVK	1	9	1	Q80VC9-3		0	0	0.007562	3.27897	2	1344.67	-0.808594	17.4915	0
	High	VLTPPHDVDSLPHLR	4	9	1	Q80VC9-3		0	0	0.007707	3.1986	3	1695.92	-0.6794	65.7594	0
	High	LNKAPIYISHPENPSK	2	9	1	Q80VC9-3		0	0	0.009539	3.19161	2	1807.97	-0.422214	38.211	1
	High	SLDQYDFSR	2	17	1	Q80VC9-3		0	0	0.01209	3.0497	2	1130.51	-0.029396	49.636	0
	High	RGTVPSLPEHPVR	2	17	1	Q80VC9-3		0	0	0.003534	2.92936	3	1444.8	0.136623	37.5523	1
	High	SSPSMSHMEALGK	1	17	1	Q80VC9-3		0	0	0.01586	2.91456	2	1361.62	0.77066	39.5992	0
	High	LSAALSSLQR	1	9	1	Q80VC9-3		0	0	0.001617	2.82973	2	1045.6	-0.289074	49.5604	0
	High	AmAPAEEEVGPR	1	17	1	Q80VC9-3	M2(Oxidation)	0	0	0.0118	2.59483	2	1272.59	-0.903786	24.3342	0
	High	SAFLQVQPR	1	9	1	Q80VC9-3		0	0	0.02129	2.39759	2	1045.58	0.072487	50.8403	0
	High	SVSSDSLGPPRPVSTSSR	2	9	1	Q80VC9-3		0	0	0.03857	2.25287	2	1815.92	0.398908	37.2637	0
	High	RSPGPGPSPTPR	1	9	1	Q80VC9-3		0	0	0.01239	2.24127	2	1205.64	-0.315275	15.3941	1
	High	DLPDGHAVSPR	1	9	1	Q80VC9-3		0	0.001	0.04578	2.14119	2	1163.58	-1.19821	26.4595	0
	High	LAGYGPR	1	17	1	Q80VC9-3		0	0.001	0.08316	2.02233	2	733.399	-0.117057	23.2617	0
	High	TFLVPEIK	1	17	1	Q80VC9-3		0	0.001	0.06848	1.79907	2	946.56	-0.583166	75.0292	0
	High	APSPSGLmSPSR	1	16	1	Q80VC9-3	M8(Oxidation)	0	0.002	0.1019	2.14065	2	1202.58	0.470382	24.9739	0
	High	ILEEIEKSK	1	17	1	Q80VC9-3		0	0.006	0.1686	1.70823	2	1088.62	-0.357274	34.2632	1
	High	GTVPSLPEHPVR	1	17	1	Q80VC9-3		0	0.008	0.1923	2.12246	2	1288.7	-0.0139964	42.6287	0
Q9ERD7	Tubulin beta-3 chain OS=Mus musculus GN=Tubb3 PE=1 SV=1 - [TBB3_MOUSE]	123.533	32	9	3	15	39	450	50.3862	4.93213
	A2	Sequence	# PSMs	# Proteins	# Protein Groups	Protein Group Accessions	Modifications	ΔCn	q-Value	PEP	XCorr	Charge	MH+ [Da]	ΔM [ppm]	RT [min]	# Missed Cleavages
	High	EIVHIQAGQcGNQIGAK	4	7	6	P99024;Q7TMM9;Q9CWF2;Q9ERD7;Q9D6F9;P68372	C10(Carbamidomethyl)	0	0	8.435e-06	5.12473	2	1822.92	0.521373	42.1906	0
	High	mREIVHIQAGQcGNQIGAK	4	7	6	Q9D6F9;P68372;P99024;Q7TMM9;Q9CWF2;Q9ERD7	M1(Oxidation); C12(Carbamidomethyl)	0	0	0.000674	4.32094	3	2126.06	-0.219273	39.4662	1
	High	AILVDLEPGTmDSVR	2	5	4	P99024;Q7TMM9;Q9CWF2;Q9ERD7	M11(Oxidation)	0	0	2.63e-05	4.2924	2	1631.83	-0.383885	73.0021	0
	High	MREIVHIQAGQcGNQIGAK	3	7	6	Q9D6F9;P68372;P99024;Q7TMM9;Q9CWF2;Q9ERD7	C12(Carbamidomethyl)	0	0	5.282e-05	4.21905	3	2110.06	-0.519236	47.1283	1
	High	ISEQFTAMFR	1	11	6	Q9D6F9;P99024;P68372;Q7TMM9;Q9CWF2;Q9ERD7		0	0	0.00128	3.79437	2	1229.6	-0.0545704	79.806	0
	High	KLAVNmVPFPR	2	14	6	Q9D6F9;P99024;P68372;Q7TMM9;Q9CWF2;Q9ERD7	M6(Oxidation)	0	0	0.006434	3.4233	2	1287.72	0.0189969	60.4786	1
	High	NSSYFVEWIPNNVK	1	13	6	Q9D6F9;P99024;P68372;Q7TMM9;Q9CWF2;Q9ERD7		0	0	0.0001845	3.3757	2	1696.83	0.31965	83.0109	0
	High	AILVDLEPGTMDSVR	1	5	4	P99024;Q7TMM9;Q9CWF2;Q9ERD7		0	0	5.64e-05	3.25924	2	1615.84	0.242648	80.5696	0
	High	LAVNmVPFPR	2	14	6	Q9D6F9;P99024;P68372;Q7TMM9;Q9CWF2;Q9ERD7	M5(Oxidation)	0	0	0.002995	3.14754	2	1159.63	0.231022	68.7331	0
	High	ISVYYNEASSHK	2	2	1	Q9ERD7		0	0	0.004129	3.06067	2	1397.67	0.270574	34.1332	0
	High	KLAVNMVPFPR	1	14	6	Q9D6F9;P99024;P68372;Q7TMM9;Q9CWF2;Q9ERD7		0	0	0.001527	2.97027	2	1271.73	-0.523701	72.6135	1
	High	ALTVPELTQQMFDAK	1	9	3	Q9D6F9;P68372;Q9ERD7		0	0	0.003235	2.94006	2	1691.87	0.208101	84.2202	0
	High	GHYTEGAELVDSVLDVVRK	2	9	5	P99024;P68372;Q7TMM9;Q9CWF2;Q9ERD7		0	0	0.02762	2.8603	2	2087.08	-0.302733	84.2408	1
	High	FPGQLNADLR	6	15	6	Q9D6F9;P99024;P68372;Q7TMM9;Q9CWF2;Q9ERD7		0	0	0.01156	2.79861	2	1130.6	0.0382213	59.1997	0
	High	YLTVATVFR	1	5	1	Q9ERD7		0	0	0.00392	2.67356	2	1069.6	-0.493712	79.3418	0
	High	FPGQLNADLRK	2	15	6	Q9D6F9;P99024;P68372;Q7TMM9;Q9CWF2;Q9ERD7		0	0	0.01013	2.67006	2	1258.69	0.325836	49.1394	1
	High	ISEQFTAmFR	1	11	6	Q9D6F9;P99024;P68372;Q7TMM9;Q9CWF2;Q9ERD7	M8(Oxidation)	0	0	0.003817	2.57806	2	1245.59	0.108453	62.2406	0
	High	LAVNMVPFPR	1	14	6	Q9D6F9;P99024;P68372;Q7TMM9;Q9CWF2;Q9ERD7		0	0	0.003046	2.37226	2	1143.63	0.270937	79.6228	0
	High	RISEQFTAMFR	1	11	6	Q9D6F9;P99024;P68372;Q7TMM9;Q9CWF2;Q9ERD7		0	0.001	0.06339	3.18456	2	1385.7	0.623282	74.1482	1
	High	VAVcDIPPR	1	6	1	Q9ERD7	C4(Carbamidomethyl)	0	0.002	0.1042	1.91946	2	1026.54	0.785018	37.8819	0
P17426-2	Isoform B of AP-2 complex subunit alpha-1 OS=Mus musculus GN=Ap2a1 - [AP2A1_MOUSE]	111.584	28.27	6	23	29	38	955	105.413	7.66455
	A2	Sequence	# PSMs	# Proteins	# Protein Groups	Protein Group Accessions	Modifications	ΔCn	q-Value	PEP	XCorr	Charge	MH+ [Da]	ΔM [ppm]	RT [min]	# Missed Cleavages
	High	VLQIVTNRDDVQGYAAK	2	2	1	P17426-2		0	0	0.001704	4.54667	2	1890.01	-0.348931	55.227	1
	High	FFQPTEMAAQDFFQR	1	3	1	P17426-2		0	0	8.004e-05	4.5173	2	1862.85	0.564873	83.9925	0
	High	FFQPTEmAAQDFFQR	1	3	1	P17426-2	M7(Oxidation)	0	0	0.0007993	4.22628	2	1878.85	0.0179683	81.9866	0
	High	THIDTVINALKTER	2	2	1	P17426-2		0	0	3.342e-05	3.94597	2	1610.89	-0.426923	66.6331	1
	High	LINNAIKNDLASR	1	7	2	P17426-2;P17427		0	0	0.0001372	3.67253	2	1441.81	-0.36634	49.5626	1
	High	GLAVFISDIR	1	7	2	P17426-2;P17427		0	0	0.002094	3.57916	2	1090.63	-0.2655	82.6075	0
	High	KKGPGAASALDDSR	1	2	1	P17426-2		0	0	0.009396	3.55452	3	1372.72	-0.563513	17.2506	2
	High	LVEcLETVLNK	1	2	1	P17426-2	C4(Carbamidomethyl)	0	0	0.001508	3.52893	2	1317.71	0.165737	73.4248	0
	High	KGPGAASALDDSR	1	2	1	P17426-2		0	0	0.0005619	3.49678	2	1244.62	-0.0473208	20.9934	1
	High	LLQcYPPPEDAAVK	2	2	1	P17426-2	C4(Carbamidomethyl)	0	0	0.002881	3.33952	2	1600.8	0.443401	51.6816	0
	High	AADLLYAMcDR	2	2	1	P17426-2	C9(Carbamidomethyl)	0	0	0.03623	3.17537	2	1298.59	-0.466708	73.0633	0
	High	EMGEAFAADIPR	1	2	1	P17426-2		0	0	0.00537	3.10854	2	1306.61	0.0669746	71.1098	0
	High	AcNQLGQFLQHR	2	6	2	P17426-2;P17427	C2(Carbamidomethyl)	0	0	0.0004735	3.03056	3	1471.72	-0.180231	63.8393	0
	High	ILVAGDSmDSVK	1	2	1	P17426-2	M8(Oxidation)	0	0	0.02366	3.00556	2	1250.63	-0.641638	33.9075	0
	High	VLQIVTNR	1	2	1	P17426-2		0	0	0.02085	2.93106	2	942.573	-0.349888	41.2199	0
	High	ALQVGcLLR	1	3	1	P17426-2	C6(Carbamidomethyl)	0	0	0.01587	2.92716	2	1029.59	-0.203478	71.6995	0
	High	KGPGAASALDDSRR	1	2	1	P17426-2		0	0	0.03893	2.87331	2	1400.72	-0.510471	18.8041	2
	High	LEPNAQAQMYR	1	2	1	P17426-2		0	0	0.009966	2.8677	2	1320.64	-0.0220287	35.3396	0
	High	LEPNAQAQmYR	1	2	1	P17426-2	M9(Oxidation)	0	0	0.0164	2.82874	2	1336.63	-1.2404	25.9851	0
	High	YGGTAQSLTLK	1	3	1	P17426-2		0	0	0.008483	2.81369	2	1138.61	0.085948	41.7607	0
	High	GPGAASALDDSR	1	2	1	P17426-2		0	0	0.006884	2.75046	2	1116.53	-0.709362	23.961	0
	High	ANHPmDAEVTK	1	3	1	P17426-2	M5(Oxidation)	0	0	0.04264	2.51537	2	1228.56	-0.344176	12.7611	0
	High	ALLLSTYIK	1	6	2	P17426-2;P17427		0	0	0.004694	2.50379	2	1021.63	-0.0423937	80.4796	0
	High	NADVELQQR	1	6	2	P17426-2;P17427		0	0	0.01667	2.45251	2	1072.54	-0.0725044	22.1196	0
	High	FHLcSVATR	1	2	1	P17426-2	C4(Carbamidomethyl)	0	0	0.01048	2.4504	2	1090.55	-0.740496	41.5547	0
	High	ILVAGDSMDSVK	1	2	1	P17426-2		0	0	0.01474	2.39766	2	1234.63	-0.0227405	50.6298	0
	High	THIDTVINALK	1	2	1	P17426-2		0	0	0.004511	2.39562	2	1224.69	-0.167955	65.1343	0
	High	TcISLAVSR	1	2	1	P17426-2	C2(Carbamidomethyl)	0	0	0.01479	2.3771	2	1006.53	-0.0751011	44.5995	0
	High	QSAALcLLR	1	7	2	P17426-2;P17427	C6(Carbamidomethyl)	0	0	0.02349	2.17549	2	1031.57	-0.56968	63.2914	0
	High	EmGEAFAADIPR	1	2	1	P17426-2	M2(Oxidation)	0	0	0.01701	1.84437	2	1322.61	0.403626	59.8481	0
	High	FINLFPETK	1	2	1	P17426-2		0	0.001	0.06943	1.98177	2	1108.6	-0.187692	81.3097	0
	High	QLSLPLQEAQK	1	3	1	P17426-2		0	0.001	0.05451	1.8289	2	1254.71	-0.123994	63.106	0
	High	LPVTINK	1	3	1	P17426-2		0	0.002	0.09664	2.26251	2	784.492	-0.346798	35.4094	0
[truncated: 2,888 more rows]
